# Supplementary material for: Cell-intrinsic insulin signaling defects in human iPS cell–derived hepatocytes in type 2 diabetes
Source: J Clin Invest. 2025 Apr 15;135(8):e183513. doi: 10.1172/JCI183513 (PMC11996863; doi:10.1172/JCI183513)
Supplement: Supplemental table 1 [file jci-135-183513-s176.xlsx]

## Sheet: Table 1
Table S1: Insulin stimulated phosphorylation changes in CTL iHeps (Raw mean values expressed in log2)
Protein	Site	Male		Female		p value	Fold change (Ins/Basal)	Phosphorylation	Protein Descriptions	UniProtIds	Sequence
		Basal	Insulin	Basal	Insulin
CHMP2B	S203	16.4	17.8	16.5	17.8	1.85e-07	2.38	Increase	Charged multivesicular body protein 2b;Isoform 2 of Charged multivesicular body protein 2b	A0A087WW88;C9J0A7;Q9UQN3;Q9UQN3-2	SLPSASTSK
HBS1L	S127	15.1	16.4	15	16.1	1.87e-05	2.11	Increase	HBS1-like protein	Q9Y450	ALSGVLEQDRVQSLK
DOCK7	S2156	19.6	20.5	20	20.7	4.32e-06	1.65	Increase	Dedicator of cytokinesis protein 7;Isoform 2 of Dedicator of cytokinesis protein 7;Isoform 6 of Dedicator of cytokinesis protein 7	Q96N67;Q96N67-2;Q96N67-6	AVLPVTCHRDSFSR
PANK2	S79	18.8	19.5	18.9	19.5	3.24e-05	1.56	Increase	Pantothenate kinase 2, mitochondrial;Isoform 2 of Pantothenate kinase 2, mitochondrial;Isoform 4 of Pantothenate kinase 2, mitochondrial	A0A2R8YFI4;Q9BZ23;Q9BZ23-3;Q9BZ23-4;V9GYZ0	DRLGSYSGPTSVSR;LGSYSGPTSVSR
NEDD4L	S648	21.6	22.2	22.6	23.1	0.00718	1.38	Increase	HECT-type E3 ubiquitin transferase;Isoform 4 of E3 ubiquitin-protein ligase NEDD4-like	A0A1B0GVY1;Q96PU5-4	SCSVTDAVAEQGHLPPPSAPAGR
ZFP36L1	S70	16	16.9	17.4	18	0.00301	1.61	Increase	mRNA decay activator protein ZFP36L1 (Fragment);mRNA decay activator protein ZFP36L1	G3V2D5;G3V2P5;G3V515;Q07352	SFSEGGER
MPST	S17	18.1	19.1	19.2	19.7	0.00148	1.54	Increase	Isoform 2 of 3-mercaptopyruvate sulfurtransferase	P25325-2	ARSPSVAAMASPQLCR;SPSVAAMASPQLCR
UBAP2L	T855	12.6	14.6	14.2	15.1	0.00056	2.47	Increase	Ubiquitin-associated protein 2-like;Isoform 2 of Ubiquitin-associated protein 2-like;Isoform 3 of Ubiquitin-associated protein 2-like;Isoform 4 of Ubiquitin-associated protein 2-like;Isoform 5 of Ubiquitin-associated protein 2-like	F8W726;Q14157;Q14157-1;Q14157-3;Q14157-4;Q14157-5	FPLDYYSIPFPTPTTPLTGR
UTRN	S3297	14.4	16.3	15.3	16.6	6.86e-05	2.61	Increase	Utrophin	P46939	GLPVGSPPESIISPHHTSEDSELIAEAK
WDR20	S465	19.9	20.2	20	20.4	0.00291	1.25	Increase	WD repeat-containing protein 20;Isoform 2 of WD repeat-containing protein 20;Isoform 4 of WD repeat-containing protein 20;Isoform 5 of WD repeat-containing protein 20;Isoform 6 of WD repeat-containing protein 20;Isoform 7 of WD repeat-containing protein 2	A0A088AWN2;Q8TBZ3;Q8TBZ3-2;Q8TBZ3-4;Q8TBZ3-5;Q8TBZ3-6;Q8TBZ3-7	SNSLPHSAVSNAGSK
SPATS2L	S135	15	15.6	15.6	16.1	0.00825	1.43	Increase	SPATS2-like protein	Q9NUQ6	KISILEEPSK
FARP2	Y407	14.9	16.8	15.2	16.8	0.00445	3.01	Increase	FERM, ARHGEF and pleckstrin domain-containing protein 2	O94887	TPASPSSANAFYSLSPSTLVPSGLPEFK
KIAA1109	S3720	15.6	16.1	15.6	16	0.00384	1.38	Increase	Transmembrane protein KIAA1109;Isoform 4 of Transmembrane protein KIAA1109	A0A7P0T938;Q2LD37;Q2LD37-4	VDAASPGPR
CCAR2	S124	14.7	15.4	14.8	15.2	0.00745	1.46	Increase	Cell cycle and apoptosis regulator protein 2;Isoform 2 of Cell cycle and apoptosis regulator protein 2	Q8N163;Q8N163-2	SPAPPLLHVAALGQK
SPHK2	S208	18.8	19.1	19.1	19.5	0.00638	1.34	Increase	Sphingosine kinase 2;Isoform 2 of Sphingosine kinase 2;Isoform 4 of Sphingosine kinase 2;Isoform 5 of Sphingosine kinase 2	E9PCV4;M0R344;Q9NRA0;Q9NRA0-2;Q9NRA0-4;Q9NRA0-5	SELTLTPDPAPPMAHSPLHR
STK39	S370	16.2	16.6	16.8	17.2	0.00448	1.43	Increase	STE20/SPS1-related proline-alanine-rich protein kinase;Isoform 2 of STE20/SPS1-related proline-alanine-rich protein kinase	Q9UEW8;Q9UEW8-2	RVPGSSGHLHK;VPGSSGHLHK
STK39	S371	16.2	16.6	16.8	17.2	0.00448	1.43	Increase	STE20/SPS1-related proline-alanine-rich protein kinase;Isoform 2 of STE20/SPS1-related proline-alanine-rich protein kinase	Q9UEW8;Q9UEW8-2	RVPGSSGHLHK;VPGSSGHLHK
PHF8	S1021	14.8	15.3	14.4	15	0.00995	1.5	Increase	Histone lysine demethylase PHF8;Isoform 2 of Histone lysine demethylase PHF8;Isoform 3 of Histone lysine demethylase PHF8;Isoform 4 of Histone lysine demethylase PHF8	Q9UPP1;Q9UPP1-2;Q9UPP1-3;Q9UPP1-4	RPSVGSQSNQAGQGK
KRT8	S475	16.4	17.6	18	18.4	0.00394	1.59	Increase	Keratin, type II cytoskeletal 8;Isoform 2 of Keratin, type II cytoskeletal 8	P05787;P05787-2	LVSESSDVLPK
BCR	S1264	14.6	15.1	14.9	15.4	0.00963	1.31	Increase	Breakpoint cluster region protein;Isoform 2 of Breakpoint cluster region protein	P11274;P11274-2	RQSILFSTEV
STX12	S139	16.4	17.2	16.6	17.3	0.0023	1.6	Increase	Syntaxin-12	Q86Y82	AGSRLSAEER
STX12	S142	16.4	17.2	16.6	17.3	0.0023	1.6	Increase	Syntaxin-12	Q86Y82	AGSRLSAEER
GSK3A	S21	20	20.7	20.3	21	3.26e-05	1.58	Increase	Glycogen synthase kinase-3 alpha	P49840	TSSFAEPGGGGGGGGGGPGGSASGPGGTGGGK
OSBPL10	S209	14.4	15.3	15.1	15.9	0.000358	1.75	Increase	Oxysterol-binding protein-related protein 10	Q9BXB5	HLSVGAPGVVTITHHK
SNRK	S312	18.5	18.9	18.1	18.6	0.00253	1.46	Increase	SNF-related serine/threonine-protein kinase	E7EUC4;Q9NRH2	MNIASPGTVHK
CCT2	S260	14.7	16.5	15.9	16.9	0.000581	2.27	Increase	T-complex protein 1 subunit beta	P78371	VRVDSTAK
FRS2	T326	13.2	14.6	14.9	15.9	0.00786	2.16	Increase	Fibroblast growth factor receptor substrate 2	Q8WU20	LTSTSTSDTQNINNSAQR
PYGO2	S60	13.3	13.5	13.5	13.9	0.00364	1.32	Increase	Pygopus homolog 2	Q5T171;Q9BRQ0	VGVAAPPFLGSPVPFGGFR
TAF9	S149	13.7	14.3	13.6	14.1	0.00435	1.39	Increase	Transcription initiation factor TFIID subunit 9	Q16594	LSVGSVTSR
RHBDF2	S323	15	15.7	15.3	16.2	0.00477	1.83	Increase	Inactive rhomboid protein 2;Isoform 2 of Inactive rhomboid protein 2	Q6PJF5;Q6PJF5-2	GIPHSASPVSPDGVQIPLK
FAM83H	Y711	17.7	18.6	17.6	18	0.00078	1.56	Increase	Protein FAM83H;Protein FAM83H (Fragment)	A0A494C1T9;J3KPS2;Q6ZRV2	LDYVPSSASR
CEP170	S430	18.6	20.7	18.5	19.4	2.27e-06	2.71	Increase	Centrosomal protein of 170 kDa (Fragment);Centrosomal protein of 170 kDa	H0Y2V6;Q5SW79	SSGSLGHRPSQEMDK
ARAF	T181	15.6	16.7	15.5	16.1	0.00502	1.75	Increase	Serine/threonine-protein kinase A-Raf	P10398	QHEAPSNRPLNELLTPQGPSPR
HBS1L	S67	19.3	21	19.4	20.5	0.00074	2.67	Increase	HBS1-like protein	Q9Y450	ESSNSVSNHQLSGFDQAR
ADCY9	S1259	15.1	15.7	15.3	15.7	0.00419	1.37	Increase	Adenylate cyclase type 9	O60503	VIPQHQLSISPDIR
SENP2	S40	14	14.9	13.9	15	8.02e-08	2.01	Increase	Sentrin-specific protease 2 (Fragment);Sentrin-specific protease 2;Isoform 2 of Sentrin-specific protease 2	H7C1A0;Q9HC62;Q9HC62-2	LGSGSNGLLR
PLEKHF2	S226	16	17.2	16.4	17.4	1.6e-06	2.13	Increase	Pleckstrin homology domain-containing family F member 2	Q9H8W4	SDSYSQSLK
PRKAA1	S496	20	21.2	20.5	21.5	2.12e-07	2.1	Increase	5'-AMP-activated protein kinase catalytic subunit alpha-1;Isoform 2 of 5'-AMP-activated protein kinase catalytic subunit alpha-1	Q13131;Q13131-2	SGSVSNYR
PACS1	S320	14.4	16	15.3	16.6	0.00113	2.52	Increase	Phosphofurin acidic cluster sorting protein 1;Isoform 2 of Phosphofurin acidic cluster sorting protein 1	Q6VY07;Q6VY07-2	LTSTSAITR
MAF1	S75	18.9	19.4	18.8	19.3	0.00294	1.37	Increase	Repressor of RNA polymerase III transcription MAF1 homolog (Fragment);Repressor of RNA polymerase III transcription MAF1;Repressor of RNA polymerase III transcription MAF1 homolog	E9PR76;E9PSH4;Q9H063	SQGGEEEGPLSDK
GAB2	S210	16.9	17.5	17.3	18	0.000172	1.63	Increase	GRB2-associated-binding protein 2;Isoform 2 of GRB2-associated-binding protein 2	Q9UQC2;Q9UQC2-2	SASFSQGTR
IRS2	S639	16	17.2	14.9	16.4	7.31e-06	2.66	Increase	Insulin receptor substrate 2	Q9Y4H2	VAYHPYPEDYGDIEIGSHR
AKT1S1	T246	20.2	21.4	20.7	22	8.12e-07	2.3	Increase	Proline-rich AKT1 substrate 1	Q96B36	LNTSDFQK
WASHC2A	S714	14.7	15.8	15.2	16.2	2.95e-05	1.89	Increase	WASH complex subunit 2A;Isoform 2 of WASH complex subunit 2A	F8W7U3;Q641Q2;Q641Q2-2	TVLSLFDEEEDK
AFDN	S1806	17.5	19.5	18.3	20	3.78e-08	3.42	Increase	Afadin;Isoform 5 of Afadin	J3KN01;P55196;P55196-5	LFSQGQDVSNK
PDE3B	S495	15.4	17	16	17.8	4e-08	3.23	Increase	cGMP-inhibited 3',5'-cyclic phosphodiesterase B;Isoform 2 of cGMP-inhibited 3',5'-cyclic phosphodiesterase B	Q13370;Q13370-2	SSSVSLTHHVGLR
PFKFB2	S483	16.7	17.9	17.3	18.4	2.64e-09	2.22	Increase	6-phosphofructo-2-kinase/fructose-2,6-bisphosphatase 2	O60825	NYSVGSRPLK;NYSVGSR
SLC7A11	S26	15.5	16.1	15.1	15.4	0.00616	1.41	Increase	Cystine/glutamate transporter	Q9UPY5	LPSLGNK
SOS1	S1082	17.2	17.5	16.6	16.9	0.00949	1.22	Increase	Son of sevenless homolog 1	G5E9C8	IPESETESTASAPNSPR
SRRM2	S455	18.9	20.9	20.8	22	0.00284	2.69	Increase	Serine/arginine repetitive matrix protein 2	Q9UQ35	EISSSPTSK
EFS	S298	17.2	18.2	16.5	16.9	0.000587	1.62	Increase	Embryonal Fyn-associated substrate;Isoform Efs2 of Embryonal Fyn-associated substrate;Isoform 3 of Embryonal Fyn-associated substrate	O43281;O43281-2;O43281-3	LPSAESLSR
IRS1	S527	17.2	19.4	17	18.7	4.2e-06	3.92	Increase	Insulin receptor substrate 1	P35568	THSAGTSPTITHQK
CLEC16A	S140	13	13.3	12.5	12.8	0.00695	1.31	Increase	Protein CLEC16A (Fragment)	H7BXG1	VFSLSEADSHGGHWV
PRPF4B	T634	14.9	16.2	14.5	15.5	0.00493	2.41	Increase	Serine/threonine-protein kinase PRP4 homolog	Q13523	LLAPDMFTESDDMFAAYFDSAR
ANAPC1	S1347	12.9	13.7	12.2	13.2	0.0071	1.95	Increase	Anaphase-promoting complex subunit 1	Q9H1A4	SPSYQIK
HBP1	S372	15.8	16.5	15.7	16	0.00755	1.41	Increase	HMG box-containing protein 1 (Fragment);HMG box-containing protein 1;Isoform 2 of HMG box-containing protein 1;Isoform 3 of HMG box-containing protein 1	H7C4S2;O60381;O60381-2;O60381-3	RASLSCGGPGGQDFAR
GAREM1	S614	14.8	16	15.1	15.9	0.000341	2	Increase	GRB2-associated and regulator of MAPK protein 1	Q9H706	SPFGSPSAEAVSSR
HTT	S1093	14.6	15.9	14.8	15.3	0.00333	1.95	Increase	Huntingtin	A0A7P0TA78;A0A7P0TAC5;A0A7P0TAN5;P42858	AALPSLTNPPSLSPIR
GRIP1	T931	15.8	16.6	16	16.3	0.00408	1.47	Increase	Glutamate receptor-interacting protein 1 (Fragment);Isoform 2 of Glutamate receptor-interacting protein 1	F5H4N6;Q9Y3R0-2	EIMSPTPVELHK
GPATCH8	S1109	16.7	19.9	18.7	19.3	0.0012	3.11	Increase	G patch domain-containing protein 8;Isoform 2 of G patch domain-containing protein 8	Q9UKJ3;Q9UKJ3-2	KPSVSEEVQATPNK
RHBDF1	S8	13.5	15.9	14.7	15.8	0.00185	2.73	Increase	Inactive rhomboid protein 1	Q96CC6	RDSTSSLQR
NSD2	S437	14.7	15.5	15	15.2	0.00464	1.57	Increase	Isoform 5 of Histone-lysine N-methyltransferase NSD2	O96028-5	GVGSPPGR
SPRED2	S182	13.8	14.3	14.2	14.5	0.00784	1.32	Increase	Sprouty-related, EVH1 domain-containing protein 2 (Fragment);Sprouty-related, EVH1 domain-containing protein 2;Isoform 2 of Sprouty-related, EVH1 domain-containing protein 2	C9JG63;Q7Z698;Q7Z698-2	TISSPTSCEHR
GIGYF2	S30	12.3	13.5	12.5	13.2	3.99e-07	2.04	Increase	GRB10-interacting GYF protein 2	Q6Y7W6	ALSSGGSITSPPLSPALPK
FOXO3	S59	17.6	18.9	17.8	18.4	5.18e-06	1.97	Increase	Forkhead box protein O3	O43524	SCTWPLQRPELQASPAK
PLEKHA5	S809	15.6	16.3	16.5	17	0.00438	1.45	Increase	Pleckstrin homology domain-containing family A member 5;Isoform 4 of Pleckstrin homology domain-containing family A member 5	Q9HAU0;Q9HAU0-4	LYKSEPELTTVAEVDESNGEEK
MAP1A	T2195	15.2	15.8	15	16.3	0.00526	2.21	Increase	Microtubule-associated protein 1A;Isoform 2 of Microtubule-associated protein 1A	E9PGC8;P78559;P78559-2	SHATTEPEQTEPEQREPTPYPDER
TBC1D5	S730	17.5	18.2	17.1	17.6	0.0015	1.47	Increase	TBC1 domain family member 5;Isoform 2 of TBC1 domain family member 5	Q92609;Q92609-2	GSFSGQAQPLR
SIPA1L3	S1135	14.2	15	14.9	15.5	0.00347	1.59	Increase	Signal-induced proliferation-associated 1-like protein 3	O60292	RPVSFPETPYTVSPAGADR
MICAL1	S817	13.6	14.4	15.4	15.9	0.00749	1.58	Increase	[F-actin]-monooxygenase MICAL1;Isoform 4 of [F-actin]-monooxygenase MICAL1	Q8TDZ2;Q8TDZ2-4	LSSLNLTPDPEMEPPPKPPR
DLG5	S1666	14.6	15.1	15.2	15.5	0.00354	1.31	Increase	Disks large homolog 5;Isoform 4 of Disks large homolog 5	Q8TDM6;Q8TDM6-4	RLSMSEVK
DOP1A	S1266	13.2	13.9	14	14.4	0.00497	1.54	Increase	Protein dopey-1	Q5JWR5;Q5TA12	SHSSIQFSFK
CARMIL1	S1249	13.2	15.1	13.2	14.2	0.00406	2.61	Increase	F-actin-uncapping protein LRRC16A;Isoform 2 of F-actin-uncapping protein LRRC16A	Q5VZK9;Q5VZK9-2	SSSSTPTSPK
DENND1B	S653	16.5	17.2	17.1	17.4	0.00272	1.4	Increase	DENN domain-containing protein 1B	Q6P3S1	RVSSSGLTDSLFILK;VSSSGLTDSLFILK
TBC1D4	S588	21	22.3	20.6	21.4	8.65e-08	2.04	Increase	Isoform 2 of TBC1 domain family member 4	O60343-2	LGSVDSFER
COBLL1	S410	19.2	20.7	18.9	19.7	1.3e-07	2.25	Increase	Cordon-bleu protein-like 1;Isoform 2 of Cordon-bleu protein-like 1;Isoform 3 of Cordon-bleu protein-like 1	A0A0D9SG04;A0A0X1KG75;Q53SF7;Q53SF7-2;Q53SF7-3	AGSLQLSSMSAGNSSLR
RPS6	S240	22.6	23.5	23.3	23.9	1.61e-05	1.6	Increase	40S ribosomal protein S6	P62753	LSSLRASTSK;RLSSLRASTSK
RPS6	S236	23	23.9	23.6	24.2	5.93e-05	1.65	Increase	40S ribosomal protein S6	P62753	LSSLRASTSK;RLSSLRASTSK
PLEC	S4386	26	27.3	25.9	26.9	7.61e-09	2.23	Increase	Plectin	Q15149	SSSVGSSSSYPISPAVSR
NHSL1	S1491	13.4	14.9	13.4	14.4	4.46e-07	2.3	Increase	Isoform 2 of NHS-like protein 1	Q5SYE7-2	SLSFSGPR
ZNF185	S64	18.8	20.6	18.4	19.3	3.02e-09	2.44	Increase	Isoform 3 of Zinc finger protein 185	O15231-3	ATSFSSAGEVPK
TBC1D4	S345	18	19.5	17.8	18.8	1.49e-08	2.31	Increase	Isoform 2 of TBC1 domain family member 4	O60343-2	CSSVTGVQR
ABI2	S236	16.7	18	16.9	17.8	2.94e-07	2.1	Increase	Abl interactor 2;Abl interactor 2 (Fragment);Isoform 2 of Abl interactor 2;Isoform 3 of Abl interactor 2;Isoform 4 of Abl interactor 2	A0A0C4DG21;A0A7D9NKC8;E7EP65;E7EW77;F8WAL6;Q9NYB9;Q9NYB9-2;Q9NYB9-3;Q9NYB9-4	TYSSSGSSGGSHPSSR
FOXO3	S315	14.5	15.4	13.5	14.4	0.000176	1.92	Increase	Forkhead box protein O3	O43524	TNSNASTVSGR
IRS2	S306	22.5	23.2	22.1	22.6	3.47e-05	1.5	Increase	Insulin receptor substrate 2	Q9Y4H2	SQSSGSSATHPISVPGAR
DMXL1	S924	11.6	12.4	11.5	12.2	0.000119	1.72	Increase	DmX-like protein 1	F5H269;Q9Y485	ILSPFSQK
AKAP17A	S440	9.33	10.6	9.54	10.8	6.19e-07	2.42	Increase	A-kinase anchor protein 17A	Q02040	LLSILLSK
ERBIN	S1179	20.7	21.5	20.7	21.5	8.76e-08	1.77	Increase	Isoform 8 of Erbin	Q96RT1-8	VGSEHSLLDPPGK
CCDC50	S32	15.8	16.5	15	15.6	0.00773	1.63	Increase	Isoform 2 of Coiled-coil domain-containing protein 50	Q8IVM0-2	DFAVLEDHTLAHSLQEQEIEHHLASNVQR
PCBP2	S227	21.8	22.4	22	22.2	0.000408	1.31	Increase	Poly(rC)-binding protein 2;Poly(rC)-binding protein 2 (Fragment)	F8VZX2;H3BRU6	LHQLAMQQSHFPMTHGNTGFSGIESSSPEVK
NHSL2	S1034	15.6	16.3	15.7	16.1	0.00058	1.43	Increase	NHS-like protein 2	Q5HYW2	LPLSPIITLEEDTK
IRS2	S608	20.7	21.1	20.1	20.3	0.0051	1.31	Increase	Insulin receptor substrate 2	Q9Y4H2	ATFSGSAGR
MAPK3	Y204	20.1	21.1	19.6	20.2	8.85e-05	1.79	Increase	Mitogen-activated protein kinase 3	P27361	IADPEHDHTGFLTEYVATR
MAPK1	Y187	22.6	23.9	22.3	23	3.19e-06	2.1	Increase	Mitogen-activated protein kinase 1	P28482	VADPDHDHTGFLTEYVATR
KANK2	S540	17	18.3	17.6	18	6.85e-05	1.76	Increase	KN motif and ankyrin repeat domain-containing protein 2;Isoform 2 of KN motif and ankyrin repeat domain-containing protein 2;Isoform 3 of KN motif and ankyrin repeat domain-containing protein 2	Q63ZY3;Q63ZY3-2;Q63ZY3-3	ERVPSVAEAPQLRPAGTAAAK;ERVPSVAEAPQLR;VPSVAEAPQLRPAGTAAAK;VPSVAEAPQLR
C2CD5	T285	18.5	19.3	18.3	18.8	0.000312	1.5	Increase	Isoform 3 of C2 domain-containing protein 5	Q86YS7-3	EIPFNEDPNPNTHSSGPSTPLK
RAB11FIP2	S388	16.5	17.2	16.5	16.7	0.00251	1.35	Increase	Rab11 family-interacting protein 2	Q7L804	SPNAFSENR
BCL2L11	S77	13.4	14.1	13.3	13.7	0.00329	1.51	Increase	Bcl-2-like protein 11 (Fragment);Bcl-2-like protein 11;Isoform Bim-beta1 of Bcl-2-like protein 11;Isoform Bim-beta2 of Bcl-2-like protein 11;Isoform Bim-beta3 of Bcl-2-like protein 11;Isoform Bim-beta5 of Bcl-2-like protein 11;Isoform BimAC of Bcl-2-like	C9J417;O43521;O43521-10;O43521-11;O43521-12;O43521-14;O43521-19;O43521-4;O43521-8	SPLFIFMR
ABI1	S226	16.5	17.4	17.2	17.5	0.00156	1.5	Increase	Abl interactor 1;Isoform 2 of Abl interactor 1;Isoform 3 of Abl interactor 1;Isoform 4 of Abl interactor 1;Isoform 5 of Abl interactor 1;Isoform 6 of Abl interactor 1;Isoform 9 of Abl interactor 1	A0A0A0MRT6;Q8IZP0;Q8IZP0-2;Q8IZP0-3;Q8IZP0-4;Q8IZP0-5;Q8IZP0-6;Q8IZP0-9	TASLNQRPR;TASLNQR
PDLIM1	S118	14.5	15.6	15.3	16	0.00258	1.8	Increase	PDZ and LIM domain protein 1	O00151	MNLASEPQEVLHIGSAHNR
ANKS1A	S908	21.1	21.6	20.9	21.1	0.00226	1.33	Increase	Ankyrin repeat and SAM domain-containing protein 1A	A0A3B3ISP1;Q92625	HDSLHDPAAPSR;RHDSLHDPAAPSR
PLEKHG6	S362	18.7	19.4	18	18.6	0.00059	1.63	Increase	Pleckstrin homology domain-containing family G member 6;Isoform 2 of Pleckstrin homology domain-containing family G member 6	Q3KR16;Q3KR16-2	QGEEQESLAAAAQR
KIAA1217	S474	15.4	16.4	15.2	15.8	6.67e-05	1.65	Increase	Sickle tail protein homolog	Q5T5P2	TPPASPHR
PHLDB1	S430	16.2	16.8	16.3	16.7	0.00321	1.35	Increase	Pleckstrin homology-like domain family B member 1;Isoform 2 of Pleckstrin homology-like domain family B member 1;Isoform 3 of Pleckstrin homology-like domain family B member 1	Q86UU1;Q86UU1-2;Q86UU1-3	TFSDGLATR
RPS6KB1	S447	12.6	13.5	12.4	13	0.00174	1.62	Increase	Ribosomal protein S6 kinase beta-1;Isoform Alpha II of Ribosomal protein S6 kinase beta-1;Isoform 2 of Ribosomal protein S6 kinase beta-1;Isoform 4 of Ribosomal protein S6 kinase beta-1	P23443;P23443-2;P23443-3;P23443-5	TPVSPVKFSPGDFWGR
RPS6KB1	S452	12.6	13.5	12.4	13	0.00174	1.62	Increase	Ribosomal protein S6 kinase beta-1;Isoform Alpha II of Ribosomal protein S6 kinase beta-1;Isoform 2 of Ribosomal protein S6 kinase beta-1;Isoform 4 of Ribosomal protein S6 kinase beta-1	P23443;P23443-2;P23443-3;P23443-5	TPVSPVKFSPGDFWGR
FLNC	S2233	25.5	26.9	24.6	25.7	4.7e-05	2.14	Increase	Filamin-C	Q14315	ERLGSFGSITR;LGSFGSITR
EHD2	S484	15.3	15.9	14.8	15.4	0.000348	1.48	Increase	EH domain-containing protein 2	Q9NZN4	LPNSVLGR
PATL1	T194	19.9	20.3	19.8	20.2	0.00179	1.32	Increase	Isoform 4 of Protein PAT1 homolog 1	Q86TB9-4	AVPIGTPPK
EHBP1L1	S1273	18.4	19.7	18	19	6.21e-06	2.17	Increase	EH domain-binding protein 1-like protein 1	Q8N3D4	AHGSFSHVR
LMNA	S404	24.6	25.2	24.8	25.4	5e-05	1.51	Increase	Prelamin-A/C	A0A6Q8PFJ0;P02545	ASSHSSQTQGGGSVTK
C11orf52	Y103	16.8	17.8	17.2	18.2	3.29e-05	2	Increase	Uncharacterized protein C11orf52	Q96A22	HVHLENATEYATLR
CEP170B	S422	17.4	18.2	18.1	18.8	0.000204	1.68	Increase	Centrosomal protein of 170 kDa protein B;Isoform 2 of Centrosomal protein of 170 kDa protein B;Isoform 3 of Centrosomal protein of 170 kDa protein B	J3KQR7;Q9Y4F5;Q9Y4F5-2;Q9Y4F5-3	SQSFTHSPSGDPK
PLEKHA4	S675	11.3	12.9	11.6	13.3	0.000381	3.2	Increase	Pleckstrin homology domain-containing family A member 4	Q9H4M7	VLSLSQALATEASQWHR
RGS12	S172	14.4	15.2	14.7	15.2	0.00487	1.48	Increase	Regulator of G-protein signaling 12;Isoform 4 of Regulator of G-protein signaling 12;Isoform 5 of Regulator of G-protein signaling 12	O14924;O14924-4;O14924-5	SLSESAATR
TBC1D4	S570	21.3	21.7	20.7	21.1	0.00224	1.37	Increase	Isoform 2 of TBC1 domain family member 4	O60343-2	SLTSSLENIFSR
MAP1A	T742	20.2	20.6	19.6	20.3	0.00419	1.6	Increase	Microtubule-associated protein 1A;Isoform 2 of Microtubule-associated protein 1A	E9PGC8;P78559;P78559-2	ELSSEPQTPPAQK
SRRM1	T411	19.2	19.4	18.3	18.9	0.00344	1.5	Increase	Serine/arginine repetitive matrix protein 1	A9Z1X7	TRHSPTPQQSNR
SRRM1	S409	19	19.2	18.1	18.7	0.00252	1.54	Increase	Serine/arginine repetitive matrix protein 1	A9Z1X7	TRHSPTPQQSNR
NHSL2	S1061	14.2	15.3	14.1	15	0.00436	1.98	Increase	NHS-like protein 2	Q5HYW2	VTSTPQADSER
MINK1	S701	16.1	16.7	16.6	16.9	0.00725	1.34	Increase	Misshapen-like kinase 1	Q8N4C8	SNSAWQIYLQR
PARD3	T1176	17.3	18	16.6	17.5	0.00973	1.79	Increase	Partitioning defective 3 homolog;Isoform 11 of Partitioning defective 3 homolog;Isoform 2 of Partitioning defective 3 homolog;Isoform 4 of Partitioning defective 3 homolog	Q8TEW0;Q8TEW0-11;Q8TEW0-2;Q8TEW0-4	TYSFEQPWPNAR
LRCH2	S359	15.4	16.2	15.3	16.2	0.00579	1.83	Increase	Leucine-rich repeat and calponin homology domain-containing protein 2	Q5VUJ6	RLSTTEPSDDDTVSLHSQVSESNR
RPS6KB1	S452	16.6	17.4	16	16.6	3.59e-05	1.66	Increase	Ribosomal protein S6 kinase beta-1;Isoform Alpha II of Ribosomal protein S6 kinase beta-1;Isoform 2 of Ribosomal protein S6 kinase beta-1;Isoform 4 of Ribosomal protein S6 kinase beta-1	P23443;P23443-2;P23443-3;P23443-5	FSPGDFWGR;TPVSPVKFSPGDFWGR
GAB1	S419	18.8	19.2	19.2	19.6	0.000342	1.4	Increase	Isoform 2 of GRB2-associated-binding protein 1	Q13480-2	SSSLEGFHNHFK
SPIRE2	S476	13.7	14.4	13.3	14	0.000496	1.76	Increase	Protein spire homolog 2;Isoform 2 of Protein spire homolog 2;Isoform 3 of Protein spire homolog 2;Isoform 4 of Protein spire homolog 2	Q8WWL2;Q8WWL2-2;Q8WWL2-3;Q8WWL2-4	AGSAHVWR
VASP	S305	13.1	13.8	13.8	14.5	0.0035	1.76	Increase	Vasodilator-stimulated phosphoprotein	P50552	VPAQSESVR
EPB41	S684	16.6	17.1	16.9	17.3	0.00217	1.35	Increase	Protein 4.1;Isoform 2 of Protein 4.1	P11171;P11171-2	HHASISELK
IRS2	S577	19.6	20.2	19.8	20.3	0.00415	1.45	Increase	Insulin receptor substrate 2	Q9Y4H2	TYSLTTPAR
RTKN	S520	23.1	23.9	23.3	23.8	0.00279	1.45	Increase	Rhotekin	Q9BST9	TFSLDAVPPDHSPR
FOXO3	T307	12.8	14.5	13.4	14.9	2.26e-05	3.15	Increase	Forkhead box protein O3	O43524	SSDELDAWTDFRSR
SLC20A1	S335	18.1	18.6	18.4	18.9	0.000109	1.47	Increase	Sodium-dependent phosphate transporter 1	Q8WUM9	ERLPSVDLK;LPSVDLK
RPS6KB1	S427	16.2	16.8	16	16.6	0.000904	1.5	Increase	Ribosomal protein S6 kinase beta-1;Isoform Alpha II of Ribosomal protein S6 kinase beta-1;Isoform 2 of Ribosomal protein S6 kinase beta-1;Isoform 4 of Ribosomal protein S6 kinase beta-1	P23443;P23443-2;P23443-3;P23443-5	EKFSFEPK
TRPM7	S1568	13.1	14.2	14.1	15.3	3.31e-05	2.29	Increase	Non-specific serine/threonine protein kinase;Transient receptor potential cation channel subfamily M member 7	H0YLN8;Q96QT4	LSQSIPFTPVPPR
TSC2	S492	21.3	21.9	21.2	21.8	2.51e-06	1.47	Increase	Tuberin (Fragment);Tuberin;Isoform 4 of Tuberin	A0A2R8Y6C9;A0A2R8Y7C8;A0A2R8YDR3;A0A2R8YGD6;P49815;P49815-4	STSLNERPK
EDC3	S161	18	18.3	18	18.4	0.00101	1.27	Increase	Enhancer of mRNA-decapping protein 3	Q96F86	HNSWSSSSR
CHAMP1	S436	16.9	17.1	16.5	16.9	0.00306	1.3	Increase	Chromosome alignment-maintaining phosphoprotein 1	Q96JM3	SPAGSPELR
METTL1	S27	13.5	15.5	13.4	15.1	3.33e-06	3.52	Increase	tRNA (guanine-N(7)-)-methyltransferase;tRNA (guanine-N(7)-)-methyltransferase (Fragment);Isoform 2 of tRNA (guanine-N(7)-)-methyltransferase	F8VSD9;H0YHX0;Q9UBP6;Q9UBP6-2	AHSNPMADHTLR
TBC1D4	S569	20.8	21.4	19.9	20.8	0.00247	1.83	Increase	Isoform 2 of TBC1 domain family member 4	O60343-2	SLTSSLENIFSR
PDCD4	S457	22.7	23.6	22.6	23.1	0.000155	1.63	Increase	Programmed cell death protein 4;Isoform 2 of Programmed cell death protein 4	Q53EL6;Q53EL6-2	FVSEGDGGR;RFVSEGDGGR
TBC1D4	S341	20.8	21.5	20.7	21.1	5.13e-05	1.44	Increase	Isoform 2 of TBC1 domain family member 4	O60343-2	HASAPSHVQPSDSEK
RRAGC	T394	18.6	19.2	18	18.5	0.000379	1.41	Increase	Ras-related GTP-binding protein C	Q9HB90	ALTHNGTPR
TGFBR2	S352	18.2	19.1	18.3	19.1	6.26e-06	1.83	Increase	TGF-beta receptor type-2;Isoform 2 of TGF-beta receptor type-2	P37173;P37173-2	LGSSLAR
CEP170	S1124	18.2	19.1	18.3	19.1	6.4e-06	1.85	Increase	Centrosomal protein of 170 kDa (Fragment);Centrosomal protein of 170 kDa	H0Y2V6;Q5SW79	LGSLSAR
WASHC2A	S200	16.4	17.2	16.3	16.8	0.000105	1.58	Increase	WASH complex subunit 2A;Isoform 2 of WASH complex subunit 2A	F8W7U3;Q641Q2;Q641Q2-2	SRPTSFADELAAR
RPS6KA3	S607	11.6	13.4	12.5	14	3.78e-06	3.15	Increase	Ribosomal protein S6 kinase alpha-3	P51812	AENGLLMTPCYTANFVAPEVLK
IRS1	S270	18.6	19.2	18.1	18.9	0.00253	1.6	Increase	Insulin receptor substrate 1	P35568	SQSSSNCSNPISVPLR
MTSS2	S600	16.2	17	16.3	16.8	0.00429	1.61	Increase	Protein MTSS 2	A0A087WXN9;Q765P7	TPTVPDSPGYMGPTR
RAP1GAP2	S548	12.8	14	13.3	14	0.00189	2.07	Increase	Rap1 GTPase-activating protein 2;Isoform 2 of Rap1 GTPase-activating protein 2;Isoform 3 of Rap1 GTPase-activating protein 2	A0A1B0GV05;Q684P5;Q684P5-2;Q684P5-3	SHSMETMVGGQK
FOXO1	S319	18.9	19.7	18	18.4	0.00353	1.64	Increase	Forkhead box protein O1	Q12778	TSSNASTISGR
TYRO3	S752	17.5	16.3	17.1	15.3	0.00263	-3.01	Decrease	Receptor protein-tyrosine kinase;Tyrosine-protein kinase receptor TYRO3	H0YNK6;Q06418	MELENILGQLSVLSASQDPLYINIER
SRP72	T638	26.4	23.9	26.6	25.3	0.00766	-3.5	Decrease	Signal recognition particle subunit SRP72	O76094	TVSSPPTSPRPGSAATVSASTSNIIPPR
AMOTL1	S805	19.1	18.8	19	18.3	0.00686	-1.44	Decrease	Angiomotin-like protein 1;Isoform 2 of Angiomotin-like protein 1	Q8IY63;Q8IY63-2	SVPSIAAATGTHSR
BNIP3	S151	13.7	13	13	12	0.00892	-1.98	Decrease	BCL2/adenovirus E1B 19 kDa protein-interacting protein 3 (Fragment);BCL2/adenovirus E1B 19 kDa protein-interacting protein 3	A0A0J9YW18;F6RP06;Q12983	SSHCDSPPRSQTPQDTNR
EPN1	S419	18.3	17.7	18.1	16.4	0.00263	-2.36	Decrease	Epsin-1;Isoform 2 of Epsin-1;Isoform 3 of Epsin-1	Q9Y6I3;Q9Y6I3-1;Q9Y6I3-3	TALPTSGSSAGELELLAGEVPARSPGAFDMSGVR;TALPTSGSSAGELELLAGEVPAR
TBC1D2B	S330	15.6	15.2	15.2	14.2	0.000402	-1.57	Decrease	TBC1 domain family member 2B	Q9UPU7	HSSGDPSSEGTSGSGSVSIR
EIF3B	S81	23.4	23.5	23.2	22.8	0.0066	-1.19	Decrease	Eukaryotic translation initiation factor 3 subunit B;Isoform 2 of Eukaryotic translation initiation factor 3 subunit B	P55884;P55884-2	TEPAAEAEAASGPSESPSPPAAEELPGSHAEPPVPAQGEAPGEQAR
PARD3	S25	12	11.9	11.8	10.9	0.00364	-1.43	Decrease	Partitioning defective 3 homolog;Isoform 11 of Partitioning defective 3 homolog;Isoform 2 of Partitioning defective 3 homolog;Isoform 4 of Partitioning defective 3 homolog	Q8TEW0;Q8TEW0-11;Q8TEW0-2;Q8TEW0-4	VFSLIQQAVTR
MAPKBP1	T1317	14.9	14.6	15.1	13.8	0.00439	-1.83	Decrease	Mitogen-activated protein kinase-binding protein 1;Isoform 3 of Mitogen-activated protein kinase-binding protein 1;Isoform 4 of Mitogen-activated protein kinase-binding protein 1;Isoform 6 of Mitogen-activated protein kinase-binding protein 1	O60336;O60336-3;O60336-4;O60336-6	PLPDRPTLAAFSPVTK
PLLP	S14	17.9	17.7	17.7	16.8	0.00933	-1.42	Decrease	Plasmolipin	A0A087WYE0;H3BN27;Q9Y342	TSSPAQGAEASVSALRPDLGFVR
CGNL1	S297	19.7	18.8	18.6	17.4	0.000542	-1.81	Decrease	Cingulin-like protein 1	Q0VF96	SSSSSTTPTSANSLYR
COBLL1	T192	18	17.8	16.6	15.6	0.00648	-1.47	Decrease	Cordon-bleu protein-like 1;Isoform 2 of Cordon-bleu protein-like 1;Isoform 3 of Cordon-bleu protein-like 1	A0A0D9SG04;A0A0X1KG75;Q53SF7;Q53SF7-2;Q53SF7-3	KKPTPIIPEK;KPTPIIPEK
SLCO4A1	T37	17.1	16.8	16.2	14.9	0.00144	-1.74	Decrease	Solute carrier organic anion transporter family member;Solute carrier organic anion transporter family member 4A1;Isoform 2 of Solute carrier organic anion transporter family member 4A1;Isoform 3 of Solute carrier organic anion transporter family member 4	E1P5H9;Q96BD0;Q96BD0-2;Q96BD0-3;Q96BD0-4	ASPGTPLSPGSLR
MLEC	S243	15.5	15.1	15.4	14.4	0.00755	-1.69	Decrease	Malectin	Q14165	KEEEEEEEEYDEGSNLK
PPFIA1	760	18.8	18.6	18.3	17.6	0.00369	-1.36	Decrease	Liprin-alpha-1 (Fragment);Liprin-alpha-1	A0A2R8Y7R9;Q13136	CETSPPSSPR
TP53	S155	17.3	16.8	18.1	16.9	1.54e-05	-1.74	Decrease	Cellular tumor antigen p53;Cellular tumor antigen p53 (Fragment);Isoform 2 of Cellular tumor antigen p53;Isoform 3 of Cellular tumor antigen p53;Isoform 4 of Cellular tumor antigen p53;Isoform 5 of Cellular tumor antigen p53;Isoform 6 of Cellular tumor an	A0A087WT22;A0A087WXZ1;A0A087X1Q1;A0A0U1RQC9;E7ESS1;J3KP33;P04637;P04637-2;P04637-3;P04637-4;P04637-5;P04637-6;P04637-7;P04637-8;P04637-9	ALPNNTSSSPQPK
FOXK2	S30	16.9	16.7	17.7	16.9	0.0089	-1.46	Decrease	Forkhead box protein K2	Q01167	AAAAAALSGAGTPPAGGGAGGGGAGGGGSPPGGWAVAR
C2CD5	T818	17.8	17.4	17.5	16.7	0.0077	-1.45	Decrease	Isoform 3 of C2 domain-containing protein 5	Q86YS7-3	ASTDNEELLQFPLELCSDSLPSHPFPPAK
ACIN1	S176	19.7	17.2	19	14.8	0.00794	-9.37	Decrease	Apoptotic chromatin condensation inducer in the nucleus	E7EQT4;Q9UKV3;S4R3H4	GDSDDEKPR
NOP56	S520	21.7	21.4	22.2	21.3	0.00238	-1.65	Decrease	Nucleolar protein 56	O00567	EELMSSDLEETAGSTSIPK
TRIM28	S784	12.6	11.8	13.4	12.4	0.00697	-1.7	Decrease	Transcription intermediary factor 1-beta	Q13263	ADVQSIIGLQR
PITPNM2	S872	13	12.9	13.2	12.4	0.00809	-1.36	Decrease	Membrane-associated phosphatidylinositol transfer protein 2;Isoform 3 of Membrane-associated phosphatidylinositol transfer protein 2	Q9BZ72;Q9BZ72-3	RLSLLALPAPSPTTPGPHPPAR
ZSWIM4	S123	17.7	18	19.7	16.7	0.00164	-3.47	Decrease	Zinc finger SWIM domain-containing protein 4	Q9H7M6	VLQVGFHLSGNIR
GIT2	S510	16.2	16.1	16.8	16.1	0.00396	-1.41	Decrease	ARF GTPase-activating protein GIT2;Isoform 3 of ARF GTPase-activating protein GIT2	Q14161;Q14161-3	GSRPMSMYETGSGQK
SLC9A3R1	S290	27.9	27.7	26.9	26.3	0.00341	-1.45	Decrease	Na(+)/H(+) exchange regulatory cofactor NHE-RF1	O14745	SASSDTSEELNSQDSPPK
HOMEZ	S231	19.1	18.5	18.7	17.5	0.00807	-1.9	Decrease	Homeobox and leucine zipper protein Homez;Isoform 2 of Homeobox and leucine zipper protein Homez;Homeobox and leucine zipper protein Homez (Fragment)	A0A669KB72;Q8IX15;Q8IX15-3;U3KPW8	PLQPLGCVPQSVSPSEQALPPHLEPAWPQGLR
SUGT1	T265	16.1	16	16.6	14.7	0.00787	-2.24	Decrease	Protein SGT1 homolog	Q9Y2Z0	LEGQGDVPTPK
IRS1	S531	20.5	20	20	19.4	0.00788	-1.4	Decrease	Insulin receptor substrate 1	P35568	THSAGTSPTITHQK
STK11IP	S470	20.2	19.7	20	19.5	0.00229	-1.35	Decrease	Serine/threonine-protein kinase 11-interacting protein	Q8N1F8	SHLEPSGNPLPATPTTSAPSAPPASSQGPDTAPRPSPPQEEAR
VAPA	T215	18	17.3	18.4	16.5	0.00313	-2.39	Decrease	Vesicle-associated membrane protein-associated protein A	Q9P0L0	VAHSDKPGSTSTASFR
PCBP2	Y76	18.1	17.1	17.2	16.2	0.00162	-2.12	Decrease	Poly(rC)-binding protein 2 (Fragment)	F8VRH0	PSSSPVIFAGGQAYTIQGQYAIPQPDLTK
MAP4K4	S923	14.9	14.6	15.5	15.1	0.00882	-1.27	Decrease	Mitogen-activated protein kinase kinase kinase kinase 4;Isoform 3 of Mitogen-activated protein kinase kinase kinase kinase 4	A0A0D9SEY1;O95819-3	QTQSASSTLQK
SLC9A3R1	T293	23.8	23	23.3	21.8	0.00421	-2.46	Decrease	Na(+)/H(+) exchange regulatory cofactor NHE-RF1	O14745	SASSDTSEELNSQDSPPK
CLIC6	S393	15.7	15.1	17.5	15	0.00879	-2.75	Decrease	Chloride intracellular channel protein 6;Isoform A of Chloride intracellular channel protein 6	Q96NY7;Q96NY7-2	EEEAAGGEEESPDSSPHGEASR;ERSPEGPREEEAAGGEEESPDSSPHGEASR;SPEGPREEEAAGGEEESPDSSPHGEASR
SPEN	S1268	15.7	15.3	16.6	15.3	0.00567	-1.81	Decrease	Msx2-interacting protein	Q96T58	HGSFHEDEDPIGSPR
SRRM2	919	21.6	20.1	21.7	19.3	0.00451	-3.76	Decrease	Serine/arginine repetitive matrix protein 2	Q9UQ35	SRTPSRHSCSGSSPPR
RREB1	S1653	16.7	16.3	16.6	15.9	0.00497	-1.45	Decrease	Ras-responsive element-binding protein 1;Isoform 2 of Ras-responsive element-binding protein 1	Q92766;Q92766-2	VTAGWPSEPGQGDLNPESPAALGQDLLEPR
RBM5	Y82	14.7	14.2	14.3	13.7	0.0022	-1.48	Decrease	RNA-binding protein 5	P52756	SEDGYHSDGDYGEHDYRHDISDER
ZC3HC1	S316	18.2	17.3	17.6	15.9	0.00781	-2.47	Decrease	Nuclear-interacting partner of ALK	C9J0I9;Q86WB0	SWDSSSPVDRPEPEAASPTTR;TRSWDSSSPVDRPEPEAASPTTR
IRS2	T520	21.8	21.3	20.8	20.2	0.00362	-1.42	Decrease	Insulin receptor substrate 2	Q9Y4H2	SNTPESIAETPPAR
SERPINB9	S366	14.9	14.8	14	12.9	0.00394	-1.61	Decrease	Serpin B9	P50453	ANSILFCGR
HTT	S373	18.2	17.6	17.7	16.9	0.00784	-1.59	Decrease	Huntingtin	A0A7P0TA78;A0A7P0TAC5;A0A7P0TAN5;P42858	SGSIVELIAGGGSSCSPVLSR
MXRA7	S128	17.4	17.1	17.7	16.9	0.00311	-1.54	Decrease	Isoform 2 of Matrix-remodeling-associated protein 7	P84157-2	GPSSEGPEEEDGEGFSFK
CAV2	S20	18.1	17	18.3	17.1	0.005	-2.07	Decrease	Caveolin;Caveolin-2;Isoform C of Caveolin-2	E9PCT3;P51636;P51636-3	ADVQLFMDDDSYSHHSGLEYADPEK
SLC9A3R1	S269	12	11.5	12.5	11.8	0.00511	-1.59	Decrease	Na(+)/H(+) exchange regulatory cofactor NHE-RF1	O14745	ENSREALAEAALESPRPALVR
SLC9A3R1	S280	12	11.5	12.5	11.8	0.00511	-1.59	Decrease	Na(+)/H(+) exchange regulatory cofactor NHE-RF1	O14745	ENSREALAEAALESPRPALVR
RPL34	S12	12.7	11.9	13.6	12.9	0.00667	-1.66	Decrease	60S ribosomal protein L34	P49207	RLSYNTASNK
RNPEP	Y441	15	12.8	14.9	14	0.00971	-2.55	Decrease	Aminopeptidase B	Q9H4A4	AYVHEFK
YES1	S200	14.6	13.1	14.4	13.7	0.00658	-2.14	Decrease	Tyrosine-protein kinase;Tyrosine-protein kinase Yes	J3QRU1;P07947	GAYSLSIR
PARD3	S201	17.5	16	16.7	15.6	0.00576	-2.6	Decrease	Partitioning defective 3 homolog;Isoform 11 of Partitioning defective 3 homolog;Isoform 2 of Partitioning defective 3 homolog;Isoform 4 of Partitioning defective 3 homolog	Q8TEW0;Q8TEW0-11;Q8TEW0-2;Q8TEW0-4	DENYRSLPR
AHNAK	S5735	17.2	15.8	17.3	16.4	0.0088	-2.17	Decrease	Neuroblast differentiation-associated protein AHNAK	Q09666	GGVTGSPEASISGSK
AFDN	T1337	19.2	18.6	19.8	19.6	0.00969	-1.35	Decrease	Afadin;Isoform 5 of Afadin	J3KN01;P55196;P55196-5	SVTPASTLTK
NCK1	Y41	15	14	15.3	14.8	0.00966	-1.63	Decrease	Cytoplasmic protein NCK1 (Fragment);Isoform 2 of Cytoplasmic protein NCK1	C9JAB9;P16333-2	LYDLNMPAYVK
PPIP5K2	S1021	18.2	17.7	17.4	17.1	0.00809	-1.28	Decrease	Inositol hexakisphosphate and diphosphoinositol-pentakisphosphate kinase;Inositol hexakisphosphate and diphosphoinositol-pentakisphosphate kinase 2	A0A087WZV0;O43314	SGEQITSSPVSPK
SF3B2	Y379	15.8	15	15.6	15.1	0.00762	-1.63	Decrease	Splicing factor 3B subunit 2	Q13435	GSDSPAADVEIEYVTEEPEIYEPNFIFFK
PATL1	S179	21.8	21.2	22	21.5	5.86e-05	-1.47	Decrease	Isoform 4 of Protein PAT1 homolog 1	Q86TB9-4	STSPIIGSPPVR
RABEP1	S410	20.7	20	20.2	19.5	0.00119	-1.68	Decrease	Rab GTPase-binding effector protein 1	Q15276	AQSTDSLGTSGSLQSK
EEF2K	S74	15.9	14.3	15.6	14.9	0.00251	-2.08	Decrease	Eukaryotic elongation factor 2 kinase	O00418	YSSSGSPANSFHFK
PRPF4B	S144	19.3	17.9	18.7	18	0.00641	-1.85	Decrease	Serine/threonine-protein kinase PRP4 homolog	Q13523	VQSGMGLILQGYESGSEEEGEIHEK
ANK3	S617	12.9	12.1	12.3	11.7	0.00998	-1.61	Decrease	Isoform 3 of Ankyrin-3	Q12955-5	VALLLLDQGASPHAAAK
PARP1	T88	17.4	15.7	16.5	14.9	0.00717	-2.83	Decrease	Poly [ADP-ribose] polymerase 1	P09874	TAEAGGVTGK
PRPF4B	Y140	19	17.8	18.8	18.1	0.00827	-1.64	Decrease	Serine/threonine-protein kinase PRP4 homolog	Q13523	VQSGMGLILQGYESGSEEEGEIHEK
DSP	S2825	23.7	22.8	23	22.6	0.00311	-1.57	Decrease	Desmoplakin	P15924	GLPSPYNMSSAPGSR
DSP	S2821	23.4	22.2	22.7	22.2	0.00211	-1.67	Decrease	Desmoplakin	P15924	GLPSPYNMSSAPGSR
RTKN	S529	16.9	16	16.4	15.7	6.33e-05	-1.68	Decrease	Rhotekin	Q9BST9	TFSLDAVPPDHSPR
PLEC	S4396	19.4	18.6	18.8	18.1	4.69e-05	-1.63	Decrease	Plectin	Q15149	SSSVGSSSSYPISPAVSR
IRS1	S323	15.4	15	14.8	14.4	0.00455	-1.35	Decrease	Insulin receptor substrate 1	P35568	TESITATSPASMVGGKPGSFR
PARP4	S1236	13.3	13.1	13	12.7	0.00711	-1.28	Decrease	Protein mono-ADP-ribosyltransferase PARP4	Q9UKK3	NQSLLASSEWPELRLSK
SMAP	S17	23.9	23.8	23.7	23	0.00293	-1.46	Decrease	Small acidic protein	O00193	RSASPDDDLGSSNWEAADLGNEERK;RSASPDDDLGSSNWEAADLGNEER;SASPDDDLGSSNWEAADLGNEERK;SASPDDDLGSSNWEAADLGNEER
KIAA1522	S728	19.6	19	18.9	18.2	0.00737	-1.64	Decrease	Isoform 2 of Uncharacterized protein KIAA1522	Q9P206-2	DQSPPPSPPPSYHPPPPPTK
FOXO1	S329	18.6	17.9	17.5	16.5	0.00517	-1.77	Decrease	Forkhead box protein O1	Q12778	LSPIMTEQDDLGEGDVHSMVYPPSAAK
TP53BP2	S480	19.3	19	18.9	18.6	0.00434	-1.25	Decrease	Apoptosis-stimulating of p53 protein 2;Isoform 2 of Apoptosis-stimulating of p53 protein 2;Isoform 3 of Apoptosis-stimulating of p53 protein 2	Q13625;Q13625-2;Q13625-3	NQSSEDILR
NFATC2	S217	17.8	17.2	16.7	15.9	0.000646	-1.64	Decrease	Nuclear factor of activated T-cells, cytoplasmic 2;Isoform 2 of Nuclear factor of activated T-cells, cytoplasmic 2;Isoform 3 of Nuclear factor of activated T-cells, cytoplasmic 2;Isoform 4 of Nuclear factor of activated T-cells, cytoplasmic 2	Q13469;Q13469-2;Q13469-3;Q13469-4	TSPIMSPR
FOXO3	S299	17.3	16.8	16.4	15.8	0.000758	-1.48	Decrease	Forkhead box protein O3	O43524	SSDELDAWTDFRSR;SSDELDAWTDFR
TBC1D4	S591	20.6	19.3	19.8	18.8	4.58e-06	-2.16	Decrease	Isoform 2 of TBC1 domain family member 4	O60343-2	LGSVDSFER
IMPDH2	S424	18.9	18.6	18.5	18.3	0.00811	-1.21	Decrease	Inosine-5'-monophosphate dehydrogenase;Inosine-5'-monophosphate dehydrogenase 2	A0A7I2V2T3;H0Y4R1;P12268	GMGSLDAMDK
TMEM41B	T18	15.9	15.1	15.9	15.4	0.00199	-1.48	Decrease	Transmembrane protein 41B;Isoform 2 of Transmembrane protein 41B;Isoform 3 of Transmembrane protein 41B	E9PJ42;Q5BJD5;Q5BJD5-2;Q5BJD5-3	SQLGAHHTTPVGDGAAGTR
AKAP12	S347	17.9	16	17.8	16.5	0.001	-2.84	Decrease	A-kinase anchor protein 12	Q02952	AEVASEK
EPN1	S489	16.9	16	16.8	16.4	0.00535	-1.5	Decrease	Epsin-1;Isoform 2 of Epsin-1;Isoform 3 of Epsin-1	Q9Y6I3;Q9Y6I3-1;Q9Y6I3-3	KTPESFLGPNAALVDLDSLVSRPGPTPPGAK;TPESFLGPNAALVDLDSLVSRPGPTPPGAK
GJA1	T326	18.6	16.7	17.5	16.2	0.00118	-2.82	Decrease	Gap junction alpha-1 protein	P17302	MGQAGSTISNSHAQPFDFPDDNQNSK
NCKAP5L	S181	13.1	12.1	12.2	11.6	0.00415	-1.58	Decrease	Nck-associated protein 5-like	Q9HCH0	PGGPGPPAAPPPALDALSPFLR
AGFG1	S181	22.1	21.8	22	21.8	0.00575	-1.22	Decrease	Arf-GAP domain and FG repeat-containing protein 1;Isoform 2 of Arf-GAP domain and FG repeat-containing protein 1;Isoform 3 of Arf-GAP domain and FG repeat-containing protein 1;Isoform 4 of Arf-GAP domain and FG repeat-containing protein 1	P52594;P52594-2;P52594-3;P52594-4	GTPSQSPVVGR
AGFG1	T177	22.1	21.8	22	21.8	0.0057	-1.22	Decrease	Arf-GAP domain and FG repeat-containing protein 1;Isoform 2 of Arf-GAP domain and FG repeat-containing protein 1;Isoform 3 of Arf-GAP domain and FG repeat-containing protein 1;Isoform 4 of Arf-GAP domain and FG repeat-containing protein 1	P52594;P52594-2;P52594-3;P52594-4	GTPSQSPVVGR
BAIAP2	S487	21.9	21.3	21.2	20.9	0.0071	-1.32	Decrease	Brain-specific angiogenesis inhibitor 1-associated protein 2;Isoform 5 of Brain-specific angiogenesis inhibitor 1-associated protein 2	I3L4C2;Q9UQB8-5	SSSTGNLLDK
MPDZ	S230	18.7	18.4	18.5	18.3	0.00755	-1.23	Decrease	Multiple PDZ domain protein;Isoform 2 of Multiple PDZ domain protein;Isoform 3 of Multiple PDZ domain protein;Isoform 4 of Multiple PDZ domain protein	O75970;O75970-2;O75970-3;O75970-5	GSLPQLVSPIVSR
SHROOM2	S1110	18.1	17.4	17.8	17	0.00975	-1.78	Decrease	Protein Shroom2	Q13796	LSLSHSPSVFSSAQPQDTPK
PPP1R18	S209	15.2	14.7	15.4	15	0.00286	-1.44	Decrease	PPP1R18;Phostensin	A0A0G2JHC2;Q6NYC8	LAESREQSPR
PPP1R18	S213	15.2	14.7	15.4	15	0.00286	-1.44	Decrease	PPP1R18;Phostensin	A0A0G2JHC2;Q6NYC8	LAESREQSPR
FAM193A	S672	15.7	14.9	15.8	15.5	0.004	-1.37	Decrease	Protein FAM193A;Protein FAM193A (Fragment);Isoform 2 of Protein FAM193A;Isoform 4 of Protein FAM193A;Isoform 6 of Protein FAM193A	A0A1B0GVL4;E7EUR8;P78312;P78312-2;P78312-4;P78312-6	EDGVLGSRSPR
FAM193A	S674	15.7	14.9	15.8	15.5	0.004	-1.37	Decrease	Protein FAM193A;Protein FAM193A (Fragment);Isoform 2 of Protein FAM193A;Isoform 4 of Protein FAM193A;Isoform 6 of Protein FAM193A	A0A1B0GVL4;E7EUR8;P78312;P78312-2;P78312-4;P78312-6	EDGVLGSRSPR
PDE12	S214	16.7	15.7	16.6	16	0.00844	-1.92	Decrease	2',5'-phosphodiesterase 12;Isoform 2 of 2',5'-phosphodiesterase 12	F6T1Q0;Q6L8Q7;Q6L8Q7-2	PGAAEPEVGVPSSLSPSSPSSSWTETDVEER
TBC1D4	S588	15.3	14.5	15.1	14.8	0.00227	-1.52	Decrease	Isoform 2 of TBC1 domain family member 4	O60343-2	LGSVDSFER
TBC1D4	S591	15.3	14.5	15.1	14.8	0.00227	-1.52	Decrease	Isoform 2 of TBC1 domain family member 4	O60343-2	LGSVDSFER
SPTAN1	S1029	24.2	23.5	23.4	22.9	0.000724	-1.5	Decrease	Spectrin alpha chain, non-erythrocytic 1	Q13813	KLDPAQSASRENLLEEQGSIALR;KLDPAQSASR;LDPAQSASRENLLEEQGSIALR;LDPAQSASR
KAT2B	S117	16.9	16.1	16.7	16.4	0.00801	-1.43	Decrease	Histone acetyltransferase KAT2B	Q92831	NPNPSPTPPR
DST	S53	15.9	15.5	15	14.5	0.00402	-1.37	Decrease	Dystonin	A0A0U1RQJ2	LNEQIDSGSK
CTNND1	S346	20.2	19.6	19.8	19.4	0.0055	-1.4	Decrease	Isoform 1AC of Catenin delta-1;Isoform 1A of Catenin delta-1	O60716-3;O60716-5	GSLASLDSLRK;GSLASLDSLR
DAXX	S702	16.2	14.9	15.8	14.6	0.0081	-2.58	Decrease	Death domain-associated protein 6;Isoform 3 of Death domain-associated protein 6	Q9UER7;Q9UER7-3	ICTLPSPPSPLASLAPVADSSTR
TNS1	S879	15.2	14.6	15.4	14.6	0.009	-1.67	Decrease	Tensin-1;Tensin-1 (Fragment)	A0A2R8Y4T1;A0A494C067	SQSVPGAWPGASPLSSQPLSGSSR
KLF3	S71	18	16.7	18	18.1	0.000637	-1.45	Decrease	Krueppel-like factor 3	P57682	SSPPSAGNSPSSLK
FLNB	S2394	15.3	13.1	13.7	14	0.00735	-1.94	Decrease	Isoform 8 of Filamin-B	O75369-8	VHSPSGAVEECHVSELEPDK
DIP2B	S187	16.7	14.8	15.7	15.6	0.000238	-1.88	Decrease	Disco-interacting protein 2 homolog B	Q9P265	SIQGSSTSSSASSTLSHGEVK
SRRM2	T1453	21.7	20.7	21	20.6	0.00556	-1.63	Decrease	Serine/arginine repetitive matrix protein 2	Q9UQ35	DGSGTPSRHSLSGSSPGMK
FGD6	S721	16.2	15.2	15.8	15.4	0.00863	-1.62	Decrease	FYVE, RhoGEF and PH domain-containing protein 6;Isoform 2 of FYVE, RhoGEF and PH domain-containing protein 6	Q6ZV73;Q6ZV73-2	AESLDDQMLSR
COBLL1	S421	19.4	18	17.8	17.8	0.00461	-1.49	Decrease	Cordon-bleu protein-like 1;Isoform 2 of Cordon-bleu protein-like 1;Isoform 3 of Cordon-bleu protein-like 1	A0A0D9SG04;A0A0X1KG75;Q53SF7;Q53SF7-2;Q53SF7-3	AGSLQLSSMSAGNSSLR;AGSLQLSSMSAGNSSLRR
DIS3	Y735	15.3	13.5	15.3	15	0.00529	-1.83	Decrease	Exosome complex exonuclease RRP44	Q9Y2L1	SLAESLDQAESPTFPYLNTLLR
ETFA	S140	16.2	14.3	14.5	14.6	0.00204	-1.98	Decrease	Electron transfer flavoprotein subunit alpha, mitochondrial	P13804	LEVAPISDIIAIKSPDTFVR;SPDTFVR
ZC3HC1	S62	19.7	18.7	19.1	18.8	0.00498	-1.64	Decrease	Nuclear-interacting partner of ALK	C9J0I9;Q86WB0	DTSATSQSVNGSPQAEQPSLESTSK
UBE2H	S5	13.4	11.9	14.3	13.5	0.000769	-2.25	Decrease	Ubiquitin-conjugating enzyme E2 H;Isoform 2 of Ubiquitin-conjugating enzyme E2 H	P62256;P62256-2	SSPSPGKR
PRPF38B	S12	14.8	14.2	14.5	13.9	0.00173	-1.7	Decrease	Pre-mRNA-splicing factor 38B	Q5VTL8	ANNSPALTGNSQPQHQAAAAAAQQQQQCGGGGATK
SRRM2	S1458	22.3	21.3	21.6	21.4	0.00155	-1.51	Decrease	Serine/arginine repetitive matrix protein 2	Q9UQ35	DGSGTPSRHSLSGSSPGMK
WNK3	S62	15.4	15	15.9	15.7	0.00789	-1.46	Decrease	Non-specific serine/threonine protein kinase;Serine/threonine-protein kinase WNK3;Isoform 2 of Serine/threonine-protein kinase WNK3;Isoform 3 of Serine/threonine-protein kinase WNK3;Isoform 4 of Serine/threonine-protein kinase WNK3	A0A087WYK2;Q9BYP7;Q9BYP7-2;Q9BYP7-3;Q9BYP7-4	SVEMTEDDK
PLXNA1	S1635	16.1	15.1	16.2	15.7	0.00675	-1.69	Decrease	Plexin-A1	Q9UIW2	TASSPDSLR
NCK2	S94	17.8	16.5	17.4	17.3	0.00374	-1.64	Decrease	Cytoplasmic protein NCK2	O43639	DASPTPSTDAEYPANGSGADR
TPR	T2116	11.8	12.7	12.9	13.7	0.00624	1.7	Increase	Nucleoprotein TPR	P12270	GLQLTPGIGGMQQHFFDDEDR
ZFP36L2	S125	15.6	16	16.4	17.3	0.0094	1.51	Increase	mRNA decay activator protein ZFP36L2	P47974	SFSENGDR
SGTB	S297	18.4	19	19	19.6	0.00801	1.4	Increase	Small glutamine-rich tetratricopeptide repeat-containing protein beta	Q96EQ0	SFSSSAEEHS;SRSFSSSAEEHS
SARG	S131	15.5	16	16.4	17.7	0.00664	1.9	Increase	Specifically androgen-regulated gene protein	Q9BW04	SGSYSLPR
ARHGEF18	S1160	14.2	15.4	14.7	15.5	0.00464	1.71	Increase	Rho guanine nucleotide exchange factor 18;Rho guanine nucleotide exchange factor 18 (Fragment);Isoform 5 of Rho guanine nucleotide exchange factor 18;Isoform 4 of Rho guanine nucleotide exchange factor 18;Isoform 2 of Rho guanine nucleotide exchange facto	A0A087WZG4;A0A3B3IPE9;M0QZS0;Q6ZSZ5;Q6ZSZ5-1;Q6ZSZ5-2;Q6ZSZ5-5;Q6ZSZ5-6	AGGTALLPGPPAPSPLPATPLSAK
ACLY	S455	24.8	25.2	24.8	25.5	0.000937	1.44	Increase	ATP-citrate synthase	P53396	TASFSESRADEVAPAK;TASFSESR
TPR	S2155	18.5	18.9	18.9	19.6	0.0035	1.47	Increase	Nucleoprotein TPR	P12270	TDGFAEAIHSPQVAGVPR
GSK3B	S9	16.9	17.6	17.7	18.6	0.000179	1.75	Increase	Glycogen synthase kinase-3 beta;Isoform 2 of Glycogen synthase kinase-3 beta	P49841;P49841-2	TTSFAESCK
LARP1	S774	18.8	19.2	19	20	0.00673	1.56	Increase	La-related protein 1	Q6PKG0	SLPTTVPESPNYR
BCL2L14	S152	16.1	17.2	16.7	18.3	6.4e-05	2.39	Increase	Apoptosis facilitator Bcl-2-like protein 14 (Fragment);Apoptosis facilitator Bcl-2-like protein 14;Isoform 2 of Apoptosis facilitator Bcl-2-like protein 14;Isoform 3 of Apoptosis facilitator Bcl-2-like protein 14	K7EKK7;K7EMX4;Q9BZR8;Q9BZR8-2;Q9BZR8-3	VISIANR
MINDY1	S441	16.3	17.3	16.8	18.3	0.000139	2.29	Increase	Ubiquitin carboxyl-terminal hydrolase MINDY-1;Isoform 3 of Ubiquitin carboxyl-terminal hydrolase MINDY-1	Q8N5J2;Q8N5J2-3	VLSLQGR
TC2N	S168	17.4	17.7	18.7	19.4	0.0087	1.55	Increase	Tandem C2 domains nuclear protein;Isoform 2 of Tandem C2 domains nuclear protein	Q8N9U0;Q8N9U0-2	LPGSPGLSK
LUZP1	S574	16.4	16.7	17.1	18.6	0.0032	2.27	Increase	Leucine zipper protein 1;Isoform 2 of Leucine zipper protein 1;Isoform 3 of Leucine zipper protein 1	Q86V48;Q86V48-2;Q86V48-3	RSSSEGLSK
IWS1	S720	19.4	20	19.4	20.1	0.000304	1.51	Increase	Protein IWS1 homolog	Q96ST2	MNSTGGQTPR
MADD	S818	13	13.4	12.8	13.5	0.0024	1.42	Increase	MAP kinase-activating death domain protein;Isoform 2 of MAP kinase-activating death domain protein;Isoform 3 of MAP kinase-activating death domain protein;Isoform 4 of MAP kinase-activating death domain protein;Isoform 5 of MAP kinase-activating death dom	A0A0A0MRB5;Q8WXG6;Q8WXG6-2;Q8WXG6-3;Q8WXG6-4;Q8WXG6-5;Q8WXG6-6;Q8WXG6-7;Q8WXG6-8	LASDSDAESDSR
TCP11L2	S55	16.8	17.3	16.3	17.1	0.0002	1.51	Increase	T-complex protein 11-like protein 2 (Fragment);T-complex 11 (Mouse) like 2, isoform CRA_c;T-complex protein 11-like protein 2;Isoform 2 of T-complex protein 11-like protein 2	F8VRQ3;F8W0R5;F8W1M6;G3V1Z2;Q8N4U5;Q8N4U5-2	SSSPASTSPPR
EIF4B	S422	22.2	22.9	22.1	22.8	0.00122	1.49	Increase	Eukaryotic translation initiation factor 4B	E7EX17;P23588	SRTGSESSQTGTSTTSSR;TGSESSQTGTSTTSSR
RIC8A	S502	18.5	19.2	18.4	18.9	0.00916	1.41	Increase	Synembryn-A;Isoform 4 of Synembryn-A	Q9NPQ8;Q9NPQ8-4	VIQPMGMSPR
TBC1D4	T642	16.6	17.4	17.8	19.3	0.000669	2.15	Increase	Isoform 2 of TBC1 domain family member 4	O60343-2	AHTFSHPPSSTK
SOS1	S1214	17.6	18.1	16.9	17.6	0.00346	1.42	Increase	Son of sevenless homolog 1	G5E9C8	TPDVFSSSPLHLQPPPLGK
PEAK1	S725	12.1	13	12.2	13.7	1.67e-05	2.22	Increase	Inactive tyrosine-protein kinase PEAK1	Q9H792	SYSSSHSSPAK
CIC	S664	15.8	16.3	16.6	17.6	0.00829	1.61	Increase	Protein capicua homolog	A0A7P0T9K5	HLSASTPK
SGTB	S295	17.4	17.9	17.3	18.5	0.000597	1.68	Increase	Small glutamine-rich tetratricopeptide repeat-containing protein beta	Q96EQ0	SRSFSSSAEEHS;SFSSSAEEHS
PLEC	S4384	19.4	20.7	17.8	20.7	0.00372	4.11	Increase	Plectin	Q15149	SSSVGSSSSYPISPAVSR
CAMSAP3	S1080	17.4	17.9	17.2	18.5	0.00267	1.7	Increase	Calmodulin-regulated spectrin-associated protein 3;Isoform 2 of Calmodulin-regulated spectrin-associated protein 3	Q9P1Y5;Q9P1Y5-2	APSPSGLMSPSR
CAMSAP3	S1074	17.4	18	17.2	18.5	0.00397	1.72	Increase	Calmodulin-regulated spectrin-associated protein 3;Isoform 2 of Calmodulin-regulated spectrin-associated protein 3	Q9P1Y5;Q9P1Y5-2	APSPSGLMSPSR
CAMSAP3	S1076	16.4	16.9	16.2	17.4	0.00882	1.62	Increase	Calmodulin-regulated spectrin-associated protein 3;Isoform 2 of Calmodulin-regulated spectrin-associated protein 3	Q9P1Y5;Q9P1Y5-2	APSPSGLMSPSR
CCDC124	S141	14	14.2	13.3	14.3	0.00353	1.38	Increase	Coiled-coil domain-containing protein 124	Q96CT7	VLEEGSVEAR
PKP2	S183	15.8	15.8	15.5	16.9	0.006	1.57	Increase	Plakophilin-2;Isoform 1 of Plakophilin-2	Q99959;Q99959-2	SQAGHTLHHQESR
RAB11FIP3	S646	17.5	18.6	16.8	18.1	0.00157	1.99	Increase	Rab11 family-interacting protein 3;Isoform 3 of Rab11 family-interacting protein 3	O75154;O75154-3	SSSMGLQEYHSR
TRIM24	S1042	14.7	14.8	14.1	15	0.00847	1.52	Increase	Transcription intermediary factor 1-alpha;Isoform Short of Transcription intermediary factor 1-alpha	O15164;O15164-2	LKSIEER
FRS2	S503	16.7	17.2	16.2	17	0.00377	1.48	Increase	Fibroblast growth factor receptor substrate 2	Q8WU20	HNSTDLPM
GOLGA4	S41	22.2	22.5	22.2	23.1	0.00273	1.5	Increase	Isoform 5 of Golgin subfamily A member 4	Q13439-5	TSSFTEQLDEGTPNRENASTHASK;TSSFTEQLDEGTPNR
AKT1S1	S183	18.2	18.5	19	19.8	0.00617	1.44	Increase	Proline-rich AKT1 substrate 1	Q96B36	SLPVSVPVWGFK
INPP5F	S572	11.7	12.1	11.9	12.4	0.00671	1.3	Increase	Phosphatidylinositide phosphatase SAC2	A0A3B3ITL0;Q9Y2H2	LSLENLEK
TSC2	S534	14.7	15.2	15.2	15.9	0.000706	1.55	Increase	Tuberin (Fragment);Tuberin;Isoform 4 of Tuberin	A0A2R8Y6C9;A0A2R8Y7C8;A0A2R8YDR3;A0A2R8YGD6;P49815;P49815-4	SISVSEHVVR
AP1AR	T228	15.4	16.1	15.1	16.2	3.32e-06	1.82	Increase	AP-1 complex-associated regulatory protein;Isoform 2 of AP-1 complex-associated regulatory protein	Q63HQ0;Q63HQ0-2	SKTEEDILR
CARMIL1	S1280	18.2	18.8	18.1	19.1	4.22e-05	1.79	Increase	F-actin-uncapping protein LRRC16A;Isoform 2 of F-actin-uncapping protein LRRC16A	Q5VZK9;Q5VZK9-2	TASRPDDIPDSPSSPK
AKAP11	S448	14.9	15.2	15	15.6	0.00082	1.37	Increase	A-kinase anchor protein 11	Q9UKA4	EDSGLFSPIR
RRN3P2;RRN3	S44	15.4	15.8	14.8	15.3	0.000343	1.39	Increase	Putative RRN3-like protein RRN3P2;RNA polymerase I-specific transcription initiation factor RRN3;Isoform 2 of RNA polymerase I-specific transcription initiation factor RRN3;Isoform 3 of RNA polymerase I-specific transcription initiation factor RRN3	A6NIE6;F5H148;H3BMT1;Q9NYV6;Q9NYV6-2;Q9NYV6-3	ALENDFFNSPPRK
FOXO4	S262	14.3	15	13.9	14.8	3.28e-05	1.72	Increase	Forkhead box protein O4;Isoform Zeta of Forkhead box protein O4	P98177;P98177-2	SSSNASSVSTR
TJP2;	Y970	16.2	16.7	15.6	16.7	0.00405	1.75	Increase	Tight junction protein ZO-2;Uncharacterized protein;Tight junction protein ZO-2 (Fragment);Isoform C1 of Tight junction protein ZO-2;Isoform 7 of Tight junction protein ZO-2	A0A1B0GTW1;A0A2R8YDH4;A0A3B3ITE1;Q9UDY2;Q9UDY2-3;Q9UDY2-7	MSYLTAMGADYLSCDSR
DCP1A	S226	15	15.6	15.1	15.7	0.000613	1.53	Increase	mRNA-decapping enzyme 1A	Q9NPI6	HLTVEELFGTSLPK
MAP1B	S1203	17.3	19	17.4	18.8	6.91e-05	2.67	Increase	Microtubule-associated protein 1B	P46821	DYNASASTISPPSSMEEDK
PHRF1	S1370	17.6	17.9	15.7	17.6	0.00331	2.2	Increase	PHD and RING finger domain-containing protein 1;Isoform 2 of PHD and RING finger domain-containing protein 1;Isoform 3 of PHD and RING finger domain-containing protein 1	A0A0J9YWD5;A0A0J9YX88;A0A0J9YYB5;B7ZM65;E9PJ24;F8WEF5;Q9P1Y6;Q9P1Y6-2;Q9P1Y6-3	AEAPSSPDVAPAGKEDSPSASGR
SRRM1	S211	16.1	16.3	14.5	15.9	0.00221	1.83	Increase	Serine/arginine repetitive matrix protein 1	A9Z1X7	SRSPSPAPEK
IRS2	T350	15.7	16.6	15.7	17	0.00232	2.07	Increase	Insulin receptor substrate 2	Q9Y4H2	SRTDSLAATPPAAK
IRS2	S346	14.8	15.6	14.7	16.1	0.00231	2.09	Increase	Insulin receptor substrate 2	Q9Y4H2	SRTDSLAATPPAAK
DOCK5	S1742	12	12.9	13.4	14.6	0.000734	2.04	Increase	Dedicator of cytokinesis protein 5	Q9H7D0	SQVIAEK
LATS1	S464	18.6	18.7	18.2	18.7	0.00393	1.26	Increase	Serine/threonine-protein kinase LATS1;Isoform 2 of Serine/threonine-protein kinase LATS1	O95835;O95835-2	SNSFNNPLGNR
CEP170	S1126	15.5	16.1	15.2	16.6	0.00462	2.05	Increase	Centrosomal protein of 170 kDa (Fragment);Centrosomal protein of 170 kDa	H0Y2V6;Q5SW79	LGSLSARSDSEATISR
CBARP	S361	15	15.4	15	15.6	0.00837	1.44	Increase	Voltage-dependent calcium channel beta subunit-associated regulatory protein	A0A140LJL2;Q8N350	AASESTEQEEGDAPQEDFIQYIAR
CEP170	S1381	16.2	17	15.8	16.6	0.000239	1.81	Increase	Centrosomal protein of 170 kDa (Fragment);Centrosomal protein of 170 kDa	H0Y2V6;Q5SW79	TWSRDEVMGDNLLLSSVFQFSK
NDRG3	S236	19.3	20.1	19.9	20.8	0.00227	1.75	Increase	N-myc downstream-regulated gene 3 protein;Protein NDRG3;Isoform 2 of Protein NDRG3;Isoform 3 of Protein NDRG3	F8WBF9;Q5TH30;Q9UGV2;Q9UGV2-2;Q9UGV2-3	THSTSSSLGSGESPFSR
USP35	S181	14.2	14.8	14.9	15.4	0.00623	1.4	Increase	Ubiquitin carboxyl-terminal hydrolase;Ubiquitin carboxyl-terminal hydrolase 35;Isoform 2 of Ubiquitin carboxyl-terminal hydrolase 35	E9PK78;Q9P2H5;Q9P2H5-2	LGSVMRPTEDITAR
CIC	S1648	15.7	16.2	15.7	16.2	0.00631	1.38	Increase	Protein capicua homolog	A0A7P0T9K5	SAAATSPAPHLVAGPLLGTVGK
HSPD1	S252	14.1	14.6	13.8	14.8	0.00168	1.7	Increase	60 kDa heat shock protein, mitochondrial	P10809	ISSIQSIVPALEIANAHR
OBSCN	S6520	15	15.7	13.4	15	0.00897	2.21	Increase	Obscurin;Non-specific serine/threonine protein kinase;Isoform 2 of Obscurin;Isoform 5 of Obscurin	A0A7P0Z489;A6NGQ3;Q5VST9;Q5VST9-2;Q5VST9-6	LQVPGGDSDEDSK
LBH	S46	16.7	17.2	17.5	18	0.0076	1.42	Increase	Protein LBH	B5MBX5;B5MCP4;Q53QV2	DRLPSIVVEPTEGEVESGELR
KIAA1217	S353	12.4	13.2	13.3	14.2	0.000307	1.72	Increase	Sickle tail protein homolog	Q5T5P2	ISSLPVSR
CCDC6	T380	16.3	16.8	16.2	16.7	0.000176	1.42	Increase	Coiled-coil domain-containing protein 6	Q16204	PISPGLSYASHTVGFTPPTSLTR
CCDC6	Y372	16.3	16.8	16.2	16.7	0.000176	1.42	Increase	Coiled-coil domain-containing protein 6	Q16204	PISPGLSYASHTVGFTPPTSLTR
RALGAPA2	T532	13.8	14.8	14.9	16.7	0.000132	2.67	Increase	Ral GTPase-activating protein subunit alpha-2 (Fragment);Ral GTPase-activating protein subunit alpha-2;Isoform 2 of Ral GTPase-activating protein subunit alpha-2;Isoform 3 of Ral GTPase-activating protein subunit alpha-2	H7C1F9;Q2PPJ7;Q2PPJ7-2;Q2PPJ7-3	SATTSGAPGVEK
C6orf132	T272	16.3	17.4	16.2	17.5	0.00719	2.26	Increase	Uncharacterized protein C6orf132	Q5T0Z8	QAEATRASPPR
ARHGEF12	S1288	16.2	17	16.4	17.3	0.00847	1.64	Increase	Rho guanine nucleotide exchange factor 12	Q9NZN5	TASQGPQTDSVIQNSENIK
KLF3	S80	17.4	17.6	16.5	17.7	0.00922	1.77	Increase	Krueppel-like factor 3	P57682	SSPPSAGNSPSSLK
NHSL2	S342	15.5	16.2	15.6	15.9	0.00687	1.4	Increase	NHS-like protein 2	Q5HYW2	FPSLTSPVLR
NEK9	T333	15.3	16.7	16.5	17	0.00286	1.82	Increase	Serine/threonine-protein kinase Nek9	A0A7I2V5R1;Q8TD19	SSTVTEAPIAVVTSR
GAPVD1	S1087	13.2	13.6	13.6	13.8	0.00908	1.28	Increase	Isoform 2 of GTPase-activating protein and VPS9 domain-containing protein 1;Isoform 6 of GTPase-activating protein and VPS9 domain-containing protein 1	Q14C86-2;Q14C86-6	DEALQNISADDLPDSASQAAHPQDSAFSYR
ERBB2	S722	12.7	14.1	13.8	14.2	0.000866	1.75	Increase	Receptor tyrosine-protein kinase erbB-2;Isoform 2 of Receptor tyrosine-protein kinase erbB-2;Isoform 3 of Receptor tyrosine-protein kinase erbB-2;Isoform 4 of Receptor tyrosine-protein kinase erbB-2;Isoform 5 of Receptor tyrosine-protein kinase erbB-2	B4DTR1;P04626;P04626-2;P04626-3;P04626-4;P04626-5	FVVIQNEDLGPASPLDSTFYR
ARHGEF7	S573	12.1	14	13.6	14.2	0.00151	2.24	Increase	Rho guanine nucleotide exchange factor 7	A0A2R8YG42	PHSVPSHTLPSHPVTPSSK
CARMIL1	S1319	16.5	17.7	16.8	16.9	0.00433	1.55	Increase	F-actin-uncapping protein LRRC16A;Isoform 2 of F-actin-uncapping protein LRRC16A	Q5VZK9;Q5VZK9-2	ERDGQSSPQPSPR
CKB	T322	16.2	17.1	17.3	17.2	0.0073	1.4	Increase	Creatine kinase B-type	P12277	RGTGGVDTAAVGGVFDVSNADR
ARHGAP32	S952	18.2	19.1	18.6	18.8	0.00265	1.53	Increase	Rho GTPase-activating protein 32;Isoform 2 of Rho GTPase-activating protein 32	A7KAX9;A7KAX9-2	DATNRSPTQIVK
PIP4P1	S162	14	14.9	14.2	14.7	0.00169	1.63	Increase	Type 1 phosphatidylinositol 4,5-bisphosphate 4-phosphatase;Isoform 2 of Type 1 phosphatidylinositol 4,5-bisphosphate 4-phosphatase	Q86T03;Q86T03-2	IINLGPVHPGPLSPEPQPMGVR
PFKFB2	S466	15.9	18	16.6	17.7	6.2e-08	2.87	Increase	6-phosphofructo-2-kinase/fructose-2,6-bisphosphatase 2	O60825	NSFTPLSSSNTIR;RNSFTPLSSSNTIR
SDC2	S151	16.4	18.1	17.8	18.5	1.11e-05	2.16	Increase	Syndecan;Syndecan-2	E7ESK6;E9PBI9;P34741	KPSSAAYQK
MYO9B	S1354	18.9	20.3	19.7	20.2	3.49e-07	1.89	Increase	Unconventional myosin-IXb;Unconventional myosin-IXb (Fragment);Isoform Short of Unconventional myosin-IXb	M0R0P8;M0R300;Q13459;Q13459-2	RTSFSTSDVSK;TSFSTSDVSK
VIPAS39	S119	15.9	17	16.4	16.8	1.65e-06	1.67	Increase	Spermatogenesis-defective protein 39 homolog	G3V4K3;Q9H9C1	SRNSFSSYAQLPK
TPR	S2136	22.7	24	23.5	23.9	0.00847	1.77	Increase	Nucleoprotein TPR	P12270	TVPSTPTLVVPHR
UTP18	T204	16.5	19	18.5	18.8	0.00365	2.73	Increase	U3 small nucleolar RNA-associated protein 18 homolog	Q9Y5J1	KTSSDDESEEDEDDLLQR
MTCL1	S232	14.7	16.9	16.3	16.5	0.00714	2.09	Increase	Microtubule cross-linking factor 1	Q9Y4B5	LLPAASSDAESGTGSSDREPPR
ABI2	S108	13.4	14.8	13.5	14	3.42e-05	1.8	Increase	Abl interactor 2 (Fragment)	H7C3Q7	TYSSGSSGGSHPSSR
CUL4A	S10	15.4	16.7	15.6	16.1	1.87e-05	1.87	Increase	Cullin-4A	Q13619	GSFSALVGR;KGSFSALVGR
CSNK1D	S398	19.6	21.1	20.8	21	0.00847	1.84	Increase	Isoform 2 of Casein kinase I isoform delta	P48730-2	MSTSQNSIPFEHHGK
WNK1	T848	12.9	13.4	13.5	13.7	0.00581	1.38	Increase	Isoform 4 of Serine/threonine-protein kinase WNK1;Isoform 5 of Serine/threonine-protein kinase WNK1;Isoform 6 of Serine/threonine-protein kinase WNK1	Q9H4A3-5;Q9H4A3-6;Q9H4A3-7	STSFLEAQTHHFQPLLR
NFATC2	S225	16.7	17.7	15.9	16.3	0.000105	1.81	Increase	Nuclear factor of activated T-cells, cytoplasmic 2;Isoform 2 of Nuclear factor of activated T-cells, cytoplasmic 2;Isoform 3 of Nuclear factor of activated T-cells, cytoplasmic 2;Isoform 4 of Nuclear factor of activated T-cells, cytoplasmic 2	Q13469;Q13469-2;Q13469-3;Q13469-4	TSLAEDSCLGRHSPVPR
NFATC2	S263	15.6	16.6	14.8	15.2	8.39e-05	1.85	Increase	Nuclear factor of activated T-cells, cytoplasmic 2;Isoform 2 of Nuclear factor of activated T-cells, cytoplasmic 2;Isoform 3 of Nuclear factor of activated T-cells, cytoplasmic 2;Isoform 4 of Nuclear factor of activated T-cells, cytoplasmic 2	Q13469;Q13469-2;Q13469-3;Q13469-4	TSLAEDSCLGRHSPVPR
STRN4	T377	17	18	17.2	17.6	0.000552	1.55	Increase	Striatin-4;Isoform 3 of Striatin-4	Q9NRL3;Q9NRL3-3	VTGPPPGTPQPR
MRTFA	S106	16.3	17.5	17	17.6	7.83e-05	1.84	Increase	Myocardin-related transcription factor A;Mkl1 variant 1 Mkl1_S	A0A499FIJ6;Q969V6;W0Z7M9	SPAAFHEQR
STMN1	S25	20	21	19.7	20.3	0.000108	1.73	Increase	Stathmin (Fragment);Stathmin;Isoform 2 of Stathmin	A2A2D0;P16949;P16949-2	ASGQAFELILSPR;RASGQAFELILSPR
CDKL5	S407	15.7	16.5	16.2	16.5	0.00054	1.42	Increase	Cyclin-dependent kinase-like 5 (Fragment);Cyclin-dependent kinase-like 5;Isoform 2 of Cyclin-dependent kinase-like 5	A0A096LNR9;A0A1B0GUM4;A0A669KBC2;O76039;O76039-1	DLTNNNIPHLLSPK
MRTFB	S66	17.3	18.6	17.7	18.3	7.98e-05	1.82	Increase	Myocardin-related transcription factor B;Isoform 4 of Myocardin-related transcription factor B;Isoform 5 of Myocardin-related transcription factor B	Q9ULH7;Q9ULH7-4;Q9ULH7-5	SPAAFHEQIK
SERHL2	S113	16.2	17.1	16	16.4	0.00182	1.57	Increase	Serine hydrolase-like protein 2	B4DGG4	FSILGHSFALLSPR
SERHL2	S108	16.4	17.3	16.1	16.5	0.00178	1.58	Increase	Serine hydrolase-like protein 2	B4DGG4	FSILGHSFALLSPR
RPS6KA3	S375	17.3	18.3	18.3	18.7	0.00313	1.61	Increase	Ribosomal protein S6 kinase alpha-3	P51812	DSPGIPPSANAHQLFR
URI1	S372	18.4	19.3	18.9	19.2	0.00617	1.47	Increase	Unconventional prefoldin RPB5 interactor 1;Isoform 2 of Unconventional prefoldin RPB5 interactor 1;Isoform 3 of Unconventional prefoldin RPB5 interactor 1	O94763;O94763-2;O94763-3	KNSTGSGHSAQELPTIR;NSTGSGHSAQELPTIR
PATL1	S120	13.9	14.6	13.9	14.1	0.00593	1.5	Increase	Isoform 4 of Protein PAT1 homolog 1	Q86TB9-4	PVLQPQPGSLNSSIWDGSEVLR
DEK	S256	11.4	12.7	11.6	12	0.00348	1.82	Increase	Protein DEK;DEK oncogene (DNA binding), isoform CRA_b	A0A494C028;H0Y993;P35659	EESSDDEDKESEEEPPKK
IGSF1	S1247	14	15.1	15.3	15.9	0.00188	1.97	Increase	Immunoglobulin superfamily member 1;Isoform 2 of Immunoglobulin superfamily member 1;Isoform 4 of Immunoglobulin superfamily member 1	A0A494C0K8;Q8N6C5;Q8N6C5-2;Q8N6C5-4	DQTIALEECNQEGEPGTPANSPSSTSQR
SPEN	T1826	11.7	13.2	13.2	13.4	0.00241	1.98	Increase	Msx2-interacting protein	Q96T58	SKTPVQAAAVSIVEK
VIM	S39	15.5	16.6	16.3	16.7	0.00235	1.7	Increase	Vimentin	P08670	TYSLGSALRPSTSR;TYSLGSALR
EIF4EBP2	S110	15.4	16.2	15.3	15.8	0.00427	1.6	Increase	Eukaryotic translation initiation factor 4E-binding protein 2	Q13542	NSPMAQTPPCHLPNIPGVTSPGTLIEDSK;RNSPMAQTPPCHLPNIPGVTSPGTLIEDSK
EIF4EBP2	S109	15.7	16.6	15.6	16.1	0.00357	1.63	Increase	Eukaryotic translation initiation factor 4E-binding protein 2	Q13542	NSPMAQTPPCHLPNIPGVTSPGTLIEDSK;RNSPMAQTPPCHLPNIPGVTSPGTLIEDSK
DOCK7	S432	14.8	15.3	15.5	15.9	0.00295	1.31	Increase	Dedicator of cytokinesis protein 7;Isoform 2 of Dedicator of cytokinesis protein 7;Isoform 6 of Dedicator of cytokinesis protein 7	Q96N67;Q96N67-2;Q96N67-6	KGSWSER
PDE3B	S445	14.7	16.3	15.5	16.5	0.000774	2.37	Increase	cGMP-inhibited 3',5'-cyclic phosphodiesterase B;Isoform 2 of cGMP-inhibited 3',5'-cyclic phosphodiesterase B	Q13370;Q13370-2	RSSGTSGLLPVEQSSR
SRRM2	T316	21.7	23.3	22.1	23.2	0.0091	2.18	Increase	Serine/arginine repetitive matrix protein 2	Q9UQ35	GEGDAPFSEPGTTSTQRPSSPETATK;RGEGDAPFSEPGTTSTQRPSSPETATK
CSNK1D	T397	17.1	18.1	17.6	18.7	0.00638	2.14	Increase	Isoform 2 of Casein kinase I isoform delta	P48730-2	MSTSQNSIPFEHHGK
PHLDB2	S418	16.8	18.1	17.4	18.9	0.00243	2.96	Increase	Pleckstrin homology-like domain family B member 2 (Fragment);Pleckstrin homology-like domain family B member 2;Isoform 2 of Pleckstrin homology-like domain family B member 2;Isoform 3 of Pleckstrin homology-like domain family B member 2	E9PFQ4;Q86SQ0;Q86SQ0-2;Q86SQ0-3	KSSISSISGR;SSISSISGRDDLMDYHR;SSISSISGR
PPP1R3G	S84	13.8	14.9	14.2	15.1	0.000629	1.97	Increase	Protein phosphatase 1 regulatory subunit 3G	B7ZBB8	ARSFSLPADPILQAAK;SFSLPADPILQAAK
BMP2K	S1107	13.3	14.5	14.3	15.5	0.00368	2.24	Increase	BMP-2-inducible protein kinase	Q9NSY1	QNSLHGSFHSADVLK
BMP2K	S1111	14.2	15.4	15.2	16.4	0.00556	2.19	Increase	BMP-2-inducible protein kinase	Q9NSY1	QNSLHGSFHSADVLK
PLPP6	S26	16.4	17.4	16.7	17.5	0.000859	1.8	Increase	Phospholipid phosphatase 6	Q8IY26	PLGVSASSSSSSPGSPAHGGGGGGSR
AKAP2	S837	22.2	22.7	21.4	21.8	0.00998	1.33	Increase	Isoform 2 of A-kinase anchor protein 2	Q9Y2D5-5	QVLQSTQSPR
SHC1	S139	14.9	16.1	14.8	16	0.000141	2.14	Increase	SHC-transforming protein 1;Isoform p52Shc of SHC-transforming protein 1;Isoform 6 of SHC-transforming protein 1;Isoform 7 of SHC-transforming protein 1;SHC-transforming protein 1 (Fragment)	P29353;P29353-2;P29353-6;P29353-7;Q5T181;Q5T182	HGSFVNKPTR
MINDY1	S130	14.3	16	15	16.6	0.00688	2.88	Increase	Ubiquitin carboxyl-terminal hydrolase MINDY-1;Isoform 3 of Ubiquitin carboxyl-terminal hydrolase MINDY-1	Q8N5J2;Q8N5J2-3	ACSMPQELPQSPR
KIAA1522	S398	15.4	16.7	16.8	17.7	0.00737	2.02	Increase	Isoform 2 of Uncharacterized protein KIAA1522	Q9P206-2	FSSVSSPQPR
TPR	T2137	23	24.1	23.2	24.1	0.00757	1.95	Increase	Nucleoprotein TPR	P12270	TVPSTPTLVVPHR
WIZ	S1088	20	20.4	19.7	20.2	0.00134	1.34	Increase	Protein Wiz;Isoform 3 of Protein Wiz	A0A669KAV7;A0A669KBH9;M0QXA7;O95785-3	GLGHPPSSPLLK
ARHGEF17	S420	16.9	17.8	17.1	17.7	2.98e-05	1.61	Increase	Rho guanine nucleotide exchange factor 17	Q96PE2	SPSFGAGEGLLR
MARCKSL1	S165	17.4	19.3	17.5	18.5	0.000689	2.7	Increase	MARCKS-related protein	P49006	GAEASAASEEEAGPQATEPSTPSGPESGPTPASAEQNE
WDR62	S1228	14.6	15.1	15	15.5	0.00566	1.48	Increase	WD repeat-containing protein 62;Isoform 4 of WD repeat-containing protein 62	A0A7P0T9T4;A0A7P0TAK3;A0A7P0TBE7;A0A7P0Z436;O43379;O43379-4	SISLGDSEGPIVATLAQPLR
EIF4EBP2	T70	19.7	20.1	19.4	19.8	0.00498	1.34	Increase	Eukaryotic translation initiation factor 4E-binding protein 2	Q13542	NSPMAQTPPCHLPNIPGVTSPGTLIEDSK
PKP4	S447	15.9	16.7	16	16.8	0.00109	1.77	Increase	Plakophilin-4;Isoform 2 of Plakophilin-4	Q99569;Q99569-2	TGSVGIGNLQR
EIF4EBP2	T70	18.1	18.9	18.2	18.6	0.00116	1.49	Increase	Eukaryotic translation initiation factor 4E-binding protein 2	Q13542	NSPMAQTPPCHLPNIPGVTSPGTLIEDSK;RNSPMAQTPPCHLPNIPGVTSPGTLIEDSK
EIF4EBP2	S65	18	18.9	18.1	18.5	0.00117	1.49	Increase	Eukaryotic translation initiation factor 4E-binding protein 2	Q13542	NSPMAQTPPCHLPNIPGVTSPGTLIEDSK;RNSPMAQTPPCHLPNIPGVTSPGTLIEDSK
MARK3	S412	15.6	17	15.9	16.8	0.00876	2.16	Increase	Non-specific serine/threonine protein kinase;MAP/microtubule affinity-regulating kinase 3;Isoform 2 of MAP/microtubule affinity-regulating kinase 3;Isoform 3 of MAP/microtubule affinity-regulating kinase 3;Isoform 4 of MAP/microtubule affinity-regulating	A0A7I2V2E3;A0A7I2V2N8;A0A7I2V3B9;A0A7I2V3I9;A0A7I2V4G7;A0A7I2V4T2;A0A7I2V5G3;A0A7I2V639;A0A7I2YQF7;H0YKP9;J3KNR0;P27448;P27448-2;P27448-3;P27448-4	TPVASTHSISSAATPDR
EIF4B	T14	14.8	15.9	15.8	16.2	0.00038	1.58	Increase	Eukaryotic translation initiation factor 4B	E7EX17;P23588	TISLTDFLAEDGGTGGGSTYVSK
USP24	S1305	17.5	18	17.4	17.8	0.00616	1.35	Increase	Ubiquitin carboxyl-terminal hydrolase 24	Q9UPU5	SSIRVEEIIPAAR
IRS1	S527	20.6	21.3	20.4	20.8	0.00541	1.55	Increase	Insulin receptor substrate 1	P35568	THSAGTSPTITHQK
NDRG2	S332	20.6	21.1	20.2	20.9	0.00201	1.55	Increase	Protein NDRG2;Isoform 2 of Protein NDRG2;Isoform 3 of Protein NDRG2;Isoform 4 of Protein NDRG2;Isoform 5 of Protein NDRG2;Isoform 6 of Protein NDRG2	Q9UN36;Q9UN36-2;Q9UN36-3;Q9UN36-4;Q9UN36-5;Q9UN36-6	SRTASLTSAASVDGNR;TASLTSAASVDGNR
NDRG2	T330	20.3	20.9	20.2	20.6	0.00544	1.44	Increase	Protein NDRG2;Isoform 2 of Protein NDRG2;Isoform 3 of Protein NDRG2;Isoform 4 of Protein NDRG2;Isoform 5 of Protein NDRG2;Isoform 6 of Protein NDRG2	Q9UN36;Q9UN36-2;Q9UN36-3;Q9UN36-4;Q9UN36-5;Q9UN36-6	SRTASLTSAASVDGNR;TASLTSAASVDGNR
AP3S1	S191	12.1	13	13.1	13.8	0.00591	1.63	Increase	AP-3 complex subunit sigma-1	Q92572	VPNLPSFK
SH3D19	S32	15	15.7	15.9	16.3	0.0035	1.43	Increase	SH3 domain-containing protein 19	A0A0U1RQE4	ALSGHSAADRNER;ALSGHSAADR
KANK1	S325	16.5	17.7	17.2	18.2	0.00157	2.08	Increase	KN motif and ankyrin repeat domain-containing protein 1;Isoform 2 of KN motif and ankyrin repeat domain-containing protein 1	Q14678;Q14678-2	SYSAGNASQLEQLSR
DCAF5	T489	16	16.8	16.4	17.2	0.00882	1.61	Increase	DDB1- and CUL4-associated factor 5;Isoform 2 of DDB1- and CUL4-associated factor 5;Isoform 3 of DDB1- and CUL4-associated factor 5	Q96JK2;Q96JK2-2;Q96JK2-3	VTTTNTVASTPPTPTCEDAASR
WASHC2A	T711	16.8	17.3	16.7	17.7	0.000284	1.77	Increase	WASH complex subunit 2A;Isoform 2 of WASH complex subunit 2A	F8W7U3;Q641Q2;Q641Q2-2	TVLSLFDEEEDKMEDQNIIQAPQK;TVLSLFDEEEDK
RIN2	S486	13.4	14	13.7	14.5	0.000363	1.57	Increase	Ras and Rab interactor 2;Isoform 2 of Ras and Rab interactor 2	Q8WYP3;Q8WYP3-2	SSSFVLPK
AKT2	S478	13.3	14.2	14	15.1	0.0049	1.98	Increase	RAC-beta serine/threonine-protein kinase;Isoform 2 of RAC-beta serine/threonine-protein kinase	P31751;P31751-2	THFPQFSYSASIRE;THFPQFSYSASIR
PANK4	T367	15.6	16.5	15.2	16.5	7.11e-07	2.03	Increase	4'-phosphopantetheine phosphatase	E9PHT6;Q9NVE7	SGTFDLLEMDR
AKT2	S474	14.2	15.9	14.8	16.8	3.52e-05	3.52	Increase	RAC-beta serine/threonine-protein kinase;Isoform 2 of RAC-beta serine/threonine-protein kinase	P31751;P31751-2	THFPQFSYSASIRE;THFPQFSYSASIR
KIAA1522	S398	15.6	16.2	16.5	17.3	0.000892	1.64	Increase	Isoform 2 of Uncharacterized protein KIAA1522	Q9P206-2	FSSVSSPQPR
