# Supplementary material for: Cell-intrinsic insulin signaling defects in human iPS cell–derived hepatocytes in type 2 diabetes
Source: J Clin Invest. 2025 Apr 15;135(8):e183513. doi: 10.1172/JCI183513 (PMC11996863; doi:10.1172/JCI183513)
Supplement: Supplemental table 2 [file jci-135-183513-s177.xlsx]

## Sheet: Final table 
Table S2: Insulin signaling phosphosites in CTL and T2D (Raw data expressed as mean)
Class	Phosphosite			CONTROL						T2D				UniProt ID	Sequence
		Basal	SEM	Insulin	SEM	Insulin vs Basal		Basal	SEM	Insulin	SEM	Insulin vs Basal
						p value	Fold change					p value	Fold change
Class 1A	ABI1_S226	124812	7548.48	188954	13846.1	0.00156	1.5	124218	7060.28	166985	10141.6	0.0388	1.34	A0A0A0MRT6;Q8IZP0;Q8IZP0-2;Q8IZP0-3;Q8IZP0-4;Q8IZP0-5;Q8IZP0-6;Q8IZP0-9	TASLNQRPR;TASLNQR
	ABI2_S108	10361.6	624.794	19367.6	2311.06	3.42e-05	1.8	10287.9	528.332	17056.4	2407.39	0.00232	1.59	H7C3Q7	TYSSGSSGGSHPSSR
	ABI2_S236	101853	3779.52	216627	15226.8	2.94e-07	2.1	102218	6042.83	207366	18124.3	8.36e-06	2.01	A0A0C4DG21;A0A7D9NKC8;E7EP65;E7EW77;F8WAL6;Q9NYB9;Q9NYB9-2;Q9NYB9-3;Q9NYB9-4	TYSSSGSSGGSHPSSR
	AFDN_S1806	275316	21860.6	943761	79315.1	3.78e-08	3.42	272113	17682.4	889783	56417	9.73e-07	3.27	J3KN01;P55196;P55196-5	LFSQGQDVSNK
	AHNAK_S1068	22349.6	3440.66	34681.9	3808.96	0.0363	1.6	21352.4	2489.15	33763.3	4638.43	0.0919	1.55	Q09666	MSLPDVDLDLK
	AIFM1_S266	22327.5	2068.45	40517.9	5032.54	0.049	1.78	22941.7	3245.15	29353.4	8854.95	0.907	1.04	A0A6Q8PFM5;A0A6Q8PG15;A0A7I2PK44;O95831	SLSAIDR
	AKT1S1_T246	1.55223e+06	107353	3.5621e+06	255219	8.12e-07	2.3	1.54085e+06	98029.2	3.53966e+06	219414	9.1e-06	2.3	Q96B36	LNTSDFQK
	AKT2_S474	25114.6	2576.29	90825.7	12326.9	3.52e-05	3.52	24582.1	1702.83	99144.7	15867.3	0.000117	3.85	P31751;P31751-2	THFPQFSYSASIRE;THFPQFSYSASIR
	AKT2_S478	13009	1724.38	24892.8	1575.52	0.0049	1.98	13026.8	1807.31	21274.4	3757.37	0.0937	1.57	P31751;P31751-2	THFPQFSYSASIRE;THFPQFSYSASIR
	AKT2_Y475	24829.5	2421.69	55270.5	17706.9	0.0237	1.62	25635.8	4181.22	58952.2	19897.6	0.0318	1.72	P31751;P31751-2	THFPQFSYSASIRE
	ANK2_T3666	1.50577e+06	921549	4.11387e+06	1.22709e+06	0.0489	5.88	979564	398216	1.86066e+06	1.25031e+06	0.599	1.71	A0A5F9ZGX3;A0A5F9ZGY3;A0A5F9ZGY4;A0A5F9ZGZ5;A0A5F9ZH19;A0A5F9ZH30;A0A5F9ZHD2;A0A5F9ZHE4;A0A5F9ZHN5;A0A5F9ZHR8;A0A5F9ZHS1;A0A5F9ZI30;A0A5F9ZI40;A0A5F9ZI65;D6RHE1;I6L894;Q01484	MDIVHLMETNTEPLQER
	AP1AR_T228	42518.9	1967.29	78971.1	6647.74	3.32e-06	1.82	42731.4	2940.11	62888.7	3736.94	0.00261	1.48	Q63HQ0;Q63HQ0-2	SKTEEDILR
	AP3S1_S191	6930.77	358.473	11419.3	853.309	0.00591	1.63	7247	1056.95	11345.1	1436.96	0.0238	1.59	Q92572	VPNLPSFK
	ARHGAP21_S931	67666.4	5194.89	102177	7175.57	0.0178	1.52	66791.1	4472.09	74618.6	13682.3	0.764	1.06	A0A7P0TAS2;Q5T5U3	KDSSSEVFSDAAK
	ARHGEF18_S1160	27372.4	2308.88	45785.1	2199.22	0.00464	1.71	26821.6	1439.31	53646.5	7351.51	0.00405	1.9	A0A087WZG4;A0A3B3IPE9;M0QZS0;Q6ZSZ5;Q6ZSZ5-1;Q6ZSZ5-2;Q6ZSZ5-5;Q6ZSZ5-6	AGGTALLPGPPAPSPLPATPLSAK
	ARHGEF6_S225	17651.6	2240.46	29094.1	5067.99	0.0484	1.58	17707.6	2872.85	19339.5	3810.85	0.829	1.06	Q15052;Q15052-2	SSERPLSPK
	ARID3A_S353	61496.4	4321.27	100622	16492.9	0.0287	1.52	61054.6	3765.73	88360.2	10103.2	0.127	1.4	Q99856	RQSFGGSLFAYSPGGAHGMLSSPK
	ASXL2_1155	14260.3	1724.91	21200.4	2439.66	0.0477	1.51	13934.6	1558.39	18433.8	1974.81	0.241	1.32	E7EWD6;Q76L83;Q76L83-2	FCLSSPTEALK
	BCL2L11_S77	11336.2	477.461	17228	1160.66	0.00329	1.51	11353	628.422	14605.1	1524.28	0.126	1.26	C9J417;O43521;O43521-10;O43521-11;O43521-12;O43521-14;O43521-19;O43521-4;O43521-8	SPLFIFMR
	BCL9L_S934	181360	20019.4	306996	37674.7	0.0112	1.69	181902	25346.7	285356	33679	0.0466	1.6	Q86UU0;Q86UU0-2;Q86UU0-3;Q86UU0-4	SPTLSQVHSPLVTSPSANLK
	BCLAF1_717	158795	24658.1	412409	146099	0.0434	2.02	152636	20792.6	265672	21938.5	0.151	1.78	Q9NYF8;Q9NYF8-2	CDSADLR;LRCDSADLR
	BMP2K_S1107	19148.3	2506.48	41163.1	2773.79	0.00368	2.24	19396.4	2977.71	37776.4	7871.85	0.0422	1.88	Q9NSY1	QNSLHGSFHSADVLK
	BMP2K_S1111	35603.4	4534.98	75346.5	5382.02	0.00556	2.19	36351.1	5813.32	70178.7	14643.3	0.0501	1.87	Q9NSY1	QNSLHGSFHSADVLK
	BOD1L1_S1077	9227.15	1184.92	13419.6	1099.16	0.0431	1.5	9120.36	1246.52	13089.4	391.374	0.0863	1.5	Q8NFC6	RGSLSQEMAK
	BORCS6_T196	214375	22452.9	320939	33349.9	0.0301	1.51	213541	23910.9	235216	29343.3	0.653	1.1	Q96GS4	RATISSPLELEGTVSR
	C2CD5_T285	335947	13228.5	505084	26615.2	0.000312	1.5	338086	22513.1	590860	54041.9	6.87e-05	1.73	Q86YS7-3	EIPFNEDPNPNTHSSGPSTPLK
	CAMSAP3_S1076	108604	9737.61	183730	24148.9	0.00882	1.62	108832	10868.5	122275	14030.4	0.633	1.1	Q9P1Y5;Q9P1Y5-2	APSPSGLMSPSR
	CARMIL1_S1249	7213.01	385.841	20464	4096.96	0.00406	2.61	8956.57	2220.1	46898.3	17909.4	0.000216	4.8	Q5VZK9;Q5VZK9-2	SSSSTPTSPK
	CARMIL1_S1315	101321	6202.14	157465	18194.9	0.013	1.5	100999	6587.1	170211	21349.4	0.0105	1.64	Q5VZK9;Q5VZK9-2	ERDGQSSPQPSPR
	CARMIL1_S1319	99823.5	4930.77	163034	20805.8	0.00433	1.55	99999.7	6360.27	154141	17053.1	0.0192	1.51	Q5VZK9;Q5VZK9-2	ERDGQSSPQPSPR
	CAVIN2_S293	31160	2027.19	50264.4	5379.64	0.0399	1.58	32729.4	5378.53	40358.7	8122.78	0.579	1.15	O95810	SSPFKVSPLTFGR;VSPLTFGR
	CCDC50_S32	34585.5	1770.24	58814.9	8094.31	0.00773	1.63	35074.6	3198.81	68177.1	7220.34	0.00315	1.93	Q8IVM0-2	DFAVLEDHTLAHSLQEQEIEHHLASNVQR
	CCDC88A_S1587	166529	18244.4	249681	16270.5	0.0104	1.54	159750	4937.95	206183	12572.7	0.189	1.28	A0A2U3TZV9;Q3V6T2;Q3V6T2-2;Q3V6T2-3;Q3V6T2-4;Q3V6T2-5	PASLDSGR;VHASRPASLDSGR
	CCNL1_T325	16802.5	2677.79	26480	3340.54	0.0427	1.61	15580.1	1396.32	19000.9	2850.64	0.573	1.16	Q9UK58	GLNPDGTPALSTLGGFSPASKPSSPR
	CCT2_S260	53328.2	5043.58	122476	13000.4	0.000581	2.27	53596.9	6427.06	71294	19935.9	0.577	1.15	P78371	VRVDSTAK
	CDC42EP1_S350	21188.4	1170.46	33687.8	2736.23	0.0208	1.57	21893.6	2965.98	32260.2	7442	0.166	1.36	Q00587;Q00587-2	ASWESLDEEWR
	CDC42EP1_S353	21188.4	1170.46	33687.8	2736.23	0.0208	1.57	21893.6	2965.98	32260.2	7442	0.166	1.36	Q00587;Q00587-2	ASWESLDEEWR
	CEP170B_S1180	212772	20633.1	365211	31957.2	0.023	1.72	216413	29316.3	413518	71030.7	0.0244	1.89	J3KQR7;Q9Y4F5;Q9Y4F5-2;Q9Y4F5-3	AGSFTGTSDPEAAPAR
	CEP170B_S422	221995	12530.8	371662	16373.5	0.000204	1.68	222061	14761.4	325982	26819.5	0.012	1.46	J3KQR7;Q9Y4F5;Q9Y4F5-2;Q9Y4F5-3	SQSFTHSPSGDPK
	CEP170_S1124	255717	40209.4	531870	80557.8	0.01	2.07	235816	17880.3	358135	49332.4	0.226	1.46	H0Y2V6;Q5SW79	LGSLSARSDSEATISR
	CEP170_S1126	48146.7	7382.32	101195	17388	0.00462	2.05	44840.2	3019.99	86779.8	8118.82	0.0246	1.92	H0Y2V6;Q5SW79	LGSLSARSDSEATISR
	CEP170_S1381	64812.4	4515.04	116494	7183.82	0.000239	1.81	64010.3	3474.55	110193	7908.89	0.00282	1.71	H0Y2V6;Q5SW79	TWSRDEVMGDNLLLSSVFQFSK
	CEP170_S430	396002	31219.6	1.19992e+06	275798	2.27e-06	2.71	389432	22764.1	883254	32076.2	0.000208	2.28	H0Y2V6;Q5SW79	SSGSLGHRPSQEMDK
	CHAF1A_S772	12081	1375.42	27540.6	10719.9	0.0408	1.84	11630.7	1083.01	11957.5	1388.78	0.975	1.01	Q13111	GLLSNHTGSPR
	CHD8_S646	41088.7	5775.69	98736.2	31015.7	0.038	1.87	45120	12161.3	67866	11709	0.148	1.65	H0YJG4;Q9HCK8;Q9HCK8-2	DDDLVEFSDLESEDDERPR
	CHD8_S650	41088.7	5775.69	98736.2	31015.7	0.038	1.87	45120	12161.3	67866	11709	0.148	1.65	H0YJG4;Q9HCK8;Q9HCK8-2	DDDLVEFSDLESEDDERPR
	CLASP2_S992	33960.4	3165.65	61540.2	6747.42	0.0132	1.79	34516	4916.15	43902.9	9052.53	0.501	1.19	E3W994;J3KR49;O75122	ASLLHSMPTHSSPR
	COBLL1_S410	506455	15999	1.15829e+06	87226	1.3e-07	2.25	512310	40716.1	964288	128676	8.31e-05	1.83	A0A0D9SG04;A0A0X1KG75;Q53SF7;Q53SF7-2;Q53SF7-3	AGSLQLSSMSAGNSSLR
	COBL_T170	8474.16	2658.63	40379	27487.2	0.0303	3.24	5166.9	223.193	3939.67	528.502	0.615	-1.36	H7C1N2;J3KR05;O75128-2	SLTLGPSLSLGSISGVSVK
	CSNK1D_S398	1.36629e+06	93787	2.75411e+06	473358	0.00847	1.84	1.46301e+06	251711	1.6797e+06	142902	0.417	1.23	P48730-2	MSTSQNSIPFEHHGK
	CTNNB1_T551	5.38466e+06	623140	1.15479e+07	3.58507e+06	0.0205	1.69	5.18079e+06	332095	1.0069e+07	2.50609e+06	0.0468	1.69	A0A2R8Y543;A0A2R8Y5A3;A0A2R8Y804;A0A2R8YCH5;B4DGU4;P35222	RTSMGGTQQQFVEGVR;TSMGGTQQQFVEGVR
	CUL4A_S10	43984.2	2397.33	83759	7947.94	1.87e-05	1.87	44352.7	3929.5	77021.5	8167.66	0.000609	1.72	Q13619	GSFSALVGR;KGSFSALVGR
	DCP1A_S226	35818.8	1487.25	54842	2709.55	0.000613	1.53	35937.6	2152.39	52525.6	5145.19	0.00825	1.44	Q9NPI6	HLTVEELFGTSLPK
	DDI2_S194	11974.8	1544.67	27399.2	3271.77	0.0102	2.3	11620.8	1153.59	19928.1	5081.56	0.246	1.52	Q5TDH0;Q5TDH0-3	LFSADPFDLEAQAK
	DEK_S256	3599.56	424.159	6725.5	971.001	0.00348	1.82	3517.77	382.623	4269.68	1211.72	0.993	1	A0A494C028;H0Y993;P35659	EESSDDEDKESEEEPPKK
	DENND1A_S520	246437	28964.3	385797	39945.1	0.0183	1.56	241940	21877.4	310271	30957.5	0.248	1.28	Q8TEH3	RTSVPSPEQPQPYR
	DENND1A_T519	123444	14330.8	191412	19196.5	0.0197	1.55	121325	10957.3	155546	15471.8	0.247	1.28	Q8TEH3	RTSVPSPEQPQPYR
	DENND4A_T1240	88112.9	9262.7	143049	17916.9	0.0266	1.59	89017.3	12967.4	135005	22624.8	0.103	1.48	A0A0U1RR27;A0A7I2RAZ6;Q7Z401;Q7Z401-2	SISTPSAR
	DOCK7_2156	965982	28205.4	1.5895e+06	39329.3	4.32e-06	1.65	969903	50393.9	1.5997e+06	84109	3.86e-05	1.65	Q96N67;Q96N67-2;Q96N67-6	AVLPVTCHRDSFSR
	DOP1A_S1266	13306.6	1045.68	20474.7	1525.63	0.00497	1.54	13264.6	1070.64	19387.3	1126.17	0.0271	1.48	Q5JWR5;Q5TA12	SHSSIQFSFK
	DTNB_S528	669064	215105	2.27594e+06	861092	0.0479	2.81	709456	297554	1.08444e+06	235257	0.296	1.87	E7EVB6;E9PEY4	AQATGSPHTSPTHGGGR
	EFS_S298	115533	6640.79	193472	18874.8	0.000587	1.62	114841	5069.98	192321	18762.1	0.00204	1.65	O43281;O43281-2;O43281-3	LPSAESLSR
	EHBP1L1_S1273	313030	20330.6	680524	38898.1	6.21e-06	2.17	318058	34260.3	658253	61153.8	0.000103	2.09	Q8N3D4	AHGSFSHVR
	EHBP1_S428	2.40361e+06	656353	7.83731e+06	2.86122e+06	0.0161	2.55	2.0214e+06	337887	1.13964e+06	157847	0.201	-1.75	Q8NDI1;Q8NDI1-2;Q8NDI1-3	DLSTSPKPSPIPSPVLGR
	EIF3B_S125	19245	2877.3	34183	9988.91	0.04	1.66	17173	791.498	11932.7	1453.86	0.164	-1.49	P55884;P55884-2	AQAVSEDAGGNEGR
	EIF4EBP2_109	47732.8	4217.84	77831.5	6828.15	0.00357	1.63	47559.5	4546.52	97501.3	10425.7	0.000637	2.03	Q13542	NSPMAQTPPCHLPNIPGVTSPGTLIEDSK;RNSPMAQTPPCHLPNIPGVTSPGTLIEDSK
	EIF4EBP2_110	38776.9	2582.89	62503.2	5433.25	0.00427	1.6	39223.1	3950.8	79562.1	8051.13	0.00053	2.03	Q13542	NSPMAQTPPCHLPNIPGVTSPGTLIEDSK;RNSPMAQTPPCHLPNIPGVTSPGTLIEDSK
	EML2_S162	39385.4	10061.1	88458.3	16723.4	0.0342	2.17	35413.6	5726.93	53579.3	7004.3	0.293	1.55	O95834-3	VGGYATSPSSPK
	EPB41L3_S7	2.21194e+06	630368	2.58179e+07	2.13623e+07	0.0286	4.1	1.81525e+06	552386	2.07698e+06	723725	0.938	1.06	A0A0A0MRA8;Q9Y2J2-2;Q9Y2J2-4	TTESGSDSESKPDQEAEPQEAAGAQGR
	ERBB2_S722	11404.1	820.509	20940.1	3009.49	0.000866	1.75	11467.3	1180	17013.4	1808.64	0.0344	1.48	B4DTR1;P04626;P04626-2;P04626-3;P04626-4;P04626-5	FVVIQNEDLGPASPLDSTFYR
	FAM83H_Y711	203978	10267.6	321689	23247	0.00078	1.56	205518	16979.1	256607	19891.9	0.119	1.25	A0A494C1T9;J3KPS2;Q6ZRV2	LDYVPSSASR
	FILIP1L_Y1070	75818.8	7270.99	130371	19165.6	0.014	1.68	75697.9	8270.07	85952.6	16807.7	0.77	1.07	Q4L180;Q4L180-2;Q4L180-3;Q4L180-6;Q4L180-7	IHIHLGSPYMQAVASPVRPASPSAPLQDNR
	FLNC_S2233	3.54997e+07	3.43769e+06	7.4869e+07	4.64683e+06	4.7e-05	2.14	3.45884e+07	1.40926e+06	6.23151e+07	6.96502e+06	0.00504	1.74	Q14315	ERLGSFGSITR;LGSFGSITR
	FOXO1_S319	290817	22013.7	490610	51497.3	0.00353	1.64	287266	17120	517461	53810.2	0.00415	1.77	Q12778	TSSNASTISGR
	FOXO3_59	185178	8581.38	375249	40042.1	5.18e-06	1.97	184665	7949.97	440004	36924.9	2.14e-06	2.35	O43524	SCTWPLQRPELQASPAK
	FOXO3_S315	14987.4	964.436	28806.2	1962.89	0.000176	1.92	14952	1028.34	30623.9	2781.27	0.000424	2.03	O43524	TNSNASTVSGR
	FOXO3_T307	8082.02	780.897	26032.9	3201.7	2.26e-05	3.15	8667.44	1581.92	23109.8	2960.09	0.000474	2.83	O43524	SSDELDAWTDFRSR
	FOXO4_S262	18577.7	703	32156.7	2272.27	3.28e-05	1.72	18682.3	1250.24	33382.5	1979.52	9.95e-05	1.79	P98177;P98177-2	SSSNASSVSTR
	FRS2_T326	21040.4	2236.96	44414.8	3174.69	0.00786	2.16	22735.9	5434.22	34157.3	4046.36	0.134	1.63	Q8WU20	LTSTSTSDTQNINNSAQR
	FUNDC1_Y18	63772	10746.9	200231	61927.4	0.0151	2.32	67804.4	19129.2	55863.6	9614.28	0.762	-1.12	Q8IVP5	NPPPQDYESDDDSYEVLDLTEYAR
	GAB2_S140	126016	19136	289096	83215.9	0.0241	2.08	119299	21665.2	115903	19211.3	0.937	-1.03	Q9UQC2;Q9UQC2-2	SSPAELSSSSQHLLR
	GAB2_S210	144980	7954.4	236329	14698	0.000172	1.63	145134	9727.49	213344	25973	0.00961	1.43	Q9UQC2;Q9UQC2-2	SASFSQGTR
	GAB2_S264	31328.4	1896.16	52411.8	6795.3	0.0415	1.59	32914.5	5401.86	74718.7	15460.6	0.005	2.21	Q9UQC2;Q9UQC2-2	HNTEFRDSTYDLPR
	GAS2L1_S490	76027.6	13585.2	163826	47567.1	0.0207	2.1	66577	6042.88	54294.2	4739.1	0.564	-1.23	A0A5E8;Q99501	VSSPSPELGTTPASIFR
	GCFC2_S96	118726	15457.6	218675	45883	0.0146	1.74	114843	12931.1	146228	22307.5	0.355	1.26	P16383;P16383-3;P16383-4	TLDVSTDEEDK
	GCFC2_T97	118726	15457.6	218675	45883	0.0146	1.74	114843	12931.1	146228	22307.5	0.355	1.26	P16383;P16383-3;P16383-4	TLDVSTDEEDK
	GCOM1_S576	39370.8	4280.94	60424.7	5224.62	0.0256	1.54	39729.4	5116.54	50497.2	6324.22	0.272	1.27	H8Y6P7;P0CAP2;P0CAP2-3	VSSQAEDTSSSFDNLFIDR
	GPBP1_S401	124899	12240.7	209553	23825.2	0.0233	1.67	128304	22486.9	183341	26988.3	0.145	1.46	D4PHA4;Q86WP2;Q86WP2-2;Q86WP2-3;Q86WP2-4	SSTFPQTDVLSSSLEAEHR
	GSK3A_S21	1.25026e+06	48266.2	1.96968e+06	52175.9	3.26e-05	1.58	1.25538e+06	74671.1	1.68413e+06	116559	0.0103	1.34	P49840	TSSFAEPGGGGGGGGGGPGGSASGPGGTGGGK
	GSK3B_S9	177585	8176.85	310924	14425.8	0.000179	1.75	180271	16472.8	319536	35056.9	0.000848	1.76	P49841;P49841-2	TTSFAESCK
	HBS1L_S127	35642.2	2250.79	74751.3	3902.7	1.87e-05	2.11	36152	4010.86	79773.1	3076.9	5.02e-05	2.26	Q9Y450	ALSGVLEQDRVQSLK
	HBS1L_S67	819843	125938	2.02845e+06	152967	0.00074	2.67	766146	85849.5	1.54347e+06	206006	0.0319	1.97	Q9Y450	ESSNSVSNHQLSGFDQAR
	HEATR5A_T1534	28587.5	1660.92	47260.9	3701.59	0.0288	1.64	29456.4	3818.31	35797.2	8027.89	0.769	1.08	F5H619;H7C5W6;Q86XA9;Q86XA9-2	PVTPTSMCQGSSSGATIK
	HNRNPC_S238	374066	57635.9	1.22645e+06	545836	0.0205	2.44	404216	113626	256231	53425.2	0.307	-1.56	G3V2Q1;P07910	NDKSEEEQSSSSVKK;NDKSEEEQSSSSVK;SEEEQSSSSVKK;SEEEQSSSSVK
	HUWE1_S2362	208751	55947.6	536041	179609	0.0204	2.05	167639	13699	189229	14078	0.716	1.13	Q7Z6Z7;Q7Z6Z7-2	DGGSGNSTIIVSR
	HUWE1_S2365	210024	62710.8	605439	212914	0.0166	2.32	158257	12302.2	184789	17547.3	0.699	1.16	Q7Z6Z7;Q7Z6Z7-2	DGGSGNSTIIVSR
	IRS1_S270	370497	29210.8	596104	59073.5	0.00253	1.6	366240	23597.2	534933	32223.7	0.0285	1.46	P35568	SQSSSNCSNPISVPLR
	IRS1_S345	198981	14379.4	335154	44679.7	0.0408	1.62	209571	33325.8	228651	42563.9	0.759	1.09	P35568	ASSDGEGTMSRPASVDGSPVSPSTNR;PASVDGSPVSPSTNR
	IRS2_S306	4.71294e+06	176244	7.06924e+06	297804	3.47e-05	1.5	4.69496e+06	95839.5	6.63244e+06	119182	0.00112	1.41	Q9Y4H2	SQSSGSSATHPISVPGAR
	IRS2_S346	27326.4	3066.19	57514.3	6911.06	0.00231	2.09	28597.9	4966.45	71418.1	9975.93	0.00103	2.61	Q9Y4H2	SRTDSLAATPPAAK
	IRS2_T350	51825.3	5340.21	109353	13984.7	0.00232	2.07	54713.4	9530.18	137314	19310	0.000845	2.63	Q9Y4H2	SRTDSLAATPPAAK
	ITPKA_T83	281706	13178.1	454135	60580.5	0.0268	1.53	293037	42837.4	261881	75664.8	0.27	-1.27	P23677	APPAPVIPQLTVTAEEPDVPPTSPGPPER
	IWS1_S720	758145	19175.2	1.1566e+06	58251.3	0.000304	1.51	762992	44524.6	1.12136e+06	30803.7	0.00249	1.48	Q96ST2	MNSTGGQTPR
	KANK1_S325	132667	14382.7	277293	28834.8	0.00157	2.08	128287	6459.3	206743	23435.8	0.0739	1.57	Q14678;Q14678-2	SYSAGNASQLEQLSR
	KANK2_S540	150681	7231.97	274267	29524.2	6.85e-05	1.76	150819	8941.71	274177	26751.7	0.000305	1.8	Q63ZY3;Q63ZY3-2;Q63ZY3-3	ERVPSVAEAPQLRPAGTAAAK;ERVPSVAEAPQLR;VPSVAEAPQLRPAGTAAAK;VPSVAEAPQLR
	KIAA1217_S361	1.34201e+06	288239	3.92642e+06	1.47445e+06	0.0264	2.31	1.44363e+06	450126	1.0209e+06	221877	0.528	-1.31	Q5T5P2	ISSLPVSRPISPSPSAILER;PISPSPSAILER
	KIAA1217_S474	36357.7	1439.85	60420	3339.66	6.67e-05	1.65	36549.2	2323.76	60075.9	7078.04	0.000758	1.6	Q5T5P2	TPPASPHR
	KIAA1522_S398	76539.3	3927.56	125457	6378.48	0.000892	1.64	78140.7	8753.22	104466	9621.17	0.0611	1.35	Q9P206-2	FSSVSSPQPR
	KIAA1522_S401	43208.2	3903.54	85187.2	9036.14	0.0133	1.97	47968.6	11367.2	62989.6	6824.28	0.207	1.47	Q9P206-2	FSSVSSPQPR
	KLF3_S80	123728	13085.2	222058	27265.3	0.00922	1.77	121679	13636.5	158578	34271.5	0.474	1.19	P57682	SSPPSAGNSPSSLK
	KRT8_S475	171112	11470.5	275162	25552.4	0.00394	1.59	170713	12580	248981	18440.6	0.0381	1.46	P05787;P05787-2	LVSESSDVLPK
	LARP1_S766	940618	121135	1.94649e+06	304337	0.016	2.04	958455	168139	1.1654e+06	320077	0.67	1.15	Q6PKG0	SLPTTVPESPNYR
	LMNA_S404	2.38454e+07	742511	3.60088e+07	1.41736e+06	5e-05	1.51	2.39097e+07	1.14819e+06	3.35329e+07	1.19034e+06	0.00185	1.41	A0A6Q8PFJ0;P02545	ASSHSSQTQGGGSVTK
	MAP1A_S1134	52598.1	9712.05	93349.2	15740.5	0.0433	1.81	50015.5	7256.32	76479.8	29576.8	0.671	1.15	E9PGC8;P78559;P78559-2	TEATQGLDYVPSAGTISPTSSLEEDK
	MAP1A_T2072	13622.1	1718.35	24824.3	5003.64	0.0187	1.79	13074.8	1583.52	14509.6	1817.01	0.729	1.1	E9PGC8;P78559;P78559-2	NEPTTPSWLADIPPWVPK
	MAP1B_S1396	420589	44754.4	662244	62084.7	0.0315	1.61	425525	65581.9	466908	94492.6	0.803	1.06	P46821	VLSPLRSPPLIGSESAYESFLSADDK
	MAP1B_S1400	420589	44754.4	662244	62084.7	0.0315	1.61	425525	65581.9	466908	94492.6	0.803	1.06	P46821	VLSPLRSPPLIGSESAYESFLSADDK
	MAP2K2_253	58901.4	4444.36	87882.4	4563.89	0.0123	1.51	58434	4501.01	75207.5	8726.36	0.209	1.26	P36507	LCDFGVSGQLIDSMANSFVGTR
	MAP2K4_S80	399730	28363.2	881124	96192.8	0.0174	2.14	517262	145709	557539	122466	0.474	1.29	P45985	THSIESSGK
	MAP4K3_S266	57918.7	6758.08	103303	18503.8	0.0167	1.71	55920.4	4613.01	62280.4	6004.83	0.679	1.11	F5H5A3;Q8IVH8;Q8IVH8-2;Q8IVH8-3	TRSEITFGQVK
	MAPK14_T180	17139.2	1903.99	25857.8	2631.34	0.0202	1.52	16685	1150	22766.3	3425.49	0.188	1.31	Q16539	HTDDEMTGYVATR
	MAPK1_Y187	5.2532e+06	216381	1.14235e+07	1.24778e+06	3.19e-06	2.1	5.2591e+06	285099	9.00587e+06	990480	0.00142	1.67	P28482	VADPDHDHTGFLTEYVATR
	MAPK3_Y204	872280	39384.9	1.59232e+06	136641	8.85e-05	1.79	874130	54059.7	1.26655e+06	115522	0.0203	1.43	P27361	IADPEHDHTGFLTEYVATR
	MARK3_T410	86138.9	12428.4	154210	22714.1	0.024	1.77	84641.1	12050.5	233336	49125.9	0.00233	2.61	A0A7I2V2E3;A0A7I2V2N8;A0A7I2V3B9;A0A7I2V3I9;A0A7I2V4G7;A0A7I2V4T2;A0A7I2V5G3;A0A7I2V639;A0A7I2YQF7;H0YKP9;J3KNR0;P27448;P27448-2;P27448-3;P27448-4	TPVASTHSISSAATPDR
	METTL1_S27	11255.1	874.113	40603.3	4728.77	3.33e-06	3.52	11420.7	1405.87	38594.6	5340.94	5.61e-05	3.32	F8VSD9;H0YHX0;Q9UBP6;Q9UBP6-2	AHSNPMADHTLR
	MICAL1_S817	26893.4	1762.24	42439.6	2694.22	0.00749	1.58	27051.4	2408.69	40422.6	6277.74	0.0559	1.45	Q8TDZ2;Q8TDZ2-4	LSSLNLTPDPEMEPPPKPPR
	MPST_S17	442031	20617.3	688460	49299.2	0.00148	1.54	446532	35623.8	811295	83773.8	0.000401	1.8	P25325-2	ARSPSVAAMASPQLCR;SPSVAAMASPQLCR
	MRTFB_S66	207678	9060.43	386344	34847.3	7.98e-05	1.82	209388	16745.8	298900	21848.6	0.0232	1.43	Q9ULH7;Q9ULH7-4;Q9ULH7-5	SPAAFHEQIK
	MTCL1_S231	102328	17789.1	166454	20907.4	0.0402	1.71	93504.2	7284.11	118718	20414.8	0.51	1.22	Q9Y4B5	LLPAASSDAESGTGSSDREPPR
	MTSS2_T596	73701.2	4355.38	135422	19599.8	0.0216	1.72	77985.4	12102.4	115241	15093	0.123	1.51	A0A087WXN9;Q765P7	TPTVPDSPGYMGPTR
	MYO18A_S2043	1.75048e+06	214838	3.65991e+06	874045	0.011	1.95	1.65965e+06	132412	1.78109e+06	270707	0.978	-1.01	Q92614	YSHSYLSDSDTEAK
	MYO9B_S1354	702785	26409.7	1.37483e+06	145520	3.49e-07	1.89	700935	21487.6	1.13612e+06	84394.5	0.000174	1.6	M0R0P8;M0R300;Q13459;Q13459-2	RTSFSTSDVSK;TSFSTSDVSK
	NDRG1_S326	147319	26595.8	554722	183158	0.0276	2.5	131126	13807.5	550905	193588	0.0524	2.57	Q92597	SRTASGSSVTSLDGTR
	NDRG1_S330	1.22588e+07	1.45452e+06	1.96986e+07	2.28792e+06	0.018	1.61	1.24629e+07	1.86851e+06	2.41887e+07	3.1483e+06	0.0049	1.99	Q92597	LMRSRTASGSSVTSLDGTR;SRTASGSSVTSLDGTR;TASGSSVTSLDGTR
	NDRG3_T237	896431	165253	2.09219e+06	355524	0.0204	2.34	910326	181910	1.38135e+06	269703	0.264	1.58	F8WBF9;Q5TH30;Q9UGV2;Q9UGV2-2;Q9UGV2-3	SRTHSTSSSLGSGESPFSR;THSTSSSLGSGESPFSR
	NEK9_T333	61028.7	8467.92	109478	11734.5	0.00286	1.82	58366.7	3460.38	143938	12992.8	0.000341	2.45	A0A7I2V5R1;Q8TD19	SSTVTEAPIAVVTSR
	NEK9_T895	18941.6	1372.06	34530.6	4747.67	0.0378	1.73	21895.7	6469.75	26871.6	4914.75	0.336	1.34	A0A7I2V5R1;Q8TD19	GTPLTPPACACSSLQVEVER
	NFATC2_263	31016	2242.53	60068.6	8167.14	8.39e-05	1.85	30869.9	2380.14	54325.5	2933.76	0.001	1.77	Q13469;Q13469-2;Q13469-3;Q13469-4	TSLAEDSCLGRHSPVPR
	NFATC2_S225	67482.9	4711.66	128320	17642.6	0.000105	1.81	67276.7	5268.09	118308	6251.79	0.00087	1.77	Q13469;Q13469-2;Q13469-3;Q13469-4	TSLAEDSCLGRHSPVPR
	NHSL1_S1491	11075.3	647.764	25428	1414.23	4.46e-07	2.3	11251.4	1211.97	22360.6	1635.53	4.88e-05	2.01	Q5SYE7-2	SLSFSGPR
	NHSL2_S1061	18255.7	1752.5	36143.9	3632.43	0.00436	1.98	17995.5	1775.15	23062.8	5399.71	0.63	1.13	Q5HYW2	VTSTPQADSER
	NIBAN2_S696	806251	73863.3	1.30252e+06	175584	0.0221	1.55	786673	27576.9	1.50427e+06	109643	0.00624	1.89	Q96TA1;Q96TA1-2	AAPEASSPPASPLQHLLPGK
	NR2C2_S19	161194	42143.8	564539	202440	0.0359	2.83	136244	20990.6	793460	446573	0.0631	2.94	P49116;P49116-2	IQIISTDSAVASPQR
	NUMB_T355	218572	29498.2	358374	42478.3	0.0119	1.67	210953	21036.6	266455	67739.4	0.762	1.07	P49757;P49757-3;P49757-2;P49757-4	PVTVVAPQSPTFQANGTDSAFHVLAK;PVTVVAPQSPTFQGTEWGQSSGAASPGLFQAGHR
	NUP153_S614	52756.5	3110.42	83200.2	9257.88	0.0117	1.53	52662	3513.83	86690.4	14251.6	0.0277	1.54	P49790;P49790-3	SPGFASPK
	OBSCN_S6520	37854.9	6929.03	86427.2	22096.9	0.00897	2.21	35215.9	5070.15	51927	18681.3	0.635	1.17	A0A7P0Z489;A6NGQ3;Q5VST9;Q5VST9-2;Q5VST9-6	LQVPGGDSDEDSK
	OSBPL10_S30	88878.5	16075.9	187676	55968.5	0.0416	1.91	84183.9	14509.4	99190.4	30130.8	0.96	-1.02	Q9BXB5	ATSAGSSPSCSLAGR
	PANK2_S79	472867	11141.5	739279	29514.5	3.24e-05	1.56	475373	24876.6	633880	44380.2	0.00995	1.33	A0A2R8YFI4;Q9BZ23;Q9BZ23-3;Q9BZ23-4;V9GYZ0	DRLGSYSGPTSVSR;LGSYSGPTSVSR
	PANK4_T367	43385.2	1724.63	90579.2	9284.91	7.11e-07	2.03	43962	3621.86	84218.6	13418.7	5.91e-05	1.83	E9PHT6;Q9NVE7	SGTFDLLEMDR
	PARD3_T1176	126227	13540.6	225757	24165.7	0.00973	1.79	126904	18477.6	247069	18660.1	0.00872	2.01	Q8TEW0;Q8TEW0-11;Q8TEW0-2;Q8TEW0-4	TYSFEQPWPNAR
	PATL1_S120	13318.9	1184.13	20341	2257.91	0.00593	1.5	13240.2	1262.78	24065.7	2483.1	0.00111	1.81	Q86TB9-4	PVLQPQPGSLNSSIWDGSEVLR
	PCM1_Y88	42356.3	5229.62	67737.4	5012.5	0.0156	1.66	40812.1	3530.93	62670.8	6793.2	0.0784	1.52	A0A5H1ZRS1	YMSQMSVPEQAELEK
	PDCD4_S457	5.34509e+06	196766	8.78672e+06	576426	0.000155	1.63	5.38901e+06	383943	1.01313e+07	846414	5.76e-05	1.87	Q53EL6;Q53EL6-2	FVSEGDGGR;RFVSEGDGGR
	PDE1C_S529	95027.4	9242.69	162928	25505.2	0.0218	1.63	97191.1	15809.1	117776	28340.2	0.658	1.11	A0A0A0MS69;Q14123;Q14123-2;Q14123-3	RSSLNSISSSDAK;SSLNSISSSDAK
	PDE3B_S445	46309.2	7862.84	103358	13249.6	0.000774	2.37	42671.2	4351.91	69494	8711.87	0.0813	1.61	Q13370;Q13370-2	RSSGTSGLLPVEQSSR
	PDE3B_S495	60812.7	4058.58	195473	12644.1	4e-08	3.23	61000.9	5489.35	181240	27949.1	2.76e-06	2.87	Q13370;Q13370-2	SSSVSLTHHVGLR
	PDLIM1_S118	31414.5	4503.63	54411.6	3574.35	0.00258	1.8	30461.9	3099.91	56060.6	3836.68	0.00608	1.86	O00151	MNLASEPQEVLHIGSAHNR
	PDXDC1_S775	20788.9	2417.99	40976.5	9810.93	0.0226	1.7	20242.6	2411.43	25622.5	2225.04	0.335	1.29	H3BND4;Q6P996;Q6P996-3;Q6P996-4;Q6P996-5	LSSGPEQITLEASSTEGHPGAPSPQHTDQTEAFQK
	PEAK1_S725	5104.52	423.714	11544.3	1431.85	1.67e-05	2.22	5063.33	472.315	9452.72	1102.63	0.00172	1.85	Q9H792	SYSSSHSSPAK
	PFKFB2_S466	87358.1	6805.25	256559	28191.3	6.2e-08	2.87	85953.3	3825.32	174606	28194.7	0.000366	1.92	O60825	NSFTPLSSSNTIR;RNSFTPLSSSNTIR
	PFKFB2_S483	134393	5633.59	296417	6086.87	2.64e-09	2.22	134162	5659.66	321500	19519.7	1.08e-08	2.39	O60825	NYSVGSRPLK;NYSVGSR
	PHLDB2_S415	252509	33821	520180	89047.9	0.0262	2.01	271857	66756.2	306401	52439.2	0.647	1.17	E9PFQ4;Q86SQ0;Q86SQ0-2;Q86SQ0-3	KSSISSISGR;SSISSISGRDDLMDYHR;SSISSISGR
	PHLDB2_S418	192703	30316.7	576040	107183	0.00243	2.96	193725	36082.2	270061	100355	0.907	1.05	E9PFQ4;Q86SQ0;Q86SQ0-2;Q86SQ0-3	KSSISSISGR;SSISSISGRDDLMDYHR;SSISSISGR
	PHRF1_S1370	144429	17409.1	400036	110275	0.00331	2.2	140972	12819.1	166400	27973.8	0.649	1.14	A0A0J9YWD5;A0A0J9YX88;A0A0J9YYB5;B7ZM65;E9PJ24;F8WEF5;Q9P1Y6;Q9P1Y6-2;Q9P1Y6-3	AEAPSSPDVAPAGKEDSPSASGR
	PIP4P1_S162	17424.9	1036.08	28723.2	2194.42	0.00169	1.63	17311.9	875.087	23522	2055.51	0.0826	1.34	Q86T03;Q86T03-2	IINLGPVHPGPLSPEPQPMGVR
	PLCL2_611	103055	17509.5	217575	65394.5	0.038	1.79	92842.5	8320.77	100528	12041.7	0.883	1.05	Q9UPR0	LSSNCSGVEGDVTDEDEGAEMSQR
	PLEC_S4384	663452	157261	2.80204e+06	798692	0.00372	4.11	554144	104748	1.69631e+06	619245	0.126	2.27	Q15149	SSSVGSSSSYPISPAVSR
	PLEC_S4386	6.19856e+07	3.1885e+06	1.38186e+08	7.15184e+06	7.61e-09	2.23	6.16895e+07	2.52111e+06	1.20776e+08	8.75438e+06	2.27e-06	1.94	Q15149	SSSVGSSSSYPISPAVSR
	PLEC_Y4393	1.1616e+07	1.33025e+06	2.41391e+07	3.99076e+06	0.0166	1.95	1.15816e+07	1.49615e+06	1.47634e+07	2.89513e+06	0.552	1.2	Q15149	SSSVGSSSSYPISPAVSR
	PLEKHA4_S675	3796.75	574.931	12264.3	2083.98	0.000381	3.2	3635.63	542.382	5933.58	2106.93	0.741	1.12	Q9H4M7	VLSLSQALATEASQWHR
	PLEKHF2_S226	77880.8	4403.25	165141	7830.16	1.6e-06	2.13	78696.2	7246.73	175047	16842.9	7.87e-06	2.22	Q9H8W4	SDSYSQSLK
	PLPP6_S26	104106	7775.29	187471	14889.5	0.000859	1.8	102620	5824.82	158213	18851	0.0343	1.5	Q8IY26	PLGVSASSSSSSPGSPAHGGGGGGSR
	PPP1R16A_S353	3265.96	376.941	5652.27	971.197	0.042	1.62	3311.78	554.24	3588.61	748.814	0.848	1.05	Q96I34	RVSLTQR
	PPP1R3G_S84	17346.7	1315.7	35217.7	3921.64	0.000629	1.97	17277.7	1384.26	32728.2	2590.87	0.0044	1.89	B7ZBB8	ARSFSLPADPILQAAK;SFSLPADPILQAAK
	PRKAA1_S496	1.2657e+06	57824.2	2.65069e+06	113033	2.12e-07	2.1	1.2752e+06	100503	2.56979e+06	187598	5.55e-06	2.02	Q13131;Q13131-2	SGSVSNYR
	PRKAA1_T526	121904	14584.6	239288	48837.8	0.0396	1.79	132971	29713.8	153983	52067.4	0.857	1.06	Q13131;Q13131-2	SSEVSLTSSVTSLDSSPVDLTPR
	PRKAA2_S377	89656.6	5144.35	144862	10571.6	0.0227	1.6	94181.8	14804.6	177358	43242.7	0.0334	1.68	A0A087WXX9;P54646	MPPLIADSPK
	PRKD2_T199	58629.2	7749.65	104600	14007.3	0.0289	1.77	57229.3	7750.27	79725.1	13314.7	0.317	1.34	Q9BZL6;Q9BZL6-3	RLSSTSLASGHSVR
	PRPF4B_T634	31535.5	6814.59	71910.5	12153.7	0.00493	2.41	28315.5	3432.39	62777.2	17215.3	0.0923	1.8	Q13523	LLAPDMFTESDDMFAAYFDSAR
	PUM1_S209	119584	21778.4	245169	43325.2	0.0293	2.07	114373	20296.8	152011	28930	0.527	1.27	Q14671;Q14671-2;Q14671-3;Q5T1Z4;Q5T1Z8	RPGQSFHVNSEVNSVLSPR
	QSER1_S744	6217.48	755.989	9921.24	1857.93	0.028	1.54	5928.32	245.978	6140.35	469.984	0.911	1.02	A0A3B3IRW6	SNSRLEDQVIGVALQASK
	RAB11FIP3_S646	198276	27109.3	392161	40423.7	0.00157	1.99	201177	29746.9	397490	30239.4	0.00402	2.07	O75154;O75154-3	SSSMGLQEYHSR
	RAI14_S289	12353.9	1187.19	27115.9	3912.74	0.0268	2.06	13454.6	2710.25	17546.2	7398.12	0.823	1.08	Q9P0K7	APPPPISPTQLSDVSSPR
	RALGAPA2_S583	85768.2	9664.07	144198	20714.3	0.0172	1.64	82014.2	3717.55	111844	6126.28	0.192	1.36	H7C1F9;Q2PPJ7;Q2PPJ7-2;Q2PPJ7-3	SSSTSDIPEPLCSDSSQGQK
	RALGAPA2_T532	22028.4	2776.55	60596.9	9410.71	0.000132	2.67	21633.3	2657.7	68448.1	12997	0.000256	2.98	H7C1F9;Q2PPJ7;Q2PPJ7-2;Q2PPJ7-3	SATTSGAPGVEK
	RANBP2_S1835	519750	138654	1.66186e+06	634910	0.0304	3.27	516453	155531	671455	298835	0.953	1.04	P49792	LHDSSGSQVGTGFK
	RANBP2_S2250	2.51867e+06	280775	3.88995e+06	348683	0.0378	1.56	2.44549e+06	166943	2.70316e+06	438971	0.822	1.06	P49792	EDALDDSVSSSSVHASPLASSPVRK;EDALDDSVSSSSVHASPLASSPVR
	RANBP3_S126	1.61691e+06	168780	2.66172e+06	327815	0.0283	1.62	1.60779e+06	183890	3.25662e+06	365384	0.00831	2.03	Q9H6Z4-2	TSSLTQFPPSQSEER
	RAPGEF2_Y1466	29847.3	3197.64	44349.5	2480.26	0.0461	1.53	29412.9	2870.38	38515.8	6058.07	0.349	1.25	A0A2R8Y661	YREPPPTPPGYIGIPITDFPEGHSHPAR
	RASL11A_S217	27443.2	4677.28	43484.6	6730.02	0.0399	1.61	25921.3	2995.96	27578.2	2699	0.784	1.07	Q6T310	PRSPNMQDLK;SPNMQDLK
	RBBP7_S95	19313.9	3218.45	33278.3	4770.3	0.0271	1.76	19315.5	3188.81	35243.1	4276.8	0.034	1.89	Q16576	VHIPNDDAQFDASHCDSDK
	RBM15_S168	47140.7	5005.43	76910.5	8251.91	0.0325	1.63	46479	4723.94	69303.8	15588.4	0.272	1.33	A0A087WWP4;A0A494C001;A0A499FJY3;Q96T37;Q96T37-2;Q96T37-3;Q96T37-4	ISHLSGSGSGDER
	RBSN_S219	26105.5	1904.85	45144.9	9266.56	0.0354	1.53	25881.8	1616.47	30566.1	4272.27	0.562	1.14	Q9H1K0	ESLSTHTSPSQSPNSVHGSR
	REPS1_S498	131777	11832.2	250296	67928	0.0463	1.64	133136	16818	192570	28247.5	0.257	1.38	H0YDT0;Q96D71-4	SHSGTSPDNTAPPPPPPRPQPSHSR;SHSGTSPDNTAPPPPPPR
	RHBDF1_S11	11528.9	1399.03	23454.1	4238.47	0.0327	1.91	11490.7	1538.42	17507.6	3781.84	0.367	1.36	Q96CC6	RDSTSSLQR
	RHBDF1_S8	22780.6	3105.95	69547	16004.5	0.00185	2.73	22269	2784.04	40649.6	8097.77	0.138	1.68	Q96CC6	RDSTSSLQR
	RHBDF2_S325	49557.4	5151.03	84366.9	13093.6	0.0254	1.64	48576.4	4385.66	56304.3	6202.69	0.568	1.15	Q6PJF5;Q6PJF5-2	GIPHSASPVSPDGVQIPLK
	RIMS2_S436	6854.57	1430.2	15461	2845.67	0.0147	2.35	5892.89	484.742	10270	2578.53	0.344	1.45	A0A0J9YWD4;A0A590UJL1;A0A590UK62;D6RA03;F8W6W8;Q9UQ26;Q9UQ26-1;Q9UQ26-3;Q9UQ26-8	TTNHSPPTPR
	RIN2_S486	13818.4	761.925	21542.3	891.159	0.000363	1.57	14003.3	1446.18	22647.7	2516.28	0.00108	1.61	Q8WYP3;Q8WYP3-2	SSSFVLPK
	RPS6KA1_S352	130582	21473.7	237745	33033.4	0.0143	1.83	121315	6210.2	196174	11968.7	0.0895	1.61	E9PGT3;Q15418;Q15418-2;Q15418-3;Q15418-4	DSPGIPPSAGAHQLFR
	RPS6KA1_S358	130582	21473.7	237745	33033.4	0.0143	1.83	121315	6210.2	196174	11968.7	0.0895	1.61	E9PGT3;Q15418;Q15418-2;Q15418-3;Q15418-4	DSPGIPPSAGAHQLFR
	RPS6KA3_S375	218953	14632	353276	25302	0.00313	1.61	220833	21170.4	316599	24528.9	0.041	1.45	P51812	DSPGIPPSANAHQLFR
	RPS6KB1_S427	70322.6	3591.58	104978	4399.75	0.000904	1.5	70491.7	4935.87	101281	5535.43	0.00756	1.44	P23443;P23443-2;P23443-3;P23443-5	EKFSFEPK
	RPS6KB1_S452	74858.4	3316.61	125544	8177.26	3.59e-05	1.66	75167.7	4964.19	132271	11413.7	9.25e-05	1.75	P23443;P23443-2;P23443-3;P23443-5	FSPGDFWGR;TPVSPVKFSPGDFWGR
	RPS6_S240	8.66214e+06	295970	1.38654e+07	552783	1.61e-05	1.6	8.67038e+06	388182	1.29509e+07	729327	0.000691	1.49	P62753	LSSLRASTSK;RLSSLRASTSK
	RRAGC_T96	234483	37263.3	781766	269633	0.0174	2.55	251017	61459.3	321823	61666.8	0.753	1.15	Q9HB90	MSPNETLFLESTNK
	RSF1_S397	54561.3	8656.99	140899	31846.7	0.0457	2.44	66567.2	24258.1	67944.3	18636.1	0.888	1.07	Q96T23;Q96T23-2	LSDDFDSPVK
	RWDD1_T48	13407.3	1151.49	21530	2233.2	0.0245	1.58	13482.5	1482.46	17599	3298.43	0.32	1.26	E5RGQ3;Q9H446;Q9H446-2	QLFHGTPVTIENFLNWK
	SARG_S131	74458.8	7143.49	146609	18177.6	0.00664	1.9	74812.1	8870.97	119615	10529.7	0.071	1.61	Q9BW04	SGSYSLPR
	SDC2_S151	168273	9208.02	371437	36060.9	1.11e-05	2.16	171121	18529.1	307411	44510.7	0.00204	1.75	E7ESK6;E9PBI9;P34741	KPSSAAYQK
	SENP6_248	56034	6115.55	87820.1	11372.1	0.0246	1.55	54295.6	4587.18	64254	6244.74	0.456	1.18	Q9GZR1;Q9GZR1-2	HCSTYQPTPPLSPASK
	SERHL2_S113	21341.3	3262.08	36082.7	6375.14	0.039	1.7	19379.3	1488.23	26577.2	3197.87	0.338	1.32	B4DGG4	FSILGHSFALLSPR
	SF3B2_S347	103425	25309.1	583578	270521	0.0439	2.71	109543	41102	57729.8	21019.1	0.234	-1.97	Q13435	GVSSESSGDREK;GVSSESSGDR
	SFSWAP_Y296	117036	16574.1	210930	34101.9	0.0378	1.8	116151	20175.6	124009	31203.1	0.848	-1.06	Q12872-2	SGVSSDNEDDDDEEDGNYLHPSLFASK
	SH3BP1_T548	330798	64821.7	583622	94628.8	0.0363	1.93	298243	52958	328562	84025.7	0.956	1.02	Q9Y3L3	VTRSPPETAAPVEDMAR
	SIPA1L1_S1370	332012	110591	1.00546e+06	405049	0.0474	2.41	271647	52644.9	293312	109060	0.768	-1.16	O43166-2;O43166-3	KTESSLSLDIHSK
	SIPA1L1_S1611	86464	23308	310450	111208	0.0232	2.56	73190.7	12998.7	50852	11302.9	0.336	-1.57	O43166-2;O43166-3	RPSYTLGMK
	SIPA1L3_S1135	23864.1	1009.69	38248.5	2534.05	0.00347	1.59	23810.5	910.575	41659.4	6085.74	0.00512	1.68	O60292	RPVSFPETPYTVSPAGADR
	SMG1_S3556	88213.8	11631.6	144001	26722.6	0.0266	1.59	83572	6940.05	88105.5	8621.86	0.846	1.05	Q96Q15	TQPDVMSQNAR
	SMG9_Y12	79606.8	6303.26	121252	11550.9	0.0451	1.51	81956.8	12494.7	135901	19958.8	0.0399	1.66	Q9H0W8;Q9H0W8-2	SESGHSQPGLYGIER
	SORBS1_S317	181933	19874.1	310146	32190.8	0.0388	1.72	194703	37398.6	281451	46199.1	0.17	1.51	Q9BX66-5	LSSLSDPVSER;RLSSLSDPVSER
	SOWAHA_S252	100587	8923.8	162210	24848.8	0.0257	1.55	99397.7	9625.17	103087	8370.12	0.855	1.04	Q2M3V2	SSPLLLR
	SPAG9_T586	61468.3	6092.68	135247	28295.8	0.0173	1.93	67985.6	16057.2	123718	11152.7	0.0274	2.05	A0A087X2D8;O60271-2;O60271-4	SSTLSQLPGDK
	SPEN_T1826	7633.47	951.964	16582.5	3195.97	0.00241	1.98	7509.89	1014.32	8322.26	2270.5	0.906	-1.03	Q96T58	SKTPVQAAAVSIVEK
	SPIRE2_S476	11067.4	1228.92	19046.2	1234.91	0.000496	1.76	10654.2	374.801	16000.9	1135.9	0.0242	1.49	Q8WWL2;Q8WWL2-2;Q8WWL2-3;Q8WWL2-4	AGSAHVWR
	SRRM1_T702	2.04528e+07	3.70584e+06	7.18521e+07	2.73502e+07	0.0387	2.43	2.14847e+07	7.05211e+06	7.9401e+06	1.57648e+06	0.0782	-2.42	A9Z1X7	APQTSSSPPPVRR;APQTSSSPPPVR
	SRRM2_S1854	581505	110626	1.07786e+06	200001	0.0443	1.87	535123	72373	605654	137886	0.898	1.05	Q9UQ35	SRTSPAPWK
	SRRM2_S1970	178634	26537.7	323549	26462.1	0.0158	1.92	171827	23235.4	211410	44071.9	0.62	1.16	Q9UQ35	SRSRTSPITR
	SRRM2_S818	1.80631e+06	402067	4.63046e+06	1.66379e+06	0.0494	2.25	1.50584e+06	152787	1.24405e+06	295355	0.515	-1.36	Q9UQ35	SRSSSSPPPK
	SRRM2_T316	4.56682e+06	443174	1.08254e+07	1.98599e+06	0.0091	2.18	4.51043e+06	475158	7.65999e+06	1.57469e+06	0.17	1.58	Q9UQ35	GEGDAPFSEPGTTSTQRPSSPETATK;RGEGDAPFSEPGTTSTQRPSSPETATK
	STARD3NL_S11	53509.7	6020.55	100675	22462.3	0.0163	1.7	52551.3	5586.44	70173.5	17280.6	0.561	1.15	O95772-2	MENALTGSQSSHASLR
	STRN4_T377	150817	4394.7	237956	19713.8	0.000552	1.55	151961	9836.23	199518	12994.7	0.0443	1.31	Q9NRL3;Q9NRL3-3	VTGPPPGTPQPR
	STX7_S126	887915	150318	1.59802e+06	269117	0.0172	1.79	819380	79099.1	1.75774e+06	98340.4	0.00817	2.18	O15400;O15400-2	ASSRVSGSFPEDSSK
	STX7_S129	760696	136895	1.39348e+06	216463	0.0177	1.89	691114	67293.2	1.59287e+06	205649	0.0107	2.27	O15400;O15400-2	ASSRVSGSFPEDSSK
	SVIL_673	430710	134247	1.10222e+06	281510	0.0239	2.8	376283	76357.7	1.11743e+06	349949	0.0585	2.72	O95425-3	CTSHSETPTVDDEEK
	SYNPO2_Y574	74421.7	8672.5	129742	21816.2	0.0444	1.64	71873.3	5335.13	82991.4	7435.43	0.624	1.15	H0Y9Y3;Q9UMS6;Q9UMS6-2;Q9UMS6-3;Q9UMS6-4	NMTSPIADFPAPPPYSAVTPPPDAFSR
	SYNPO2_Y885	28933.3	3579.95	51171.5	5474.88	0.0102	1.81	28171.4	3071.59	40765.5	5718.62	0.167	1.43	H0Y9Y3;Q9UMS6;Q9UMS6-2;Q9UMS6-3;Q9UMS6-4	APPPVAYNPIHSPSYPLAALK
	SYNPO_537	30728	3543.69	58752.1	7036.21	0.0165	1.91	32547.6	6773.63	41626.7	9531.27	0.397	1.29	Q8N3V7-2	CPSPTMSLPSSWK
	SYNPO_539	30728	3543.69	58752.1	7036.21	0.0165	1.91	32547.6	6773.63	41626.7	9531.27	0.397	1.29	Q8N3V7-2	CPSPTMSLPSSWK
	TAF6_T717	103446	9190.46	189369	32268.2	0.0129	1.68	108088	17420.2	115836	42989.5	0.358	-1.24	J3KR72;P49848;P49848-2;P49848-3;P49848-4	QEAGDSPPPAPGTPK
	TBC1D4_345	232229	11453.1	547128	47662.3	1.49e-08	2.31	231834	12085.6	634800	70807.7	1.79e-08	2.67	O60343-2	CSSVTGVQR
	TBC1D4_S569	1.21892e+06	93214.4	2.25086e+06	213892	0.00247	1.83	1.22163e+06	118272	1.58686e+06	332161	0.399	1.2	O60343-2	SLTSSLENIFSR
	TBC1D4_S588	1.68195e+06	50928.6	3.47139e+06	242656	8.65e-08	2.04	1.68734e+06	89338.6	3.06958e+06	280719	1.85e-05	1.79	O60343-2	LGSVDSFER
	TBC1D4_T642	167522	22542.6	355142	41261.3	0.000669	2.15	163318	19582.4	428707	75454.4	0.000565	2.52	O60343-2	AHTFSHPPSSTK
	TPR_S2136	8.96227e+06	876303	1.59612e+07	1.78521e+06	0.00847	1.77	9.04085e+06	1.25313e+06	1.67861e+07	1.34202e+06	0.0113	1.91	P12270	TVPSTPTLVVPHR
	TPR_T2116	5861.47	478.014	9937.56	692.914	0.00624	1.7	5744.88	134.165	8780.59	1438.33	0.0951	1.43	P12270	GLQLTPGIGGMQQHFFDDEDR
	TTC39B_S120	66452.3	4487.48	118747	10183.1	0.0134	1.77	69554.1	11027	95637.1	10272.6	0.18	1.42	Q5VTQ0;Q5VTQ0-2;Q5VTQ0-3;Q5VTQ0-4	GASTVSSSSSTK
	TTN_S34712	47127.5	3476.81	79210.9	9946.66	0.0239	1.63	49738.8	9514.32	61436.2	16028.8	0.605	1.13	A0A0A0MTS7;Q8WZ42;Q8WZ42-11;Q8WZ42-12;Q8WZ42-13;Q8WZ42-2;Q8WZ42-4;Q8WZ42-5;Q8WZ42-7;Q8WZ42-8	YSSPQAHVK
	TXLNG_132	41195.2	3502.39	66690.2	8494.11	0.013	1.58	41976.2	5922.65	42068.7	8121.67	0.819	-1.05	Q9NUQ3	NLVSPAYCTQESREEIPGGEAR
	UBAP2L_S620	2.47794e+06	393807	4.98877e+06	945664	0.0392	1.98	2.33224e+06	325457	3.50358e+06	662571	0.341	1.43	F8W726;Q14157;Q14157-1;Q14157-3;Q14157-4;Q14157-5	RYPSSISSSPQK;YPSSISSSPQK
	UBAP2L_T855	13418.8	1381.17	34008.6	4711.22	0.00056	2.47	13351.3	1538.05	24584.1	3995.92	0.0474	1.74	F8W726;Q14157;Q14157-1;Q14157-3;Q14157-4;Q14157-5	FPLDYYSIPFPTPTTPLTGR
	UTRN_T268	29845	1455.38	49958	8963.74	0.0314	1.52	30168.6	2549.78	44152.4	8533.18	0.142	1.39	P46939	EVETLPR
	VIM_S39	66712.4	4700.85	115472	10806.7	0.00235	1.7	68595.2	9195.81	86928.3	10869.5	0.196	1.28	P08670	TYSLGSALRPSTSR;TYSLGSALR
	VIPAS39_S119	74468.2	2812.26	126839	10949.2	1.65e-06	1.67	74183.9	1402.82	115838	5067.59	9.88e-05	1.56	G3V4K3;Q9H9C1	SRNSFSSYAQLPK
	WASHC2A_S714	36050	1725.46	67855.8	2429.62	2.95e-05	1.89	36152.3	2265.76	59886.3	5967.37	0.00239	1.63	F8W7U3;Q641Q2;Q641Q2-2	TVLSLFDEEEDK
	WASHC2A_T711	117136	8557.24	205160	7371.47	0.000284	1.77	119135	12948.1	177409	11801.3	0.0137	1.52	F8W7U3;Q641Q2;Q641Q2-2	TVLSLFDEEEDKMEDQNIIQAPQK;TVLSLFDEEEDK
	ZFP36L1_S70	127075	11281.7	201253	9038.64	0.00301	1.61	128677	15548.4	170299	17529	0.102	1.33	G3V2D5;G3V2P5;G3V515;Q07352	SFSEGGER
	ZFP36L2_S125	70119.6	4550.51	107424	9533.25	0.0094	1.51	69976.2	5239.59	102243	5302.29	0.0355	1.47	P47974	SFSENGDR
	ZMYND8_S488	146821	36959.7	446294	155798	0.0177	2.67	132496	23980.8	108714	15566.6	0.72	-1.18	Q9ULU4;Q9ULU4-10;Q9ULU4-11;Q9ULU4-19;Q9ULU4-20;Q9ULU4-5;Q9ULU4-7	TGQAGSLSGSPK
	ZNF185_S64	353109	14629.7	886549	86843.8	3.02e-09	2.44	352281	13207.4	1.03818e+06	112986	3.06e-09	2.87	O15231-3	ATSFSSAGEVPK
	ABI2_S108	10361.6	624.794	19367.6	2311.06	3.42e-05	1.8	10287.9	528.332	17056.4	2407.39	0.00232	1.59	H7C3Q7	TYSSGSSGGSHPSSR
	ABI2_S236	101853	3779.52	216627	15226.8	2.94e-07	2.1	102218	6042.83	207366	18124.3	8.36e-06	2.01	A0A0C4DG21;A0A7D9NKC8;E7EP65;E7EW77;F8WAL6;Q9NYB9;Q9NYB9-2;Q9NYB9-3;Q9NYB9-4	TYSSSGSSGGSHPSSR
	AFDN_S1806	275316	21860.6	943761	79315.1	3.78e-08	3.42	272113	17682.4	889783	56417	9.73e-07	3.27	J3KN01;P55196;P55196-5	LFSQGQDVSNK
	AKT1S1_S183	412687	21221.6	601713	48730.9	0.00617	1.44	419160	39150.2	704600	49728.2	0.00116	1.7	Q96B36	SLPVSVPVWGFK
	AKT1S1_T246	1.55223e+06	107353	3.5621e+06	255219	8.12e-07	2.3	1.54085e+06	98029.2	3.53966e+06	219414	9.1e-06	2.3	Q96B36	LNTSDFQK
	AKT2_S474	25114.6	2576.29	90825.7	12326.9	3.52e-05	3.52	24582.1	1702.83	99144.7	15867.3	0.000117	3.85	P31751;P31751-2	THFPQFSYSASIRE;THFPQFSYSASIR
	AKT2_Y475	24829.5	2421.69	55270.5	17706.9	0.0237	1.62	25635.8	4181.22	58952.2	19897.6	0.0318	1.72	P31751;P31751-2	THFPQFSYSASIRE
	AP3S1_S191	6930.77	358.473	11419.3	853.309	0.00591	1.63	7247	1056.95	11345.1	1436.96	0.0238	1.59	Q92572	VPNLPSFK
	ARHGAP5_S1195	38669.4	2659.48	58423.2	5098.8	0.0328	1.49	38989.1	4022.89	61735.2	7769.99	0.0401	1.57	Q13017;Q13017-2	HRGSEEDPLLSPVETWK
	ARHGAP5_S1202	19068.5	1333.38	28095.1	2485.21	0.0399	1.45	19153.1	1871.75	30133.8	3406.57	0.0376	1.56	Q13017;Q13017-2	HRGSEEDPLLSPVETWK
	ARHGEF18_S1160	27372.4	2308.88	45785.1	2199.22	0.00464	1.71	26821.6	1439.31	53646.5	7351.51	0.00405	1.9	A0A087WZG4;A0A3B3IPE9;M0QZS0;Q6ZSZ5;Q6ZSZ5-1;Q6ZSZ5-2;Q6ZSZ5-5;Q6ZSZ5-6	AGGTALLPGPPAPSPLPATPLSAK
	BCL9L_S934	181360	20019.4	306996	37674.7	0.0112	1.69	181902	25346.7	285356	33679	0.0466	1.6	Q86UU0;Q86UU0-2;Q86UU0-3;Q86UU0-4	SPTLSQVHSPLVTSPSANLK
	BMP2K_S1107	19148.3	2506.48	41163.1	2773.79	0.00368	2.24	19396.4	2977.71	37776.4	7871.85	0.0422	1.88	Q9NSY1	QNSLHGSFHSADVLK
	C2CD5_T285	335947	13228.5	505084	26615.2	0.000312	1.5	338086	22513.1	590860	54041.9	6.87e-05	1.73	Q86YS7-3	EIPFNEDPNPNTHSSGPSTPLK
	CARMIL1_S1249	7213.01	385.841	20464	4096.96	0.00406	2.61	8956.57	2220.1	46898.3	17909.4	0.000216	4.8	Q5VZK9;Q5VZK9-2	SSSSTPTSPK
	CARMIL1_S1315	101321	6202.14	157465	18194.9	0.013	1.5	100999	6587.1	170211	21349.4	0.0105	1.64	Q5VZK9;Q5VZK9-2	ERDGQSSPQPSPR
	CARMIL1_S1319	99823.5	4930.77	163034	20805.8	0.00433	1.55	99999.7	6360.27	154141	17053.1	0.0192	1.51	Q5VZK9;Q5VZK9-2	ERDGQSSPQPSPR
	CCDC50_S32	34585.5	1770.24	58814.9	8094.31	0.00773	1.63	35074.6	3198.81	68177.1	7220.34	0.00315	1.93	Q8IVM0-2	DFAVLEDHTLAHSLQEQEIEHHLASNVQR
	CEP170B_S1180	212772	20633.1	365211	31957.2	0.023	1.72	216413	29316.3	413518	71030.7	0.0244	1.89	J3KQR7;Q9Y4F5;Q9Y4F5-2;Q9Y4F5-3	AGSFTGTSDPEAAPAR
	CEP170_S1126	48146.7	7382.32	101195	17388	0.00462	2.05	44840.2	3019.99	86779.8	8118.82	0.0246	1.92	H0Y2V6;Q5SW79	LGSLSARSDSEATISR
	CEP170_S1381	64812.4	4515.04	116494	7183.82	0.000239	1.81	64010.3	3474.55	110193	7908.89	0.00282	1.71	H0Y2V6;Q5SW79	TWSRDEVMGDNLLLSSVFQFSK
	CEP170_S430	396002	31219.6	1.19992e+06	275798	2.27e-06	2.71	389432	22764.1	883254	32076.2	0.000208	2.28	H0Y2V6;Q5SW79	SSGSLGHRPSQEMDK
	COBLL1_S410	506455	15999	1.15829e+06	87226	1.3e-07	2.25	512310	40716.1	964288	128676	8.31e-05	1.83	A0A0D9SG04;A0A0X1KG75;Q53SF7;Q53SF7-2;Q53SF7-3	AGSLQLSSMSAGNSSLR
	CTNNB1_T551	5.38466e+06	623140	1.15479e+07	3.58507e+06	0.0205	1.69	5.18079e+06	332095	1.0069e+07	2.50609e+06	0.0468	1.69	A0A2R8Y543;A0A2R8Y5A3;A0A2R8Y804;A0A2R8YCH5;B4DGU4;P35222	RTSMGGTQQQFVEGVR;TSMGGTQQQFVEGVR
	CUL4A_S10	43984.2	2397.33	83759	7947.94	1.87e-05	1.87	44352.7	3929.5	77021.5	8167.66	0.000609	1.72	Q13619	GSFSALVGR;KGSFSALVGR
	DOCK7_2156	965982	28205.4	1.5895e+06	39329.3	4.32e-06	1.65	969903	50393.9	1.5997e+06	84109	3.86e-05	1.65	Q96N67;Q96N67-2;Q96N67-6	AVLPVTCHRDSFSR
	EFS_S298	115533	6640.79	193472	18874.8	0.000587	1.62	114841	5069.98	192321	18762.1	0.00204	1.65	O43281;O43281-2;O43281-3	LPSAESLSR
	EHBP1L1_S1273	313030	20330.6	680524	38898.1	6.21e-06	2.17	318058	34260.3	658253	61153.8	0.000103	2.09	Q8N3D4	AHGSFSHVR
	EIF4EBP2_109	47732.8	4217.84	77831.5	6828.15	0.00357	1.63	47559.5	4546.52	97501.3	10425.7	0.000637	2.03	Q13542	NSPMAQTPPCHLPNIPGVTSPGTLIEDSK;RNSPMAQTPPCHLPNIPGVTSPGTLIEDSK
	EIF4EBP2_110	38776.9	2582.89	62503.2	5433.25	0.00427	1.6	39223.1	3950.8	79562.1	8051.13	0.00053	2.03	Q13542	NSPMAQTPPCHLPNIPGVTSPGTLIEDSK;RNSPMAQTPPCHLPNIPGVTSPGTLIEDSK
	EIF4EBP2_S65	251397	12360.7	375889	21471.5	0.00117	1.49	250877	12657	452859	28838.5	0.00013	1.8	Q13542	NSPMAQTPPCHLPNIPGVTSPGTLIEDSK;RNSPMAQTPPCHLPNIPGVTSPGTLIEDSK
	EIF4EBP2_T70	260629	12742.2	389575	22281.8	0.00116	1.49	260108	13091.4	469586	29914.4	0.000127	1.8	Q13542	NSPMAQTPPCHLPNIPGVTSPGTLIEDSK;RNSPMAQTPPCHLPNIPGVTSPGTLIEDSK
	FARP1_T929	605105	137191	278192	65728.8	0.0474	-2.46	607248	127607	3.67723e+06	1.40441e+06	0.0102	4.19	C9JME2;Q9Y4F1;Q9Y4F1-2	SPDEATAADQESEDDLSASRTSLER
	FLNC_S2233	3.54997e+07	3.43769e+06	7.4869e+07	4.64683e+06	4.7e-05	2.14	3.45884e+07	1.40926e+06	6.23151e+07	6.96502e+06	0.00504	1.74	Q14315	ERLGSFGSITR;LGSFGSITR
	FOXO1_S319	290817	22013.7	490610	51497.3	0.00353	1.64	287266	17120	517461	53810.2	0.00415	1.77	Q12778	TSSNASTISGR
	FOXO3_59	185178	8581.38	375249	40042.1	5.18e-06	1.97	184665	7949.97	440004	36924.9	2.14e-06	2.35	O43524	SCTWPLQRPELQASPAK
	FOXO3_S315	14987.4	964.436	28806.2	1962.89	0.000176	1.92	14952	1028.34	30623.9	2781.27	0.000424	2.03	O43524	TNSNASTVSGR
	FOXO3_T307	8082.02	780.897	26032.9	3201.7	2.26e-05	3.15	8667.44	1581.92	23109.8	2960.09	0.000474	2.83	O43524	SSDELDAWTDFRSR
	FOXO4_S262	18577.7	703	32156.7	2272.27	3.28e-05	1.72	18682.3	1250.24	33382.5	1979.52	9.95e-05	1.79	P98177;P98177-2	SSSNASSVSTR
	GAB2_S264	31328.4	1896.16	52411.8	6795.3	0.0415	1.59	32914.5	5401.86	74718.7	15460.6	0.005	2.21	Q9UQC2;Q9UQC2-2	HNTEFRDSTYDLPR
	GSK3B_S9	177585	8176.85	310924	14425.8	0.000179	1.75	180271	16472.8	319536	35056.9	0.000848	1.76	P49841;P49841-2	TTSFAESCK
	HBP1_S372	48272.4	2662.64	68374	4263.7	0.00755	1.41	48395.9	3603.99	72787.7	3913.25	0.00707	1.51	H7C4S2;O60381;O60381-2;O60381-3	RASLSCGGPGGQDFAR
	HBS1L_S127	35642.2	2250.79	74751.3	3902.7	1.87e-05	2.11	36152	4010.86	79773.1	3076.9	5.02e-05	2.26	Q9Y450	ALSGVLEQDRVQSLK
	HBS1L_S67	819843	125938	2.02845e+06	152967	0.00074	2.67	766146	85849.5	1.54347e+06	206006	0.0319	1.97	Q9Y450	ESSNSVSNHQLSGFDQAR
	IRS2_S346	27326.4	3066.19	57514.3	6911.06	0.00231	2.09	28597.9	4966.45	71418.1	9975.93	0.00103	2.61	Q9Y4H2	SRTDSLAATPPAAK
	IRS2_T350	51825.3	5340.21	109353	13984.7	0.00232	2.07	54713.4	9530.18	137314	19310	0.000845	2.63	Q9Y4H2	SRTDSLAATPPAAK
	KANK2_S540	150681	7231.97	274267	29524.2	6.85e-05	1.76	150819	8941.71	274177	26751.7	0.000305	1.8	Q63ZY3;Q63ZY3-2;Q63ZY3-3	ERVPSVAEAPQLRPAGTAAAK;ERVPSVAEAPQLR;VPSVAEAPQLRPAGTAAAK;VPSVAEAPQLR
	KIAA1217_S474	36357.7	1439.85	60420	3339.66	6.67e-05	1.65	36549.2	2323.76	60075.9	7078.04	0.000758	1.6	Q5T5P2	TPPASPHR
	MAPK1_Y187	5.2532e+06	216381	1.14235e+07	1.24778e+06	3.19e-06	2.1	5.2591e+06	285099	9.00587e+06	990480	0.00142	1.67	P28482	VADPDHDHTGFLTEYVATR
	MARK3_T410	86138.9	12428.4	154210	22714.1	0.024	1.77	84641.1	12050.5	233336	49125.9	0.00233	2.61	A0A7I2V2E3;A0A7I2V2N8;A0A7I2V3B9;A0A7I2V3I9;A0A7I2V4G7;A0A7I2V4T2;A0A7I2V5G3;A0A7I2V639;A0A7I2YQF7;H0YKP9;J3KNR0;P27448;P27448-2;P27448-3;P27448-4	TPVASTHSISSAATPDR
	METTL1_S27	11255.1	874.113	40603.3	4728.77	3.33e-06	3.52	11420.7	1405.87	38594.6	5340.94	5.61e-05	3.32	F8VSD9;H0YHX0;Q9UBP6;Q9UBP6-2	AHSNPMADHTLR
	MPST_S17	442031	20617.3	688460	49299.2	0.00148	1.54	446532	35623.8	811295	83773.8	0.000401	1.8	P25325-2	ARSPSVAAMASPQLCR;SPSVAAMASPQLCR
	MYO9B_S1354	702785	26409.7	1.37483e+06	145520	3.49e-07	1.89	700935	21487.6	1.13612e+06	84394.5	0.000174	1.6	M0R0P8;M0R300;Q13459;Q13459-2	RTSFSTSDVSK;TSFSTSDVSK
	NDRG1_S330	1.22588e+07	1.45452e+06	1.96986e+07	2.28792e+06	0.018	1.61	1.24629e+07	1.86851e+06	2.41887e+07	3.1483e+06	0.0049	1.99	Q92597	LMRSRTASGSSVTSLDGTR;SRTASGSSVTSLDGTR;TASGSSVTSLDGTR
	NEK9_T333	61028.7	8467.92	109478	11734.5	0.00286	1.82	58366.7	3460.38	143938	12992.8	0.000341	2.45	A0A7I2V5R1;Q8TD19	SSTVTEAPIAVVTSR
	NFATC2_263	31016	2242.53	60068.6	8167.14	8.39e-05	1.85	30869.9	2380.14	54325.5	2933.76	0.001	1.77	Q13469;Q13469-2;Q13469-3;Q13469-4	TSLAEDSCLGRHSPVPR
	NFATC2_S225	67482.9	4711.66	128320	17642.6	0.000105	1.81	67276.7	5268.09	118308	6251.79	0.00087	1.77	Q13469;Q13469-2;Q13469-3;Q13469-4	TSLAEDSCLGRHSPVPR
	NHSL1_S1491	11075.3	647.764	25428	1414.23	4.46e-07	2.3	11251.4	1211.97	22360.6	1635.53	4.88e-05	2.01	Q5SYE7-2	SLSFSGPR
	NIBAN2_S696	806251	73863.3	1.30252e+06	175584	0.0221	1.55	786673	27576.9	1.50427e+06	109643	0.00624	1.89	Q96TA1;Q96TA1-2	AAPEASSPPASPLQHLLPGK
	NUP153_S614	52756.5	3110.42	83200.2	9257.88	0.0117	1.53	52662	3513.83	86690.4	14251.6	0.0277	1.54	P49790;P49790-3	SPGFASPK
	PANK4_T367	43385.2	1724.63	90579.2	9284.91	7.11e-07	2.03	43962	3621.86	84218.6	13418.7	5.91e-05	1.83	E9PHT6;Q9NVE7	SGTFDLLEMDR
	PARD3_S1178	187170	10234.1	249202	12174.6	0.0108	1.33	185801	7075.44	290270	17741.1	0.00167	1.55	Q8TEW0;Q8TEW0-11;Q8TEW0-2;Q8TEW0-4	TYSFEQPWPNAR
	PARD3_T1176	126227	13540.6	225757	24165.7	0.00973	1.79	126904	18477.6	247069	18660.1	0.00872	2.01	Q8TEW0;Q8TEW0-11;Q8TEW0-2;Q8TEW0-4	TYSFEQPWPNAR
	PATL1_S120	13318.9	1184.13	20341	2257.91	0.00593	1.5	13240.2	1262.78	24065.7	2483.1	0.00111	1.81	Q86TB9-4	PVLQPQPGSLNSSIWDGSEVLR
	PDCD4_S457	5.34509e+06	196766	8.78672e+06	576426	0.000155	1.63	5.38901e+06	383943	1.01313e+07	846414	5.76e-05	1.87	Q53EL6;Q53EL6-2	FVSEGDGGR;RFVSEGDGGR
	PDE3B_S495	60812.7	4058.58	195473	12644.1	4e-08	3.23	61000.9	5489.35	181240	27949.1	2.76e-06	2.87	Q13370;Q13370-2	SSSVSLTHHVGLR
	PDLIM1_S118	31414.5	4503.63	54411.6	3574.35	0.00258	1.8	30461.9	3099.91	56060.6	3836.68	0.00608	1.86	O00151	MNLASEPQEVLHIGSAHNR
	PEAK1_S725	5104.52	423.714	11544.3	1431.85	1.67e-05	2.22	5063.33	472.315	9452.72	1102.63	0.00172	1.85	Q9H792	SYSSSHSSPAK
	PFKFB2_S466	87358.1	6805.25	256559	28191.3	6.2e-08	2.87	85953.3	3825.32	174606	28194.7	0.000366	1.92	O60825	NSFTPLSSSNTIR;RNSFTPLSSSNTIR
	PFKFB2_S483	134393	5633.59	296417	6086.87	2.64e-09	2.22	134162	5659.66	321500	19519.7	1.08e-08	2.39	O60825	NYSVGSRPLK;NYSVGSR
	PLEC_S4386	6.19856e+07	3.1885e+06	1.38186e+08	7.15184e+06	7.61e-09	2.23	6.16895e+07	2.52111e+06	1.20776e+08	8.75438e+06	2.27e-06	1.94	Q15149	SSSVGSSSSYPISPAVSR
	PLEKHF2_S226	77880.8	4403.25	165141	7830.16	1.6e-06	2.13	78696.2	7246.73	175047	16842.9	7.87e-06	2.22	Q9H8W4	SDSYSQSLK
	PLPP6_S26	104106	7775.29	187471	14889.5	0.000859	1.8	102620	5824.82	158213	18851	0.0343	1.5	Q8IY26	PLGVSASSSSSSPGSPAHGGGGGGSR
	PPP1R3G_S84	17346.7	1315.7	35217.7	3921.64	0.000629	1.97	17277.7	1384.26	32728.2	2590.87	0.0044	1.89	B7ZBB8	ARSFSLPADPILQAAK;SFSLPADPILQAAK
	PRKAA1_S496	1.2657e+06	57824.2	2.65069e+06	113033	2.12e-07	2.1	1.2752e+06	100503	2.56979e+06	187598	5.55e-06	2.02	Q13131;Q13131-2	SGSVSNYR
	PRKAA2_S377	89656.6	5144.35	144862	10571.6	0.0227	1.6	94181.8	14804.6	177358	43242.7	0.0334	1.68	A0A087WXX9;P54646	MPPLIADSPK
	RAB11FIP3_S646	198276	27109.3	392161	40423.7	0.00157	1.99	201177	29746.9	397490	30239.4	0.00402	2.07	O75154;O75154-3	SSSMGLQEYHSR
	RAF1_56	48764.3	2644.85	73090	5814.56	0.0154	1.48	48885.9	3409.36	77907.2	6584.23	0.0166	1.59	P04049;P04049-2	DAVFDGSSCISPTIVQQFGYQR
	RALGAPA2_T532	22028.4	2776.55	60596.9	9410.71	0.000132	2.67	21633.3	2657.7	68448.1	12997	0.000256	2.98	H7C1F9;Q2PPJ7;Q2PPJ7-2;Q2PPJ7-3	SATTSGAPGVEK
	RANBP3_S126	1.61691e+06	168780	2.66172e+06	327815	0.0283	1.62	1.60779e+06	183890	3.25662e+06	365384	0.00831	2.03	Q9H6Z4-2	TSSLTQFPPSQSEER
	RBBP7_S95	19313.9	3218.45	33278.3	4770.3	0.0271	1.76	19315.5	3188.81	35243.1	4276.8	0.034	1.89	Q16576	VHIPNDDAQFDASHCDSDK
	RIN2_S486	13818.4	761.925	21542.3	891.159	0.000363	1.57	14003.3	1446.18	22647.7	2516.28	0.00108	1.61	Q8WYP3;Q8WYP3-2	SSSFVLPK
	RPS6KB1_S452	74858.4	3316.61	125544	8177.26	3.59e-05	1.66	75167.7	4964.19	132271	11413.7	9.25e-05	1.75	P23443;P23443-2;P23443-3;P23443-5	FSPGDFWGR;TPVSPVKFSPGDFWGR
	SDC2_S151	168273	9208.02	371437	36060.9	1.11e-05	2.16	171121	18529.1	307411	44510.7	0.00204	1.75	E7ESK6;E9PBI9;P34741	KPSSAAYQK
	SIPA1L3_S1135	23864.1	1009.69	38248.5	2534.05	0.00347	1.59	23810.5	910.575	41659.4	6085.74	0.00512	1.68	O60292	RPVSFPETPYTVSPAGADR
	SMG9_Y12	79606.8	6303.26	121252	11550.9	0.0451	1.51	81956.8	12494.7	135901	19958.8	0.0399	1.66	Q9H0W8;Q9H0W8-2	SESGHSQPGLYGIER
	SOS1_S1119	71269.4	4250.44	96982.4	4248.45	0.0155	1.37	70999.4	4392.26	107831	11122.8	0.00934	1.5	G5E9C8	SASVSSISLTK
	SPAG9_T586	61468.3	6092.68	135247	28295.8	0.0173	1.93	67985.6	16057.2	123718	11152.7	0.0274	2.05	A0A087X2D8;O60271-2;O60271-4	SSTLSQLPGDK
	STX7_S126	887915	150318	1.59802e+06	269117	0.0172	1.79	819380	79099.1	1.75774e+06	98340.4	0.00817	2.18	O15400;O15400-2	ASSRVSGSFPEDSSK
	STX7_S129	760696	136895	1.39348e+06	216463	0.0177	1.89	691114	67293.2	1.59287e+06	205649	0.0107	2.27	O15400;O15400-2	ASSRVSGSFPEDSSK
	TBC1D4_345	232229	11453.1	547128	47662.3	1.49e-08	2.31	231834	12085.6	634800	70807.7	1.79e-08	2.67	O60343-2	CSSVTGVQR
	TBC1D4_S588	1.68195e+06	50928.6	3.47139e+06	242656	8.65e-08	2.04	1.68734e+06	89338.6	3.06958e+06	280719	1.85e-05	1.79	O60343-2	LGSVDSFER
	TBC1D4_T642	167522	22542.6	355142	41261.3	0.000669	2.15	163318	19582.4	428707	75454.4	0.000565	2.52	O60343-2	AHTFSHPPSSTK
	TBC1D5_S730	144971	3583.8	215465	12811.9	0.0015	1.47	147551	12467.4	282735	38657.3	5.92e-05	1.87	Q92609;Q92609-2	GSFSGQAQPLR
	TPR_S2136	8.96227e+06	876303	1.59612e+07	1.78521e+06	0.00847	1.77	9.04085e+06	1.25313e+06	1.67861e+07	1.34202e+06	0.0113	1.91	P12270	TVPSTPTLVVPHR
	TSC2_S492	2.44761e+06	41057.4	3.60733e+06	96791.4	2.51e-06	1.47	2.45123e+06	76376.7	3.70241e+06	118263	1.06e-05	1.51	A0A2R8Y6C9;A0A2R8Y7C8;A0A2R8YDR3;A0A2R8YGD6;P49815;P49815-4	STSLNERPK
	UBAP2L_T855	13418.8	1381.17	34008.6	4711.22	0.00056	2.47	13351.3	1538.05	24584.1	3995.92	0.0474	1.74	F8W726;Q14157;Q14157-1;Q14157-3;Q14157-4;Q14157-5	FPLDYYSIPFPTPTTPLTGR
	USP35_S181	25880	1567.24	35806.2	1217.49	0.00623	1.4	25865.6	1738.18	40162.7	3323.92	0.00296	1.55	E9PK78;Q9P2H5;Q9P2H5-2	LGSVMRPTEDITAR
	VIPAS39_S119	74468.2	2812.26	126839	10949.2	1.65e-06	1.67	74183.9	1402.82	115838	5067.59	9.88e-05	1.56	G3V4K3;Q9H9C1	SRNSFSSYAQLPK
	WASHC2A_S714	36050	1725.46	67855.8	2429.62	2.95e-05	1.89	36152.3	2265.76	59886.3	5967.37	0.00239	1.63	F8W7U3;Q641Q2;Q641Q2-2	TVLSLFDEEEDK
	WASHC2A_T711	117136	8557.24	205160	7371.47	0.000284	1.77	119135	12948.1	177409	11801.3	0.0137	1.52	F8W7U3;Q641Q2;Q641Q2-2	TVLSLFDEEEDKMEDQNIIQAPQK;TVLSLFDEEEDK
	ZNF185_S64	353109	14629.7	886549	86843.8	3.02e-09	2.44	352281	13207.4	1.03818e+06	112986	3.06e-09	2.87	O15231-3	ATSFSSAGEVPK
Class 1B	AKAP17A_S440	777.034	47.9116	1856.88	48.9567	6.19e-07	2.42	779.597	66.2639	1160.12	105.544	0.0158	1.48	Q02040	LLSILLSK
	ARHGEF12_S1288	83440.5	9211.75	133240	9319.55	0.00847	1.64	82199.7	10022	180678	7176.49	0.000609	2.26	Q9NZN5	TASQGPQTDSVIQNSENIK
	ARHGEF17_S420	141251	6217.33	227306	9601.27	2.98e-05	1.61	140986	6553.85	181169	9271.97	0.0297	1.28	Q96PE2	SPSFGAGEGLLR
	CARMIL1_S1280	286911	17825.5	513398	33260.2	4.22e-05	1.79	285423	17619.4	406892	4134.17	0.0131	1.44	Q5VZK9;Q5VZK9-2	TASRPDDIPDSPSSPK
	CEP170_S1124	304035	11356.7	562971	23948.8	6.4e-06	1.85	306008	20331.9	429982	23552.3	0.0107	1.41	H0Y2V6;Q5SW79	LGSLSAR
	CHMP2B_S203	101047	5510.87	238921	8543.89	1.85e-07	2.38	102388	9848.67	199678	12716.6	5.63e-05	1.98	A0A087WW88;C9J0A7;Q9UQN3;Q9UQN3-2	SLPSASTSK
	CTNND2_S307	181529	18042	283421	31770	0.0197	1.54	178689	14158.2	128892	31032.1	0.0254	-1.63	E7EPC8;Q9UQB3;Q9UQB3-2	ASYSSQHGHLGPELR
	ERBIN_S1179	1.85496e+06	65540.4	3.2782e+06	84401.5	8.76e-08	1.77	1.8548e+06	81552	2.69493e+06	73110.9	0.000247	1.46	Q96RT1-8	VGSEHSLLDPPGK
	GIGYF2_S30	5361.42	229.206	11419.9	1335.51	3.99e-07	2.04	5416.25	431.08	8027.42	735.367	0.00316	1.48	Q6Y7W6	ALSSGGSITSPPLSPALPK
	GRAMD1A_T364	111448	7824.59	168818	13931.8	0.0171	1.51	110998	8907.23	67671.5	7013.29	0.0137	-1.66	M0QZ12;Q96CP6;Q96CP6-2;Q96CP6-3	GHVTPNLSR
	IRS2_S639	43502.2	4182.29	113421	6304.7	7.31e-06	2.66	43437.3	4603.88	83924.4	6135.57	0.00251	1.96	Q9Y4H2	VAYHPYPEDYGDIEIGSHR
	MAP1A_T2195	48339.5	7451.81	102392	10541.1	0.00526	2.21	47547	7588.95	21455.1	3950.71	0.0152	-2.22	E9PGC8;P78559;P78559-2	SHATTEPEQTEPEQREPTPYPDER
	MARK3_S412	48870.6	9850.4	99535.6	15165.5	0.00876	2.16	46755.1	8727.58	182901	17049.3	0.000198	4.12	A0A7I2V2E3;A0A7I2V2N8;A0A7I2V3B9;A0A7I2V3I9;A0A7I2V4G7;A0A7I2V4T2;A0A7I2V5G3;A0A7I2V639;A0A7I2YQF7;H0YKP9;J3KNR0;P27448;P27448-2;P27448-3;P27448-4	TPVASTHSISSAATPDR
	MIDEAS_S996	163634	27236.2	353721	85690	0.0252	2	161153	29136.2	58078.4	8288.56	0.00866	-2.68	A0A0A0MSU2;A0A1C7CYX1;Q6PJG2	SHESNAPGSAGGQASEK
	NEDD4L_T311	20683.6	2447.4	33542.5	2994.58	0.0287	1.67	22054	5244.85	10232.1	1048.22	0.0156	-1.97	A0A6Q8PFI7;A0A6Q8PGP5;A0A6Q8PHJ5;Q96PU5-5;Q96PU5-6	LQITPDSNGEQFSSLIQR
	PKP4_S447	58543.8	5031.06	102040	4531.74	0.00109	1.77	59633.5	7904.57	135692	9326.09	0.000105	2.35	Q99569;Q99569-2	TGSVGIGNLQR
	PTPN13_968	67603	6365.71	115309	21198.2	0.0217	1.6	66580	5377.06	40033.2	4348.27	0.0307	-1.69	Q12923-3	LSCSELSLYQPLQNSSK;RLSCSELSLYQPLQNSSK
	RPS6KA3_607	4436.33	558.499	13802.5	1603.62	3.78e-06	3.15	4323.96	467.114	8791.26	1600.81	0.00661	1.94	P51812	AENGLLMTPCYTANFVAPEVLK
	RPS6KB1_S447	5142.87	255.223	8289.66	302.589	0.00174	1.62	5356.42	703.125	12375.8	1442.06	2.37e-05	2.35	P23443;P23443-2;P23443-3;P23443-5	TPVSPVKFSPGDFWGR
	RPS6KB1_S452	5142.87	255.223	8289.66	302.589	0.00174	1.62	5356.42	703.125	12375.8	1442.06	2.37e-05	2.35	P23443;P23443-2;P23443-3;P23443-5	TPVSPVKFSPGDFWGR
	RPS6_S236	1.08081e+07	629319	1.77179e+07	778861	5.93e-05	1.65	1.07349e+07	473487	1.52354e+07	791351	0.00782	1.42	P62753	LSSLRASTSK;RLSSLRASTSK
	SENP2_S40	16869.4	680.662	33907.2	1331.74	8.02e-08	2.01	16890.3	909.013	26437.4	1763.26	0.000339	1.56	H7C1A0;Q9HC62;Q9HC62-2	LGSGSNGLLR
	TACC1_S44	245436	65626.9	712883	229191	0.027	2.53	200611	30442.5	80929.1	18472	0.041	-2.74	O75410;O75410-2;O75410-9	GGAAGEDEAGGPEGDPEEEDSQAETK
	TC2N_S168	349216	28646.2	536579	43507	0.0087	1.55	347609	32082	190134	15056.2	0.00323	-1.81	Q8N9U0;Q8N9U0-2	LPGSPGLSK
	TGFBR2_S352	302634	11340.1	553575	23987.4	6.26e-06	1.83	304093	18576.9	443192	25145.2	0.00485	1.46	P37173;P37173-2	LGSSLAR
	UTP18_T204	466477	97020.4	1.59764e+06	566383	0.00365	2.73	403601	51271.7	196700	40635.9	0.0403	-2.22	Q9Y5J1	KTSSDDESEEDEDDLLQR
	UTRN_S3297	37290.9	3989.22	96747.5	10375.6	6.86e-05	2.61	37468.4	5571.79	61911.2	7036.39	0.0354	1.68	P46939	GLPVGSPPESIISPHHTSEDSELIAEAK
	WDTC1_S511	307499	46416.4	671078	184289	0.0133	1.98	299058	47374.3	126019	33433.6	0.00292	-2.74	Q8N5D0;Q8N5D0-2;Q8N5D0-3;Q8N5D0-4;Q8N5D0-5;Q8N5D0-6	KDSISEDEMVLR
	ABCC10_S854	11020.4	797.895	17927.4	1905.66	0.0206	1.61	11119.4	1208.11	11024.7	2250.39	0.628	-1.12	Q5T3U5;Q5T3U5-2	EGLEEEQSTSGR
	ACOX1_S26	8820.21	1485.88	14971.4	2435.67	0.046	1.77	7872.3	818.895	8351.8	153.328	0.793	1.09	Q15067;Q15067-2	DSASFNPELLTHILDGSPEK
	ADGRG2_S1010	39226.3	5034.69	60310.4	6186.71	0.023	1.57	38948.7	5433.65	40081.7	2905.46	0.761	1.07	Q8IZP9;Q8IZP9-10;Q8IZP9-2;Q8IZP9-3;Q8IZP9-4;Q8IZP9-5;Q8IZP9-6;Q8IZP9-7;Q8IZP9-8;Q8IZP9-9	RGSLHFIEQM
	AFF4_S836	427268	34268.9	656524	41090.1	0.0238	1.55	447467	73707.3	488868	43693.3	0.537	1.14	Q9UHB7	TISQSSSLK
	AFP_S353	1181.44	158.917	2058.44	395.323	0.0441	1.66	1199.31	233.853	917.67	137.174	0.382	-1.28	P02771	NIFLASFVHEYSR
	AHCTF1_S2063	109795	22168.5	183090	35670.7	0.037	1.7	96033.8	7658.33	73467.6	5471.01	0.36	-1.3	Q8WYP5;Q8WYP5-2;Q8WYP5-3	SLHSVSEERTDEMTHK
	AKNA_T51	39222.9	5126.76	60120.6	4116.15	0.0431	1.61	38164.2	4690.34	27614.6	2183.63	0.261	-1.35	Q7Z591	LFPNATSPELLEDFR
	ANAPC1_S1347	8306.02	1329.09	15022.6	1398.85	0.0071	1.95	7627.59	610.239	7689.59	1064.24	0.955	-1.02	Q9H1A4	SPSYQIK
	ANO6_S898	16035	1917.67	23530.4	2511.43	0.0308	1.5	15357	1171.33	14150.4	562.542	0.735	-1.07	A0A7P0TBC5;A0A7P0TBI1;Q4KMQ2;Q4KMQ2-2;Q4KMQ2-3	MIEAVDNNLRPKSE
	ARAF_T181	61652.5	6908.78	105575	8617.18	0.00502	1.75	60408.1	5583.09	47821.8	7817.43	0.223	-1.31	P10398	QHEAPSNRPLNELLTPQGPSPR
	ARHGAP10_T649	140957	33120.7	327220	69766	0.0352	2.31	131942	23324.9	87317	33385.2	0.0882	-2.2	A1A4S6;H0Y8W5	EDTPTSSLDSLSSPSPVTTAVPGPPGPDK
	ARHGAP17_S702	1.549e+06	170303	2.60676e+06	309556	0.0224	1.68	1.58028e+06	251638	1.07155e+06	83519.7	0.188	-1.41	Q68EM7;Q68EM7-5;Q68EM7-6	RYSSSLSPIQAPNHPPPQPPTQATPLMHTK
	ARHGAP32_S952	390833	27827.7	621359	80418.3	0.00265	1.53	385912	19149.6	329765	27039	0.267	-1.18	A7KAX9;A7KAX9-2	DATNRSPTQIVK
	ARHGEF11_S1457	889272	271484	2.52888e+06	731658	0.0444	3.45	656433	174005	560376	108727	0.918	-1.07	O15085;O15085-2	SLGGESSGGTTPVGSFHTEAAR
	ARHGEF7_S162	51509.5	11734.2	99771.3	18592.8	0.0449	2.04	48982.3	11735.4	52871.6	9826.25	0.724	1.15	A0A2R8YG42	SLDMTDNSNNQLVVR
	ARHGEF7_S573	10296.3	1436.82	22857.2	3588.25	0.00151	2.24	9441.53	343.771	13258.6	1666.7	0.259	1.36	A0A2R8YG42	PHSVPSHTLPSHPVTPSSK
	ARID3B_S530	29632.5	6126.22	59216.9	7893	0.0273	2.19	26646.9	3574.03	34279.8	6602	0.623	1.22	Q8IVW6;Q8IVW6-4	PVVHLITGSAPQSLGSSASSSSSSHCSPSPTSSR
	BAIAP2L1_T252	755374	151588	1.79465e+06	510281	0.0219	1.95	692100	102674	366154	34217.6	0.0727	-1.83	Q9UHR4	TPASTPVSGTPQASPMIER
	BCL2L14_S152	108679	9612.85	266883	30492.8	6.4e-05	2.39	110077	13424.6	156035	16404.6	0.0971	1.44	K7EKK7;K7EMX4;Q9BZR8;Q9BZR8-2;Q9BZR8-3	VISIANR
	BMT2_S18	18316.4	3469.75	30203.1	5954.54	0.0467	1.62	16457.1	772.129	15627.9	2518.96	0.697	-1.11	Q1RMZ1	AGSPNTPPPR
	BMT2_T21	18316.4	3469.75	30203.1	5954.54	0.0467	1.62	16457.1	772.129	15627.9	2518.96	0.697	-1.11	Q1RMZ1	AGSPNTPPPR
	C11orf52_Y103	139011	9752.52	278535	23047.3	3.29e-05	2	137340	7847.51	170880	19940.4	0.234	1.21	Q96A22	HVHLENATEYATLR
	C6orf132_T272	116797	20631.8	247172	37450.8	0.00719	2.26	102513	7257.37	70237.5	9592.71	0.225	-1.5	Q5T0Z8	QAEATRASPPR
	CAMSAP1_S740	27338	2358.88	56892.7	14288.8	0.0222	1.61	27173.6	2560.57	22762.8	3131.47	0.374	-1.23	Q5T5Y3;Q5T5Y3-2;Q5T5Y3-3	QDSDSDVVDIEEAEHDFMGEAHPVVFSR
	CAMSAP3_S1074	219056	17965.3	395931	52408.6	0.00397	1.72	220386	22672.3	240107	27913.7	0.743	1.07	Q9P1Y5;Q9P1Y5-2	APSPSGLMSPSR
	CAMSAP3_S1080	219323	14189.7	396411	53461.4	0.00267	1.7	221765	22227.9	218914	23632.7	0.895	-1.02	Q9P1Y5;Q9P1Y5-2	APSPSGLMSPSR
	CCDC50_T28	59908.7	9736.75	101833	12923.9	0.0289	1.74	55592.9	3888.82	62420.1	9471.48	0.809	1.07	Q8IVM0-2	DFAVLEDHTLAHSLQEQEIEHHLASNVQR
	CENPC_S773	6482.31	330.008	11306.7	2298.18	0.0161	1.5	6494.3	428.28	5133.38	463.041	0.202	-1.28	Q03188	PSGGFVISGVLSPDTISSK
	CEP170_S1129	56796.2	4672.75	99260.3	17469	0.0104	1.66	56194.7	4456.32	43243.4	10771.5	0.0916	-1.46	H0Y2V6;Q5SW79	LGSLSARSDSEATISR
	CHGA_S171	16793	3173.3	31689.9	6072.65	0.0366	1.92	15939.5	3097.58	14628.2	2375.84	0.859	-1.06	G5E968;P10645	SGELEQEEER
	CIC_S664	104411	10064.3	167347	16716.8	0.00829	1.61	102806	9981.34	101852	7788.71	0.989	1	A0A7P0T9K5	HLSASTPK
	CLDN3_S209	219765	15516.7	353114	41608.2	0.0371	1.55	232154	40481.2	194781	20747.9	0.571	-1.14	O15551	STGPGASLGTGYDR
	COBLL1_S422	262092	41402.6	412671	76978.2	0.0418	1.56	242398	18583.7	223003	14792.6	0.75	-1.08	A0A0D9SG04;A0A0X1KG75;Q53SF7;Q53SF7-2;Q53SF7-3	AGSLQLSSMSAGNSSLRR
	CSNK1D_T397	269650	28484.3	588907	76485.8	0.00638	2.14	279242	48939.4	180708	30319.7	0.166	-1.53	P48730-2	MSTSQNSIPFEHHGK
	DCAF5_T489	101938	10526.7	160366	9763.78	0.00882	1.61	98324.9	2091.82	105881	10449.2	0.799	1.05	Q96JK2;Q96JK2-2;Q96JK2-3	VTTTNTVASTPPTPTCEDAASR
	DCLK1_T354	53576.8	5202.38	91477.8	12820.6	0.046	1.67	57684.9	13405.4	33892.8	4277.99	0.118	-1.59	O15075;O15075-2	SSQHGGSSTSLASTK
	DEPTOR_S258	72645.1	15541.3	122731	10530.9	0.018	1.88	63729	2599.4	86739.7	8467.03	0.334	1.34	Q8TB45	STSFMSVSPSK
	DMXL1_S924	3226.74	179.935	5521.14	193.494	0.000119	1.72	3217.4	194.752	3949.74	394.19	0.183	1.21	F5H269;Q9Y485	ILSPFSQK
	DOCK5_S1742	9145.29	822.496	19193.7	2903.05	0.000734	2.04	9079.56	733.572	10689.8	1113	0.471	1.17	Q9H7D0	SQVIAEK
	DOCK8_S371	66353.8	6853.11	119076	24342.2	0.0245	1.61	65036.5	6332.5	50075	5910.46	0.249	-1.32	A2A369;A2A370;Q8NF50;Q8NF50-2;Q8NF50-3;Q8NF50-4	VMSSSNPDLAGTHSAADEEVK
	DOT1L_S1065	32676.6	3577.72	50404.3	5856.99	0.0373	1.54	31782.1	2714.18	28743.2	1882.52	0.691	-1.1	Q8TEK3;Q8TEK3-1	HSPLTASAR
	EEF1D_S71	141259	37474	474735	155641	0.0171	2.85	136496	30131.9	86312.9	34380.9	0.161	-2.01	P29692	SLAGSSGPGASSGTSGDHGELVVR
	EIF4B_T14	47700.2	3092.12	76151.3	6794.2	0.00038	1.58	47200.8	2429.68	57297.8	3351.34	0.153	1.21	E7EX17;P23588	TISLTDFLAEDGGTGGGSTYVSK
	EMSY_S739	6103.87	640.358	11648.1	2309.3	0.0314	1.7	6350.19	1087.06	5202.24	772.386	0.503	-1.2	E9PMC9;Q7Z589-4	HSPESPSIAVVESELVAEYITTVSHR
	EPB41L3_S7	505986	75590.4	881194	180415	0.0275	1.66	476953	41348.7	392441	45303.6	0.417	-1.23	A0A0A0MRA8;Q9Y2J2-2;Q9Y2J2-4	TTESGSDSESKPDQEAEPQEAAGAQGR
	EPS8L3_S229	2.28422e+06	167726	3.54653e+06	397097	0.0381	1.52	2.30532e+06	228213	1.90327e+06	285327	0.336	-1.25	Q8TE67;Q8TE67-3	RSSSPEDPERDEEVLNHVLR;SSSPEDPERDEEVLNHVLR
	FARP1_S925	579655	115506	1.37499e+06	352310	0.0187	2.23	573802	120970	402740	83005	0.398	-1.38	C9JME2;Q9Y4F1;Q9Y4F1-2	SPDEATAADQESEDDLSASRTSLER
	FARP2_Y407	53895.8	10059.3	147275	16720	0.00445	3.01	49965	7741.42	68980.5	17863.7	0.677	1.19	O94887	TPASPSSANAFYSLSPSTLVPSGLPEFK
	FGA_83	28285.7	5722.69	66976	15674.7	0.015	2.44	24398.8	3791.11	24196.9	2495.65	0.964	1.02	P02671	DSDWPFCSDEDWNYK
	FLCN_S15	137358	9746.27	227899	38857.7	0.0167	1.57	136801	10082.9	119001	13362.3	0.448	-1.17	C9J4C4;Q8NFG4;Q8NFG4-2;Q8NFG4-3	AHSPAEGASVESSSPGPK
	GAREM1_S614	38495.3	2435.45	77018.3	5567.15	0.000341	2	38368.5	2674.33	39996.6	7088.08	0.94	-1.01	Q9H706	SPFGSPSAEAVSSR
	GOLGA4_S41	5.96255e+06	413229	9.15853e+06	1.00033e+06	0.00273	1.5	5.93951e+06	424610	5.17564e+06	297235	0.361	-1.14	Q13439-5	TSSFTEQLDEGTPNRENASTHASK;TSSFTEQLDEGTPNR
	GPATCH8_S1109	377685	63182.3	1.26778e+06	308788	0.0012	3.11	344487	44437.6	247304	43092.8	0.327	-1.44	Q9UKJ3;Q9UKJ3-2	KPSVSEEVQATPNK
	GPRC5C_S476	36220.7	3359.4	57662.4	5989.93	0.0311	1.59	35543.7	2578.34	30858	6808.9	0.355	-1.25	A0A0C4DFY5;Q9NQ84;Q9NQ84-2	DGKNSQVFR
	HSPD1_S252	21460.6	2079.88	36647.9	4044.19	0.00168	1.7	20673.8	519.447	16978.4	897.868	0.262	-1.22	P10809	ISSIQSIVPALEIANAHR
	HTT_S1093	35670.1	4295.85	72980	15512.7	0.00333	1.95	33571.5	2319.01	32324.6	3356.61	0.822	-1.06	A0A7P0TA78;A0A7P0TAC5;A0A7P0TAN5;P42858	AALPSLTNPPSLSPIR
	IGDCC4_S1044	66920.7	10201	257506	87192.5	0.0273	2.92	86102.5	31242	45249.3	11785.3	0.326	-1.71	Q8TDY8;Q8TDY8-2	AEVHSLMGGGVSEGR
	IGSF1_1247	34132.9	4666.16	66709.6	7226.2	0.00188	1.97	33740.9	4917.3	35872.5	2597.51	0.674	1.1	A0A494C0K8;Q8N6C5;Q8N6C5-2;Q8N6C5-4	DQTIALEECNQEGEPGTPANSPSSTSQR
	IL1RAP_Y564	28934.1	1869.78	55739.5	9146.3	0.01	1.78	29727.7	3470.86	31276.3	3891.81	0.818	1.06	Q9NPH3	RSSSDEQGLSYSSLK;SSSDEQGLSYSSLK
	IQCJ-SCHIP1_S406	99793	6676.1	150016	11370.6	0.0122	1.5	99159.3	5887.93	71240.6	4272.53	0.0723	-1.39	B3KU38;B3KU38-2;C9J366;P0DPB3;P0DPB3-2	TETSLDTPLSPMSK
	IRS1_S527	196639	29376.1	753578	86159.5	4.2e-06	3.92	197621	37847.2	305573	38571.9	0.0876	1.61	P35568	THSAGTSPTITHQK
	IRS1_S527	1.76502e+06	129600	2.74925e+06	238315	0.00541	1.55	1.75345e+06	124112	1.62062e+06	112561	0.644	-1.08	P35568	THSAGTSPTITHQK
	IRS1_T530	574456	66797.7	958862	142876	0.0265	1.61	555493	40718.8	499442	64008.9	0.566	-1.15	P35568	THSAGTSPTITHQK
	KIAA1217_S353	8315.49	670.954	14125.2	764.091	0.000307	1.72	8215.58	518.315	10709.7	1073.3	0.104	1.29	Q5T5P2	ISSLPVSR
	KIAA1522_S398	83849.4	7443.96	167193	14204.2	0.00737	2.02	93505.5	22674.8	120249	12985.5	0.202	1.45	Q9P206-2	FSSVSSPQPR
	KIF26B_S862	158899	24566.5	396887	107806	0.0252	2.21	171044	38020.9	112480	24054.6	0.354	-1.45	A0A0G2JR66;B7WPD9;Q2KJY2;Q2KJY2-2	SHSPVPAAAPAHSPSPASPR
	LARP1_S774	582338	61835	910140	90474.8	0.00673	1.56	566393	34881.9	646220	53482.1	0.485	1.13	Q6PKG0	SLPTTVPESPNYR
	LIG3_S210	123221	14692.1	273510	64390.5	0.0393	1.88	123557	16071.5	100598	6924.11	0.624	-1.18	P49916;P49916-3	LTTTGQVTSPVK
	LMNA_T19	73368	12922.4	119566	11116.9	0.0497	1.78	68246.9	9608.1	67070.7	13226.4	0.852	-1.06	A0A6Q8PFJ0;P02545	SGAQASSTPLSPTR
	LRCH2_S359	59820.7	8226.49	104260	11739.3	0.00579	1.83	55933.6	4655.5	47705.5	4706.93	0.484	-1.18	Q5VUJ6	RLSTTEPSDDDTVSLHSQVSESNR
	LUZP1_S440	283792	38766.3	500997	95224.1	0.0275	1.68	279719	43227.3	244070	22446.5	0.704	-1.11	Q86V48;Q86V48-2;Q86V48-3	ASHMGVSTDSGTQETK
	LUZP1_S574	149520	17617.4	334231	39379.8	0.0032	2.27	154693	28761.8	83224.6	11525.6	0.0651	-1.76	Q86V48;Q86V48-2;Q86V48-3	RSSSEGLSK
	MAP1A_T742	1.08893e+06	94037.6	1.73307e+06	143183	0.00419	1.6	1.07539e+06	93583.4	1.01987e+06	59830.5	0.802	-1.05	E9PGC8;P78559;P78559-2	ELSSEPQTPPAQK
	MAP1B_935	24824	2744.86	44985.6	7142.79	0.0359	1.71	24136.7	1572.97	18558.1	2461.25	0.304	-1.35	P46821	GPAESPDEGITTTEGEGECEQTPEELEPVEK
	MAP1B_S1203	227257	22155	617591	69335.2	6.91e-05	2.67	220536	6667.89	238705	26834.5	0.879	1.04	P46821	DYNASASTISPPSSMEEDK
	MAP4K4_S602	20933.4	2584.11	38399.5	5175.6	0.0413	1.82	23344.4	6203.85	25458.6	2156.49	0.481	1.26	A0A0D9SEY1;O95819-3	SESFSNGNSESVHPALQR
	MAP9_Y398	8631.28	880.272	13135.4	1210.64	0.0431	1.53	8507.94	820.362	8777.93	812.853	0.887	1.03	A2VCS9;E7ETZ8;Q49MG5	TPSTTTSSHYLGTLK
	MAPK7_T733	85938.8	8366.07	144758	15009	0.0118	1.66	84331.8	6346.61	76617.7	6265.69	0.659	-1.1	Q13164;Q13164-2	SQVEDPLPPVFSGTPK
	MARCKSL1_S165	289806	37060.1	819341	154457	0.000689	2.7	274349	24931.7	308275	30541.8	0.709	1.12	P49006	GAEASAASEEEAGPQATEPSTPSGPESGPTPASAEQNE
	MFF_T45	421807	46599	664797	62270.2	0.0221	1.6	408153	27469.1	316055	42805.6	0.22	-1.33	A0A0A0MS29;Q9GZY8-2	VLTLSERPLDFLDLERPPTTPQNEEIR
	MINDY1_130	38695.3	5670.35	111789	20405.5	0.00688	2.88	40609.1	10069.9	46593.2	13074.1	0.783	1.12	Q8N5J2;Q8N5J2-3	ACSMPQELPQSPR
	MINDY1_S441	120562	12133.4	283301	33250.4	0.000139	2.29	120562	13750.5	167998	16848.5	0.126	1.4	Q8N5J2;Q8N5J2-3	VLSLQGR
	MPRIP_343	239005	42590.5	594920	131965	0.0495	2.4	233924	47060.1	202408	110863	0.227	-1.86	A0A494BZV2	YSCPESPSQELGGPLPSPGPR
	MRTFA_S106	114199	4893.61	214729	20601.4	7.83e-05	1.84	115398	9503.7	138207	12699.9	0.245	1.19	A0A499FIJ6;Q969V6;W0Z7M9	SPAAFHEQR
	MTCL1_S232	79334.6	14024.6	174578	34771.7	0.00714	2.09	72844.7	8160.87	68723.6	9857.34	0.764	-1.09	Q9Y4B5	LLPAASSDAESGTGSSDREPPR
	MTCL1_S87	84435	8642.62	125485	7108.96	0.0148	1.53	82830.7	7219.23	77438	5179.06	0.749	-1.06	Q9Y4B5	APPSPGSLAAPGR
	MTFR1L_S237	20748	1360.45	33937.6	4169.2	0.0242	1.57	21023.4	2220.07	18044.5	4867.16	0.208	-1.33	Q9H019;Q9H019-3	ASSFADMMGILK
	MTSS2_S600	76793.8	7125.54	123501	11552.9	0.00429	1.61	75238.1	4681.85	87398	10945.6	0.517	1.12	A0A087WXN9;Q765P7	TPTVPDSPGYMGPTR
	MYO18A_S214	26622.1	8025.12	61174.4	16117.9	0.0338	2.42	20464.9	3082.43	14673.6	1525.89	0.501	-1.37	A0A1B0GV45	ASGLGRESPDSR
	NDRG1_S362	7.87085e+06	2.24934e+06	1.42877e+07	2.32187e+06	0.0439	2.02	7.08187e+06	1.46233e+06	7.9165e+06	1.68143e+06	0.804	1.1	Q92597	SRSHTSEGAHLDITPNSGAAGNSAGPK
	NDRG1_S367	9.80719e+06	2.11532e+06	2.21256e+07	5.43785e+06	0.0373	1.98	9.16082e+06	1.53683e+06	5.45564e+06	1.43894e+06	0.0943	-1.89	Q92597	SHTSEGAHLDITPNSGAAGNSAGPK;SRSHTSEGAHLDITPNSGAAGNSAGPK
	NDRG2_S332	1.69282e+06	128722	2.58179e+06	132544	0.00201	1.55	1.66939e+06	96291	2.08056e+06	76085.6	0.139	1.25	Q9UN36;Q9UN36-2;Q9UN36-3;Q9UN36-4;Q9UN36-5;Q9UN36-6	SRTASLTSAASVDGNR;TASLTSAASVDGNR
	NDRG3_S236	992150	105326	1.68059e+06	94085.9	0.00227	1.75	949984	19999.5	1.12792e+06	72858.2	0.407	1.18	F8WBF9;Q5TH30;Q9UGV2;Q9UGV2-2;Q9UGV2-3	THSTSSSLGSGESPFSR
	NHS_T128	41760.3	3595.97	66050.4	6070.58	0.0227	1.57	43031.9	6581.8	37902.2	2960.28	0.7	-1.09	A0A087WU78;A0A087WWC4;Q6T4R5;Q6T4R5-2;Q6T4R5-3;Q6T4R5-4	NPIHNIPSTLDK
	NSD2_S437	34058.4	2179.47	57197.2	9199.39	0.00464	1.57	33872.8	1963.72	29830.5	3688.18	0.365	-1.17	O96028-5	GVGSPPGR
	NUP214_S634	332494	32640.6	498658	44170	0.0105	1.5	330642	31701.3	342626	49862.2	0.966	1.01	A0A494C1F2;P35658;P35658-2;P35658-5	SSVLPSPSGR
	OCLN_S344	140134	16108.9	226223	22376.6	0.0117	1.6	136721	10897.8	109037	6132.51	0.291	-1.25	A0A0G2JMZ8;Q16625;Q16625-2;Q16625-3	STPVPEVVQELPLTSPVDDFR
	OSBPL10_S209	32841.5	2409.84	56997.5	2809.9	0.000358	1.75	32615.2	2196.72	38970.3	3217.36	0.281	1.19	Q9BXB5	HLSVGAPGVVTITHHK
	PACS1_S320	36837.4	2560.81	92295.8	5834.44	0.00113	2.52	39204.8	7352.21	61126	11954.6	0.153	1.54	Q6VY07;Q6VY07-2	LTSTSAITR
	PACS1_S529	38428	5090.97	64192.1	11959.5	0.0392	1.58	36686.7	2185.58	29547.3	7476.03	0.151	-1.45	Q6VY07;Q6VY07-2	TNSSDSERSPDLGHSTQIPR
	PACS1_S534	49733.9	5421.66	85175.6	11810.4	0.0478	1.65	49253.5	5731.69	38516.1	8093.24	0.256	-1.39	Q6VY07;Q6VY07-2	TNSSDSERSPDLGHSTQIPR
	PHACTR2_S53	59248.9	5020.95	94165.2	6377.37	0.01	1.6	59199.5	5548.96	66293	4852.87	0.54	1.13	J3KP75	SQSDLSSSSSR
	PHF8_S1021	27916.6	2387.38	41547.4	3225.7	0.00995	1.5	27297.1	1203.34	28586.1	4516.11	0.905	-1.02	Q9UPP1;Q9UPP1-2;Q9UPP1-3;Q9UPP1-4	RPSVGSQSNQAGQGK
	PI4KA_S256	297008	41797.9	772110	211260	0.0155	2.22	310800	75900.8	211423	46519.4	0.216	-1.58	P42356	KTSSVSSISQVSPER;TSSVSSISQVSPER
	PIK3R4_S813	86536.6	5494.89	132486	10578.2	0.0155	1.52	88042.8	10359.1	61066.9	8128.39	0.0581	-1.46	Q99570	ANIVDQSHLHDSSQK
	PKP2_S183	60793.5	3527.01	110240	23531.7	0.006	1.57	60385.6	2934.43	52916.9	5599.72	0.386	-1.17	Q99959;Q99959-2	SQAGHTLHHQESR
	PLEKHA7_S430	12039.4	1415.51	18637	1937.53	0.0496	1.59	11580.7	1088.19	10765.8	1144.89	0.786	-1.08	E9PKC0;Q6IQ23;Q6IQ23-2	SNLAQVEHWAR
	PLEKHG6_S362	330934	21331.7	540650	37668.8	0.00059	1.63	327724	17193.1	414360	24439.3	0.122	1.26	Q3KR16;Q3KR16-2	QGEEQESLAAAAQR
	PLN_S16	109443	13409.6	188492	20761.3	0.0282	1.73	107468	10974.1	114264	10548.3	0.811	1.07	P26678	ASTIEMPQQAR;RASTIEMPQQAR
	PPP1R12C_S408	142064	16936.1	246849	39898.1	0.0282	1.67	142817	23050.5	133307	14050.6	0.887	-1.04	K7EL81;Q9BZL4-3	SASSSWLEGTSTQAK
	PPP1R3E_S33	50811.5	9607.72	118884	28556.5	0.0286	2.44	42840	5504.54	45487.9	8184.58	0.961	1.02	Q9H7J1	SQRPSLEEEPEEEPGEGGTR
	PRR12_T921	256315	33948.4	413082	58662	0.034	1.64	236963	14412.4	256517	29262.3	0.837	1.06	Q9ULL5	DPAGAYRSPSPQGTK
	PSEN1_S367	100947	21965.9	211314	39650.1	0.0127	2.19	90770.4	13428.2	53553.6	7019.44	0.143	-1.68	P49768;P49768-2;P49768-7	AAVQELSSSILAGEDPEER
	PTPN14_T536	165047	22939.6	266495	25609.5	0.0128	1.67	156596	11019.3	122906	15701	0.225	-1.32	Q15678	PGASAISHTVSTPELANMQLQGSHNYSTAHMLK
	RAD23A_S136	297040	43912.6	621836	86880.1	0.0213	2.16	287228	44257.3	152732	25742.4	0.0861	-1.94	P54725	SPSEESAPTTSPESVSGSVPSSGSSGR
	RAP1GAP2_S548	12112.1	1524.61	25365	3386.01	0.00189	2.07	11595.8	937.097	10464.5	1273.85	0.623	-1.13	A0A1B0GV05;Q684P5;Q684P5-2;Q684P5-3	SHSMETMVGGQK
	RHBDF2_S323	41362.8	3967.11	76486.5	8366.03	0.00477	1.83	41498.2	5078.24	40197	5986.73	0.853	-1.04	Q6PJF5;Q6PJF5-2	GIPHSASPVSPDGVQIPLK
	RTN4_S806	6693.78	985.751	13209.2	2267.79	0.0102	1.97	6504.49	1004.75	3600.78	446.604	0.0527	-1.8	Q9NQC3	PYLESFKLSLDNTK
	S100A14_S83	7529.45	416.571	11887.1	1088.29	0.0206	1.54	7886.96	1209.37	5497.85	783.617	0.0928	-1.44	Q9HCY8	LEFRSFWELIGEAAK;SFWELIGEAAK
	SCAF11_S579	1.37482e+06	152249	2.1141e+06	137594	0.0375	1.58	1.36158e+06	170511	1.51154e+06	215891	0.715	1.1	F8VXG7;Q99590;Q99590-2	VETVSQPSESPKDTIDK;VETVSQPSESPK
	SCAF1_S724	4.92241e+06	542763	9.07307e+06	1.04373e+06	0.0217	1.85	4.96612e+06	849589	4.86762e+06	586096	0.986	1.01	Q9H7N4	GPSPAPASSPK;GPSPAPASSPKR
	SCYL2_T817	77212	10605.5	138624	25132.2	0.0121	1.82	71120.5	4746.68	71854.9	6284.72	0.992	1	A0A0U1RQQ9;Q6P3W7	MTLGTPPTLPNFNALSVPPAGAK
	SERHL2_S108	93354.7	6830.13	148266	11816.7	0.00178	1.58	92542.5	5509.72	110171	8267.38	0.279	1.18	B4DGG4	FSILGHSFALLSPR
	SERHL2_S113	83222.1	5906.46	131636	10969.2	0.00182	1.57	82552	4805.92	98709.5	7360.42	0.261	1.19	B4DGG4	FSILGHSFALLSPR
	SETD5_S1150	110342	14230.1	219318	29270.1	0.0242	2.01	103633	7126.78	86177.8	22373.5	0.317	-1.42	E7EWN3;Q9C0A6;Q9C0A6-2;Q9C0A6-3	KFSPSHSSMSHLEAVSPSDSR
	SGTB_S295	206641	16657.4	356159	45092	0.000597	1.68	203649	13261.3	230164	13116.7	0.42	1.13	Q96EQ0	SRSFSSSAEEHS;SFSSSAEEHS
	SHC1_S139	36165.4	3291.93	77141.5	7393.95	0.000141	2.14	35555.2	2810.98	53359.6	4867.54	0.0552	1.49	P29353;P29353-2;P29353-6;P29353-7;Q5T181;Q5T182	HGSFVNKPTR
	SHROOM2_S1219	6200.26	513.64	10289.8	1033.68	0.0214	1.64	6272.55	763.639	4555.19	927.276	0.117	-1.47	Q13796	IVHSESQPEK
	SOS1_S1078	1.82276e+06	301663	3.12376e+06	489004	0.0317	1.7	1.68234e+06	83627.2	1.51805e+06	212395	0.596	-1.16	G5E9C8	IPESETESTASAPNSPR
	SOWAHB_S792	25377.6	3339.42	37139	3897.11	0.0457	1.5	25123	3438.95	25267.1	2464.85	0.891	1.03	A6NEL2	EREEYSD
	SOX5_S373	76983.3	14276.9	136505	26085.2	0.042	1.77	71840.8	8619.65	38525.9	4210.74	0.0603	-1.86	F5H0I3;I3L0A5;P35711;P35711-2;P35711-5	SPTSPTSPHMPALR
	SRGAP1_S945	18993.8	2377.89	33340.6	3780.65	0.0322	1.71	18913.8	2634.69	14995.1	751.963	0.492	-1.21	G5EA48;Q7Z6B7;Q7Z6B7-2	NSPTPATSTESLSPLHNVALR
	SRRM1_S209	19334.1	2520.07	35043.9	6404.4	0.0124	1.69	19690.8	3129.42	19087.5	2451.86	0.994	-1	A9Z1X7	SRSPSPAPEK
	SRRM1_S211	56315.1	5186.15	110644	18330.3	0.00221	1.83	58324.9	8646.35	59183.2	7038.21	0.826	1.05	A9Z1X7	SRSPSPAPEK
	SRRM1_S409	3.36706e+06	395847	5.65385e+06	549253	0.0354	1.7	3.47312e+06	614987	2.40502e+06	495880	0.159	-1.51	A9Z1X7	HSPTPQQSNR;TRHSPTPQQSNR
	SRRM1_S409	413663	31365.2	629079	32807.2	0.00252	1.54	416313	41299.1	343757	52820.1	0.147	-1.25	A9Z1X7	TRHSPTPQQSNR
	SRRM1_T411	480610	35224.2	714164	34514	0.00344	1.5	484123	47305.3	395522	58641.5	0.13	-1.26	A9Z1X7	TRHSPTPQQSNR
	SRRM2_S1620	16930	1776.22	28014.6	3163.48	0.0158	1.64	16911.8	2165.27	13166.8	2075.53	0.237	-1.31	Q9UQ35	AQSGSDSSPEPK
	SRRM2_S1621	16930	1776.22	28014.6	3163.48	0.0158	1.64	16911.8	2165.27	13166.8	2075.53	0.237	-1.31	Q9UQ35	AQSGSDSSPEPK
	SRRM2_S455	1.43316e+06	214333	3.8073e+06	539929	0.00284	2.69	1.54806e+06	437946	1.31733e+06	277235	0.743	-1.12	Q9UQ35	EISSSPTSK
	STMN1_S25	1.11967e+06	49671	1.97811e+06	175714	0.000108	1.73	1.12122e+06	66146.7	1.35083e+06	116963	0.213	1.19	A2A2D0;P16949;P16949-2	ASGQAFELILSPR;RASGQAFELILSPR
	STX12_S139	104800	9704.62	162604	3436.53	0.0023	1.6	102478	5669.4	123339	11276.1	0.294	1.19	Q86Y82	AGSRLSAEER
	STX12_S142	104800	9704.62	162604	3436.53	0.0023	1.6	102478	5669.4	123339	11276.1	0.294	1.19	Q86Y82	AGSRLSAEER
	STX7_S125	578826	83064.2	1.22694e+06	221497	0.0154	2.07	596144	127645	438520	99672.5	0.402	-1.32	O15400;O15400-2	ASSRVSGSFPEDSSK
	SYNPO_T217	196665	33661.2	410269	79383.2	0.0268	2.03	186409	23102.6	102016	12797.1	0.0994	-1.84	Q8N3V7-2	AAATTPTK
	TCP11L2_S55	94409.2	5036.56	143443	8590.1	0.0002	1.51	94005	4436.51	113108	7549.66	0.117	1.2	F8VRQ3;F8W0R5;F8W1M6;G3V1Z2;Q8N4U5;Q8N4U5-2	SSSPASTSPPR
	TGIF1_S142	31557.9	3626.87	46725.8	4925.05	0.0255	1.5	30426.2	2138.61	29612.9	2602.75	0.869	-1.03	F8VUY0;F8VVS9;F8VWK5;Q15583;Q15583-2;Q15583-3;Q15583-4	PSSPGSVLAR
	TJP2_Y970	73460.8	6864.89	128735	12819.5	0.00405	1.75	71735.5	3180.91	61700.7	7331.65	0.395	-1.2	A0A1B0GTW1;A0A2R8YDH4;A0A3B3ITE1;Q9UDY2;Q9UDY2-3;Q9UDY2-7	MSYLTAMGADYLSCDSR
	TMEM131_S1342	38851.1	3571.57	64310.5	7672.72	0.0209	1.63	38485.8	3700.3	38116.7	5144.45	0.89	-1.03	Q92545	HSSEDSDITSLIEAMDK
	TMEM163_S12	115658	20667.2	205646	36844.7	0.0415	1.82	105241	14499.1	88643.7	13894.4	0.57	-1.21	Q8TC26	RSSQGPTVPPPPR;SSQGPTVPPPPR
	TMEM169_S51	33731.2	3929.44	51130.3	5666.54	0.0232	1.54	33276.9	4270.43	25091.8	2532.69	0.212	-1.31	C9J1P0;Q96HH4	ESRPESIIIYR
	TMEM176B_S258	254842	53516.3	601417	70574.9	0.026	2.39	264763	50422.6	358164	76142.5	0.537	1.31	Q3YBM2;Q3YBM2-2	LLGENSVPPSPSR
	TNS1_S1538	21494.6	1915.29	39356.6	6128.67	0.0217	1.73	21869.8	2771.07	16206.3	2100.39	0.275	-1.34	A0A2R8Y4T1;A0A494C067	VSSPVASGMSSPSGGSTVSFSHTLPDFSK
	TOR1AIP1_S94	97180.7	8889.14	147519	16507.3	0.0348	1.5	98026.4	12230.3	76837.1	6250.31	0.312	-1.25	A0A0A0MSK5;Q5JTV8;Q5JTV8-3	VNFSEEGETEEDDQDSSHSSVTTVK
	TPR_T2137	1.03616e+07	1.26931e+06	1.93964e+07	1.09792e+06	0.00757	1.95	1.02869e+07	1.37917e+06	1.24762e+07	1.57945e+06	0.486	1.21	P12270	TVPSTPTLVVPHR
	TRA2A_S84	409428	67656.9	784565	109934	0.0375	1.91	382120	45194.6	325197	28283.7	0.666	-1.16	Q13595	SRSYTPEYR
	TRA2A_S86	356720	63361.6	753995	142947	0.0224	2.04	335749	49497.3	316206	27588.8	0.931	-1.03	Q13595	SRSYTPEYR
	TRA2A_Y87	379356	77163.5	926982	267965	0.0268	2.32	349373	50926.9	288668	42049.3	0.645	-1.22	Q13595	SRSYTPEYR
	TRIM24_S1042	22779.1	2917.78	34359.4	3887.5	0.00847	1.52	21866.8	1227.91	23525.8	1337.08	0.672	1.08	O15164;O15164-2	LKSIEER
	TRPM7_S1568	15562.2	1473.52	35614.6	3166.63	3.31e-05	2.29	15615.7	1757.72	17799.7	1881.86	0.493	1.14	H0YLN8;Q96QT4	LSQSIPFTPVPPR
	TSC2_S534	34836.7	1155.35	54477.1	2907.41	0.000706	1.55	35550.2	3497.96	39686.1	2323.24	0.353	1.13	A0A2R8Y6C9;A0A2R8Y7C8;A0A2R8YDR3;A0A2R8YGD6;P49815;P49815-4	SISVSEHVVR
	TTN_S35255	74236.6	8959.82	152950	27123.3	0.0454	1.95	74217.2	10132.4	64694.1	14244.9	0.64	-1.19	A0A0A0MTS7;Q8WZ42;Q8WZ42-11;Q8WZ42-12;Q8WZ42-13;Q8WZ42-2;Q8WZ42-4;Q8WZ42-5;Q8WZ42-7;Q8WZ42-8	SPEPSHPK;VKSPEPSHPK
	TTN_T300	16851	3815.6	39000.3	6644.86	0.0222	2.91	12548.4	1266.1	13838.3	4566.45	0.842	-1.11	A0A0A0MTS7;Q8WZ42;Q8WZ42-11;Q8WZ42-12;Q8WZ42-13;Q8WZ42-2;Q8WZ42-4;Q8WZ42-5;Q8WZ42-7;Q8WZ42-8	APTPSPVR
	VASP_S305	13897.6	1557.42	24364	2620.3	0.0035	1.76	13759.9	1576.95	13351.8	1603.05	0.867	-1.04	P50552	VPAQSESVR
	WASHC2A_S200	82411.8	3679.81	129807	5150.35	0.000105	1.58	82533.5	4890.92	104267	6915.52	0.0542	1.26	F8W7U3;Q641Q2;Q641Q2-2	SRPTSFADELAAR
	WDR20_S479	207860	30342.8	357014	65450.2	0.036	1.62	194517	10124.5	187054	36029.2	0.672	-1.12	A0A088AWN2;Q8TBZ3;Q8TBZ3-2;Q8TBZ3-4;Q8TBZ3-5;Q8TBZ3-6;Q8TBZ3-7	SSVMDGAIASGVSK
	ZFYVE26_S1742	37384.2	4043.99	68428.2	10947.7	0.0224	1.77	39592.8	8524.37	27343.5	4822.71	0.216	-1.42	Q68DK2;Q68DK2-2;Q68DK2-5	RSDSVIHLQEIVHQAADPETLPR
	ZNF318_T706	91658.6	6928	153307	22463	0.0223	1.58	90309.9	4322.07	75095.9	11618.2	0.282	-1.28	Q5VUA4	EAHHSNTHSPEVSHPHPPSPVDPYLLTK
Class 1C	AHNAK_S5735	149230	22728.7	68323	10846.7	0.0179	-2.22	151669	27297.8	422934	90665	0.0164	2.61	Q09666	GGVTGSPEASISGSK
	RPS6KA3_607	4436.33	558.499	13802.5	1603.62	3.78e-06	3.15	4323.96	467.114	8791.26	1600.81	0.00661	1.94	P51812	AENGLLMTPCYTANFVAPEVLK
	IRS2_S639	43502.2	4182.29	113421	6304.7	7.31e-06	2.66	43437.3	4603.88	83924.4	6135.57	0.00251	1.96	Q9Y4H2	VAYHPYPEDYGDIEIGSHR
	UTRN_S3297	37290.9	3989.22	96747.5	10375.6	6.86e-05	2.61	37468.4	5571.79	61911.2	7036.39	0.0354	1.68	P46939	GLPVGSPPESIISPHHTSEDSELIAEAK
	CHMP2B_S203	101047	5510.87	238921	8543.89	1.85e-07	2.38	102388	9848.67	199678	12716.6	5.63e-05	1.98	A0A087WW88;C9J0A7;Q9UQN3;Q9UQN3-2	SLPSASTSK
	DLGAP4_T915	22211.4	3157.52	12231.8	792.437	0.0458	-1.71	22181	3946.29	52615.7	12658.1	0.0155	2.2	Q9Y2H0;Q9Y2H0-3	ANSWQLVETPEK
	MARK3_S412	48870.6	9850.4	99535.6	15165.5	0.00876	2.16	46755.1	8727.58	182901	17049.3	0.000198	4.12	A0A7I2V2E3;A0A7I2V2N8;A0A7I2V3B9;A0A7I2V3I9;A0A7I2V4G7;A0A7I2V4T2;A0A7I2V5G3;A0A7I2V639;A0A7I2YQF7;H0YKP9;J3KNR0;P27448;P27448-2;P27448-3;P27448-4	TPVASTHSISSAATPDR
	IGF2BP2_S168	83714.9	7853.85	60905	5254.56	0.032	-1.37	82348.2	5940.13	139439	9574.52	0.00409	1.69	F8W930;Q9Y6M1;Q9Y6M1-1	ISYIPDEEVSSPSPPQR
	IGF2BP2_S170	265835	25060.8	190833	16925.8	0.0266	-1.39	261753	19464.1	447923	30011.5	0.00367	1.71	F8W930;Q9Y6M1;Q9Y6M1-1	ISYIPDEEVSSPSPPQR
	SENP2_S40	16869.4	680.662	33907.2	1331.74	8.02e-08	2.01	16890.3	909.013	26437.4	1763.26	0.000339	1.56	H7C1A0;Q9HC62;Q9HC62-2	LGSGSNGLLR
	NOP56_S520	3.68447e+06	338330	2.22394e+06	203371	0.00238	-1.65	3.58455e+06	157735	5.95981e+06	955862	0.0159	1.57	O00567	EELMSSDLEETAGSTSIPK
	PDCD4_S76	8.87091e+06	355640	1.26378e+07	958233	0.0329	1.4	9.05578e+06	951499	1.96811e+07	1.39343e+06	0.000185	2.21	Q53EL6;Q53EL6-2	DSGRGDSVSDSGSDALR;GDSVSDSGSDALR;NSSRDSGRGDSVSDSGSDALR
	PLXNA1_S1635	59568.7	3437.85	37602	5268.9	0.00675	-1.69	61391.7	7617.11	100796	11855.8	0.0233	1.66	Q9UIW2	TASSPDSLR
	PRPF38B_S12	21443.9	1796.58	12600.8	1176.52	0.00173	-1.7	21151.3	1530.57	32693.5	2473.51	0.0223	1.54	Q5VTL8	ANNSPALTGNSQPQHQAAAAAAQQQQQCGGGGATK
	PKP4_S447	58543.8	5031.06	102040	4531.74	0.00109	1.77	59633.5	7904.57	135692	9326.09	0.000105	2.35	Q99569;Q99569-2	TGSVGIGNLQR
	ARHGEF12_S1288	83440.5	9211.75	133240	9319.55	0.00847	1.64	82199.7	10022	180678	7176.49	0.000609	2.26	Q9NZN5	TASQGPQTDSVIQNSENIK
	SCARF2_S693	287221	46981.7	162674	16040.8	0.0349	-1.66	268003	27349.6	573525	61048.6	0.0095	2.14	Q96GP6;Q96GP6-2	APSPPPPGSEAAPSPSK
	RPS6KB1_S447	5142.87	255.223	8289.66	302.589	0.00174	1.62	5356.42	703.125	12375.8	1442.06	2.37e-05	2.35	P23443;P23443-2;P23443-3;P23443-5	TPVSPVKFSPGDFWGR
	SLC9A3R1_T293	7.46063e+06	582774	3.25979e+06	611077	0.00421	-2.46	7.82323e+06	1.31672e+06	2.1039e+07	5.00145e+06	0.0113	2.51	O14745	SASSDTSEELNSQDSPPK
	RPS6KB1_S452	5142.87	255.223	8289.66	302.589	0.00174	1.62	5356.42	703.125	12375.8	1442.06	2.37e-05	2.35	P23443;P23443-2;P23443-3;P23443-5	TPVSPVKFSPGDFWGR
	ABL1_745	142922	11067	143630	6605.31	0.894	1.02	142465	11904.9	213392	17679.8	0.0116	1.5	P00519;P00519-2	SCSASCVPHGAK
	ACIN1_S344	54846.1	8517.44	62332.2	6010.85	0.477	1.2	54010.2	9147.88	106719	14547.3	0.0282	2.04	E7EQT4;Q9UKV3;S4R3H4	SKSPSPPR
	ACIN1_S346	54846.1	8517.44	62332.2	6010.85	0.477	1.2	54010.2	9147.88	106719	14547.3	0.0282	2.04	E7EQT4;Q9UKV3;S4R3H4	SKSPSPPR
	ACIN1_S348	54846.1	8517.44	62332.2	6010.85	0.477	1.2	54010.2	9147.88	106719	14547.3	0.0282	2.04	E7EQT4;Q9UKV3;S4R3H4	SKSPSPPR
	ADGRA2_1142	24347.3	1068.64	21369.8	855.225	0.343	-1.14	25190.8	2976.45	45884.2	9505.89	0.00198	1.75	Q96PE1;Q96PE1-2	ACCPPASPAAPHAPPR
	ADGRL2_1181	37132.8	3063.26	37452.2	2570.01	0.922	1.02	37183	3843.74	57406.5	5143.23	0.0338	1.54	A0A6I8PRJ0;A0A6I8PRM6;A0A6I8PTT2;B1ALU1;B1ALU3;H0Y3V3;H0Y5C0;O95490;O95490-2;O95490-5;O95490-6;O95490-7	HSYCCGGLPTESPHSSVK
	AFDN_1253	277405	31614.6	311817	34864.8	0.579	1.13	268674	25166.7	500096	72181.7	0.042	1.77	J3KN01;P55196;P55196-5	ITSVSTGNLCTEEQTPPPRPEAYPIPTQTYTR
	AHNAK_S5865	431146	33868.6	346488	32112.2	0.274	-1.26	431791	43268.7	935634	204579	0.0115	1.95	Q09666	SRLSSSSSNDSGNK
	AHNAK_T3366	2.14359e+06	220537	2.61549e+06	295636	0.514	1.23	2.85274e+06	1.04156e+06	9.85324e+06	2.19488e+06	0.000656	4.28	Q09666	VQTPEVDVK
	AHNAK_T4100	1.21429e+06	88514.7	1.11086e+06	143394	0.475	-1.14	1.23892e+06	151406	2.15898e+06	341601	0.0209	1.69	Q09666	VDIDTPDIDIHGPEGK
	AKAP11_460	44446.5	2824.43	38161.4	3932.84	0.367	-1.19	47730	9181.5	98489.4	8175.52	0.00209	2.2	Q9UKA4	KPESPYGNLCDAPDSPRPVK
	AKT1S1_S202	127435	14048.6	90994.8	8574.37	0.25	-1.38	158578	60546.9	392965	77532.9	0.0045	2.82	Q96B36	TEARSSDEENGPPSSPDLDR
	AKT1S1_S203	127435	14048.6	90994.8	8574.37	0.25	-1.38	158578	60546.9	392965	77532.9	0.0045	2.82	Q96B36	TEARSSDEENGPPSSPDLDR
	ANK3_S1466	139515	13392.9	171580	24898.3	0.337	1.17	137440	11806.5	267534	24725.5	0.00246	1.94	Q12955-5	YSYLTEPGMSPQSPCER
	ANKRD35_S181	71457.6	8043.19	56451.3	6732.07	0.228	-1.28	73511.8	11063.3	134828	23172.2	0.018	1.82	F6XZD3;Q8N283	LVQHPDLASQASPSEPQAGSPPK
	ANLN_92	33412.8	1313.54	33077.9	2943.94	0.818	-1.03	33547.9	2047.66	51861.3	5670.02	0.0113	1.51	Q9NQW6;Q9NQW6-2	SCTKPSPSK
	ARFGEF2_S277	908079	92768.5	875071	137551	0.708	-1.08	901092	97991.5	1.64976e+06	188470	0.0203	1.83	A0A7P0T7Z2;A0A7P0T9L9;A0A7P0TA34;Q9Y6D5	ERGSSLSGTDDGAQEVVK;GSSLSGTDDGAQEVVK
	ARHGAP12_S221	135679	19308.7	167063	18949.6	0.478	1.27	163588	57461.4	376122	78981.4	0.0198	2.65	Q1RLN5;Q8IWW6;Q8IWW6-3;Q8IWW6-4	IHQDSESGDELSSSSTEQIR
	BAD_S99	51449.1	4416.52	38547	9159.95	0.113	-1.59	52036.7	5807.87	209182	46762.5	0.000749	3.71	Q92934	SAPPNLWAAQR
	BASP1_S176	173778	11970.3	173762	28703.5	0.713	-1.07	172680	12307.6	316475	46615.7	0.0127	1.76	P80723	SDGAPASDSKPGSSEAAPSSK
	BCL9L_S118	896560	70993.5	846686	65989.6	0.654	-1.06	879541	29855	1.48376e+06	90251.6	0.00191	1.68	Q86UU0;Q86UU0-2;Q86UU0-3;Q86UU0-4	SVSVDSGEQR
	BCL9L_S942	721188	84560.6	756039	41797.1	0.676	1.09	708062	78095.2	1.47163e+06	213848	0.00803	2	Q86UU0;Q86UU0-2;Q86UU0-3;Q86UU0-4	SPTLSQVHSPLVTSPSANLK
	BCR_273	71114.2	22477.2	124987	45685.1	0.576	1.35	72987.6	22460.3	432200	119099	0.00676	6.51	P11274;P11274-2	GRSSESSCGVDGDYEDAELNPR
	BOP1_Y52	320926	40864.9	286553	36300	0.709	-1.13	372612	100022	1.19803e+06	340060	0.00641	3.2	A0A075B729;Q14137;Q14137-2	IGDEYAEDSSDEEDIR
	BPTF_S1161	241813	8941.62	287223	32862.4	0.443	1.13	248346	27170.6	427837	39598.6	0.00614	1.74	A0A2R8Y7Q1;E7ETD6;E9PE19;Q12830;Q12830-4	VLDDVSIRSPETK
	C16orf87_S96	72914.2	14931.2	84600.1	9530.83	0.466	1.24	68756.7	9541.52	192408	37468.9	0.0098	2.66	H3BQL3;Q6PH81	SNSHSDHIR
	C1orf21_142	84702.1	4252.51	69994.6	6891.55	0.129	-1.24	84130.7	2466.63	136469	15860.4	0.0121	1.57	Q9H246	GRDYCSEEEDIT
	C2CD5_S659	222707	29446.1	243378	33849.9	0.774	1.07	217426	25036.1	437596	66102.9	0.0309	1.96	Q86YS7-3	SQSESSDEVTELDLSHGK
	CARHSP1_T23	159323	16830.3	155126	11988.4	0.96	-1.01	160459	22955.5	272105	37627.9	0.0346	1.69	Q9Y2V2	SSEPPPPPQPPTHQASVGLLDTPRSR;SSEPPPPPQPPTHQASVGLLDTPR
	CBX3_S95	274672	50693.8	293875	46981.2	0.853	1.08	398356	192708	1.93127e+06	448750	0.000895	6.88	Q13185	SLSDSESDDSK
	CBX5_S110	13202.6	1081.01	11527.5	774.346	0.444	-1.14	13519	1812.35	20231.8	2196.75	0.0445	1.51	P45973	EQSNDIAR
	CCDC102A_S26	10589.8	1318.11	9270	722.746	0.654	-1.1	10083.6	725.388	17675.7	2627.82	0.0489	1.68	Q96A19	GSLLTILGSPSPER
	CCNL1_S335	11648.8	2162.73	13579.9	3853.4	0.862	1.06	11035.5	1930.92	28214.4	4852.18	0.0307	2.54	Q9UK58	GLNPDGTPALSTLGGFSPASKPSSPR
	CDC42EP1_S19	10728.2	1153.42	8950.81	1222.87	0.274	-1.21	10606.2	1267.49	17852.5	2982.2	0.0224	1.63	Q00587;Q00587-2	LSPVGWVSSSQGK
	CDC5L_T396	30908.7	3066.41	28785.8	3920.45	0.618	-1.12	32224.5	5843.43	54673.7	5505.58	0.0399	1.78	Q99459	GGLNTPLHESDFSGVTPQR
	CDK13_S97	6409.65	373.989	6120.6	347.687	0.77	-1.05	6726.81	1017.76	10737.9	961.527	0.0138	1.65	A0A2R8Y4Z0;Q14004;Q14004-2	SLSPLGGR
	CHD4_1654	32098	2238.49	29140.6	2074.39	0.465	-1.1	32131.5	2703.74	50227.2	5777.36	0.00871	1.55	A0A0C4DGG9;A0A2R8Y212;A0A2R8Y425;A0A2R8Y521;A0A2R8Y5J0;A0A2R8YFK9;A0A2U3TZM0;F5GWX5;Q14839;Q14839-2	STAPETAIECTQAPAPASEDEK
	CIC_T2284	1.7501e+06	87887.4	1.92069e+06	228687	0.89	1.03	1.84169e+06	292012	3.4037e+06	165624	0.0131	1.95	A0A7P0T9K5	FAELPEFRPEEVLPSPTLQSLATSPR
	CLDN18_S256	55503.4	13668.6	46781.8	7720.87	0.707	-1.12	49357	6007.52	112742	15102.8	0.0251	2.28	P56856;P56856-2	IYDGGARTEDEVQSYPSK;TEDEVQSYPSK
	CLMN_S920	177001	27150.7	254122	42345.3	0.26	1.37	168148	17285.1	891503	107080	3.93e-05	5.22	Q96JQ2	SSESDHFSYVQLR
	CLMN_S921	266997	21062.9	281706	49933.8	0.93	-1.02	275174	39051.9	523785	78015.1	0.0165	1.89	Q96JQ2	SSESDHFSYVQLR
	CNNM4_S664	234870	21814.7	252161	15041.8	0.488	1.09	229951	11070	369467	30540.1	0.00433	1.59	Q6P4Q7	SASLSYPDR
	COL3A1_T614	427684	138165	366405	92635.5	0.783	-1.13	340791	63512.4	1.07321e+06	270156	0.0421	3.08	P02461	GGPGGPGPQGPPGKNGETGPQGPPGPTGPGGDK
	CRTC1_S79	28399.4	2803.51	25819.5	2987.6	0.508	-1.12	27816.6	1694.34	47970.3	4562.37	0.0128	1.71	M0QX46;Q6UUV9;Q6UUV9-3	RPLSVDK
	CSNK1D_S396	205530	11802.5	193548	10262.4	0.669	-1.06	211927	26529.7	377116	57414.7	0.00205	1.75	P48730-2	MSTSQNSIPFEHHGK
	CTPS1_S574	1.38399e+06	174938	1.65927e+06	260849	0.468	1.18	1.37705e+06	181509	2.43269e+06	224216	0.0318	1.81	P17812	DTYSDRSGSSSPDSEITELK;SGSSSPDSEITELK
	CTTN_S405	669486	60597.2	922993	91924.8	0.123	1.37	655856	40834.1	1.25491e+06	95908.3	0.0107	1.91	Q14247	TQTPPVSPAPQPTEERLPSSPVYEDAASFK;TQTPPVSPAPQPTEER
	CUX1_S1171	60231	5231.53	61170	9453.5	0.884	-1.03	64374.6	10960.7	107105	10760.8	0.0485	1.78	A0A2R8Y852;A0A2R8YDI1;P39880;P39880-2;P39880-3;P39880-4;P39880-5;P39880-6	HSSVSDSQPCEPPSVGTEYSQGASPQPQHQLK
	CUX1_S1451	6132.25	629.122	5440.5	673.455	0.489	-1.16	6271.21	866.168	12287.8	1152.96	0.00947	2.03	A0A2R8Y852;A0A2R8YDI1;P39880;P39880-2;P39880-3;P39880-4;P39880-5;P39880-6	AASREEPIEWEF
	DBT_S220	37118.9	5230.33	24991.3	3503.45	0.153	-1.5	37427.2	7278.96	101711	11523.9	0.00426	2.83	A0A7P0Z494;P11182	QTGAILPPSPK
	DDX46_S804	16676.5	1725.62	16678.2	2715.23	0.878	-1.05	20190.8	6178.91	60312	12197.2	0.00276	3.24	A0A0C4DG89;Q7L014	AALGLQDSDDEDAAVDIDEQIESMFNSK
	DENND4C_S1031	219649	30471.7	263410	28656.1	0.388	1.26	219454	36918	490657	69653.5	0.0118	2.33	Q5VZ89-7	HSQPSPEPHSPTEPPAWGSSIVK
	DENND4C_S1032	229827	31687.8	273254	29701.9	0.408	1.25	230285	39039	516244	72170.9	0.0114	2.34	Q5VZ89-7	HSQPSPEPHSPTEPPAWGSSIVK
	DEPDC5_S497	62686.7	6066.67	67762.7	4593.25	0.567	1.1	62258.4	6906.08	111535	7899.09	0.00663	1.82	A0A2R8Y5K9;A0A2R8Y5T1;A0A2R8Y6H3;A0A2R8Y6V4;A0A2R8Y721;A0A2R8Y7U0;A0A2R8Y842;A0A2R8YEW8;A0A5F9UWT1;H0Y770;O75140;O75140-1;O75140-4;O75140-5;O75140-6;O75140-8;O75140-9	SQASDDSSLGK
	DHRS11_145	4056.49	379.934	3220.63	303.652	0.137	-1.26	3977.74	279.819	6817.32	1323.94	0.0144	1.6	A0A087WZN3;Q6UWP2;Q6UWP2-2	ATCISPGVVETQFAFK
	DIDO1_S805	80969.6	13389.7	88934.7	11111.8	0.64	1.13	84704.1	18580.6	147368	17046.1	0.0401	1.91	Q9BTC0	QEAIPDLEDSPPVSDSEEQQESAR
	DIDO1_S809	155301	23861.7	171445	22335.5	0.663	1.12	163224	35372.6	287823	31964.6	0.0373	1.93	Q9BTC0	QEAIPDLEDSPPVSDSEEQQESAR
	DOCK5_T1758	13471.8	856.498	14696.7	945.997	0.42	1.09	13353.8	579.492	21358	1143.8	0.000975	1.6	Q9H7D0	APEPDLMSPTR
	DOCK7_S190	30504.6	2317.26	33073.3	1349.91	0.344	1.1	29967.9	828.581	45512.9	3709.63	0.00213	1.5	Q96N67;Q96N67-2;Q96N67-6	GSWACSIFDLK
	DOCK7_T2124	1.11544e+06	69786.8	1.38549e+06	76981.6	0.0966	1.25	1.1188e+06	93215.8	1.90748e+06	163608	0.00192	1.7	Q96N67;Q96N67-2;Q96N67-6	AVLPVTCHRDSFSR
	DYNC1I2_T89	254444	26708	241536	29001.4	0.673	-1.08	252614	28256.6	442485	49861.9	0.0119	1.76	Q13409-2;Q13409-3	SVSTPSEAGSQDSGDGAVGSR
	EIF4EBP1_92	2.60223e+06	152077	2.93217e+06	324888	0.637	1.09	2.66472e+06	298992	4.03654e+06	241836	0.047	1.56	Q13541	FLMECRNSPVTK
	EIF4EBP1_S2	105906	11042.7	113528	12709.7	0.763	1.07	106851	15503.6	182960	24519.9	0.0423	1.72	Q13541	SGGSSCSQTPSR
	ESYT2_S682	251329	42866.3	201942	25763.7	0.496	-1.19	232193	20451.1	764511	148754	0.00114	3.05	A0A499FIX8;A0FGR8-2;H7BXI1	EPTPSIASDISLPIATQELR
	ESYT2_S685	331892	73476.5	259783	38803	0.577	-1.22	284278	26282.6	770231	144881	0.0441	2.45	A0A499FIX8;A0FGR8-2;H7BXI1	EPTPSIASDISLPIATQELR
	FAM117B_T149	367487	45773.7	327898	83634.7	0.356	-1.35	407005	92955.2	1.09832e+06	280059	0.0199	2.6	Q6P1L5	GSPPRPPPPPPLLGTVSSPSSSPTHLWTGEVSAAPPPAR
	FAM53C_S273	113189	6658.28	104922	10840.9	0.519	-1.11	116616	14039.9	183502	23731.7	0.0254	1.58	Q9NYF3	SRSQPCDLDAR
	FKBP15_S348	70794.9	13187.2	77987.6	6261.76	0.43	1.19	66469.1	7548.95	128322	19290.7	0.0204	1.88	Q5T1M5;Q5T1M5-2	SNSLSEQLAINTSPDAVK
	FOXA1_S331	680857	83071.7	497291	105873	0.0694	-1.55	700516	117021	1.40294e+06	254449	0.018	2	P55317;P55317-2	TGQLEGAPAPGPAASPQTLDHSGATATGGASELK
	FOXK1_468	269433	62951.3	189275	51659.1	0.228	-1.44	255488	43916.4	572024	126956	0.0301	2.26	P85037	SGGLQTPECLSREGSPIPHDPEFGSK
	FOXK1_472	89445	20159.8	65796.1	17741.3	0.289	-1.37	84308.2	13855.6	181017	37279.5	0.0364	2.17	P85037	SGGLQTPECLSREGSPIPHDPEFGSK
	FOXK1_T436	269433	62951.3	189275	51659.1	0.228	-1.44	255488	43916.4	572024	126956	0.0301	2.26	P85037	SGGLQTPECLSREGSPIPHDPEFGSK
	FRYL_S1957	236356	41689.4	230905	24789.7	0.85	1.05	223530	33804.5	504022	67229	0.0122	2.27	O94915	RSNTLDIMDGR;SNTLDIMDGR
	GAB2_T391	12676.9	584.363	17817.8	2294.21	0.0772	1.32	12700.5	734.134	27026.6	2503.58	0.000357	2.1	Q9UQC2;Q9UQC2-2	RNTLPAMDNSR
	GATAD2B_S318	156461	10060	151790	10371.3	0.803	-1.03	157659	14710.8	238680	14000.5	0.00799	1.54	A0A0U1RRM1;Q8WXI9	VSSPLPSPSAMTDAANSQAAAK
	GBF1_S1764	1.18862e+06	222502	811742	158476	0.11	-1.49	1.13132e+06	156341	2.47724e+06	624617	0.0212	2.03	A0A7I2V452;A0A7I2YQM2;Q92538-3	AASSSSPGSPVASSPSR
	GJA1_S328	415951	51855.2	380289	50415.4	0.758	-1.09	418338	74629.6	965295	190060	0.0169	2.29	P17302	MGQAGSTISNSHAQPFDFPDDNQNSK
	GPRC5B_S362	261185	38176	302989	36635.5	0.447	1.18	245525	22004	497711	51963.9	0.012	2.01	Q9NZH0;Q9NZH0-2	RPSGSLGK
	GTF3C4_S19	7946.44	1139.33	7568.61	691.347	0.982	-1.01	8374.43	1734.61	24003.9	5377.74	0.00694	2.81	Q9UKN8	VGPADDGPAPSGEEEGEGGGEAGGK
	HDGF_S132	229291	42515.8	165622	24494.5	0.352	-1.27	196866	8767.81	465536	55874.5	0.0112	2.3	P51858	GNAEGSSDEEGK;KGNAEGSSDEEGK
	HDGF_S133	229291	42515.8	165622	24494.5	0.352	-1.27	196866	8767.81	465536	55874.5	0.0112	2.3	P51858	GNAEGSSDEEGK;KGNAEGSSDEEGK
	HNRNPUL1_S616	189528	18172	131692	16508.5	0.216	-1.49	232510	69341.5	815418	236252	0.00246	3.59	A0A0A0MRA5;B7Z4B8;Q9BUJ2;Q9BUJ2-2;Q9BUJ2-4	APQQQPPPQQPPPPQPPPQQPPPPPSYSPAR
	HPS4_S373	38318.6	3669.09	50751.1	3679.02	0.0886	1.34	38397.9	4438.88	82016.1	5512.01	0.000618	2.19	F1LLU8;Q9NQG7;Q9NQG7-2;Q9NQG7-3;Q9NQG7-4	GEVLGLSSSLGK
	HPS5_S439	6091.72	292.784	6122.48	570.195	0.892	-1.02	6209.25	611.21	9351.69	737.477	0.0131	1.52	Q9UPZ3;Q9UPZ3-2	SSISSHESFSILDSGIYR
	HPS5_S440	6091.72	292.784	6122.48	570.195	0.892	-1.02	6209.25	611.21	9351.69	737.477	0.0131	1.52	Q9UPZ3;Q9UPZ3-2	SSISSHESFSILDSGIYR
	HSPG2_S3416	136422	25057.8	102818	15881.8	0.206	-1.34	129316	15130.5	227871	27856	0.0449	1.75	P98160	SIGASVEFHCAVPSDR
	HTT_S1794	314444	126750	307257	164563	0.317	-1.64	201396	30913.8	900637	177430	0.0208	4.2	A0A7P0TA78;A0A7P0TAC5;A0A7P0TAN5;P42858	LLSPQMSGEEEDSDLAAK
	ILF3_S482	1.3161e+06	148182	1.3024e+06	182387	0.951	-1.01	1.44381e+06	334603	2.61468e+06	149054	0.0179	2.07	Q12906	DSSKGEDSAEETEAK;VLQDMGLPTGAEGRDSSKGEDSAEETEAK
	ILK_S263	14725.5	1043.41	13349.9	1293.41	0.44	-1.13	14662.4	1037.29	22555.2	2977.03	0.0411	1.5	A0A0A0MTH3;Q13418	SRDFNEECPR
	IMPA1_S166	30647.4	1408.93	27103.1	2001.62	0.376	-1.15	32115.5	4302.78	46921.5	3353.92	0.0283	1.52	P29218;P29218-3	SLLVTELGSSRTPETVR
	IRS2_674	1.59055e+06	71505.3	1.72244e+06	81588.1	0.503	1.08	1.62959e+06	178973	2.48764e+06	209907	0.00451	1.55	Q9Y4H2	LCPSCPASSPK
	IRS2_859	841820	76191.1	917075	58507.1	0.553	1.11	857542	113801	1.40259e+06	148968	0.0208	1.68	Q9Y4H2	GVPGCCYSSLPR
	IRS2_T350	953080	104686	679638	58399.8	0.11	-1.38	963744	134905	1.57235e+06	184449	0.0359	1.68	Q9Y4H2	SRTDSLAATPPAAK;TDSLAATPPAAK
	IRS2_T527	989847	41802.3	1.07358e+06	92637.9	0.709	1.06	1.02982e+06	136839	1.4962e+06	113786	0.0445	1.5	Q9Y4H2	SNTPESIAETPPAR
	IRS2_Y675	61739.8	7002.9	85812	10514.1	0.0914	1.38	60082.8	5299.32	146868	21810.4	0.000776	2.34	Q9Y4H2	SDDYMPMSPASVSAPK
	IWS1_S313	769683	43783.6	729463	31689.3	0.77	-1.05	810734	120625	1.28542e+06	85432.5	0.0144	1.67	Q96ST2	GPASDSETEDASR
	IWS1_S315	780411	44562.2	738864	32290.5	0.764	-1.05	821528	121787	1.30129e+06	85903.8	0.0145	1.67	Q96ST2	GPASDSETEDASR
	IWS1_S362	2258.92	269.886	2434.49	380.056	0.904	1.03	2249.63	318.211	5471.39	847.629	0.0116	2.4	Q96ST2	KFHSSDSEEEEHK
	IWS1_S363	2258.92	269.886	2434.49	380.056	0.904	1.03	2249.63	318.211	5471.39	847.629	0.0116	2.4	Q96ST2	KFHSSDSEEEEHK
	IWS1_S365	2258.92	269.886	2434.49	380.056	0.904	1.03	2249.63	318.211	5471.39	847.629	0.0116	2.4	Q96ST2	KFHSSDSEEEEHK
	KDF1_S186	50020.3	3402.76	47420.4	2429.2	0.715	-1.05	50644.2	5004.07	74500.5	4656.78	0.0168	1.5	Q8NAX2	ATSPAPDADSCCK
	KDM3B_S289	73500.6	8155	68002.8	5932.39	0.692	-1.07	74411.1	9689.45	136681	14499.6	0.00468	1.88	Q7LBC6	SASDSGCDPASK
	KDM5A_S204	56853.4	3449.93	67588.6	4216.06	0.235	1.19	58352.7	7721.85	90590.3	6731.99	0.0107	1.59	P29375	VEPEVLSTDTQTSPEPGTR
	KHNYN_S291	15237.6	544.565	15095.1	915.757	0.867	-1.02	15483.2	1344.17	23058.1	900.629	0.00902	1.51	O15037	EVALRPQSVGGGAR
	KIDINS220_S1644	5295.39	571.556	4032.09	583.612	0.175	-1.41	5255.68	541.337	10914	1824.44	0.0293	1.96	Q9ULH0;Q9ULH0-2;Q9ULH0-4	MSICSEDK
	KIF1C_S676	29435.8	3291.71	24706.5	3482.58	0.386	-1.2	29385.5	3890.5	55387.4	4487.53	0.0139	1.94	O43896	LYADSDSGDDSDKR;LYADSDSGDDSDK
	KRI1_S177	291316	43227	196936	25780.1	0.0932	-1.45	294997	48946	490436	39866.9	0.0323	1.78	A0A494C108;Q8N9T8	AFVEDSEDEDGAGEGGSSLLQK
	LCOR_T186	56025.1	5557.61	56181.3	8530.86	0.764	-1.04	54444.2	3371.86	83450.4	5149.03	0.0177	1.53	A0A6Q8PFM9;A0A6Q8PFQ9;A0A6Q8PG83;A0A6Q8PGL8;A0A6Q8PGR8;A0A6Q8PH28;Q96JN0;Q96JN0-2	ASPVTTSPTAATTQNPVLSK
	LIMA1_Y229	54509.2	11796.9	47490.4	7522.35	0.58	-1.14	49842.3	4413.7	91918.9	9333.23	0.0427	1.84	Q9UHB6-4	ISENSYSLDDLEIGPGQLSSSTFDSEK;KISENSYSLDDLEIGPGQLSSSTFDSEK
	LMOD1_S119	470517	136540	401840	140414	0.433	-1.49	473250	122795	1.60098e+06	250750	0.0295	3.98	P29536	RDSDLGK
	LYN_S11	93746.8	10828.8	88852	7077.17	0.833	-1.04	92515.3	9570.85	141355	11800.7	0.0449	1.54	P07948;P07948-2	DSLSDDGVDLK;GKDSLSDDGVDLK
	MAGI3_S991	69849.9	7637.9	53608.2	5496.5	0.207	-1.29	67344.1	3807.19	117930	17676.3	0.0374	1.68	Q5TCQ9;Q5TCQ9-1	DVSTSYRHSWSDHK;HSWSDHK
	MAP3K4_S1251	1.41884e+06	103133	1.66199e+06	284747	0.81	1.07	1.51978e+06	248802	3.26584e+06	421278	0.0151	2.26	F5H4R1;Q9Y6R4;Q9Y6R4-2	HSSPTEERDEPAYPR;HSSPTEER
	MAP4K4_S706	27436.8	3466.87	22531.3	3390.3	0.257	-1.22	25881.5	811.921	44934	1508.14	0.0142	1.74	A0A0D9SEY1;O95819-3	TTSRSPVLSR
	MAP4K4_S708	27436.8	3466.87	22531.3	3390.3	0.257	-1.22	25881.5	811.921	44934	1508.14	0.0142	1.74	A0A0D9SEY1;O95819-3	TTSRSPVLSR
	MAPK1_Y187	125123	16729.6	109984	18702.1	0.447	-1.16	119143	7996.32	314588	43917.8	0.000384	2.56	P28482	VADPDHDHTGFLTEYVATR
	MARK3_T376	12825.7	897.787	15580.4	1722.86	0.237	1.18	12709.6	715.327	28222.2	3399.12	0.000116	2.17	A0A7I2V2E3;A0A7I2V2N8;A0A7I2V3B9;A0A7I2V3I9;A0A7I2V4G7;A0A7I2V4T2;A0A7I2V5G3;A0A7I2V639;A0A7I2YQF7;H0YKP9;J3KNR0;P27448;P27448-2;P27448-3;P27448-4	RNTYVCSER
	MBD1_S465	320033	14611.7	246065	39494.3	0.0557	-1.43	327303	36984.4	572017	48554.6	0.0124	1.77	Q9UIS9-6;Q9UIS9;Q9UIS9-12;Q9UIS9-5;Q9UIS9-9	EGASSPVQVPGPVAASTEALLQAVDPGLPSVK;EGASSPVQVPGPVAASTEALLQEAQCSGLSWVVALPQVK
	MED1_832	108824	18043.6	91860.4	8829.12	0.566	-1.14	105679	13849.5	276783	64637.4	0.00224	2.45	Q15648	LPSTSDDCPAIGTPLR
	MEPCE_102	21589.1	2426.9	19629.4	1794.91	0.667	-1.08	20749.6	1217.34	36979.2	3158.3	0.0111	1.76	Q7L2J0	CAPSAGSPAAAVGRESPGAAATSSSGPQAQQHR
	MGRN1_S554	54507.1	17805.6	53355.7	12596.6	0.935	-1.04	43917.9	6431.32	177285	41326.7	0.0195	3.74	K7EPJ5;O60291;O60291-2;O60291-3;O60291-4	AASIENVLQDSSPEHCGR
	MICALL1_648	47593.1	3319.09	44588.7	7654.85	0.426	-1.18	50539.9	9215.48	109756	24203.3	0.00761	2.06	A0A7P0T8A6;A0A7P0Z4L3;B0QY91;Q8N3F8	PCSGATPTPLLLVGDRSPVPSPGSSSPQLQVK
	MSH6_S137	55520.5	6825.49	46966.8	4775.66	0.408	-1.19	56094.2	7769	100391	15993.8	0.0277	1.76	P52701	VHVQFFDDSPTR
	MTA3_S427	742569	149817	670040	79050.3	0.996	-1	683685	110804	1.70918e+06	379769	0.0435	2.34	E7EV10;F6RRE2;Q9BTC8	LSPSPTTEDPR;MPTQSEEEKLSPSPTTEDPR
	NAA30_116	6527.91	406.165	6349.22	302.278	0.819	-1.02	6456.31	185.424	10476.6	241.052	0.000312	1.62	Q147X3	CPQPPQEQQQLNGLISPELR
	NAP1L4_S121	289982	11036.5	331278	40824.8	0.634	1.09	315728	52939.8	601851	96844.7	0.00515	1.97	Q99733;Q99733-2	EFITGDVEPTDAESEWHSENEEEEK;REFITGDVEPTDAESEWHSENEEEEK
	NAV1_S1176	66756.6	2729.08	57383	4286.63	0.387	-1.18	71781.7	11259.2	146765	24206.1	0.00414	2.04	Q8NEY1-2	QNSSDSISSLNSITSHSSIGSSK;RQNSSDSISSLNSITSHSSIGSSK
	NDRG1_T328	7.71498e+06	533675	1.00457e+07	905573	0.129	1.29	8.08571e+06	1.19497e+06	1.41217e+07	1.45184e+06	0.00487	1.82	Q92597	LMRSRTASGSSVTSLDGTR;SRTASGSSVTSLDGTR;TASGSSVTSLDGTR
	NDRG1_T366	4.21531e+07	2.66252e+06	4.82442e+07	2.23915e+06	0.328	1.15	4.30122e+07	4.82677e+06	6.39529e+07	2.52337e+06	0.0183	1.53	Q92597	SHTSEGAHLDITPNSGAAGNSAGPK;SRSHTSEGAHLDITPNSGAAGNSAGPK
	NGEF_S606	9575.89	1668.34	11152.8	2169.57	0.615	1.13	9201.64	1261.39	25216	4697.51	0.00229	2.68	Q8N5V2;Q8N5V2-3	FVSFTSR
	NIBAN2_S641	475226	52090.5	577812	157753	0.936	1.03	527639	111910	1.21941e+06	222414	0.0283	2.46	Q96TA1;Q96TA1-2	QVVSVVQDEEVGLPFEASPESPPPASPDGVTEIR
	NOB1_S184	49463.3	5088.86	47471.5	3577.74	0.873	-1.02	47945.5	2578.68	79417	6628.13	0.00957	1.63	Q9ULX3	GEDVPSEEEEEEENGFEDR
	NOS1AP_S371	181216	35094.3	165600	37560.1	0.505	-1.22	171443	33698.1	392893	43951.2	0.018	2.41	O75052;O75052-3	LSGQNAMGSQDSLLEITFR
	OSBPL8_S342	10295.8	642.532	8917.4	1401.97	0.66	-1.25	18165.3	6045.11	38837.5	6907.38	0.0484	3.48	Q9BZF1	ENDQEHDESDNEVMGK
	PARD3B_S67	95128.2	10343.5	107760	9559.29	0.409	1.15	94856.7	12866.2	155596	12079.1	0.0155	1.68	A0A087WZG6;A0A087X1S9;Q8TEW8;Q8TEW8-2;Q8TEW8-5	RSSDPVPGPPADTQPSASHPGGQSLK
	PCDH18_S558	2.27424e+06	151919	2.18133e+06	273791	0.624	-1.09	2.38246e+06	338561	3.69223e+06	394299	0.0318	1.61	D6RIG4;Q9HCL0;Q9HCL0-2	SSPSSSPTLER
	PCDH18_S562	737724	49328.8	750741	117767	0.817	-1.04	782378	120656	1.28139e+06	173874	0.0236	1.69	D6RIG4;Q9HCL0;Q9HCL0-2	SSPSSSPTLER
	PDHA1_Y289	168113	25592.5	145332	19637.3	0.685	-1.14	165741	29950.7	415853	89997.7	0.0438	2.28	P08559;P08559-2;P08559-3;P08559-4	YHGHSMSDPGVSYR
	PFN1_S28	6972.47	523.256	5582.12	332.295	0.0972	-1.24	7015.13	649.874	10804.1	391.466	0.00599	1.57	P07737	DSPSVWAAVPGK
	PHF6_S205	124941	6543.01	109503	6059.18	0.478	-1.14	135074	22166.5	215769	28185.4	0.0274	1.67	A0A0D9SGE8;Q5JRC6;Q8IWS0-2	SSPSDTRPK
	PHIP_S1281	19530.2	2019.33	22361.7	3976.9	0.887	1.05	22916.4	6918.35	59739.4	12755.5	0.0163	2.81	Q8WWQ0	VLSDSEDEEK
	PHIP_S1283	19530.2	2019.33	22361.7	3976.9	0.887	1.05	22916.4	6918.35	59739.4	12755.5	0.0163	2.81	Q8WWQ0	VLSDSEDEEK
	PHKB_S701	375350	67129	450678	85201.7	0.673	1.16	404679	86906.8	1.02704e+06	219517	0.022	2.72	Q93100;Q93100-2;Q93100-3;Q93100-4	QSSTPSAPELGQQPDVNISEWK
	PI4KA_277	3358.52	315.252	3539.52	618.394	0.986	1	3406.61	504.321	6012.1	831.166	0.0487	1.76	P42356	SILPSNLLTVCQEGTLK
	PIKFYVE_T22	132250	9857.1	139628	23594.1	0.795	-1.04	135208	17555.8	257925	36285.4	0.00424	1.88	Q9Y2I7	SPTSPSHLTHFK
	PKP4_S281	699695	59411	709007	62137.6	0.951	1.01	684787	30387.6	1.15492e+06	111233	0.00569	1.66	Q99569;Q99569-2	AASPYSQRPASPTAIR
	PKP4_T283	70913.8	5390.79	64877.5	5958.88	0.458	-1.11	70075.4	4348.56	118110	9592.83	0.00339	1.68	Q99569;Q99569-2	AASPYSQRPASPTAIR
	PPFIA1_763	168939	16793.4	129391	11153.6	0.174	-1.3	168498	18421.8	364132	65095.3	0.00274	2.09	A0A2R8Y7R9;Q13136	CETSPPSSPR
	PPIG_S741	28403.3	4262.03	28420.3	3393.05	0.92	1.02	29047.5	5935.62	66312.4	9346.96	0.00555	2.38	A0A7I2V5Q5;A0A7I2V629;E9PG73;Q13427	KFDHESSPGTDEDK
	PPIG_S742	28403.3	4262.03	28420.3	3393.05	0.92	1.02	29047.5	5935.62	66312.4	9346.96	0.00555	2.38	A0A7I2V5Q5;A0A7I2V629;E9PG73;Q13427	KFDHESSPGTDEDK
	PPIG_T745	28403.3	4262.03	28420.3	3393.05	0.92	1.02	29047.5	5935.62	66312.4	9346.96	0.00555	2.38	A0A7I2V5Q5;A0A7I2V629;E9PG73;Q13427	KFDHESSPGTDEDK
	PRKD3_57	29120.3	3895.08	24326.4	3239.27	0.333	-1.23	28580.5	3200.99	81349.1	19453.6	0.00118	2.49	O94806;O94806-2	SVLPTAIPAVLPAASPCSSPK
	PRKD3_S27	16594.1	2632.97	12699.7	1649.37	0.272	-1.31	16853.3	2898.02	45340.7	10625.2	0.00407	2.5	O94806;O94806-2	SVLPTAIPAVLPAASPCSSPK
	PRRC2A_S1106	397065	45655.8	322815	55895.2	0.33	-1.29	408800	64217.6	765440	93060.6	0.042	1.94	P48634	GSETGSETHESDLAPSDK;QRGSETGSETHESDLAPSDK
	PRRC2B_S556	325931	39055.1	357828	45680.4	0.629	1.09	321857	33923.3	663267	104388	0.00288	2.03	Q5JSZ5	EVPWSPSAEK
	PSD3_T706	12212	1288.14	13287.1	1109.49	0.669	1.11	13884.7	4081.82	28371.7	5636.94	0.012	2.16	E5RJ29;Q9NYI0;Q9NYI0-2;Q9NYI0-3	IGSTTNPFLDIPHDPNAAVYK
	PSIP1_S275	756324	230000	1.17257e+06	389592	0.717	1.2	653731	118610	7.02349e+06	1.24322e+06	0.000503	10.9	O75475	TGVTSTSDSEEEGDDQEGEK
	PTPRU_S863	94134.7	6826.05	100164	7295.81	0.737	1.07	94767.8	9607.11	214809	39836.2	0.00291	2.13	Q92729;Q92729-2;Q92729-3;Q92729-4	GSPYHTGQLHPAVR;KGSPYHTGQLHPAVR
	PUM1_S806	20253.1	1709.51	16529.9	2503.17	0.199	-1.3	20151.4	1843.63	41356.6	7006.24	0.00834	1.96	Q14671;Q14671-2;Q14671-3;Q5T1Z4;Q5T1Z8	SASSASSLFSPSSTLFSSSR
	RAB8A_S181	5675.47	1802.49	3204.16	882.957	0.255	-1.6	4270.64	533.042	19634.5	4722.66	0.00703	4.11	P61006	KLEGNSPQGSNQGVK
	RANBP3_S101	720005	107194	449545	59114.9	0.0569	-1.59	702400	101388	1.45844e+06	201735	0.0146	2.06	Q9H6Z4-2	SAGGSSPEGGEDSDREDGNYCPPVK
	RANBP3_S108	291897	21217.9	292575	15788.3	0.947	1.01	305022	48237.1	477025	70562.4	0.0215	1.59	Q9H6Z4-2	SAGGSSPEGGEDSDREDGNYCPPVK
	RBM20_687	149773	17745.1	149867	19083.1	0.981	-1.01	175577	48009.7	356817	75596.1	0.0184	2.25	Q5T481	SHTPSFTSCSSSHSPPGPSR
	RBMX_S352	1.36809e+07	488626	1.33707e+07	243527	0.895	-1.02	1.46126e+07	2.17232e+06	2.3596e+07	2.45937e+06	0.00615	1.69	P38159	GLPPSMER
	RIOK1_S21	42572.5	4429.02	30893.2	4859.25	0.188	-1.54	44158.7	7613.77	108912	21170.3	0.0308	2.4	E9PFQ8;Q9BRS2	VVPGQFDDADSSDSENRDLK
	RIOK1_S22	16889.3	1940.87	13622.5	2295.84	0.31	-1.4	17362.1	3164.45	41213.6	7774.92	0.0369	2.34	E9PFQ8;Q9BRS2	VVPGQFDDADSSDSENRDLK
	RNF167_S278	19678	1919.87	18377.8	1505.21	0.758	-1.06	20220	3301.99	33848.3	4226.75	0.0331	1.7	I3L0L6;Q9H6Y7	TPLLGSSPTLPTSFGSLAPAPLVFPGPSTDPPLSPPSSPVILV
	RUSC2_S536	90570.1	6091.97	76279.2	4948.22	0.313	-1.18	92197.5	11296.6	145567	23544.4	0.0356	1.54	Q8N2Y8	LSEGPAAMAGPGSPPR
	SASH1_S813	508824	70393.6	622410	106717	0.385	1.2	484931	45931.6	1.03304e+06	124199	0.00678	2.1	O94885	SLPVSICR
	SCAF11_S606	472200	65941	384986	68493.4	0.406	-1.3	509727	120332	1.00802e+06	178601	0.0486	2.13	F8VXG7;Q99590;Q99590-2	FHSPSTTWSPNK
	SCRIB_1333	50991	4503.83	56159	10010.7	0.841	1.04	50401	3914.67	89302.2	8117.49	0.0118	1.76	A0A0G2JNZ2;Q14160	MAESPCSPSGQQPPSPPSPDELPANVK
	SCRIB_1336	50991	4503.83	56159	10010.7	0.841	1.04	50401	3914.67	89302.2	8117.49	0.0118	1.76	A0A0G2JNZ2;Q14160	MAESPCSPSGQQPPSPPSPDELPANVK
	SEC16A_S1398	354380	26511.7	324734	30573.6	0.56	-1.1	356796	35896.1	611770	93205.8	0.0189	1.65	O15027	SHNVAAGSYEAPLPPGSFHGDFAYGTYR
	SEMA4B_S809	56595.8	1512.05	54526.7	6745.35	0.415	-1.1	56921.2	3318.53	87086.1	8211.53	0.00742	1.51	Q9NPR2	RPLSIQDSFVEVSPVCPR
	SEMA4C_799	25035.5	3062.16	21708.9	1255.74	0.578	-1.11	24876.3	3456.28	69118.7	16332.4	0.000299	2.56	Q9C0C4	CQPGGGPPSPPPGIPGQPLPSPTR
	SIPA1L1_S208	588346	22849.2	566499	35800.6	0.722	-1.05	607201	74652.6	956407	91156.7	0.00493	1.6	O43166-2;O43166-3	EYGSTSSIDK
	SKIV2L_S245	67101	3192.77	65418.9	3116.92	0.884	-1.03	72353.9	11657.8	133170	25249.8	0.00804	1.83	Q15477	GDTVSASPCSAPLAR
	SLC35B1_S27	17162.7	1383.9	13860.6	1163.61	0.196	-1.24	17403.4	2029.1	28718.6	3141.83	0.0125	1.67	P78383-2	LELSPPPPLLPVPVVSGSPVGSSGR
	SLC4A2_S132	16438.5	916.758	17247.6	1849.8	0.873	1.03	16981.7	2101.11	25282.7	2662.96	0.0363	1.51	A0A7I2V5T6;P04920;P04920-2;P04920-3	RRPGASPTGETPTIEEGEEDEDEASEAEGAR
	SNTA1_S189	33786.4	4734.9	24331.3	4331.56	0.0802	-1.42	31930.3	2118.04	56224.6	7965	0.0308	1.68	Q13424;Q13424-2	NSTGGTSVGWDSPPASPLQR
	SNX5_S30	9681.51	560.632	9462	681.6	0.852	-1.03	9825.55	970.075	16305.9	1541.05	0.0112	1.67	Q9Y5X3	SVSVDLNVDPSLQIDIPDALSER
	SPTBN1_S8	130704	15557.6	138988	26751	0.962	-1.01	130247	17498.1	363065	64509.9	0.00685	2.67	Q01082-3	TSSISGPLSPAYTGQVPYNYNQLEGR
	SPTBN1_Y17	516472	60185	565714	96837.5	0.899	1.03	510052	62162.6	1.13064e+06	165495	0.0206	2.15	Q01082-3	TSSISGPLSPAYTGQVPYNYNQLEGR
	SPTBN2_S2359	105267	5411.99	130596	12993	0.111	1.21	105240	6132.11	194198	8735.36	0.000141	1.85	O15020	AMTMPPVSPVGAEGPVVLR
	SQSTM1_S284	38229.4	1847.45	39636.2	2917.69	0.843	1.02	38382.6	2584.99	58204.3	5172.62	0.00921	1.5	Q13501;Q13501-2	SSSQPSSCCSDPSK
	SRA1_S87	11474.9	662.741	11657.5	718.704	0.922	1.01	11837.7	1499.23	17410.2	1606.94	0.0184	1.5	Q9HD15	SPPVGSGPASGVEPTSFPVESEAVMEDVLRPLEQALEDCR
	SRP19_S111	4731.59	274.141	4769.94	381.144	0.987	-1	4790.45	492.206	9352.66	1479.56	0.00215	1.89	A0A087WYR0;P09132	TGGADQSLQQGEGSK
	SRRM1_S778	7.67922e+06	461947	6.19142e+06	441701	0.276	-1.25	8.11905e+06	1.3986e+06	1.37594e+07	1.67472e+06	0.0252	1.75	A9Z1X7	KPPAPPSPVQSQSPSTNWSPAVPVK
	SRRM2_S1318	150951	17922.9	151509	29784.9	0.82	-1.07	163694	33751.1	356811	54531	0.0159	2.37	Q9UQ35	ELSNSPLRENSFGSPLEFR
	SRRM2_S1329	88786.5	9469.65	84199.3	12190.6	0.749	-1.1	100019	21947.6	184955	22974.8	0.0422	2.08	Q9UQ35	ELSNSPLRENSFGSPLEFR
	SRRM2_S1890	2.91722e+06	144184	2.97956e+06	174184	0.909	1.02	2.99511e+06	372854	4.63412e+06	635648	0.0215	1.52	Q9UQ35	SRTSPVSR
	SRRM2_S437	58694.4	7590.5	41256.8	9791.05	0.268	-1.62	79451.3	34404.1	306720	103069	0.00957	4.15	Q9UQ35	HASSSPESPKPAPAPGSHR;HASSSPESPK
	SRRM2_S440	44663.2	7135.43	21232.4	3872.1	0.0509	-2.23	52485.1	16679.2	213793	61137.6	0.00714	3.91	Q9UQ35	HASSSPESPKPAPAPGSHR;HASSSPESPK
	SRRM2_S778	469144	53534.2	393220	54233.4	0.445	-1.2	469870	62777.2	844078	91751.3	0.0404	1.83	Q9UQ35	RSLSGSSPCPK;SLSGSSPCPK
	SRRM2_S780	245305	50836.6	194220	21185.3	0.544	-1.17	229319	30151.5	471674	76283.5	0.0259	2.02	Q9UQ35	RSLSGSSPCPK;SLSGSSPCPK
	SRRM2_T569	378725	105850	201332	58844.9	0.171	-1.9	436352	206667	2.03167e+06	448378	0.00273	6.14	Q9UQ35	SHSRSPATR
	TAF15_S289	86038.2	4980.92	68417.1	6894.32	0.174	-1.3	89454.7	11765.2	140153	12460	0.0399	1.62	Q92804;Q92804-2	GEATVSFDDPPSAK
	TBC1D2_T186	28794.6	6099.38	28802.1	3207.59	0.73	1.11	26275.5	4148.68	63645.6	9226	0.0208	2.42	Q9BYX2;Q9BYX2-2	TPPGLVGVAAALQPFPALQNISLK
	TBKBP1_419	25042.1	1538.12	23823.9	1211.02	0.669	-1.05	25207.4	2225.95	37998.8	2943.83	0.00417	1.51	A7MCY6	AAPPCPPCQSPVPQR
	TCEA3_142	36797.6	4306.41	42506.7	6881.97	0.743	1.09	37474.2	5676.03	83363.5	15476.4	0.0206	2.21	O75764;O75764-2;S4R3M9;S4R419	GLECSDWKPEAGLSPPRK
	TEX2_387	79987.5	5341.57	82868.4	8342.49	0.93	1.01	80260.6	6724.7	150896	15407.7	0.00141	1.87	Q8IWB9	EEECDSEGDGYGSDSNIPR
	TLE3_S263	11913.4	874.944	11578.8	1404.35	0.779	-1.07	12672.2	2288.33	25037.8	4776.71	0.0218	1.96	H0YKH0;H0YKN8;H0YKT5;H0YL70;H0YLI3;H0YLW9;H0YNT2;Q04726;Q04726-2;Q04726-3;Q04726-4;Q04726-5;Q04726-6;Q04726-7	VSPAHSPPENGLDK
	TLE3_S267	11913.4	874.944	11578.8	1404.35	0.779	-1.07	12672.2	2288.33	25037.8	4776.71	0.0218	1.96	H0YKH0;H0YKN8;H0YKT5;H0YL70;H0YLI3;H0YLW9;H0YNT2;Q04726;Q04726-2;Q04726-3;Q04726-4;Q04726-5;Q04726-6;Q04726-7	VSPAHSPPENGLDK
	TMPO_T160	239985	38283.4	253730	29409.7	0.669	1.11	239805	48790.8	422813	31480.3	0.0377	1.91	G5E972;P42167	SSTPLPTISSSAENTR
	TMX4_S259	118899	17306.2	113681	26279	0.613	-1.2	139837	41814.5	339630	74062.9	0.0278	2.66	Q9H1E5	DDSNEEENKDSLVDDEEEK
	TNKS1BP1_1324	177661	15429.3	173457	17072.9	0.823	-1.04	180228	24206.1	291879	42983.1	0.02	1.6	Q9C0C2	NMAPGAVCSPGESK
	TNKS1BP1_1328	165353	12807	167333	16733	0.985	-1	167192	20573.5	264890	34855.5	0.0174	1.57	Q9C0C2	NMAPGAVCSPGESK
	TRIM24_T657	280055	21487.5	248161	38097.1	0.505	-1.21	343741	95586	833637	129483	0.00605	2.82	O15164;O15164-2	TVQSPNSSVPSPGLAGPVTMTSVHPPIR
	TSC1_S504	492064	25330.6	366337	28549.3	0.0617	-1.36	516442	77342.9	829702	79405.3	0.0127	1.66	A0A2R8Y5S3;A0A2R8Y6S1;Q92574;Q92574-2	GGFDSPFYR
	TXNRD3_S8	47451.1	3011.97	48600.8	2590.2	0.804	1.03	47889	4675.75	73415.2	9492.51	0.00723	1.51	H0YBI6;Q86VQ6	MERSPPQSPGPGK
	U2SURP_100	39053.8	5122.66	44420.9	4078.32	0.406	1.2	37817.2	5849.87	72205	10457.5	0.0218	1.9	E7ET15;O15042;O15042-2	ESLCDSPHQNLSRPLLENK;ESLCDSPHQNLSR
	UBAP2L_S481	1.79865e+06	136211	1.93277e+06	280386	0.972	1.01	1.794e+06	153784	2.87205e+06	239115	0.0313	1.6	F8W726;Q14157;Q14157-1;Q14157-3;Q14157-4;Q14157-5	STSAPQMSPGSSDNQSSSPQPAQQK
	UBE2O_S87	40474.2	3689.13	40423.7	3183.48	0.985	1	43414.7	8164.94	102576	11805.3	0.000907	2.52	Q9C0C9	LIHGEDSDSEGEEEGR
	UBE2O_S89	40474.2	3689.13	40423.7	3183.48	0.985	1	43414.7	8164.94	102576	11805.3	0.000907	2.52	Q9C0C9	LIHGEDSDSEGEEEGR
	UNK_267	48629.4	1610.49	45578.4	2174.03	0.511	-1.07	49028	3342.93	75455.3	2921.49	0.00167	1.55	Q9C0B0	QGYACPYYHNSK
	WASHC2A_S1091	12555.4	1041.82	10374.9	2324.56	0.196	-1.39	13746.6	3054.59	24354.6	3384.13	0.0385	1.9	F8W7U3;Q641Q2;Q641Q2-2	SPMFPALGEASSDDDLFQSAK
	WASHC2A_S1092	12555.4	1041.82	10374.9	2324.56	0.196	-1.39	13746.6	3054.59	24354.6	3384.13	0.0385	1.9	F8W7U3;Q641Q2;Q641Q2-2	SPMFPALGEASSDDDLFQSAK
	XRCC1_S415	1.41727e+06	243154	1.1858e+06	95142.7	0.648	-1.11	1.36903e+06	194094	2.64734e+06	464172	0.0283	1.9	F5H8D7;P18887	TKPTQAAGPSSPQKPPTPEETK
	YEATS2_T132	52154.2	2921.93	52249.7	3601.51	0.959	-1.01	52166	3506.08	78565.4	4630.3	0.00753	1.51	Q9ULM3	AETPSANHSESDSLSQHNDFLSDK
	ZC3H11A_S132	39451.7	1651.16	36549	2141.59	0.602	-1.09	41378.5	5549.56	65268.5	10976.8	0.0259	1.56	O75152	LSVQSNPSPQLR
	ZC3H7B_S217	377020	27606	415294	47361.3	0.586	1.07	370352	15824.8	579152	56613.9	0.00988	1.53	Q9UGR2	GSPALLPSTPTMPLFPHVLDLLAPLDSSR
	ZFYVE26_S144	12670.5	680.191	10442.8	741.239	0.115	-1.22	12699.7	903.42	25351.3	2982.34	0.000149	1.95	Q68DK2;Q68DK2-2;Q68DK2-5	RESWTPR
	ZMYND8_S707	77953.7	13086.2	92736.9	22574.7	0.787	1.1	74863.2	14687.2	204811	33522	0.0181	2.83	Q9ULU4;Q9ULU4-10;Q9ULU4-11;Q9ULU4-19;Q9ULU4-20;Q9ULU4-5;Q9ULU4-7	GKDETDSPTVHLGLDSDSESELVIDLGEDHSGR
	ZMYND8_T746	1.11984e+06	68377.9	850556	133997	0.159	-1.4	1.17761e+06	182737	2.36131e+06	466677	0.0288	1.9	Q9ULU4;Q9ULU4-10;Q9ULU4-11;Q9ULU4-19;Q9ULU4-20;Q9ULU4-5;Q9ULU4-7	QDVVGKTPPSTTVGSHSPPETPVLTR;TPPSTTVGSHSPPETPVLTR
	ZNF318_S136	114422	12110.4	110803	6867.92	0.955	-1.01	114248	12633.2	245825	29408.7	0.00197	2.13	Q5VUA4	SPGLCSDSLEK
	ZNF318_S2035	32599	2503.07	32994	1545.34	0.847	1.02	32264.6	1918.48	48401.4	2756.58	0.0109	1.5	Q5VUA4	SPTVLCQK
	ZNF532_S350	246037	12083.2	209509	11670.9	0.136	-1.18	248025	19903.3	422355	67432.3	0.000755	1.64	Q9HCE3	GSPSSPAGSTPAIPK
	ZNF609_387	14671.1	1161.23	15821.4	1373.95	0.689	1.08	15323.9	2528.85	23728.3	2695.34	0.0356	1.61	O15014	FCDSPTSDLEMR
	ZNRF2_T34	68462.2	12398.1	63524.4	6616.78	0.994	1	63566.5	7413.59	119690	11963.8	0.019	1.91	Q8NHG8	AYSGSDLPSSSSGGANGTAGGGGGAR
	AKAP11_460	46391	6299.03	37173.2	6404.32	0.367	-1.32	50071.7	13284.6	151269	68493.9	0.0475	2.11	Q9UKA4	KPESPYGNLCDAPDSPRPVK
	AKAP11_Y424	46391	6299.03	37173.2	6404.32	0.367	-1.32	50071.7	13284.6	151269	68493.9	0.0475	2.11	Q9UKA4	KPESPYGNLCDAPDSPRPVK
	APLP2_Y755	54004.3	9356.15	106471	45001	0.202	1.62	51929.7	9730.68	188464	56289.8	0.0139	3.21	Q06481;Q06481-2;Q06481-3;Q06481-4;Q06481-6	MQNHGYENPTYK
	APOB_S1125	13135.7	1150.17	9680.07	2105.82	0.178	-1.56	17042.1	5108.91	47218.2	18162.6	0.0124	2.81	P04114	GVISIPR
	ARFGEF1_T48	202631	43784.1	469282	166885	0.0781	1.85	199193	45674.9	973948	462370	0.00237	3.89	Q9Y6D6	AETEKQSPPHGEAK
	ARHGAP17_Y701	723361	200249	983379	121415	0.187	1.49	619178	77478.9	1.95423e+06	496428	0.0084	2.75	Q68EM7;Q68EM7-5;Q68EM7-6	RYSSSLSPIQAPNHPPPQPPTQATPLMHTK
	ARHGAP31_S1178	29319.2	6839.01	42875.7	10440	0.565	1.41	26799.3	5986.15	375712	288118	0.0325	4.93	Q2M1Z3	RNSAPVSVSAVR
	ATF2_T53	159267	41710	195713	29593.3	0.37	1.36	153974	31304.8	356125	64557.4	0.031	2.49	B8ZZU6;P15336;P15336-5	NDSVIVADQTPTPTR
	BCL7A_S121	216205	21851	229439	22178.3	0.812	1.07	259422	65775.3	475884	143369	0.0471	1.97	Q4VC05;Q4VC05-2	QENSSNSSPAPEPNSAVPSDGTEAK
	BCL9L_T936	357697	26185.1	347915	45199	0.772	-1.06	364350	43855.6	726853	154734	0.0237	1.81	Q86UU0;Q86UU0-2;Q86UU0-3;Q86UU0-4	SPTLSQVHSPLVTSPSANLK
	BCLAF1_S9	38646.4	7241.81	84237.2	26959.8	0.384	1.46	37794.1	6934.6	183829	115375	0.0482	2.89	H0YF00	QHSHSIQHSPER
	BNC2_368	63005.5	4719.92	58078.5	8765.43	0.616	-1.13	68089.4	13681.7	139455	37506.9	0.0394	1.84	B1APH0;Q6ZN30	TEPACVSPIQNSAPVSDLTK
	BNIP3L_100	108273	6985.95	125393	16326.6	0.743	1.08	110916	14209.4	210903	45517.4	0.0411	1.78	H0YBC7;O60238;O60238-2	GSSHCDSPSPQEDGQIMFDVEMHTSR
	BOP1_S57	375469	72489.8	451565	100280	0.79	1.13	431402	158201	1.82223e+06	615299	0.0146	4.33	A0A075B729;Q14137;Q14137-2	IGDEYAEDSSDEEDIR
	CARMIL1_S1094	994803	24079	1.08276e+06	69423.1	0.797	1.07	1.05606e+06	154577	4.31762e+06	2.89754e+06	0.0262	2.16	Q5VZK9;Q5VZK9-2	SERPPTILMTEEPSSPK
	CBX3_S97	129143	18641.7	73829.9	8661.8	0.194	-1.71	180382	72210.7	2.68998e+06	1.07177e+06	2.47e-05	12.6	Q13185	SLSDSESDDSK
	CCNL1_S338	1.6698e+06	192769	1.86865e+06	421856	0.88	-1.04	1.72389e+06	283789	3.83924e+06	1.01122e+06	0.0301	2.01	Q9UK58	GLNPDGTPALSTLGGFSPASKPSSPR;GLNPDGTPALSTLGGFSPASK
	CDHR5_S770	10981.1	844.254	14834.7	1647.16	0.243	1.32	11889.8	2102.68	30458.2	6826.79	0.00292	2.51	A0A0G2JMW3;A0A0G2JP44;Q9HBB8;Q9HBB8-2;Q9HBB8-4	AGGSPTAVR
	CGN_S134	136260	19822	217636	85337.1	0.461	1.3	134670	21222.9	570105	288829	0.0126	3.08	Q9P2M7	SHSQASLAGPGPVDPSNR
	CHAMP1_S389	122650	14603.9	181592	18029.3	0.0556	1.51	118028	8000.83	237975	45963.8	0.0162	1.87	Q96JM3	SPPASPESWK
	CHRDL2_S391	130766	10966.8	140639	12384.2	0.768	1.07	138792	22858.2	300359	80579.9	0.0275	1.94	Q6WN34-2	GEVPGPRPHSQNLPLDSDQESQEAR;PHSQNLPLDSDQESQEAR
	CLASP1_S353	119132	10660.5	150653	55430.9	0.125	-1.68	135114	37813.5	501341	238981	0.017	2.71	H0Y5T1;Q7Z460-2;Q7Z460-3	RSPTGSTTSR;SPTGSTTSR
	CLASP1_S436	33576.8	3163.97	27985.6	2993.45	0.386	-1.21	35094.2	5486.24	96481.4	33102.5	0.00278	2.38	H0Y5T1;Q7Z460-2;Q7Z460-3	QSSGSATNVASTPDNR;RQSSGSATNVASTPDNR
	CMTR1_S31	675851	30686.5	708159	77026.5	0.962	1.01	693638	73986	1.63867e+06	534810	0.0113	1.99	Q8N1G2	VAELALSLSSTSDDEPPSSVSHGAK
	CTDP1_S720	109452	9305.1	175365	39006.9	0.215	1.39	127804	36495.2	309411	63875.5	0.00446	2.62	A0A0A0MR03;K7EJD2;Q9Y5B0	RQPSMSETMPLYTLCK
	CTTN_S418	8.98223e+06	1.32572e+06	6.74071e+06	971310	0.108	-1.43	8.58941e+06	627927	4.51827e+07	1.70805e+07	0.000283	2.99	Q14247	LPSSPVYEDAASFK
	CUL4B_T34	31335.1	2772.93	29940.6	3707.66	0.693	-1.09	32279.7	4615.93	60140.5	11897.1	0.0234	1.82	A0A669KAX4;A0A7P0T954;K4DI93;Q13620;Q13620-1	SATDGNTSTTPPTSAK
	CXADR_Y294	36385.7	3041.15	60292.9	11194.2	0.0644	1.52	37416.6	5072.91	63549.8	8491.74	0.0442	1.73	P78310	SYIGSNHSSLGSMSPSNMEGYSK
	DAB2_T477	209547	39431.8	242701	30005.2	0.411	1.22	192140	17308.4	364880	59578.7	0.0457	1.8	P98082	SSANDLLASDIFAPPVSEPSGQASPTGQPTALQPNPLDLFK
	DAXX_695	122728	23074.2	168033	31951.2	0.305	1.3	112903	11817.9	230883	29317.7	0.0253	2.02	Q9UER7;Q9UER7-3	ICTLPSPPSPLASLAPVADSSTR
	DENND4C_S1610	46323.7	5886.04	62365.1	6334.42	0.209	1.37	44942	4252.8	87578.9	16809	0.0452	1.86	Q5VZ89-7	PSTSGDSLQSGSIPLANESLEHK
	DIDO1_S1312	23112.2	2704.51	43433.3	8923.24	0.12	1.65	22810.4	2871	60161.5	17564.4	0.0393	2.25	Q9BTC0	TASPLEHILQTLFGK
	DNMT1_S154	7689.66	773.424	11222.6	2010.13	0.0889	1.4	7549.99	695.092	13444.5	1749.31	0.0214	1.74	A0A7I2V490;A0A7I2V5D0;A0A7I2V5F1;A0A7I2YQA8;A0A7I2YQQ0;P26358	SDGEAKPEPSPSPR
	EFR3B_S608	2361.82	280.549	2517.95	520.729	0.96	-1.02	2698.26	719.776	5557.7	1188.51	0.0432	2.19	E7ESK9;H7BXG9;Q9Y2G0;Q9Y2G0-2;Q9Y2G0-3	LSQNLDGVVIELLFR
	EHBP1L1_S1257	65743.8	7583.17	81876.1	7031.92	0.196	1.27	65954	8312.19	101419	10228.1	0.0407	1.58	Q8N3D4	RPSVNGEPGSVPPPR
	EIF3A_S1336	409625	27419.7	579851	75491.3	0.085	1.35	418089	49950.3	719514	180207	0.0426	1.53	Q14152	VPPPALSR
	EIF4EBP2_63	2.27012e+06	244540	2.93574e+06	352081	0.357	1.3	2.52751e+06	605650	8.64024e+06	2.49763e+06	0.00104	3.45	Q13542	TVAISDAAQLPHDYCTTPGGTLFSTTPGGTR
	EIF4EBP2_64	1.2645e+07	1.90427e+06	1.16972e+07	2.05478e+06	0.66	-1.16	1.44007e+07	3.74068e+06	4.26642e+07	1.67777e+07	0.0282	2.58	Q13542	TVAISDAAQLPHDYCTTPGGTLFSTTPGGTR
	ERBIN_S857	14826.8	1109.92	13415.4	937.156	0.75	-1.1	15859.8	2622.73	67668.4	47426.7	0.0443	2.13	Q96RT1-8	STEDLSPQK
	ESYT2_S679	143864	14178.1	220293	68837.6	0.45	1.24	158424	39071.3	385806	59566.8	0.00844	2.64	A0A499FIX8;A0FGR8-2;H7BXI1	EPTPSIASDISLPIATQELR
	FBRS_Y342	21978.1	3142.15	29697.2	1591.16	0.0582	1.42	21147.3	1939.67	44748.6	9901.79	0.00564	1.9	J3KNZ9	TSPYGSSLDLSTGSSSRPPPK
	FGD6_437	5351.73	519.879	5957.96	471.5	0.451	1.12	5325.33	566.23	8443.36	1472.7	0.0337	1.5	Q6ZV73;Q6ZV73-2	AMCNETTSFEK
	FKBP15_S346	26540	1704.43	36998.3	5062.09	0.105	1.34	26445.6	1754.03	44489.1	5829.79	0.0262	1.63	Q5T1M5;Q5T1M5-2	SNSLSEQLAINTSPDAVK
	FLNC_S2624	149670	12283.5	201599	21370	0.0978	1.33	147508	9009.07	246898	38804.3	0.0287	1.58	Q14315	GSSYSSIPK
	FOXO3_S286	56605.1	8670.78	41314.9	7363.21	0.227	-1.4	56341.9	10381.2	194535	65676.7	0.00611	2.67	O43524	AALQTAPESADDSPSQLSK
	FRMD8_S24	494533	79422.7	362115	89193.2	0.288	-1.61	666333	205979	3.06437e+06	1.80039e+06	0.04	3.12	Q9BZ67;Q9BZ67-3	SSVSSVGAR
	FXR2_S192	3109.27	397.831	4238.23	401.309	0.12	1.39	2993.86	227.311	6452.57	1592.65	0.0144	1.9	P51116	RASLLGDMHFR
	FXR2_Y409	17417.6	2923.79	17391	3621.96	0.778	-1.11	18297	3984.86	60651.8	27053	0.0261	2.8	P51116	AGYSTDESSSSSLHATR
	GAPVD1_596	81583.4	9483.03	118535	29960.5	0.434	1.22	80090.8	11088.3	208256	63541	0.0255	2.06	Q14C86-2;Q14C86-6	FSLCSDNLEGISEGPSNR;TLRFSLCSDNLEGISEGPSNR
	GFPT2_S245	45090.7	1901.08	43093.9	5416.55	0.727	-1.09	49883.8	8994.29	116654	46227.8	0.0434	1.82	O94808	LDSSACLHAVGDK;RLDSSACLHAVGDK
	GJA1_302	102524	11393.2	86993.4	18677.6	0.43	-1.38	125855	35256.7	474387	275537	0.0343	2.9	P17302	YAYFNGCSSPTAPLSPMSPPGYK
	GPRC5B_S360	19289.9	6714.44	28194.6	11315.4	0.659	1.19	15706.4	2544.81	41135.6	6594.34	0.0488	2.6	Q9NZH0;Q9NZH0-2	RPSGSLGK
	GRB10_S522	38877.3	6259.56	47018.7	6685.87	0.551	1.22	39404.8	7778.58	225192	126180	0.00452	3.52	A0A2R8YCL1;Q13322;Q13322-2;Q13322-3;Q13322-4	MNILGSQSPLHPSTLSTVIHR
	GRB10_T520	68522	3787.83	72040	5773.78	0.79	1.04	70734	8719.39	118959	22323.6	0.012	1.62	A0A2R8YCL1;Q13322;Q13322-2;Q13322-3;Q13322-4	MNILGSQSPLHPSTLSTVIHR
	GRB10_T523	47459.5	5628.57	52729	6878.05	0.751	1.09	48154.4	7999.81	149910	62904.6	0.00891	2.4	A0A2R8YCL1;Q13322;Q13322-2;Q13322-3;Q13322-4	MNILGSQSPLHPSTLSTVIHR
	GRIP1_T867	81990.1	9468.81	70976.9	11460.4	0.553	-1.21	81822.3	10790.9	281226	102415	0.0139	2.73	F5H4N6;Q9Y3R0-2	ELEATIMSGSTMSLNHEAPTPR
	GSE1_S98	69654.4	21150.4	38107.1	6343.58	0.295	-1.58	61366.6	12295.6	232286	81659.3	0.034	3.13	Q14687;Q14687-3	GSSLSSESSPVSSPATNHSSPASTPK
	HNRNPA1_S284	89347.4	3789.63	100612	5389.33	0.408	1.12	91215.9	9500.65	197329	64031.7	0.00279	1.72	A0A7I2V3R8;P09651-2	SSGPYGGGGQYFAK
	IGF2R_S2479	8465.4	1340.33	10242.9	1811.56	0.515	1.22	8607.47	2083.38	20815.9	5641.18	0.0259	2.3	P11717	LVSFHDDSDEDLLHI
	IGF2R_S2484	8465.4	1340.33	10242.9	1811.56	0.515	1.22	8607.47	2083.38	20815.9	5641.18	0.0259	2.3	P11717	LVSFHDDSDEDLLHI
	IL6ST_852	461944	20986.1	398572	20155.7	0.289	-1.16	477129	57427.6	761516	150128	0.0202	1.5	P40189	QNCSQHESSPDISHFER
	IRF2BPL_S334	79871	5505.72	105071	7733.41	0.135	1.31	79377.8	5245.23	135928	27326.9	0.0346	1.59	Q9H1B7	RPGSVSSTDQER
	IRS2_850	19571.3	2328.91	24417.3	5120.36	0.751	1.09	19427.1	2628.94	50849.9	14196.2	0.0201	2.3	Q9Y4H2	APYTCGGDSDQYVLMSSPVGR
	KANK1_S242	109303	17956.8	265821	97958.3	0.0906	1.48	103721	8532.07	441999	142757	0.00026	3.15	Q14678;Q14678-2	HSPLSSGISTPVTNVSPMHLQHIR
	KAT7_S57	200893	48358.3	191138	61853	0.613	-1.23	187206	39701.3	728126	290993	0.0322	2.96	A0A6Q8PHH2;O95251;O95251-2;O95251-4	LSQSSQDSSPVR
	KCTD3_T586	599729	54845.3	570065	86458.7	0.808	-1.1	719653	178932	4.1924e+06	3.05917e+06	0.0236	2.93	Q9Y597-2	GGPTEEELLK
	KIAA1522_411	5459.99	825.732	6582.58	1778.65	0.714	1.12	5404.06	858.209	13667.9	2911.57	0.0171	2.48	Q9P206-2	CSLHSASPASVR
	KIAA1522_S1038	182431	28557.1	282699	50829.1	0.163	1.51	176230	25451.8	464383	121218	0.0159	2.41	Q9P206-2	KPSVGVPPPASPSYPR
	KIF1B_S663	33998.6	9144	72951.4	25438.7	0.268	1.83	41828.9	13528.9	346312	181282	0.00561	6.94	O60333-3	LDADSDSGDDSDKR;LDADSDSGDDSDK
	KIF1B_S665	68288.1	24464.8	88707.7	28813.8	0.65	1.31	79248.9	26046.4	467865	247796	0.0262	5.15	O60333-3	LDADSDSGDDSDKR;LDADSDSGDDSDK
	KLF3_S101	1.03309e+06	136580	1.09983e+06	152310	0.806	1.06	986503	89042.4	1.96439e+06	391078	0.037	1.8	P57682	RASPGLSMPSSSPPIK
	KRT18_S305	55402.5	5570.78	62899.5	9047.44	0.604	1.1	56076.5	7648.15	87223.5	10083.5	0.0407	1.59	P05783	TVQSLEIDLDSMR
	KRT8_S34	332582	43990.4	290801	21718.4	0.737	-1.11	333782	43815	1.35247e+06	892976	0.0452	2.16	P05787;P05787-2	ISSSSFSR
	LARP1_S766	244485	15187.2	319757	29067.8	0.103	1.29	248677	27360.5	432674	55901.7	0.0054	1.73	Q6PKG0	SLPTTVPESPNYR
	LARP7_S298	347239	23739.2	385057	26010.3	0.599	1.11	378671	83096.3	689298	159402	0.0187	1.79	Q4G0J3;Q4G0J3-3	KRSSSEDAESLAPR;SSSEDAESLAPR
	LNX1_S236	8640.92	553.811	11265.4	770.337	0.095	1.3	8798.26	967.047	14393.2	2398.21	0.0194	1.57	Q8TBB1;Q8TBB1-2	SGSAVANHADQGR
	LRATD1_121	57112	10968.5	96857.9	11152.8	0.0645	1.83	55145	10394	176804	62441.7	0.012	2.73	Q96KN4;Q96KN4-2	APPGCTPCPESPSR
	MAP1B_1846	6.36077e+06	257865	6.21061e+06	378314	0.855	-1.03	6.73989e+06	1.12917e+06	1.2011e+07	2.59137e+06	0.0175	1.66	P46821	TATCHSSSSPPIDAASAEPYGFR
	MAP1S_S809	100175	18733.3	108721	24987.4	0.929	1.03	94405.1	15827.5	230316	49076.3	0.0397	2.32	Q66K74;Q66K74-2	AGGLGAEETPPTSVSESLPTLSDSDPVPLAPGAADSDEDTEGFGVPR
	MAP3K4_S499	16504.9	2237.72	23713.2	2580.71	0.0873	1.47	15555.7	1062.72	28542.8	5750.84	0.049	1.7	F5H4R1;Q9Y6R4;Q9Y6R4-2	LESEDDSLGWGAPDWSTEAGFSR
	MAP4K4_S733	113084	17537.5	157660	41114.4	0.353	1.25	108054	9838.37	198478	21829.3	0.0454	1.81	A0A0D9SEY1;O95819-3	NSTSSIEPR
	MARK2_S40	53717.9	8029.58	69967.8	9041.4	0.192	1.31	50824.3	3693.57	89732.7	14273.3	0.0374	1.69	E7ETY4;E9PC69;Q7KZI7-14	GRNSATSADEQPHIGNYR
	MBOAT2_T474	22063.7	665.099	22701.9	1725.23	0.959	1.01	23093.6	2986.69	39190.5	6713.52	0.0145	1.68	Q6ZWT7	KNTHENIQLSQSK
	MED1_S771	21250.5	2829.97	19134.2	2407.16	0.662	-1.11	20801.7	2762.47	39496.6	9262.74	0.0498	1.77	Q15648	LSSSDSIGPDVTDILSDIAEEASK
	MRTFA_S554	914818	111496	966485	75796.1	0.742	1.07	988930	213346	1.99353e+06	474845	0.0127	2	A0A499FIJ6;Q969V6;W0Z7M9	FGSTGSTPPVSPTPSER
	MSI1_S12	13921.3	2180.21	20383	2879.27	0.18	1.55	13976	2729.04	35802.9	11379.1	0.0333	2.33	O43347	METDAPQPGLASPDSPHDPCK
	NAA30_S189	171680	28088.9	164037	45541.4	0.397	-1.25	167260	24148.7	320614	54603.6	0.0452	1.92	Q147X3	LLSSSLTADCSLRSPSGR;LLSSSLTADCSLR
	NAV1_S1173	65876.9	6994.77	98829.3	9334.32	0.0611	1.51	65508.7	7155	121811	12346.3	0.0186	1.87	Q8NEY1-2	QNSSDSISSLNSITSHSSIGSSK;RQNSSDSISSLNSITSHSSIGSSK
	NCOR1_S1111	39939.9	4375.92	51853.1	12493.3	0.701	1.18	51255.7	14173.9	207984	94466.7	0.0375	3.13	O75376;O75376-2	QEEFSPR
	NDRG1_S330	1.09519e+07	747500	1.27175e+07	993998	0.407	1.16	1.14696e+07	1.7311e+06	2.61778e+07	5.37615e+06	0.0007	2.24	Q92597	SRTASGSSVTSLDGTR;TASGSSVTSLDGTR
	NECTIN2_S520	27839.7	4658.56	47514.5	6652.76	0.0662	1.77	28176.6	6853.04	65205.2	7495.89	0.0139	2.55	Q92692	INPIYDALSYSSPSDSYQGK
	NFATC2_S110	79560.7	5888.8	94507	6282.28	0.289	1.19	82291.6	10813.5	139669	27400.7	0.0164	1.64	Q13469;Q13469-2;Q13469-3;Q13469-4	PAGASGLSPR
	NIBAN1_S646	50797.8	5287.76	70476.8	17498.2	0.573	1.13	53496.9	10701.4	147974	52877.2	0.013	2	Q9BZQ8	GESLSLPGPSPPPDGTEQVIISR
	NIBAN2_Y593	5.45134e+06	1.02754e+06	5.85599e+06	2.63502e+06	0.443	-1.35	5.73794e+06	1.28212e+06	1.93613e+07	8.90576e+06	0.039	2.74	Q96TA1;Q96TA1-2	DSMVMHNSDPNLHLLAEGAPIDWGEEYSNSGGGGSPSPSTPESATLSEK
	NRBP1_S2	69998.9	5946.49	57043.7	5864.1	0.507	-1.26	94188.3	28342.9	184351	50622	0.0481	2.34	Q9UHY1	SEGESQTVLSSGSDPK
	NUP214_T437	7.49372e+06	1.07235e+06	9.21247e+06	1.00192e+06	0.38	1.27	7.50596e+06	1.30532e+06	1.82263e+07	4.13066e+06	0.0161	2.28	A0A494C1F2;P35658;P35658-2;P35658-5	SPGSTPTTPTSSQAPQK
	NUP93_S767	151851	23428.1	185665	9789.32	0.282	1.32	145769	21884.3	294792	61057.5	0.0461	1.89	H3BVG0;Q8N1F7	GTSPSSSSRPQR;GTSPSSSSR
	OCLN_Y29	243349	31128	193099	63500.6	0.31	-1.47	289137	69471.7	818655	324080	0.0423	2.59	A0A0G2JMZ8;Q16625;Q16625-2;Q16625-3	PNHYAPSNDIYGGEMHVR
	ORC6_T146	40000	1886.93	32606.8	5108.01	0.261	-1.33	40558.6	3763.96	115781	33006.1	0.00616	2.41	H3BT22;Q9Y5N6	IGQQVDREPGDVATPPR
	OSBPL9_S325	103422	9335.93	147837	18446.3	0.101	1.39	103464	11572.4	210724	34058.3	0.00712	1.96	Q96SU4;Q96SU4-2;Q96SU4-3;Q96SU4-6;Q96SU4-7	LIDSSGSASVLTHSSSGNSLKR;LIDSSGSASVLTHSSSGNSLK
	PARD3_S1337	101523	14212.1	119229	16186.8	0.51	1.16	103246	17273.6	181322	26887.5	0.0422	1.77	Q8TEW0;Q8TEW0-11;Q8TEW0-2;Q8TEW0-4	QDVPPSPSQVAR
	PBRM1_S355	9529.53	2195.12	13273.5	5270.86	0.952	1.03	10881.7	4003.89	66433.7	24829	0.00375	6.37	Q86U86;Q86U86-8	LSAITMALQYGSESEEDAALAAAR
	PBRM1_Y351	35623.5	8325.43	63278.5	23424.5	0.463	1.46	52630.8	25691	173288	60932.2	0.0186	4.62	Q86U86;Q86U86-8	LSAITMALQYGSESEEDAALAAAR
	PCDHAC2_S876	16539.6	1022.41	18259.9	1565.49	0.612	1.09	17041.4	2068.08	29920.8	5757.21	0.0199	1.67	Q9Y5I4	AGMHSSVHLEEAGILR
	PCYT1A_S323	230314	53297	181321	39156.9	0.466	-1.31	248345	75171.4	598840	178515	0.0491	2.47	P49585	QSPSSSPTR
	PCYT1A_S343	2.36582e+06	190368	2.70668e+06	257882	0.699	1.14	3.18844e+06	1.00725e+06	9.0989e+06	4.31041e+06	0.0392	2.39	P49585	TSPPCSPANLSR
	PDE5A_88	66178.8	5442.31	47640.6	3763.18	0.11	-1.4	67460.1	9035.13	132654	35887.9	0.0266	1.76	G5E9C5;O76074;O76074-2	GHTESCSCPLQQSPR
	PDIA6_S428	75254.4	13402.7	119569	24885.8	0.141	1.51	72573.3	13982.8	195112	36013.5	0.00519	2.72	Q15084;Q15084-2;Q15084-3;Q15084-4;Q15084-5	DGELPVEDDIDLSDVELDDLGKDEL;DGELPVEDDIDLSDVELDDLGK
	PGRMC2_S208	3.49002e+07	7.12103e+06	5.04185e+07	2.14008e+07	0.718	-1.15	3.53069e+07	8.62599e+06	9.12265e+07	2.06774e+07	0.036	2.69	O15173;O15173-2	LLKPGEEPSEYTDEEDTKDHNK;LLKPGEEPSEYTDEEDTK;PGEEPSEYTDEEDTKDHNK
	PHACTR4_S328	356418	34937.3	446565	89940.3	0.711	1.11	391712	78345.6	890670	173221	0.0143	2.39	Q8IZ21-3	SPSPPLPTHIPPEPPR
	PKM_S127	16198.2	1212.99	14763.8	1708.45	0.58	-1.12	16292.8	1747.99	40089.4	12127.3	0.0135	1.88	P14618	GSGTAEVELK
	PLEKHA4_S552	5030.19	362.134	6540.81	612.983	0.0731	1.28	5056.56	462.379	7539.15	316.686	0.0139	1.52	Q9H4M7	DLASPHLGLGSPR
	PLEKHG3_S1037	163124	16317.9	199955	37409	0.473	1.15	162330	18554.6	282449	51440.1	0.0481	1.62	A1L390;A1L390-3	PSARSPLSPTETFSWPDVR;SPLSPTETFSWPDVR
	PLEKHM2_S329	48811.4	5890.73	55810.2	8441.88	0.607	1.1	47178.9	3690.56	99458	18872.6	0.00525	1.94	Q8IWE5;Q8IWE5-2	SRSDEEASPLHPACSQK
	PML_S40	205377	23317.5	268721	44754.5	0.426	1.24	222833	47700.4	566264	169978	0.0116	2.41	P29590;P29590-11	QPSPSPSPTER
	PNN_S690	86761.6	13100.3	96249.1	14200.3	0.806	1.08	92638.7	18547.5	215329	67033.4	0.031	2.27	Q9H307	SISESSR
	PRKAA1_S356	4.06907e+06	506816	4.21194e+06	801685	0.897	-1.04	4.21178e+06	866346	1.00698e+07	2.63797e+06	0.0266	2.18	Q13131;Q13131-2	DFYLATSPPDSFLDDHHLTRPHPER;DFYLATSPPDSFLDDHHLTR
	PRKCI_T564	197712	20322.4	242054	24652	0.209	1.23	193958	17470	334701	42586.5	0.0109	1.69	P41743	PNISGEFGLDNFDSQFTNEPVQLTPDDDDIVR
	PRKD2_S198	29029.8	3736.46	25493.2	3766.04	0.674	-1.19	29126	4218.19	202626	145349	0.0381	2.86	Q9BZL6;Q9BZL6-3	RLSSTSLASGHSVR
	PSMA5_S16	25614.2	2495.41	32347.9	3414.98	0.132	1.26	24905.1	1495.33	40043.6	3084.54	0.0147	1.6	P28066	GVNTFSPEGR
	PUM1_S98	4345.66	172.638	5382.16	393.288	0.284	1.22	4590.8	706.864	7789.74	1237.83	0.0237	1.7	Q14671;Q14671-2;Q14671-3;Q5T1Z4;Q5T1Z8	QHGEQLGGGGSGGGGYNNSK
	PWP1_S50	122972	12398.5	143019	25641.3	0.735	1.1	129142	23542.4	414042	203429	0.0252	2.15	Q13610;Q13610-2	LQEEGGGSDEEETGSPSEDGMQSAR
	RAD23A_S102	120258	8793.41	140832	10550.7	0.468	1.17	133393	30814.7	280916	64849.6	0.00675	2.13	P54725	AGQGTSAPPEASPTAAPESSTSFPPAPTSGMSHPPPAAR
	RAD23B_T159	102509	12038.8	88428.7	20800.9	0.275	-1.33	107496	19970.5	259786	66864.7	0.0109	2.35	P54727	PAETPVATSPTATDSTSGDSSR
	RANBP3_T124	720640	117444	1.06586e+06	271636	0.402	1.27	733944	161671	2.84523e+06	1.01632e+06	0.00833	2.66	Q9H6Z4-2	TSSLTQFPPSQSEER
	RAPGEF1_S223	41253.3	3906.14	49617.2	4944.92	0.311	1.2	40367.2	3397.39	68300.1	9590.34	0.0314	1.62	Q13905;Q13905-2;Q13905-3;Q13905-4	PSSPASKPDGPAELPLTDR
	RBM33_S973	15669.8	801.858	19656.9	1144.06	0.175	1.25	16338.4	2127.05	29394.9	5087.47	0.00622	1.77	Q96EV2	TNSGGGDGPHISSK
	RBMS3_S49	103296	7140.47	93771.5	8909.26	0.625	-1.12	114611	23895.8	220102	52487.1	0.0448	1.79	C9J9B2;Q6XE24;Q6XE24-2;Q6XE24-4;Q6XE24-5	QSYAPAPHPMAPPSPSTNSSSNNSSNNSSGEQLSK
	RCSD1_S147	35682.5	3910.93	33349.2	3645.13	0.748	-1.08	37119.1	7352.47	71953.2	19915.9	0.0365	1.82	B7ZKW8;Q6JBY9	SQSDCGELGDFR
	REPS1_S129	143182	16075.9	226937	28619.3	0.0523	1.57	139402	12388.4	304793	54769.1	0.0116	2.06	H0YDT0;Q96D71-4	KGSVSHDTVQPR
	RFTN2_172	17834.3	2002.47	13729.4	1560.23	0.319	-1.31	19715.3	4070.98	43543.7	12644.5	0.0189	2.19	H7BZ31;Q52LD8	HLPEECRLSPSR
	RIC1_S909	91844.9	16308.4	119718	14198.9	0.323	1.37	87886	14509.7	217894	46510	0.0348	2.28	H0YFN7;Q4ADV7;Q4ADV7-2;Q4ADV7-3	SISLSQSAENVPASK
	RRP8_131	10004	899.435	8338.11	1447.65	0.361	-1.35	12639.1	3415.8	50974.9	25561.4	0.0104	2.93	E9PPY3;O43159	QGPPCSDSEEEVERK
	RRP8_133	10004	899.435	8338.11	1447.65	0.361	-1.35	12639.1	3415.8	50974.9	25561.4	0.0104	2.93	E9PPY3;O43159	QGPPCSDSEEEVERK
	RRP8_S53	188178	19085.6	149661	18430.3	0.2	-1.27	183236	11465.5	322840	69335.2	0.0439	1.58	E9PPY3;O43159	ALEAASLSQHPPSLCISDSEEEEEERK
	RTKN_S520	132923	22988.4	184709	10670.1	0.0556	1.49	125583	12200.5	234650	45417.4	0.0232	1.77	Q9BST9	TFSLDAVPPDHSPR
	RTKN_S529	150377	22878.8	196453	16049	0.0975	1.36	144371	13245.4	233657	31891.1	0.0411	1.58	Q9BST9	TFSLDAVPPDHSPR
	RTKN_T518	106231	11300.5	136288	23236.7	0.274	1.19	105105	10361.3	160157	14646.9	0.0341	1.53	Q9BST9	TFSLDAVPPDHSPR
	SARG_T497	62133.8	15708.7	47108.1	8749.94	0.628	-1.19	52866.8	8733.36	149628	41310.4	0.0481	2.45	Q9BW04	SGVGLSSYLSTEK
	SEC16A_S1369	353622	40254.1	570244	135929	0.221	1.45	359327	63634.8	919249	325594	0.0474	2.1	O15027	RSSLSSHSHQSQIYR;SSLSSHSHQSQIYR
	SEC16A_Y1380	348377	34905.2	364740	40288.5	0.862	1.04	363594	59186.6	660876	131481	0.0433	1.78	O15027	RSSLSSHSHQSQIYR;SSLSSHSHQSQIYR
	SEC61B_S7	170573	23753.9	227894	47597.8	0.442	1.21	179684	33320.9	346237	41803.3	0.0182	2.1	P60468	PGPTPSGTNVGSSGR
	SEMA4C_T716	74510.3	2597.39	92181.6	8392.23	0.165	1.21	76944.7	9240.42	131249	15074	0.00217	1.71	Q9C0C4	EPTSPPFRPCPEPDEK
	SEMA6A_S777	236868	42057.3	237348	40053.7	0.927	1.05	296477	115473	1.68956e+06	718603	0.0152	5.5	A0A0A0MQU6;B3KU01;E9PDV9;H0Y8V9;Q9H2E6;Q9H2E6-2	ADQHHLDLTALPTPESTPTLQQK
	SENP6_S350	69240.3	8590.62	55436.1	7564.7	0.289	-1.28	69787.4	10150.5	223356	91565.9	0.0151	2.06	Q9GZR1;Q9GZR1-2	ESISPQPADSACSSPAPSTGK
	SF3B1_S194	248902	30720.3	283454	60406.9	0.772	1.06	239841	26923.6	436534	56968.1	0.0188	1.8	O75533	VVNGAAASQPPSK
	SIRT1_S26	347041	30781.8	294929	52930	0.418	-1.28	430282	121442	1.23286e+06	551436	0.0131	2.63	Q96EB6;Q96EB6-2	EAASSPAGEPLRK;EAASSPAGEPLR
	SLC7A4_S427	3.86293e+06	437680	5.37944e+06	969180	0.338	1.31	3.9271e+06	583319	7.63884e+06	759341	0.0405	2.03	O43246	SSPPSSPGPASPGPLTK
	SLC9A7_S546	37505.6	2207.38	33352.3	2486.55	0.442	-1.13	39605.3	5772.92	62125.9	11285.3	0.0277	1.55	A0A087WXD1;Q96T83	VGVEEPSEEDQNEHHWQYFR
	SOD1_S103	10513.2	1797.55	13104.7	3473.78	0.762	1.11	9962.01	1374.95	50882.8	25324.9	0.0105	2.97	P00441	DGVADVSIEDSVISLSGDHCIIGR
	SPP1_S275	11246.7	1669.72	19380.3	5902.95	0.286	1.49	12428.5	3154.17	40066	13089	0.0272	2.78	P10451;P10451-3;P10451-4;P10451-5	EFHSHEFHSHEDMLVVDPK
	SPP1_S280	11246.7	1669.72	19380.3	5902.95	0.286	1.49	12428.5	3154.17	40066	13089	0.0272	2.78	P10451;P10451-3;P10451-4;P10451-5	EFHSHEFHSHEDMLVVDPK
	SPP1_Y225	156352	10140.1	142501	11083.8	0.704	-1.11	167187	27785.8	653396	367707	0.00804	2.47	P10451;P10451-3;P10451-4;P10451-5	GKDSYETSQLDDQSAETHSHK
	SRRM1_T881	105430	20402.3	154239	94917.2	0.469	-1.43	95860.5	14798	416536	140257	0.0313	3.72	A9Z1X7	KETESEAEDNLDDLEK
	SRRM2_S1320	115292	18453.2	145779	33876.4	0.594	1.17	114760	25656	286350	60557.8	0.0167	2.47	Q9UQ35	ELSNSPLRENSFGSPLEFR
	SRRM2_S1675	602982	137686	851060	266114	0.563	1.28	614450	204757	2.04854e+06	605893	0.0327	3.08	Q9UQ35	RGSRSSPEPK
	SRRM2_S435	71741.6	12592.9	39830	8257.46	0.147	-1.97	81625.2	26007.8	328085	128373	0.0361	3.3	Q9UQ35	HASSSPESPKPAPAPGSHR;HASSSPESPK
	SRRM2_S436	52196	8216.19	34725.1	5376.54	0.306	-1.54	66103.8	24020.4	232997	100492	0.022	3.32	Q9UQ35	HASSSPESPKPAPAPGSHR;HASSSPESPK
	SRRM2_S562	516194	173898	230292	63790	0.218	-1.94	460412	167251	3.28192e+06	1.51098e+06	0.00613	6.52	Q9UQ35	SHSRSPATR
	SRRM2_S564	385506	132594	237077	55616.3	0.603	-1.34	308728	95298.6	1.65266e+06	582129	0.0233	5.08	Q9UQ35	SHSRSPATR
	SRRM2_T326	1.60957e+07	1.65323e+06	1.55432e+07	1.01385e+06	0.998	-1	1.71818e+07	4.08241e+06	4.90658e+07	2.02803e+07	0.0248	1.94	Q9UQ35	GEGDAPFSEPGTTSTQRPSSPETATK
	STMN2_S69	34826.5	3171.95	32705	3169.42	0.778	-1.07	35518.8	4682.74	82036.5	23562.1	0.0172	2.09	E5RGX5;Q93045;Q93045-2	DLSLEEIQK
	TCOF1_S1227	32627.8	3952.53	36623.6	3653.33	0.516	1.15	33262.2	5285.36	96481.2	29638.1	0.00344	2.29	Q13428;Q13428-3;Q13428-4	LDSSPSVSSTLAAK
	TEX2_T269	1.41338e+06	192386	2.28099e+06	478346	0.242	1.42	1.37938e+06	168927	3.49041e+06	706412	0.0173	2.44	Q8IWB9	TAPSSPLTSPSDTR
	TFE3_S548	406797	70635.9	629037	217867	0.93	-1.05	559482	248880	6.73531e+06	3.88137e+06	0.00481	8.12	P19532	AASDPLLSSVSPAVSK
	THRAP3_T941	551525	42999.3	635000	51494.2	0.431	1.15	558437	61112.2	898060	124049	0.0335	1.58	Q9Y2W1	FSGEEGEIEDDESGTENREEK;FSGEEGEIEDDESGTENR;WAHDKFSGEEGEIEDDESGTENR;WAHDKFSGEEGEIEDDESGTENREEK
	TMF1_S77	101722	12033.3	140517	19992.7	0.139	1.35	98110.8	5231.25	188724	43100.1	0.026	1.73	A0A2R8Y7M0;P82094;P82094-2	SNTEPQSPPIASPK
	TMX2_S282	188261	24458	238094	39796.9	0.299	1.22	183728	20775.3	342606	47607	0.0122	1.85	Q9Y320;Q9Y320-2	AGDNIPEEQPVASTPTTVSDGENKK;AGDNIPEEQPVASTPTTVSDGENK
	TNKS1BP1_744	135322	5199.23	128971	10031.6	0.784	-1.07	164203	41633.9	391055	158756	0.0227	2.04	Q9C0C2	DTQSPSTCSEGLLGWSQK
	TSC1_S1079	42387.9	2136.29	49736.6	7452.75	0.641	1.11	47957.9	10554.3	123126	33108.5	0.00256	2.52	A0A2R8Y5S3;A0A2R8Y6S1;Q92574;Q92574-2	WETTMGEASASIPTTVGSLPSSK
	TTYH2_S423	10120.1	811.719	10279.7	992.336	0.977	1.01	10724.6	1904.55	18384.5	3524.33	0.0304	1.7	B4DKD1;Q9BSA4;Q9BSA4-2	MAAHSPPR
	UBTF_T201	6140.42	363.494	7801.34	862.658	0.155	1.21	6084.83	231.45	10477.9	1314.6	0.0035	1.67	E9PKP7;P17480;P17480-2	PKTPQQLWYTHEK
	UTRN_T1404	106538	11513.5	117678	11248.1	0.61	1.09	105258	10704.2	175071	25167.2	0.0223	1.62	P46939	SQPLTSPESR
	UTRN_T2222	108508	9481.45	81771.4	9532.51	0.259	-1.42	130966	35259.1	375490	152946	0.0147	2.57	P46939	TSEISIPADLDK
	WWTR1_S69	63622.7	3394.13	76050.2	10147.1	0.537	1.13	69484.6	13269.3	108169	11025.5	0.0403	1.66	C9J038;C9JR84;Q9GZV5	QSSTDSSGGHPGPR
	XPC_S351	21706.5	4113.45	39016.1	9649.69	0.347	1.53	27691.2	9600.62	79491.1	27284.3	0.0291	3.43	Q01831;Q01831-2	LTADPGGSSETSSQVLENHTK
	YBX1_S314	77583.4	10714.8	110013	22657.1	0.477	1.27	92958.2	23325.6	188351	43256.9	0.0489	2.26	P67809	AADPPAENSSAPEAEQGGAE
	ZC3H18_S556	250778	10566.3	224080	23331.1	0.572	-1.16	277003	50322.7	806761	413694	0.0205	2.12	E7ERS3;Q86VM9	KLGVSVSPSR;LGVSVSPSR
	ZC3H7B_S223	204563	15983.3	241464	21379.4	0.187	1.17	200433	8308.7	319628	28032.6	0.00387	1.57	Q9UGR2	GSPALLPSTPTMPLFPHVLDLLAPLDSSR
	ZNF395_S248	321143	20806.1	290661	43821.6	0.291	-1.18	327741	39567.5	515268	89390	0.0334	1.5	Q9H8N7	YLGDAFGSPQTDHGFETDPDPFLLDEPAPR
Class 2A	ARHGEF5_T896	1.99787e+06	405636	886323	222845	0.0121	-2.47	1.82649e+06	243298	1.04627e+06	282520	0.0434	-2.31	A0A2R8YF49	TSWPPATAR
	ATG16L1_S278	20584.8	1918.05	13869.2	1374.84	0.0361	-1.5	20566.5	2378.3	9712.9	1463.28	0.00125	-2.21	Q676U5;Q676U5-3	LSQPAGGLLDSITNIFGR
	C16orf87_S55	41443.7	4532.2	28889.5	5664.92	0.0181	-1.66	41037.5	4405.56	24867.3	2630.03	0.0462	-1.65	H3BQL3;Q6PH81	SPPSTENK
	DIS3_Y735	47088.3	3407.81	28379.5	5217.49	0.00529	-1.83	48201.4	6078.7	24011.2	3265.03	0.00678	-1.99	Q9Y2L1	SLAESLDQAESPTFPYLNTLLR
	EPN1_S489	108761	6364.58	72666.7	4687.84	0.00535	-1.5	109765	9594.27	79907.3	9017.96	0.0416	-1.4	Q9Y6I3;Q9Y6I3-1;Q9Y6I3-3	KTPESFLGPNAALVDLDSLVSRPGPTPPGAK;TPESFLGPNAALVDLDSLVSRPGPTPPGAK
	FARP1_T929	605105	137191	278192	65728.8	0.0474	-2.46	607248	127607	3.67723e+06	1.40441e+06	0.0102	4.19	C9JME2;Q9Y4F1;Q9Y4F1-2	SPDEATAADQESEDDLSASRTSLER
	FOXO1_S329	216216	19126.6	122013	9836.16	0.00517	-1.77	214132	16465.2	127391	17683.3	0.0178	-1.75	Q12778	LSPIMTEQDDLGEGDVHSMVYPPSAAK
	NFATC2_S217	126459	6449.47	77508.4	5047.09	0.000646	-1.64	126674	7828.01	93836.1	9639.17	0.0435	-1.37	Q13469;Q13469-2;Q13469-3;Q13469-4	TSPIMSPR
	PHLDB1_S539	112469	8643.63	91864.8	29564.3	0.036	-1.69	113037	11082.8	62459.3	9197.61	0.0366	-1.86	Q86UU1;Q86UU1-2;Q86UU1-3	LSPAYSLGSLTGASPCQSPCVQR
	PLEC_S4396	500131	20590.5	307139	15004.2	4.69e-05	-1.63	500866	26753.9	352094	26271.8	0.00485	-1.43	Q15149	SSSVGSSSSYPISPAVSR
	RTKN_S529	93355.8	3819.85	55574.4	2417.14	6.33e-05	-1.68	93677.4	5541.41	64014.7	7672.1	0.0032	-1.51	Q9BST9	TFSLDAVPPDHSPR
	SCAF1_S941	89533.9	20346.1	139578	88130	0.0446	-3.02	91095.6	23770.1	26647.9	9321.41	0.033	-4.05	Q9H7N4	SGGGSGGSGGQVSLK
	TBC1D4_S591	1.00704e+06	57326.8	467999	28522.9	4.58e-06	-2.16	1.00443e+06	57386	589221	53083.9	0.00151	-1.73	O60343-2	LGSVDSFER
	TP53_S155	232684	15192.7	137986	16038.2	1.54e-05	-1.74	230436	9439.86	174837	8378.71	0.0291	-1.32	A0A087WT22;A0A087WXZ1;A0A087X1Q1;A0A0U1RQC9;E7ESS1;J3KP33;P04637;P04637-2;P04637-3;P04637-4;P04637-5;P04637-6;P04637-7;P04637-8;P04637-9	ALPNNTSSSPQPK
	ABCC4_S668	18919.1	1947.11	11076.5	2430.59	0.0135	-1.92	20364.4	3989.81	23911.5	5701.71	0.617	1.16	A0A2R8Y6V8;O15439;O15439-2;O15439-3;O15439-4	TFSESSVWSQQSSRPSLK
	ACACA_S25	43407.7	9432.17	21397.1	5483.19	0.0389	-2.28	37494	3976.62	71896.4	25738.3	0.463	1.39	Q13085;Q13085-4	FIIGSVSEDNSEDEISNLVK
	ACIN1_S176	369818	93495.4	66463.1	24974.5	0.00794	-9.37	377490	100122	736834	330668	0.866	1.17	E7EQT4;Q9UKV3;S4R3H4	GDSDDEKPR
	ADD2_S592	91942.8	7013.79	63292.1	9117.9	0.0169	-1.54	96754	17480.8	88962.8	8964.5	0.849	-1.04	P35612	ETAPEEPGSPAK
	AHNAK_S1580	36822.9	5398.98	14912.8	3286.43	0.0104	-2.83	40577.9	10579.8	32137.7	9595.46	0.41	-1.45	Q09666	ISMPDVGLNLK
	AKAP12_S347	207587	27301.6	71665.2	7479.07	0.001	-2.84	210265	32193.1	120480	23474	0.0598	-1.91	Q02952	AEVASEK
	AKAP12_S696	820477	278110	178234	93665	0.0136	-9.33	542863	111195	531544	191702	0.519	-1.91	Q02952	GSSSDEEGGPK;RGSSSDEEGGPK
	AKAP12_S787	860383	54281.6	456366	43740.5	0.0165	-1.92	999698	266373	564197	63715.8	0.149	-1.56	Q02952	LEEKSEDSIAGSGVEHSTPDTEPGK;SEDSIAGSGVEHSTPDTEPGK
	AKAP12_T646	156488	24268.1	73576.6	16512.2	0.0481	-2.56	177020	53565.7	321920	163579	0.581	1.35	Q02952	SATLSSTESTASEMQEEMK
	ALDOA_Y59	627592	192567	273989	60014.9	0.0208	-2.23	537668	77127.7	480608	126635	0.531	-1.27	P04075	FYRQLLLTADDR
	ATM_T1885	232454	43442.4	135162	41473.3	0.0124	-2.44	214808	23480.5	196521	25084.1	0.813	-1.1	Q13315	STTPANLDSESEHFFR
	AUTS2_T674	147616	40136.2	72880.2	13806.8	0.0358	-1.95	129260	15876.2	97999.1	21833.3	0.278	-1.48	A0A087WVB5;A0A2R8Y8C6;Q75MD7;Q8WXX7;Q8WXX7-2	TPVVESAR
	BCR_S459	1.29149e+06	226768	694004	120426	0.0382	-1.91	1.26906e+06	205605	1.79593e+06	494106	0.403	1.34	P11274;P11274-2	HQDGLPYIDDSPSSSPHLSSK;RHQDGLPYIDDSPSSSPHLSSK
	BNIP3_151	8536.95	651.259	4339.35	386.887	0.00892	-1.98	9217.87	1814.71	16079.6	5238.63	0.199	1.45	A0A0J9YW18;F6RP06;Q12983	SSHCDSPPRSQTPQDTNR
	BRAF_S616	83677.4	11351.5	51188.4	9029.81	0.045	-1.77	80350.7	8303.32	66365.7	9864.49	0.467	-1.26	P15056	WSGSHQFEQLSGSILWMAPEVIR
	CHD1_S1687	85403	4984.02	55416.7	8521.85	0.0159	-1.65	88526.3	12616.6	76421.4	11610.7	0.447	-1.19	O14646	SPYGSRSPFEHSVEHK
	CLIC6_S393	118217	53453.3	37692.4	8778.28	0.00879	-2.75	79258.6	5859.14	58669.6	10357.1	0.409	-1.42	Q96NY7;Q96NY7-2	EEEAAGGEEESPDSSPHGEASR;ERSPEGPREEEAAGGEEESPDSSPHGEASR;SPEGPREEEAAGGEEESPDSSPHGEASR
	COBLL1_S322	817544	81131.9	529147	53484.4	0.0182	-1.55	805862	69831.9	782392	115207	0.737	-1.07	A0A0D9SG04;A0A0X1KG75;Q53SF7;Q53SF7-2;Q53SF7-3	DQTASAPATPLVNK;RDQTASAPATPLVNK
	COBLL1_T326	823604	71858.1	543579	48140.1	0.0203	-1.52	812404	60085.4	778481	105782	0.693	-1.08	A0A0D9SG04;A0A0X1KG75;Q53SF7;Q53SF7-2;Q53SF7-3	DQTASAPATPLVNK;RDQTASAPATPLVNK
	COMT_S131	31875	6687.16	10736.9	2154.43	0.0241	-2.77	27905.4	5514.16	19565	6221.04	0.256	-1.79	P21964;P21964-2	LLSPGAR
	CTNND1_Y904	91513.5	13758.5	60080.7	8235.78	0.0483	-1.5	84767.3	5131.37	101684	16464.9	0.59	1.13	O60716-3;O60716-5	SLDNNYSTPNER
	DCLK1_S358	165124	33497.7	92338.9	10164.2	0.0157	-1.7	151147	11139.2	110116	11026	0.18	-1.39	O15075;O15075-2	SSQHGGSSTSLASTK
	DCLK1_T359	165124	33497.7	92338.9	10164.2	0.0157	-1.7	151147	11139.2	110116	11026	0.18	-1.39	O15075;O15075-2	SSQHGGSSTSLASTK
	DCP1A_S523	632286	63868.3	392184	31202.2	0.0167	-1.59	624196	56317	585096	151244	0.291	-1.26	Q9NPI6	ASSPSPLTIGTPESQR
	DCTN1_S303	123094	23910.9	59351.5	10887.2	0.0275	-2.1	125816	26606.1	114176	36818.3	0.291	-1.5	A0A7P0Z4C3;E7EX90;Q14203;Q14203-3;Q14203-4;Q14203-6	AESLQQEVEALK
	DENND1A_T519	325174	27119	227672	41258.2	0.0488	-1.71	319000	13373.2	330581	49001.2	0.983	-1.01	Q8TEH3	RTSVPSPEQPQPYR;TSVPSPEQPQPYR
	DENR_T69	49059.2	9649.41	16560.4	7996.38	0.011	-4.34	42945.4	8666.09	24935.2	1288.62	0.486	-1.56	F8VVL1;O43583	LTVENSPK
	DIP2B_S187	67015.2	5238.59	40180.4	7152.89	0.000238	-1.88	65911.7	2827.68	50301	3476.26	0.117	-1.32	Q9P265	SIQGSSTSSSASSTLSHGEVK
	DNMBP_S336	24737.3	2905.59	16883.7	4243.11	0.0306	-1.64	24278.2	2960.77	28553	4970.45	0.595	1.15	A0A1B0GTX1	GEQGGHHLGIPQSSSLEK
	DOCK7_S900	3.09682e+06	180483	2.22049e+06	427902	0.0124	-1.63	3.19949e+06	421224	3.4084e+06	401288	0.761	1.07	Q96N67;Q96N67-2;Q96N67-6	SLSNSNPDISGTPTSPDDEVR;SRSLSNSNPDISGTPTSPDDEVR
	DSP_S2825	9.76618e+06	590340	6.36263e+06	704844	0.00311	-1.57	9.76538e+06	687924	7.43503e+06	526469	0.104	-1.31	P15924	GLPSPYNMSSAPGSR
	DVL2_S618	37712.4	5240.89	24360.2	5067.26	0.0445	-1.69	36698.5	4154.82	38641.5	6228.63	0.95	1.02	O14641	SGSGSESEPSSR
	EEF2K_S74	46227.3	4797.06	23354.9	4159.69	0.00251	-2.08	45821	4944.76	55138.7	12956.6	0.685	1.11	O00418	YSSSGSPANSFHFK
	EHBP1_S1035	696220	231956	326692	48434.4	0.0382	-1.82	562302	49837.3	451546	41415.7	0.502	-1.25	Q8NDI1;Q8NDI1-2;Q8NDI1-3	QRSIQEDTK;SIQEDTKK;SIQEDTK
	EPB41L4B_S466	42314.7	4830.79	30617.1	6643.36	0.0223	-1.67	40996.6	2977.69	46018.6	7957.86	0.854	1.05	Q9H329-2	WHPHSPNVRPSFQDDR
	EPRS1_S886	9.35362e+06	990725	6.04338e+06	882120	0.0312	-1.68	9.17959e+06	721653	7.74731e+06	676683	0.524	-1.19	P07814	EYIPGQPPLSQSSDSSPTR
	EPS8L3_S444	6.00427e+06	4.29292e+06	2.30235e+06	1.31489e+06	0.0378	-5.34	2.8003e+06	932625	2.28183e+06	810882	0.623	-1.56	Q8TE67;Q8TE67-3	THNHDPQPGDPNSRPSSPK
	ERBIN_S1079	524314	50161.4	346905	43256.9	0.0191	-1.56	511239	19028.2	435841	44901.7	0.382	-1.2	Q96RT1-8	QSSVSSTASVNLGDPGSTR
	ERRFI1_S265	311454	63536.6	158892	28573.4	0.0165	-2	289624	34418.3	247869	59747.1	0.365	-1.34	Q9UJM3	ISNCCIHR
	ETFA_S140	38049.9	6031.83	23674.6	5899.3	0.00204	-1.98	36342.2	4658.31	28937.8	3048.11	0.348	-1.25	P13804	LEVAPISDIIAIKSPDTFVR;SPDTFVR
	FGD4_S117	129948	30268.5	54033.6	20632.8	0.0478	-3.54	116042	26400.5	245906	123729	0.645	1.4	F8VWL3	PLHLQNSPSSNIHQTPR
	FLNB_2394	19354.5	2589.66	13395.4	3721.79	0.00735	-1.94	18080.3	1286.1	18286.7	2304.98	0.951	-1.02	O75369-8	VHSPSGAVEECHVSELEPDK
	GJA1_T326	234550	25087.6	90957.7	16667.4	0.00118	-2.82	229627	17908.8	219799	54796.6	0.678	-1.15	P17302	MGQAGSTISNSHAQPFDFPDDNQNSK
	GLCCI1_S108	903839	83940.2	620540	97866.7	0.0442	-1.56	905646	100272	781102	78039.3	0.566	-1.15	Q86VQ1	GPSPSSPTPPAAAAPAEQAPR
	GRAMD1A_S101	1.48403e+06	713161	163158	27610.6	0.0102	-6.34	1.31704e+06	651011	239011	48353.4	0.0777	-4.22	M0QZ12;Q96CP6;Q96CP6-2;Q96CP6-3	STPSSSPSLR
	GSK3B_T392	346893	31982	208784	51423.2	0.0139	-2.11	346782	39745.8	246475	26135.6	0.319	-1.4	P49841;P49841-2	IQAAASTPTNATAASDANTGDR
	GTF3C1_S1063	283170	61196.2	145679	21481.9	0.0452	-1.81	253744	32449.7	172463	43652.4	0.163	-1.61	Q12789;Q12789-3	KNSSTDQGSDEEGSLQK
	GTPBP1_T576	47638.4	6771.91	28751.6	9308.3	0.0401	-2.39	49893	9260.66	56661.2	23998.6	0.409	-1.49	O00178	LLQTTNNSPMNSK
	HID1_S653	331427	128197	65103.1	28007.3	0.0124	-6.24	206365	43090.6	179693	129481	0.227	-2.69	Q8IV36;Q8IV36-2;Q8IV36-3	SLEPEPQQSLEDGSPAK
	HIF3A_S494	36535.1	3383.16	20917	3842.42	0.0313	-2.06	35644.6	2436.58	34975.1	9912.94	0.602	-1.22	M0R104;Q9Y2N7;Q9Y2N7-2;Q9Y2N7-3;Q9Y2N7-5;Q9Y2N7-6;Q9Y2N7-7	GDPSASSPMAGAR
	HNRNPC_S239	545995	59947.6	375930	47461.1	0.0283	-1.51	538155	52355.2	440779	16450.7	0.397	-1.2	G3V2Q1;P07910	NDKSEEEQSSSSVKK;NDKSEEEQSSSSVK;SEEEQSSSSVKK;SEEEQSSSSVK
	IGFBP3_S181	282803	29094.9	154262	34284.4	0.0411	-2.27	272923	21416.9	251333	38828.3	0.777	-1.14	A6XND0;A6XND1;P17936;P17936-2	VDYESQSTDTQNFSSESKR;VDYESQSTDTQNFSSESK
	ITPR2_Y2109	40405.5	10614.3	18713.5	3612.32	0.0165	-2.1	36385.4	5613.03	36847.5	8258.33	0.841	-1.07	Q14571	DVGHNIYILAHQLAR
	ITPRID2_S739	134738	25450.6	99195.1	24844.9	0.0358	-1.64	120690	9573.53	114950	7637.14	0.871	-1.04	E9PHV5;P28290;P28290-3	SQSLPTTLLSPVR
	KANK2_T176	1.24006e+06	158473	696832	161598	0.0269	-1.98	1.25317e+06	219174	1.07124e+06	288155	0.353	-1.38	Q63ZY3;Q63ZY3-2;Q63ZY3-3	SSGLSTPVPPSAGHLAHVR
	KIAA1522_Y737	385258	32980.8	252676	58927	0.0163	-1.75	377065	18591.5	422661	100422	0.939	1.02	Q9P206-2	DQSPPPSPPPSYHPPPPPTK
	KRT19_S2	2.73311e+06	1.07135e+06	899876	301445	0.0261	-3.64	1.95914e+06	270339	1.21319e+06	298821	0.351	-1.84	K7EMS3	SVEADINGLR
	LEMD2_S138	155867	26618.8	93721.1	13987.3	0.0394	-1.73	152295	24180.1	111611	10296.1	0.364	-1.32	Q8NC56	ASVRGSSEEDEDARTPDR;ASVRGSSEEDEDAR;GSSEEDEDARTPDR
	LRP1_S3141	38815.8	8726.77	21148.5	3693.75	0.0374	-1.83	35796.9	4387.77	26354.4	4447.37	0.291	-1.42	Q07954	TVLVSSGLR
	LRP1_T3137	38815.8	8726.77	21148.5	3693.75	0.0374	-1.83	35796.9	4387.77	26354.4	4447.37	0.291	-1.42	Q07954	TVLVSSGLR
	LRP2_S4463	1.65535e+06	133025	1.14309e+06	161147	0.0136	-1.52	1.62114e+06	81235.1	1.57025e+06	119537	0.83	-1.04	P98164	LPSLSSLVK
	MAGI1_S434	132956	34369.9	53098.2	13050	0.0176	-2.95	114007	11165.8	68390.4	11815.2	0.252	-1.8	A0A087WT53;Q96QZ7;Q96QZ7-2;Q96QZ7-6;Q96QZ7-7	KDSQNSSQHSVSSHR
	MAP2_T1982	15835.1	3791.04	8697.05	2080.41	0.0322	-2.07	14964.1	2748.04	14124.1	3247.52	0.794	-1.1	A0A669KB77;P11137;P11137-3	LSNVSSSGSINLLESPQLATLAEDVTAALAK
	MAPKBP1_T1317	33396.8	3950.44	18785.5	3043.2	0.00439	-1.83	33148.6	4086.88	27230.2	3385.4	0.406	-1.21	O60336;O60336-3;O60336-4;O60336-6	PLPDRPTLAAFSPVTK
	MARS1_S825	59288.6	18752.9	28483.3	4843.68	0.0442	-1.92	50810.2	7441.56	39748.6	8845.72	0.37	-1.39	P56192	TSPKPAVVETVTTAK
	MARS1_T824	59288.6	18752.9	28483.3	4843.68	0.0442	-1.92	50810.2	7441.56	39748.6	8845.72	0.37	-1.39	P56192	TSPKPAVVETVTTAK
	MCC_666	4691.1	456.537	2823.05	276.674	0.0126	-1.66	4618.37	395.078	4532.57	754.891	0.756	-1.07	D6REY2;P23508;P23508-2	ECADAASPALSLAELR
	MLEC_S243	43308.4	3013.82	27695.3	4172.62	0.00755	-1.69	43392	3731.68	31309.4	6211.64	0.0581	-1.52	Q14165	KEEEEEEEEYDEGSNLK
	MPZL1_237	29659.1	1778.83	19684.6	3089.24	0.0423	-1.61	31250.3	4556.53	18743.8	1955.01	0.0856	-1.6	O95297;O95297-2;O95297-4	DYTGCSTSESLSPVK
	NCK2_S94	176419	17485.9	118843	25392.7	0.00374	-1.64	175466	19194.7	158407	10108.5	0.641	-1.09	O43639	DASPTPSTDAEYPANGSGADR
	NCOA5_S126	375180	93640.7	232640	84504	0.0385	-2.53	324644	40037.6	353766	61202.3	0.911	1.06	Q9HCD5	REGSYDR
	NCOR1_S161	352268	68723.4	186795	30259.6	0.042	-1.89	349204	76119.5	444302	104191	0.509	1.26	O75376;O75376-2	HEAPSSPISGQPCGDDQNASPSK
	NOC2L_S672	447862	38660.9	253783	21529.6	0.0328	-1.76	504606	112679	466281	105760	0.846	-1.06	Q9Y3T9	DLFDLNSSEEDDTEGFSER
	NOC2L_S673	169803	16970.6	95365.6	7478.31	0.0241	-1.76	184253	35676.3	195580	40589.3	0.795	1.07	Q9Y3T9	DLFDLNSSEEDDTEGFSER
	NOL4L_S390	97166.2	14588.2	54735	5975.06	0.0357	-1.74	100034	20836.2	75392.7	13408.7	0.309	-1.36	A0A087X0N3	TEVSGCPEDLTVGR
	NUCKS1_S61	839806	258257	289673	72578.5	0.0385	-2.71	691653	131301	805240	218525	0.89	1.08	Q9H1E3	NSQEDSEDSEDK;SGKNSQEDSEDSEDK
	NUMB_T436	144736	29581.1	102302	31262.2	0.05	-2.12	132356	22579.6	72221.3	10325.2	0.178	-1.82	P49757;P49757-3	RTPSEADR;TPSEADRWLEEVSK
	PAPOLA_S27	443188	101092	209044	38378.3	0.0417	-2.13	468883	131804	1.63952e+06	774976	0.0672	2.22	G3XAH6;P51003	HYGITSPISLAAPK
	PARP1_T88	132041	41466.6	45246.6	9719.08	0.00717	-2.83	114796	19308.8	81024.3	25202.6	0.159	-1.83	P09874	TAEAGGVTGK
	PCBP2_S1	409064	72155	230085	26890.6	0.0186	-1.73	381136	25158.7	252895	38447.8	0.0749	-1.61	F8VRH0	STGAQVQVAGDMLPNSTER
	PCBP2_T2	409064	72155	230085	26890.6	0.0186	-1.73	381136	25158.7	252895	38447.8	0.0749	-1.61	F8VRH0	STGAQVQVAGDMLPNSTER
	PCBP2_Y76	207433	24465.8	99059.9	9831.93	0.00162	-2.12	210418	31873.5	144435	26650.6	0.112	-1.51	F8VRH0	PSSSPVIFAGGQAYTIQGQYAIPQPDLTK
	PHKA2_T1048	57010.1	6969.95	36338.3	4497.94	0.0449	-1.58	56335.1	7647.73	51528.5	6196.72	0.74	-1.09	P46019	SSTPSSPTGTSSSDSGGHHIGWGER
	PKP2_S293	434030	32080.7	299107	50122.4	0.0393	-1.58	428064	18836.7	278729	34674.4	0.0734	-1.6	Q99959;Q99959-2	SSWHQSSFHSTR
	PLA2G4A_S435	332894	42206.8	134974	28811.9	0.034	-2.77	454423	158721	1.0012e+06	574031	0.608	1.32	P47712	HIVSNDSSDSDDESHEPK
	PPP1R1B_S45	42689.1	14115	24801.9	9177.72	0.0475	-2.17	36142.2	7297.12	37355.4	6250.61	0.928	1.04	Q9UD71;Q9UD71-2	LSEHSSPEEEASPHQR
	PPP1R3D_S77	1.7628e+07	2.04328e+06	1.10656e+07	1.64716e+06	0.0354	-1.63	1.75396e+07	2.3081e+06	1.06257e+07	1.33439e+06	0.0659	-1.65	O95685	SLPSSPERR;SLPSSPER
	PRKAA1_Y27	10611.6	3044.3	4684.1	682.055	0.0209	-2.02	9135.68	1217.26	5145.98	704.303	0.0874	-1.82	Q13131;Q13131-2	IGHYILGDTLGVGTFGK
	PRKCSH_S449	164832	85081.2	38526.2	8089.32	0.0202	-3.19	110827	24806.1	115312	32004.9	0.895	-1.08	K7ELL7	LGGSPTSLGTWGSWIGPDHDK
	PRPF4B_S144	420664	41841.5	230495	26337.4	0.00641	-1.85	416153	39129.8	426682	92351.5	0.85	-1.05	Q13523	VQSGMGLILQGYESGSEEEGEIHEK
	PTBP1_S79	132593	29989.3	60406.4	9046.69	0.0103	-2.1	122183	14977.2	87946.9	20093.3	0.152	-1.59	A0A7I2V621;A6NLN1;P26599;P26599-2;P26599-3	LPIDVTEGEVISLGLPFGK
	PTBP1_T73	132593	29989.3	60406.4	9046.69	0.0103	-2.1	122183	14977.2	87946.9	20093.3	0.152	-1.59	A0A7I2V621;A6NLN1;P26599;P26599-2;P26599-3	LPIDVTEGEVISLGLPFGK
	PTK2_Y905	187349	40752.6	75713.2	18467.7	0.0429	-2.5	189705	51565.7	159632	53736.6	0.771	-1.16	E7ESA6;H0YBP1;Q05397;Q05397-7	GSIDREDGSLQGPIGNQHIYQPVGKPDPAAPPK
	PTPN14_S625	49627.2	3437.47	30919.1	4118.28	0.0264	-1.68	51779.5	7791.18	49519.3	7549.31	0.881	-1.04	Q15678	TFQEDSSPVVHQSLQEVSEPLTATK
	RABEP1_S407	773547	80392.9	480661	30921.9	0.0412	-1.57	788739	120132	861895	157677	0.834	1.05	Q15276	AQSTDSLGTSGSLQSK
	RALGAPB_S548	72530.9	4090.07	49771.3	4778.12	0.0176	-1.5	73064.6	6207.87	67619.6	10377.1	0.52	-1.13	A2A2F0;Q86X10;Q86X10-2;Q86X10-3	TNSGISSASGGSTEPTTPDSERPAQALLR
	RALGAPB_T1131	42680.2	5337.45	26723.4	3127.9	0.0308	-1.58	40539	2245.7	43314.9	7414.36	0.979	1.01	A2A2F0;Q86X10;Q86X10-2;Q86X10-3	QPSLTLELFPNHTDNLNSSQR
	RBM15B_T631	351981	105672	132961	28244.5	0.0329	-2.89	297475	40630.1	365298	125544	0.965	-1.02	Q8NDT2	GSDRTPER
	RBM5_Y76	61519.9	3491.53	41650	5515.1	0.0486	-1.55	64809.1	9878.68	51377.3	1778.76	0.497	-1.19	P52756	SEDGYHSDGDYGEHDYRHDISDER;SEDGYHSDGDYGEHDYR
	RBMX_S315	214801	29755.1	118066	13471.8	0.0106	-1.8	209834	22231.9	178327	28646.3	0.401	-1.24	P38159	YDDYSSSRDGYGGSR;YDDYSSSR
	RREB1_S161	84549.8	27719.1	35998.5	5663.05	0.0273	-2.06	70412.2	9081.58	59651.7	10169	0.583	-1.22	Q92766;Q92766-2	DPNSATATAPPSPLK
	RREB1_T157	84549.8	27719.1	35998.5	5663.05	0.0273	-2.06	70412.2	9081.58	59651.7	10169	0.583	-1.22	Q92766;Q92766-2	DPNSATATAPPSPLK
	RTL1_S384	95903.3	15246.6	54526.5	4755.74	0.0277	-1.66	89218.1	5051.55	78327.7	17663.9	0.39	-1.25	A6NKG5	NLTWIDSPAPER
	SCAF11_S610	535593	50608.8	350581	75073.2	0.0289	-1.74	522134	23210.3	633928	110149	0.696	1.12	F8VXG7;Q99590;Q99590-2	FHSPSTTWSPNK
	SEPTIN9_T42	780916	137671	351286	61889.9	0.0252	-2.27	751254	120013	1.01398e+06	361155	0.957	1.02	Q9UHD8	SFEVEEVETPNSTPPRR;SFEVEEVETPNSTPPR
	SESN3_S7	9323.38	385.602	6490.91	1416.69	0.0167	-1.66	9441.82	814.633	11498.7	1860.7	0.487	1.18	P58005;P58005-3	GGGSPSAAANYLLCTNCR
	SF3B2_Y371	52653.7	6341.81	36014	5749.89	0.0148	-1.52	51596.4	4622.9	37177.3	2153.15	0.105	-1.37	Q13435	GSDSPAADVEIEYVTEEPEIYEPNFIFFK
	SH3PXD2B_Y508	279938	25821.6	162509	23465.5	0.0378	-1.85	291770	48061.4	635800	270286	0.204	1.54	A1X283	ASSDMSASAGYEEISDPDMEEK;KASSDMSASAGYEEISDPDMEEK
	SHROOM2_S1110	249085	28636.3	143506	19643.1	0.00975	-1.78	243534	23541.2	187285	25688.1	0.229	-1.35	Q13796	LSLSHSPSVFSSAQPQDTPK
	SHROOM2_S195	195559	52505.9	95297.6	17609.5	0.05	-1.88	165039	15508.5	129425	11307.2	0.515	-1.27	Q13796	SNSSIDHLGSHSK
	SIPA1L1_S1369	133940	10291.9	97379.8	19997.8	0.0189	-1.6	136744	18596.6	112833	5608.49	0.489	-1.17	O43166-2;O43166-3	KTESSLSLDIHSK
	SIPA1_T776	1.69153e+06	349094	908923	226844	0.0344	-1.99	1.4876e+06	124705	1.19472e+06	175379	0.47	-1.3	F6RY50;Q96FS4	PSVPSADSETPLTQDRPGSPSGSEDK
	SLCO4A1_S40	63901.2	9054.56	34457.7	6052.85	0.0123	-2.24	60543.2	2895.85	52712.3	7219.35	0.612	-1.2	E1P5H9;Q96BD0;Q96BD0-2;Q96BD0-3;Q96BD0-4	ASPGTPLSPGSLR
	SLCO4A1_T37	87220.3	4397.85	54539	8089.91	0.00144	-1.74	87566.3	6337.54	68188.2	5670.6	0.173	-1.29	E1P5H9;Q96BD0;Q96BD0-2;Q96BD0-3;Q96BD0-4	ASPGTPLSPGSLR
	SNX2_S119	97843.4	11408.8	59048.2	10676.4	0.043	-1.83	96483.9	11992.7	93527.8	12507.7	0.904	-1.04	O60749	SMSAPVIFDR
	SNX30_T61	65255.2	6135	43335.6	3298.74	0.031	-1.5	68184.7	13097	57373.7	7849.66	0.478	-1.16	Q5VWJ9	DLILPNGGTPAGTSSPASSSSLLNR
	SOS1_S1071	1.11199e+07	6.96454e+06	1.73347e+06	392091	0.0115	-4.1	6.05726e+06	1.57527e+06	1.85331e+06	478941	0.0632	-3.27	G5E9C8	IPESETESTASAPNSPR
	SOS1_T1073	1.47233e+06	279243	593912	149417	0.0118	-2.99	1.54432e+06	348900	2.47718e+06	967593	0.674	1.22	G5E9C8	IPESETESTASAPNSPR
	SPTAN1_S1029	1.38488e+07	685647	9.28706e+06	599019	0.000724	-1.5	1.37962e+07	570054	1.15464e+07	856003	0.139	-1.21	Q13813	KLDPAQSASRENLLEEQGSIALR;KLDPAQSASR;LDPAQSASRENLLEEQGSIALR;LDPAQSASR
	SQSTM1_S266	680867	84669.3	396647	76550.4	0.0422	-1.93	664296	74726.9	449001	35297.4	0.31	-1.46	Q13501;Q13501-2	SRLTPVSPESSSTEEK
	SRP72_T638	5.67179e+07	1.55067e+07	1.61094e+07	2.87077e+06	0.00766	-3.5	5.14396e+07	1.158e+07	1.30164e+08	5.62215e+07	0.305	1.7	O76094	TVSSPPTSPRPGSAATVSASTSNIIPPR
	SRRM2_S297	187621	17281.5	126906	16079.2	0.0139	-1.54	184456	12840.7	150738	15048	0.275	-1.24	Q9UQ35	SPSPASGR
	SSH3_S16	31411.9	2557.39	21436.1	2551.39	0.0343	-1.5	31411.1	2830.39	24043.6	2266.38	0.225	-1.31	Q8TE77	SPPGSGASTPVGPWDQAVQR
	SSH3_T17	31411.9	2557.39	21436.1	2551.39	0.0343	-1.5	31411.1	2830.39	24043.6	2266.38	0.225	-1.31	Q8TE77	SPPGSGASTPVGPWDQAVQR
	SYNPO2L_S421	52479.4	6062.97	27751.6	3130.81	0.0166	-1.89	53787.7	8491.03	50460.7	13862.8	0.438	-1.26	Q9H987;Q9H987-2	VEPAAMLNGEGLQSPPR
	TAGAP_S661	6050.5	362.691	3892.23	465.673	0.0119	-1.61	6191.95	733.023	4634.99	384.176	0.203	-1.31	Q8N103	EPLPGHGLSPLPER
	TANC1_S313	294614	64118.4	134870	56116	0.0108	-3.07	253157	29459.8	196689	23700.9	0.592	-1.3	Q9C0D5;Q9C0D5-2	PNSVAATSSTK
	TBC1D4_S588	35809.4	1087.77	24260.8	2293.11	0.00227	-1.52	36110.6	2349.53	31713.2	4093.51	0.304	-1.16	O60343-2	LGSVDSFER
	TBC1D4_S591	35809.4	1087.77	24260.8	2293.11	0.00227	-1.52	36110.6	2349.53	31713.2	4093.51	0.304	-1.16	O60343-2	LGSVDSFER
	TFEB_T344	101496	8813.32	57838.7	9177.28	0.024	-1.93	110486	21847.1	99455.8	25597.6	0.573	-1.2	B0QYS6;B0QYS7;P19484	VHGLPTTSPSGMNMAELAQQVVK
	TMEM179B_S205	132534	13652.3	82183.5	11655.9	0.0184	-1.69	129195	8677.27	99787.9	6550.71	0.299	-1.29	Q7Z7N9	GDPEWSSETDALVGSR
	TMEM245_S327	453747	41639.2	245873	45249	0.0292	-2.04	495224	107951	342496	58807.6	0.35	-1.41	Q9H330	GESAPTLSTSPSPSSPSPTSPSPTLGR
	TNRC6B_S879	307987	34437.7	158574	17568.6	0.0193	-1.94	318181	61888.5	569623	195677	0.244	1.45	Q9UPQ9;Q9UPQ9-1	DEEPSGWEEPSPQSISR
	TOP2B_S1522	74505.6	5958.57	50111	5297.55	0.0428	-1.5	77732.1	13207.3	69313.6	9088.55	0.61	-1.12	Q02880;Q02880-2	VVEAVNSDSDSEFGIPK
	TOP2B_S1526	2.04441e+06	612325	661206	250566	0.0107	-3.26	1.52669e+06	221510	1.61694e+06	573792	0.788	-1.15	Q02880;Q02880-2	VVEAVNSDSDSEFGIPK
	TP53BP1_S398	51778.7	10340.1	32082.5	8463.24	0.0423	-1.88	49131.7	7294.41	51910.3	5220.99	0.787	1.1	Q12888;Q12888-2;Q12888-3	PMDTSVLSEEGGEPFQK
	TRIM24_S1025	1.10839e+06	164275	665798	150005	0.0128	-1.92	1.15454e+06	276407	1.02941e+06	129228	0.885	-1.04	O15164;O15164-2	NESEDNKFSDDSDDDFVQPR
	TRIM28_S601	1.65196e+06	230455	623482	188909	0.0239	-3.21	1.81213e+06	436964	4.49302e+06	1.67111e+06	0.285	1.87	Q13263	LASPSGSTSSGLEVVAPEGTSAPGGGPGTLDDSATICR
	TUBA1A_Y272	58305.2	12012.1	30493.5	4097.84	0.0105	-1.88	54414.3	6134.52	44330.4	10228.8	0.231	-1.39	Q71U36;Q71U36-2	IHFPLATYAPVISAEK
	TYRO3_S752	143478	26502.3	47413.3	8441.67	0.00263	-3.01	139481	26080.9	98049	19960.3	0.271	-1.54	H0YNK6;Q06418	MELENILGQLSVLSASQDPLYINIER
	UBAP2L_S487	599923	143017	240000	47539	0.0363	-2.49	611145	198986	280697	62152.5	0.158	-2.03	F8W726;Q14157;Q14157-1;Q14157-3;Q14157-4;Q14157-5	STSAPQMSPGSSDNQSSSPQPAQQK
	UBR4_S619	53984.7	11445.5	27039.3	7014.63	0.0155	-2.32	50486.2	7958.14	46307.2	10493.3	0.628	-1.21	Q5T4S7;Q5T4S7-2;Q5T4S7-3;Q5T4S7-4	AAPPPPPPPPPLESSPR
	UNC13B_203	197444	26062.9	125880	14533	0.0319	-1.6	190832	13641.5	206210	45899.5	0.995	-1	O14795;O14795-2	KPLPTAAAQCSFEDPDSAVDDRDSDYR;KPLPTAAAQCSFEDPDSAVDDR
	UPF1_S1107	848959	106955	516533	71997.8	0.019	-1.69	812219	63593.8	1.02479e+06	315441	0.796	1.07	Q92900;Q92900-2	SQIDVALSQDSTYQGER
	UPF3B_S409	17707.7	2483.37	11131.5	1812.76	0.0428	-1.66	17043.6	2099.73	12265.7	1412.42	0.258	-1.38	Q9BZI7;Q9BZI7-2	KAESTESIGSSEK
	VAPA_S216	180287	44878.7	65318.5	14797.7	0.0286	-2.87	176130	41315.3	243588	79873.3	0.754	1.18	Q9P0L0	PGSTSTASFR;VAHSDKPGSTSTASFR
	WAPL_S223	660507	130797	342064	47047.3	0.0309	-1.88	650947	139928	382981	66977.8	0.106	-1.72	Q7Z5K2;Q7Z5K2-2;Q7Z5K2-3	RPESPSEISPIK
	YAP1_S382	104739	11245.3	66963.4	15177.2	0.0381	-1.89	118506	32371.6	96624.6	12575.1	0.774	-1.1	P46937;P46937-9	TMTTNSSDPFLNSGTYHSR
	YAP1_T145	1.55504e+06	157766	813821	139351	0.0251	-2.06	1.63769e+06	348778	1.8952e+06	499664	0.875	1.06	P46937;P46937-9	AHSSPASLQLGAVSPGTLTPTGVVSGPAATPTAQHLR
	ZC3HC1_S24	31874.8	3674.85	24351.4	5589.39	0.0427	-1.63	31060	2583.59	30529.2	2262.26	0.96	-1.01	C9J0I9;Q86WB0	SPEGTPQK
	ZC3HC1_S316	204875	30715.5	90423.7	15185.4	0.00781	-2.47	207543	37366.4	311955	94716.2	0.428	1.34	C9J0I9;Q86WB0	SWDSSSPVDRPEPEAASPTTR;TRSWDSSSPVDRPEPEAASPTTR
	ZMYND8_S754	83116	9226.86	54587.5	6553.11	0.0205	-1.52	82155.6	8996.35	73519	6854.14	0.633	-1.1	Q9ULU4;Q9ULU4-10;Q9ULU4-11;Q9ULU4-19;Q9ULU4-20;Q9ULU4-5;Q9ULU4-7	TPPSTTVGSHSPPETPVLTR
	ZNF580_S13	204976	25861.3	132106	21515.1	0.0433	-1.7	196993	20501.9	175731	33558.7	0.541	-1.2	K7ENY2;K7ERU0;Q9UK33	SSSPEAMDPPPPK
	ZNF687_268	291571	20920.1	139251	32608.2	0.0306	-2.49	370670	104558	154431	24038.7	0.152	-2	Q8N1G0	QESCSPHHPQVLAQQGSGSSPK
	ZSWIM4_S123	459708	60309	175248	50899.2	0.00164	-3.47	565456	189304	359966	73853.7	0.439	-1.38	Q9H7M6	VLQVGFHLSGNIR
Class 2B	AHNAK_S5735	149230	22728.7	68323	10846.7	0.0179	-2.22	151669	27297.8	422934	90665	0.0164	2.61	Q09666	GGVTGSPEASISGSK
	DLGAP4_T915	22211.4	3157.52	12231.8	792.437	0.0458	-1.71	22181	3946.29	52615.7	12658.1	0.0155	2.2	Q9Y2H0;Q9Y2H0-3	ANSWQLVETPEK
	MEX3C_T541	507082	64247.1	294925	18848.9	0.0398	-1.66	514273	82186	135272	22090.7	8.3e-05	-3.78	Q5U5Q3	RGSQPSTPRLSPTFPESIEHPLAR
	NOP56_S520	3.68447e+06	338330	2.22394e+06	203371	0.00238	-1.65	3.58455e+06	157735	5.95981e+06	955862	0.0159	1.57	O00567	EELMSSDLEETAGSTSIPK
	PLXNA1_S1635	59568.7	3437.85	37602	5268.9	0.00675	-1.69	61391.7	7617.11	100796	11855.8	0.0233	1.66	Q9UIW2	TASSPDSLR
	PRPF38B_S12	21443.9	1796.58	12600.8	1176.52	0.00173	-1.7	21151.3	1530.57	32693.5	2473.51	0.0223	1.54	Q5VTL8	ANNSPALTGNSQPQHQAAAAAAQQQQQCGGGGATK
	SCARF2_S693	287221	46981.7	162674	16040.8	0.0349	-1.66	268003	27349.6	573525	61048.6	0.0095	2.14	Q96GP6;Q96GP6-2	APSPPPPGSEAAPSPSK
	SLC9A3R1_T293	7.46063e+06	582774	3.25979e+06	611077	0.00421	-2.46	7.82323e+06	1.31672e+06	2.1039e+07	5.00145e+06	0.0113	2.51	O14745	SASSDTSEELNSQDSPPK
	AFDN_S1325	242106	9534.21	157889	11578.6	0.0137	-1.56	253578	33411.1	211569	19795.8	0.448	-1.16	J3KN01;P55196;P55196-5	KSDSDMWINQSSSLDSSTSSQEHLNHSSK;SDSDMWINQSSSLDSSTSSQEHLNHSSK
	AFDN_S1508	278770	30422.6	157033	16028.7	0.0121	-1.79	271595	18772.3	274350	39646.2	0.913	-1.03	J3KN01;P55196;P55196-5	DLQYITVSK
	AHNAK_S5735	115789	8545.17	58952.5	11200.4	0.0088	-2.17	121131	18911.1	207365	28268.8	0.0993	1.73	Q09666	GGVTGSPEASISGSK
	AHNAK_S5737	92714.2	6751.15	48898.3	9525.59	0.012	-2.12	97163.5	15297.8	161697	22412.9	0.121	1.69	Q09666	GGVTGSPEASISGSK
	ANK3_S617	5493.93	638.522	3383.97	295.132	0.00998	-1.61	5376.11	455.284	4517.1	373.09	0.393	-1.19	Q12955-5	VALLLLDQGASPHAAAK
	ATL3_S517	8032.44	1029.59	4992.77	611.914	0.0119	-1.61	7826.4	785.48	7547.65	669.645	0.871	-1.03	F5H6I7;Q6DD88	DAVVGRPSMDK
	ATP8A2_T1141	32439.9	5251.77	16787.9	3136.14	0.0288	-2.04	34314.8	7323.36	53780.5	5344.19	0.142	1.73	Q9NTI2;Q9NTI2-1	TPPTLFR
	AUP1_S385	45041.5	7664.74	22433.1	4079.19	0.0155	-2.08	43963.6	7359.61	35202.9	3005.77	0.627	-1.18	Q9Y679	QESLQER
	BBS2_S365	44064.9	14226.3	17299.3	5976.35	0.026	-6.03	61450.3	32667.7	52917	12391.8	0.759	1.32	H3BRL0;Q9BXC9	AELASPLNEADGHR
	BCR_S462	572567	109879	287593	63387.5	0.0498	-2.3	533590	53036.1	774877	182529	0.642	1.25	P11274;P11274-2	HQDGLPYIDDSPSSSPHLSSK
	BRD8_S416	207552	29268.9	119785	18062.5	0.0273	-1.74	197679	21531.3	189343	22393.2	0.856	-1.05	H7C127;H7C128;H7C179;Q9H0E9-2;Q9H0E9-3;Q9H0E9-4	APSIDGKEELDLAEK
	CAV2_S20	270506	27550	141998	26245.1	0.005	-2.07	273027	36761.4	255737	26064.8	0.861	-1.05	E9PCT3;P51636;P51636-3	ADVQLFMDDDSYSHHSGLEYADPEK
	CAVIN1_S365	218210	11037.1	137312	14235.7	0.0161	-1.64	235255	41804.8	249506	34899.9	0.677	1.1	Q6NZI2	GSSPDVHALLEITEESDAVLVDK;RGSSPDVHALLEITEESDAVLVDK
	CBX6_T281	60086	9225.47	36742	6710.41	0.0165	-1.73	58163	7065.59	76014.1	12605.4	0.343	1.27	B0QXZ6;O95503	LLPETVSPSAPSWR
	CCNYL1_Y120	174403	24251.4	96207.3	12330.2	0.0163	-1.81	171842	22789.2	175096	22325	0.929	1.02	Q8N7R7;Q8N7R7-3	YSSCSTIFLDDSTVSQPNLR
	CD2AP_T512	3.25049e+06	1.06409e+06	1.13762e+06	361744	0.0474	-3.16	3.83604e+06	1.65608e+06	4.04819e+06	816598	0.601	1.41	Q9Y5K6	FNGGHSPTHSPEK
	CENPB_T150	184291	60609.7	77647.2	24247.7	0.0259	-3.47	170318	39646.4	436801	108522	0.149	2.52	P07199	TPAAPASPAAVPSEGSGGSTTGWR
	CGNL1_S297	385436	35520.3	218464	29754	0.000542	-1.81	379129	30605.8	442143	57411.4	0.471	1.14	Q0VF96	SSSSSTTPTSANSLYR
	CHAMP1_S284	705114	103864	429003	84724	0.0369	-1.74	656320	31416.9	751648	66165.3	0.684	1.13	Q96JM3	KPSPSESPEPWK
	CLIC4_263	19775.8	3038.38	12643.4	1636.48	0.0183	-1.56	18803.2	1487.77	21960	1895.94	0.477	1.16	Q9Y696	DEFTNTCPSDK
	CRABP1_T7	9355.59	1719.88	4865.84	946.928	0.0469	-2.16	9430.87	1728.46	11069.2	2069.56	0.703	1.18	P29762	PNFAGTWK
	CSTB_34	74133.3	13089.1	41093.7	7479.99	0.0198	-1.86	69186.3	6257.73	72643.1	6610.49	0.871	1.05	P04080	MMCGAPSATQPATAETQHIADQVR
	DAXX_702	73048.9	13177.9	31066.2	7660.27	0.0081	-2.58	68467.6	10056.5	92738.1	19764.5	0.52	1.29	Q9UER7;Q9UER7-3	ICTLPSPPSPLASLAPVADSSTR
	DSP_S2821	7.32733e+06	465800	4.51021e+06	525802	0.00211	-1.67	7.36163e+06	620704	6.06112e+06	467981	0.277	-1.21	P15924	GLPSPYNMSSAPGSR
	EIF2AK2_S83	71683.3	30130.1	16349.1	3847.53	0.0293	-3.39	54602.4	12884	39196.2	8630.89	0.6	-1.39	A0A7P0TAL9;A0A7P0TBA9;P19525;P19525-2	AVSPLLLTTTNSSEGLSMGNYIGLINR
	EIF4A1_T158	17263.1	1411.23	12029.4	1553.38	0.0424	-1.52	17396.3	1952.2	18896.2	2126.16	0.738	1.08	P60842	LQMEAPHIIVGTPGR
	EIF4G3_S1445	124994	11311.8	83082.8	13110.8	0.0369	-1.56	130892	23667.3	201381	31936.2	0.0824	1.54	A0A0A0MSA7;A0A0U1RQK7;O43432;O43432-3	LDFIESDSPCSSEALSK
	EMC8_S103	78401	6122.72	47847.1	5010.49	0.0204	-1.71	76893.1	2750.7	97990.5	12764.6	0.435	1.22	O43402	DASPNQVAEK
	EPN1_S419	286593	36062	134809	31002.9	0.00263	-2.36	290303	53738.5	298197	60688.1	0.974	1.01	Q9Y6I3;Q9Y6I3-1;Q9Y6I3-3	TALPTSGSSAGELELLAGEVPARSPGAFDMSGVR;TALPTSGSSAGELELLAGEVPAR
	FAM117A_S67	67831.3	7140.4	46251.9	4838.95	0.037	-1.5	67104.3	6169.82	99026.4	4496.08	0.0746	1.5	Q9C073	AASVPCSVAPEK
	FGD6_S721	68408.6	7619.8	41687.7	3967.6	0.00863	-1.62	65627.8	2492.82	69306.3	9165.18	0.948	1.01	Q6ZV73;Q6ZV73-2	AESLDDQMLSR
	FOXK2_S9	155167	23161	89785.4	10056.7	0.0299	-1.68	151424	22276	168129	23377.7	0.689	1.11	Q01167	AAAAAALSGAGTPPAGGGAGGGGAGGGGSPPGGWAVAR
	GAPDH_T176	52356.6	6118.08	33640.9	4890.27	0.0214	-1.58	50533.9	2984.48	52862	3223.81	0.841	1.05	P04406	VIHDNFGIVEGLMTTVHAITATQK
	GIT2_S365	102748	21262.3	55826.5	5741.21	0.0319	-1.7	92449	6933.24	84572.7	10456.5	0.704	-1.11	Q14161;Q14161-3	QQGSSLSGSK
	GNL1_T50	1.46229e+06	173152	834724	175950	0.0112	-1.91	1.40355e+06	124019	1.94346e+06	177170	0.246	1.39	P36915	EEQTDTSDGESVTHHIR;REEQTDTSDGESVTHHIR
	HIVEP3_S805	30173.2	3868.12	19593.6	3650.47	0.0199	-1.73	29996.3	3661.67	37376.9	3420.85	0.357	1.28	Q5T1R4;Q5T1R4-2	EISVIQHTSSFEK
	HOMEZ_231	443963	29500.1	251431	33630.6	0.00807	-1.9	467704	76647.1	560762	86189.7	0.493	1.2	A0A669KB72;Q8IX15;Q8IX15-3;U3KPW8	PLQPLGCVPQSVSPSEQALPPHLEPAWPQGLR
	HTT_373	230438	15410.6	146624	11693.9	0.00784	-1.59	239146	35228.7	214343	18146	0.688	-1.08	A0A7P0TA78;A0A7P0TAC5;A0A7P0TAN5;P42858	SGSIVELIAGGGSSCSPVLSR
	IGF2BP1_S73	15691.8	1022.17	11051.5	2102.64	0.0164	-1.59	15865.2	1722.01	20172.1	2902.9	0.309	1.25	Q9NZI8	RLEIEHSVPK
	KIAA1217_S353	164213	24689.2	92050	17461.2	0.044	-1.85	163239	29784.8	173542	26360.6	0.824	1.08	Q5T5P2	ISSLPVSRPISPSPSAILER
	KIAA1217_S357	296167	34182.8	141002	18206.8	0.017	-2.1	313137	61777.1	266752	42754.5	0.731	-1.13	Q5T5P2	ISSLPVSRPISPSPSAILER
	KIAA1522_S728	588760	48683.7	360505	33952.6	0.00737	-1.64	590081	61672.5	615814	46678.1	0.791	1.05	Q9P206-2	DQSPPPSPPPSYHPPPPPTK
	KIF13B_S1391	498028	81035.1	257702	51052.4	0.0121	-2.05	478199	69523.8	668164	121368	0.309	1.38	Q9NQT8	LSGSRQDLIPSYSLGSNK
	KIF26B_S821	93332.5	15451.5	48904.4	4714.48	0.0287	-1.78	86846.9	8907.01	99549.8	9004.65	0.627	1.15	A0A0G2JR66;B7WPD9;Q2KJY2;Q2KJY2-2	LSQAAGASPLSESDKEDNGSEGQLTNR
	LRRFIP1_S209	19714.6	2571.73	12513.2	1392.48	0.0165	-1.57	18770.2	944.569	24654.4	1371.27	0.199	1.31	Q32MZ4-4	ASPVVEERPEK
	MAML1_S303	25936.6	3821.92	17090.3	2011.16	0.0258	-1.52	24792.4	2145.78	30735.6	3012.47	0.321	1.23	Q92585	TEFSPAAFEQEQLGSPQVR
	MAMLD1_S676	49432.9	2610.19	32898.2	4349.68	0.0156	-1.59	50551.8	5411.31	54378.2	6233.77	0.726	1.08	Q13495;Q13495-4	QDPQPGDVSPSNITHVDK
	MAP1S_S786	116152	18267	63150	13549.1	0.0482	-1.93	119849	25129.6	192998	20168	0.143	1.76	Q66K74;Q66K74-2	AGGLGAEETPPTSVSESLPTLSDSDPVPLAPGAADSDEDTEGFGVPR
	MAP2K2_S293	177736	70765.4	78012.6	14765	0.0413	-1.94	132499	12730.5	140977	14461.2	0.866	1.06	P36507	ELEAIFGRPVVDGEEGEPHSISPR;PVVDGEEGEPHSISPR
	MAPRE2_S253	16653.1	5848.85	5404.27	824.428	0.0182	-2.4	12460.1	1894.76	9823.89	1355.57	0.566	-1.27	Q15555;Q15555-3;Q15555-4;Q15555-5	DLETQVIQLNEQVHSLK
	MARK1_S589	216062	19915.8	117801	17624.2	0.0148	-1.95	231900	44382.5	339018	61449.8	0.192	1.49	A0A087X0I6;A0A7I2V550;A0A7I2YQC1;B4DIB3;Q9P0L2;Q9P0L2-2;Q9P0L2-3	VPAASPSAHSISTATPDR
	MARK4_S438	10154.3	2018.1	5886.93	951.809	0.017	-1.88	9280.51	578.975	9450.11	518.79	0.945	1.02	Q96L34;Q96L34-2	RSPTSTGEAELK
	MEX3D_T510	204329	28898.2	124615	20198.4	0.0448	-1.71	197843	21805.5	212207	17454.8	0.771	1.09	Q86XN8;Q86XN8-2;Q86XN8-3;S4R446	SSGAGTPRHSPTLPEPGGLR
	MLPH_S482	2343.54	386.583	1209.18	162.583	0.025	-1.92	2459.02	549.553	1938.95	263.507	0.605	-1.18	Q9BV36-2;Q9BV36-3	SNLPIFLPR
	MXRA7_S128	195327	11377.6	129573	10990.9	0.00311	-1.54	195445	13103.5	186208	21373.6	0.647	-1.07	P84157-2	GPSSEGPEEEDGEGFSFK
	MYCBP2_T2756	31570.8	5805.49	18304.1	3495.82	0.0289	-1.81	29784.1	4096.6	28341.8	2525.65	0.93	-1.03	A0A499FJI4;O75592;O75592-2	SLSPNHNTLQTLK
	MYCBP2_T2759	38426.1	6782.31	21376	3985.79	0.0189	-1.89	36632.4	5173.31	32728.7	3162.36	0.764	-1.09	A0A499FJI4;O75592;O75592-2	SLSPNHNTLQTLK
	MYL6_T45	8590.94	4448.92	1195.2	435.261	0.0207	-9.91	3257.73	603.628	5932.75	1212.84	0.619	1.73	G8JLA2;P60660-2	ALGQNPTNAEVLK
	NCK1_Y41	33383.4	2848.39	21317.9	3036.13	0.00966	-1.63	32761.9	1974.64	35736	2258.21	0.678	1.09	C9JAB9;P16333-2	LYDLNMPAYVK
	NCKAP5L_S181	4915.39	397.423	3107.29	223.948	0.00415	-1.58	4951.84	513.17	4598.1	454.601	0.673	-1.08	Q9HCH0	PGGPGPPAAPPPALDALSPFLR
	NCOR1_S1977	232073	21819.2	135383	21488.3	0.0225	-1.78	245565	52748.8	376436	32553.5	0.0858	1.65	O75376;O75376-2	YETPSDAIEVISPASSPAPPQEK
	NCOR1_S1980	207646	17453.3	131358	27049.2	0.0368	-1.77	212513	30371.6	270061	6276.57	0.359	1.33	O75376;O75376-2	YETPSDAIEVISPASSPAPPQEK
	NFIL3_S285	62490.1	9894.63	30736	4401.71	0.0333	-2.09	60323.5	9003.16	128842	26502.1	0.0738	2.06	Q16649	SSDGEDEQQVPK;TSETDDGVVGKSSDGEDEQQVPK
	NOTCH2_S2078	87272.7	14793.8	52130.4	9893.29	0.0488	-1.79	80402.7	7744.69	129721	17734.2	0.183	1.57	Q04721	LLDEYNVTPSPPGTVLTSALSPVICGPNR
	NUCKS1_S58	558116	167328	236242	91155.1	0.0496	-2.63	405125	41070	687359	97148	0.375	1.65	Q9H1E3	NSQEDSEDSEDK;SGKNSQEDSEDSEDK
	PALMD_T276	80601	20816.8	37302.2	5773.13	0.0187	-1.97	68508.9	6518.78	80177.1	14591.1	0.749	1.11	Q9NP74;Q9NP74-2;Q9NP74-3	ETVTPGPNFQER
	PARD3_S201	123498	18280.9	51526.5	11376.8	0.00576	-2.6	119336	14785.9	174124	33597.7	0.404	1.37	Q8TEW0;Q8TEW0-11;Q8TEW0-2;Q8TEW0-4	DENYRSLPR
	PDE12_S214	98402.1	9262.12	55157.3	9706.26	0.00844	-1.92	100738	15172.6	117489	11401.2	0.506	1.2	F6T1Q0;Q6L8Q7;Q6L8Q7-2	PGAAEPEVGVPSSLSPSSPSSSWTETDVEER
	PGM5_T120	108608	11881	52009.2	9091.82	0.017	-2.29	110805	15793.3	144624	33680.6	0.661	1.18	Q15124;Q15124-2;Q5JTY7	AAGGIILTASHCPGGPGGEFGVK
	PPP1R1B_S46	64502.6	32430.2	18818.2	6923.32	0.0183	-4.12	40665.6	6804.18	49552.8	8632.65	0.79	1.19	Q9UD71;Q9UD71-2	LSEHSSPEEEASPHQR
	PRPF4B_Y140	362739	28602.2	222519	20681.1	0.00827	-1.64	370173	47090.4	519222	57434.1	0.101	1.41	Q13523	VQSGMGLILQGYESGSEEEGEIHEK
	PTBP2_S224	38195.3	13843.6	11574.3	2029.41	0.0108	-2.89	30759.2	6165.05	26569.4	4442.23	0.786	-1.13	A0A6Q8PEZ3;A0A6Q8PFC0;A0A6Q8PFE6;A0A7I2RVZ4;Q9UKA9;Q9UKA9-2;Q9UKA9-3;Q9UKA9-4	IDFSKLVNLNVK
	RABEP1_S410	1.17806e+06	72007.3	708481	56736.5	0.00119	-1.68	1.19119e+06	122382	1.41124e+06	162001	0.355	1.17	Q15276	AQSTDSLGTSGSLQSK
	RABEP1_T408	664021	56889.6	439942	67359.2	0.0178	-1.57	664365	63437	973443	168388	0.125	1.4	Q15276	AQSTDSLGTSGSLQSK
	RALGAPA1_S740	828662	110134	516430	66418.6	0.0227	-1.74	792703	36328.6	899951	73746.9	0.667	1.12	A0A1B0GUI1	SATTTGSPGTEK
	RBM20_S1047	215027	19347.4	109178	20436.2	0.0367	-2.2	272744	93313.2	364644	72314.2	0.304	1.56	Q5T481	GVESSDVHPAPTVQQMSSPKPAEER;GVESSDVHPAPTVQQMSSPK
	RBM20_S1048	1.11975e+06	850093	158951	38464	0.0469	-3.23	411232	133353	336137	49526.9	0.927	-1.06	Q5T481	GVESSDVHPAPTVQQMSSPKPAEER;GVESSDVHPAPTVQQMSSPK
	RNPEP_Y441	26448.2	8267.29	9158.95	1888.61	0.00971	-2.55	20601.8	1690.96	18249.3	2875.67	0.656	-1.19	Q9H4A4	AYVHEFK
	RPL34_S12	7933.57	980.113	4722.2	489.602	0.00667	-1.66	7623.5	487.015	10431.8	842.57	0.14	1.36	P49207	RLSYNTASNK
	SERPINB9_S366	21032.8	2047.62	13289.8	1407.68	0.00394	-1.61	20645.2	1519.05	25587.2	2147.5	0.241	1.23	P50453	ANSILFCGR
	SF3B2_Y379	51858.8	4780.98	33396.8	4890.9	0.00762	-1.63	51845.9	4934.65	48224.8	4017.45	0.742	-1.07	Q13435	GSDSPAADVEIEYVTEEPEIYEPNFIFFK
	SH2D3C_S79	82189.6	25911	29787.9	5552.71	0.0121	-2.56	76603.3	19582.5	105883	12003	0.288	1.56	H0Y5X5;Q8N5H7;Q8N5H7-2;Q8N5H7-3;Q8N5H7-4;Q8N5H7-5;Q8N5H7-6	VHAAPAAPSATALPASPVAR
	SH3BP1_S596	433983	55947.2	239887	47239.2	0.0215	-1.95	418824	43220.6	556645	93390.2	0.454	1.28	Q9Y3L3	SSPPAPPLPPGSGSPGTPQALPR
	SIPA1L1_S1626	68195	14754.6	27390.8	4783.66	0.0112	-2.35	59733.4	7149.87	63669.1	8568.46	0.91	1.04	O43166-2;O43166-3	SLHGEFSASDSSLTDIQETR
	SLC9A3R1_S269	4574.31	441.063	2865.96	247.942	0.00511	-1.59	4517.87	418.829	6452.98	482.604	0.0517	1.44	O14745	ENSREALAEAALESPRPALVR
	SLC9A3R1_S280	4574.31	441.063	2865.96	247.942	0.00511	-1.59	4517.87	418.829	6452.98	482.604	0.0517	1.44	O14745	ENSREALAEAALESPRPALVR
	SORBS1_S233	1.81406e+06	157221	1.16798e+06	90923.6	0.0294	-1.55	1.82998e+06	226385	2.04805e+06	216153	0.58	1.13	Q9BX66-5	ASGSFAPISQTPPSFSPPPPLVPPAPEDLRR;ASGSFAPISQTPPSFSPPPPLVPPAPEDLR
	SPEN_S1268	74206.7	14951.6	38960.7	4267.24	0.00567	-1.81	67274.7	2349.94	63961	8210.82	0.708	-1.09	Q96T58	HGSFHEDEDPIGSPR
	SRGAP1_S945	174955	48638.4	49319.4	22302	0.011	-4.56	214858	93370.6	237903	65337.2	0.581	1.44	G5EA48;Q7Z6B7;Q7Z6B7-2	NSPTPATSTESLSPLHNVALR
	SRP72_S639	2.25455e+07	4.70207e+06	9.70121e+06	2.78214e+06	0.0365	-2.88	2.42751e+07	6.99906e+06	6.66106e+07	1.9247e+07	0.0848	2.76	O76094	TVSSPPTSPRPGSAATVSASTSNIIPPR
	SRPK1_S67	54199.9	4700.46	37098.5	4294.72	0.0351	-1.5	54707.3	6395.32	61350.8	6844.64	0.576	1.13	H3BLV9;Q96SB4;Q96SB4-3;Q96SB4-4	GSAPHSESDLPEQEEEILGSDDDEQEDPNDYCK
	SRRM1_S616	82351.6	8803.61	52198.8	5356.31	0.0261	-1.58	83804.9	11267.4	83752.1	3801.45	0.84	1.05	A9Z1X7	YSPSPPPK
	SRRM2_919	2.67194e+06	876672	691730	150456	0.00451	-3.76	2.17632e+06	295233	2.68893e+06	594348	0.819	1.12	Q9UQ35	SRTPSRHSCSGSSPPR
	SRRM2_S1458	3.71445e+06	197812	2.54477e+06	288286	0.00155	-1.51	3.71551e+06	233931	4.45967e+06	278806	0.188	1.2	Q9UQ35	DGSGTPSRHSLSGSSPGMK
	SRRM2_T1453	2.54173e+06	273165	1.53966e+06	126393	0.00556	-1.63	2.51948e+06	273062	2.5361e+06	157230	0.883	1.03	Q9UQ35	DGSGTPSRHSLSGSSPGMK
	STX16-NPEPL1_S34	90641.8	6897.5	58344.5	6863.78	0.0167	-1.6	93108.3	13100.1	131952	19873.4	0.116	1.42	H3BU86;O14662;O14662-5	QLLAEQVSSHITSSPLHSR
	SUGT1_T265	92410.1	9716.82	50666.9	10466.7	0.00787	-2.24	91648.8	10020.4	116731	9345.85	0.445	1.29	Q9Y2Z0	LEGQGDVPTPK
	TBC1D2B_S330	37529.5	2001.84	24689.2	2716.98	0.000402	-1.57	37329.5	1623.89	34505.3	2203.94	0.516	-1.09	Q9UPU7	HSSGDPSSEGTSGSGSVSIR
	TBC1D4_723	97637	8490.42	59738.8	9621.94	0.0302	-1.87	100451	15839.5	131575	15162.6	0.367	1.34	O60343-2	TSSTCSNESLSVGGTSVTPR
	TEK_Y897	8550.14	1186.76	5044.61	952.645	0.0466	-1.83	8685.35	1531.52	10426.8	1994.19	0.583	1.21	Q02763;Q02763-2;Q02763-3	GYLYLAIEYAPHGNLLDFLR
	TICRR_S599	115744	103149	5650.02	1464.81	0.0279	-7.38	18128.2	2332.22	20306.2	5104.5	1	-1	Q7Z2Z1;Q7Z2Z1-2	LHPDGSPDVAGEK
	TMEM87A_S540	185936	20984.8	128441	24657.2	0.0471	-1.58	186054	25163.2	223412	16642.6	0.418	1.24	Q8NBN3;Q8NBN3-3	WVEENVPSSVTDVALPALLDSDEER
	TMEM88_S148	97939.6	8678.59	68473.9	8588.91	0.0141	-1.5	98509.9	11583.9	133672	13071.8	0.0938	1.37	Q6PEY1	ASPGSQAVPTSGK
	TNKS1BP1_S353	4.35883e+06	299794	2.66097e+06	376577	0.014	-1.7	4.70672e+06	1.00341e+06	7.04392e+06	1.19649e+06	0.0883	1.52	Q9C0C2	HTPSPGLPAEGAPEAPRPSSPPPEVLEPHSLDQPPATSPR
	TNS1_S879	37434.6	3482.2	22554.4	2333.82	0.009	-1.67	37125.5	3816.44	37937.7	4167.19	0.918	1.02	A0A2R8Y4T1;A0A494C067	SQSVPGAWPGASPLSSQPLSGSSR
	TPPP_S160	1.13537e+06	84720.4	780929	101595	0.029	-1.52	1.14771e+06	128208	1.25085e+06	104502	0.651	1.1	O94811	AISSPTVSR
	TPPP_S32	261860	15446.8	176622	16462.5	0.0158	-1.51	267662	30606.1	261762	25694.1	0.939	-1.01	O94811	RLSLESEGAGEGAAASPELSALEEAFR
	TRIM28_S784	7135.83	630.862	4230.08	402.947	0.00697	-1.7	7014.04	400.586	8635.61	1206.18	0.447	1.18	Q13263	ADVQSIIGLQR
	UBE2H_S5	15089.2	2493.86	6670.51	997.109	0.000769	-2.25	14021.5	1127.37	12577.4	1333.89	0.639	-1.12	P62256;P62256-2	SSPSPGKR
	UBE2Z_S339	228470	25349.1	128197	19373.7	0.02	-1.82	233136	39405.8	299981	63196.7	0.445	1.25	Q9H832	LHNENAEMDSDSSSSGTETDLHGSLR
	UBE2Z_T344	211047	29817.2	125886	18124.6	0.0224	-1.69	207024	28856.4	257613	39462.6	0.45	1.21	Q9H832	LHNENAEMDSDSSSSGTETDLHGSLR
	USP4_S675	955170	105217	530691	57114	0.0131	-1.79	987704	153599	921540	104551	0.93	-1.02	Q13107;Q13107-2	EQLSETEGSGEDEPGNDPSETTQK
	UTRN_S2727	5024.86	700.742	3027.95	303.49	0.037	-1.6	4748.02	393.647	6242.61	467.835	0.279	1.32	P46939	PVGDLLIDSLQDHIEK
	VAPA_T215	318157	44460.2	160573	35630.7	0.00313	-2.39	310404	34314	303531	23490.1	0.995	-1	Q9P0L0	VAHSDKPGSTSTASFR
	YES1_S200	22872	5226.26	9825.83	1343.58	0.00658	-2.14	20939.5	3430.14	17465.5	2618.83	0.535	-1.21	J3QRU1;P07947	GAYSLSIR
	ZC3H13_S993	242074	18529	155885	10784.1	0.0181	-1.55	253409	41643.9	316670	33606.7	0.217	1.3	A0A7I2V4I5;Q5T200-2	GNIETTSEDGQVFSPKK;GNIETTSEDGQVFSPK
	ZC3HC1_S62	649271	73262	407109	51240.7	0.00498	-1.64	639824	69698.9	614006	57421.9	0.855	-1.04	C9J0I9;Q86WB0	DTSATSQSVNGSPQAEQPSLESTSK
	ZFP36_S99	87546.8	7301.65	54024.4	7026.33	0.0377	-1.69	90548.3	12541.9	116605	20863.2	0.441	1.25	M0QY76;P26651	LGPELSPSPTSPTATSTTPSR
	ZYX_S267	14120.9	1898.91	8096.01	1207.29	0.0268	-1.76	13739.7	1412.95	17105	3440.19	0.626	1.15	Q15942	FSPVTPK
	ZYX_T270	14120.9	1898.91	8096.01	1207.29	0.0268	-1.76	13739.7	1412.95	17105	3440.19	0.626	1.15	Q15942	FSPVTPK
Class 2C	AKAP12_S792	454614	29335.6	363230	45569.9	0.0463	-1.3	451980	25575.3	223712	42666.3	2.75e-05	-2.19	Q02952	SEDSIAGSGVEHSTPDTEPGK
	UTP18_T204	466477	97020.4	1.59764e+06	566383	0.00365	2.73	403601	51271.7	196700	40635.9	0.0403	-2.22	Q9Y5J1	KTSSDDESEEDEDDLLQR
	TACC1_S44	245436	65626.9	712883	229191	0.027	2.53	200611	30442.5	80929.1	18472	0.041	-2.74	O75410;O75410-2;O75410-9	GGAAGEDEAGGPEGDPEEEDSQAETK
	MAP1A_T2195	48339.5	7451.81	102392	10541.1	0.00526	2.21	47547	7588.95	21455.1	3950.71	0.0152	-2.22	E9PGC8;P78559;P78559-2	SHATTEPEQTEPEQREPTPYPDER
	IRS1_S531	1.36559e+06	56710	982495	60014	0.00788	-1.4	1.37228e+06	90704.2	779614	63234.5	0.000377	-1.77	P35568	THSAGTSPTITHQK
	MIDEAS_S996	163634	27236.2	353721	85690	0.0252	2	161153	29136.2	58078.4	8288.56	0.00866	-2.68	A0A0A0MSU2;A0A1C7CYX1;Q6PJG2	SHESNAPGSAGGQASEK
	WDTC1_S511	307499	46416.4	671078	184289	0.0133	1.98	299058	47374.3	126019	33433.6	0.00292	-2.74	Q8N5D0;Q8N5D0-2;Q8N5D0-3;Q8N5D0-4;Q8N5D0-5;Q8N5D0-6	KDSISEDEMVLR
	MEX3C_T541	507082	64247.1	294925	18848.9	0.0398	-1.66	514273	82186	135272	22090.7	8.3e-05	-3.78	Q5U5Q3	RGSQPSTPRLSPTFPESIEHPLAR
	MYH10_S1983	170410	8075.66	220069	16004.1	0.0298	1.28	170462	9334.42	102048	8310.25	0.000419	-1.68	P35580-4	QLHLEGASLELSDDDTESK;RQLHLEGASLELSDDDTESK
	PXN_S244	278952	26800.2	431363	64114.3	0.0475	1.46	292467	56566.1	177849	19903.8	0.0466	-1.57	A0A1B0GTU4	GLEDVRPSVESLLDELESSVPSPVPAITVNQGEMSSPQR
	QSER1_S70	14544.5	1467.51	21538.2	2270.65	0.0267	1.49	14356.4	1380.87	7626.73	915.309	0.00373	-1.9	A0A3B3IRW6	ASLSYEEGHPSHSETDLLQR
	NEDD4L_T311	20683.6	2447.4	33542.5	2994.58	0.0287	1.67	22054	5244.85	10232.1	1048.22	0.0156	-1.97	A0A6Q8PFI7;A0A6Q8PGP5;A0A6Q8PHJ5;Q96PU5-5;Q96PU5-6	LQITPDSNGEQFSSLIQR
	SLC38A7_S28	22830.1	1346.27	36284.8	5777.52	0.0454	1.45	23174.2	2395.35	14561.7	1727.65	0.03	-1.62	Q9NVC3	LLQSPCVDTAPK
	PTPN13_968	67603	6365.71	115309	21198.2	0.0217	1.6	66580	5377.06	40033.2	4348.27	0.0307	-1.69	Q12923-3	LSCSELSLYQPLQNSSK;RLSCSELSLYQPLQNSSK
	TMEM131_S1871	189519	12963.9	253064	17142.5	0.0456	1.34	188041	10259.8	101302	7715.1	0.000818	-1.87	Q92545	RSSDPWSNSHFPHEN;SSDPWSNSHFPHEN
	TC2N_S168	349216	28646.2	536579	43507	0.0087	1.55	347609	32082	190134	15056.2	0.00323	-1.81	Q8N9U0;Q8N9U0-2	LPGSPGLSK
	CTNND2_S307	181529	18042	283421	31770	0.0197	1.54	178689	14158.2	128892	31032.1	0.0254	-1.63	E7EPC8;Q9UQB3;Q9UQB3-2	ASYSSQHGHLGPELR
	GRAMD1A_T364	111448	7824.59	168818	13931.8	0.0171	1.51	110998	8907.23	67671.5	7013.29	0.0137	-1.66	M0QZ12;Q96CP6;Q96CP6-2;Q96CP6-3	GHVTPNLSR
	A1CF_T484	38863.4	1753.35	32733.3	2130.1	0.162	-1.2	39020.1	2672.84	21767.8	2125.66	0.000562	-1.82	Q9NQ94;Q9NQ94-2;Q9NQ94-6	ITIPALASQNPAIHPFTPPK
	ABCF1_S110	9.2117e+06	513132	9.56913e+06	1.10721e+06	0.991	-1	9.50283e+06	1.30427e+06	6.40506e+06	858127	0.0286	-1.53	Q5STZ8	KLSVPTSDEEDEVPAPK;LSVPTSDEEDEVPAPK
	ACTG1_Y53	176494	36409.6	155101	20954.9	0.666	-1.12	164802	22488.3	78260.2	7348.13	0.0232	-2.06	P63261	DSYVGDEAQSK;HQGVMVGMGQKDSYVGDEAQSK
	ADD3_S679	5.81091e+06	1.53268e+06	5.05049e+06	1.26169e+06	0.805	-1.15	5.65523e+06	1.4134e+06	519817	158755	0.002	-11	Q9UEY8	IEEVLSPEGSPSKSPSK;IEEVLSPEGSPSK
	AFF4_S222	203906	25994.2	221011	33948.9	0.65	1.09	194627	14254.7	121913	11715.6	0.0358	-1.61	Q9UHB7	DPDANWDSPSR
	AHNAK_S5195	11555.6	921.252	11945.6	1664.17	0.967	-1.01	12502.5	2623.64	6731.99	1195.55	0.0247	-1.85	Q09666	TPSFGISAPQVSIPDVNVNLK
	AIF1L_S77	126270	20176.8	106336	16802.7	0.412	-1.19	122895	16662.9	46514.8	5667.12	0.00103	-2.58	A6PVM9;Q9BQI0;Q9BQI0-2;Q9BQI0-3	ANESSPKPVGPPPER
	AIFM1_S116	92901.8	7376.61	81413.2	7352.75	0.399	-1.16	93303.4	9177.61	49808.2	6855.1	0.00359	-1.93	A0A6Q8PFM5;A0A6Q8PG15;A0A7I2PK44;O95831	AALSASEGEEVPQDK
	AKAP13_T1142	80843.4	13578.5	102278	16160.3	0.31	1.28	75070.4	7007.86	42996.3	5157.7	0.0491	-1.78	Q12802	AVTDPQGVGTPEMIPLDWEK
	AKAP5_T179	2.80138e+06	377370	3.52248e+06	314799	0.195	1.29	2.66456e+06	96834	1.4239e+06	91849.6	0.0108	-1.88	P24588	AKSTQDLSEGISR;STQDLSEGISR
	ANK3_S14	119257	12354.2	133877	14430.7	0.53	1.12	116833	9833.28	77615.7	10321.4	0.0441	-1.55	D6RF31	MNVPETMNEVLDMSDDEGNR
	ARHGAP32_T954	509929	41717.7	661589	45921.2	0.0965	1.3	511184	47745.5	301245	34794	0.00685	-1.71	A7KAX9;A7KAX9-2	DATNRSPTQIVK
	ARHGEF40_S990	38002.9	2688.13	37227	5754.88	0.564	-1.11	37717.1	2581.09	20421.2	3328.52	0.0044	-1.94	Q8TER5	SPSPSLSSLLLPSSPGPR
	ARID1A_S1754	34134.6	9217.41	25277.6	1366.88	0.705	-1.13	29530.2	3561.97	11233	2318.62	0.0141	-2.78	O14497	VSSPAPMEGGEEEEELLGPK
	ARID1A_S1755	34134.6	9217.41	25277.6	1366.88	0.705	-1.13	29530.2	3561.97	11233	2318.62	0.0141	-2.78	O14497	VSSPAPMEGGEEEEELLGPK
	ASAP1_S1041	185955	7360.36	187238	8358.06	0.964	1.01	188280	16415.7	128253	14603	0.00863	-1.51	Q9ULH1;Q9ULH1-2	QASEDSNDLTPTLPETPVPLPR
	ASAP1_S10	40907.5	2246.95	60083	7094.62	0.15	1.41	41062.8	3383.39	24065.3	4371.55	0.0352	-1.84	Q9ULH1;Q9ULH1-2	LSSFSSR
	ATN1_T684	1.0674e+06	179321	1.23291e+06	208826	0.655	1.17	1.09361e+06	228070	476213	140287	0.0402	-2.41	P54259	GTSPPAGPGTFK
	ATRX_S25	157213	10114	200746	21277	0.262	1.25	162804	24373.7	91241.1	11774.3	0.0187	-1.79	P46100;P46100-4	LHDFLAHSSEESEETSSPPR
	ATRX_S875	27503.1	4914.25	28959.4	4140.04	0.769	1.08	25797.6	2272.22	7641.52	1457.59	0.000265	-3.62	P46100;P46100-4	TSQEGSSDDAERK;TSQEGSSDDAER
	ATRX_T661	11899.7	730.964	15918.7	1213.02	0.218	1.33	11862.2	773.449	6697.57	1204.12	0.0152	-2	P46100;P46100-4	VKTTPLR
	ATXN1L_S215	326957	51982	515992	120291	0.104	1.48	311603	38821.7	163328	9172.86	0.0341	-1.86	P0C7T5	APSATSPSGQLPHHSSTQPLDLAPGR
	BAZ2A_S132	2.08868e+06	222595	2.14391e+06	284742	0.996	1	2.61093e+06	893438	904238	188588	0.0224	-2.51	F8VU39;J3KPG5;Q9UIF9;Q9UIF9-2;Q9UIF9-3	QPSSPSHNTNLR
	BCL9_S19	104160	16359.9	145909	40428.3	0.609	1.2	111263	25893.2	31346.6	5408.62	0.00993	-3.27	O00512	SSPSGNTQSSPK
	BICC1_S462	61961.4	14036.5	72593.2	17378	0.73	1.1	56895.5	8152.83	24101.2	3421.72	0.0166	-2.4	A6NGY7;Q9H694;Q9H694-2	NGIGPGSHSEFAASIGSPK
	BICD2_S568	1.02924e+06	65425.9	1.18136e+06	156549	0.488	1.09	1.02616e+06	68706.1	641533	87301.8	0.00326	-1.65	Q8TD16;Q8TD16-2	TSPGGRTSPEAR
	BMP2K_S689	52271.8	4531.73	60549.6	4364.45	0.552	1.17	56643.4	11560.3	28655.7	5736.66	0.024	-2.07	Q9NSY1	NVDSLSAPHNHPPEDPFGSVPFISHSGSPEK
	BNIP3L_S43	114402	11783.3	148234	23208.9	0.263	1.26	112497	12010.5	64826.5	10651.3	0.02	-1.82	H0YBC7;O60238;O60238-2	NGGLEHVPSSSSIHNGDMEK
	BOD1L1_T2956	115906	15037.5	155729	24877.1	0.247	1.32	113299	13437.3	63425.1	10112.3	0.0273	-1.92	Q8NFC6	SLTVSDDAESSEPER
	BRD8_S412	18201.4	1294.11	15768.7	545.355	0.328	-1.14	18268	1556.65	10599.7	1144.67	0.00177	-1.74	H7C127;H7C128;H7C179;Q9H0E9-2;Q9H0E9-3;Q9H0E9-4	SGVAEAPVGSK
	CAMKK2_S495	47859.6	3336.69	52648.3	2807.32	0.58	1.11	47786.1	3539.03	31020.2	5938.67	0.0172	-1.73	Q96RR4;Q96RR4-2;Q96RR4-3;Q96RR4-4;Q96RR4-5;Q96RR4-6;Q96RR4-7	SFGNPFEGSR
	CAMSAP1_857	22027.3	2609.19	26714.1	5751	0.624	1.13	22863.2	3956.75	12154.1	3081.37	0.0282	-1.96	Q5T5Y3;Q5T5Y3-2;Q5T5Y3-3	LNSCETK
	CAMSAP2_S599	132800	14536.9	158787	32527.1	0.681	1.12	128673	6399.46	58335.3	12753.5	0.00687	-2.53	Q08AD1;Q08AD1-2;Q08AD1-3	LNQSSPDNVTDTK
	CAPN2_T464	27612.9	3426.59	31661	5864.56	0.763	1.09	28268.8	4438.56	12993.1	2331.19	0.0215	-2.25	P17655	ERSDTFINLR;SDTFINLR
	CAPZB_S213	59280.2	6980.51	50121.7	4483.72	0.475	-1.15	57259.2	5456.47	34959.5	4176.86	0.0353	-1.67	B1AK88;P47756-2	SGSGTMNLGGSLTR
	CBARP_S416	53945.7	1490.62	55555.8	5090.51	0.994	1	54532.5	3962.56	35280.4	3988.9	0.0157	-1.58	A0A140LJL2;Q8N350	LEAAEAAGGASPDSPPER
	CBX1_S89	721332	28032.4	745183	96954.4	0.911	-1.02	754627	108963	434050	53453.4	0.0168	-1.72	P83916	ADSDSEDKGEESKPK;ADSDSEDKGEESK;KADSDSEDKGEESK
	CCDC88C_S1806	5666.91	290.714	6420.35	393.102	0.441	1.13	5908.41	886.348	3879.83	472.706	0.0347	-1.51	Q9P219	AFSLASADLLR
	CCSAP_S145	59758.4	2652.56	68937	5133.45	0.451	1.14	63264.7	11276.8	39965.8	4792.83	0.0362	-1.56	Q6IQ19;Q6IQ19-2	ETDKSPTSTEPR
	CDC42BPG_S1495	69468.9	9061.7	74547.2	7469.12	0.645	1.1	67850.8	7551.26	39966.7	5509.41	0.0276	-1.73	Q6DT37	RPASMGSEGLGGDADPMK
	CDCA3_S68	90214.5	11113.4	100590	13447.4	0.623	1.11	87489	9150.59	53624.1	7635.83	0.0414	-1.68	F5GX58;F8WDL1;Q99618	HAQDSDPRSPTLGIAR
	CDV3_S8	7181.98	231.836	7459.62	929.262	0.965	-1.01	7295.53	634.476	4808.99	254.919	0.0293	-1.5	Q9UKY7;Q9UKY7-2	SLDNFFAK
	CECR2_T504	2170.16	80.4621	2543.77	180.921	0.422	1.16	2435.63	597.436	1349.19	235.685	0.0153	-1.75	A0A087WT21;A0A0R4J2E1;B7WPH3;Q9BXF3;Q9BXF3-3	HFPGEDGDTDEEFWIR
	CEP170B_S598	112723	4378.27	125247	7145.06	0.398	1.11	113109	6569.92	76500.9	6549.37	0.00775	-1.5	J3KQR7;Q9Y4F5;Q9Y4F5-2;Q9Y4F5-3	MIDQVFGVLESPELSR
	CERT1_S377	982296	47896.7	1.05501e+06	74905.3	0.7	1.07	1.00957e+06	126978	607640	94081.7	0.00984	-1.73	Q9Y5P4	SSSMSSIDLVSASDDVHR
	CHAMP1_S427	59700.8	3899.09	59905.2	5008.13	0.966	-1.01	60365.6	5914.5	36259	4938.09	0.0253	-1.71	Q96JM3	KPGPPLSPEIRSPAGSPELR
	CHAMP1_S432	59700.8	3899.09	59905.2	5008.13	0.966	-1.01	60365.6	5914.5	36259	4938.09	0.0253	-1.71	Q96JM3	KPGPPLSPEIRSPAGSPELR
	CHAMP1_S436	59700.8	3899.09	59905.2	5008.13	0.966	-1.01	60365.6	5914.5	36259	4938.09	0.0253	-1.71	Q96JM3	KPGPPLSPEIRSPAGSPELR
	CKAP4_S86	7737.67	646.49	7418.27	776.143	0.734	-1.07	7597.02	405.84	4453.48	951.481	0.00749	-1.9	Q07065	SSSSSSASAAAAAAAASSSASCSR
	CKAP5_S1557	188598	14938	166217	16482.6	0.385	-1.15	190744	22179.8	103329	19488.3	0.00178	-1.96	Q14008;Q14008-3	AVSPHFDDMHSNTASTINFIISQVASGDINTSIQALTQIDEVLR
	CLASP2_S21	19051.8	1332.38	25889.6	3245	0.199	1.31	19405.2	2415.01	11940.6	1987.3	0.0434	-1.68	E3W994;J3KR49;O75122	SFDDEESVDGNRPSSAASAFK
	CLEC16A_S55	101605	5333.02	90734.6	7661.26	0.456	-1.14	103513	10495.3	54296	7540.46	0.00353	-1.95	H7BXG1	RGSSDPTVQR
	CLINT1_Y293	691400	129753	1.06797e+06	78474.3	0.0944	1.7	690508	143618	310997	66955.5	0.0382	-2.22	Q14677-3	TIDLGAAAHYTGDKASPDQNASTHTPQSSVK
	CLIP1_T182	87147.9	7521.85	115357	4734.17	0.0768	1.35	86515.5	7443.84	56118.6	7830.55	0.0232	-1.59	J3KP58;P30622;P30622-1;P30622-2	EPSATPPISNLTK
	CLK4_S138	12496.6	806.068	14413	1683.53	0.527	1.12	12686.8	1353.47	6646.92	654.478	0.00564	-1.91	Q9HAZ1	SIEDDEEGHLICQSGDVLR
	COASY_S172	33620.6	2555.14	42116.4	4628.75	0.136	1.22	33175.3	1757.51	23619.1	3839.35	0.0162	-1.5	Q13057;Q13057-2	LASVLLYSDYGIGEVPVEPLDVPLPSTIRPASPVAGSPK
	COASY_T173	84374.1	6390.05	98139.7	11563	0.37	1.13	83253	4245.52	57099.4	7187.24	0.0205	-1.51	Q13057;Q13057-2	LASVLLYSDYGIGEVPVEPLDVPLPSTIRPASPVAGSPK
	COL12A1_S273	7053.37	970.566	7962.76	708.297	0.349	1.16	6737.88	413.552	4447.64	307.351	0.0369	-1.52	D6RGG3;Q99715	NVGVEVFSLGIK
	CTNNA3_S56	2469.61	205.816	3338.1	549.72	0.36	1.23	2516.97	354.546	1586.99	315.273	0.0453	-1.76	Q9UI47	RASVLLASVEEATWNLLDK
	CTNND1_S346	943670	162045	1.6232e+06	491434	0.41	1.4	826021	90157.9	145326	37677.5	0.000684	-6.47	O60716-3;O60716-5	GSLASLDSLRK
	CTNND1_S349	943670	162045	1.6232e+06	491434	0.41	1.4	826021	90157.9	145326	37677.5	0.000684	-6.47	O60716-3;O60716-5	GSLASLDSLRK
	CTNND1_S352	943670	162045	1.6232e+06	491434	0.41	1.4	826021	90157.9	145326	37677.5	0.000684	-6.47	O60716-3;O60716-5	GSLASLDSLRK
	CTNND1_T869	350410	91853.4	565498	125282	0.259	1.75	363031	111265	140192	81802.7	0.00559	-5.84	O60716-3;O60716-5	SQSSHSYDDSTLPLIDR
	CTNND1_Y221	45964.7	4243.94	40263.9	5187.07	0.558	-1.17	47078.2	7654	17374.3	3623.08	0.00349	-2.83	O60716-3;O60716-5	HYEDGYPGGSDNYGSLSR
	CYFIP1_T1234	21028.4	842.412	23870.3	1832.03	0.44	1.12	21459.6	2244.4	12604.6	2281.48	0.00221	-1.79	Q7L576	SGDGEGTPVEHVR
	DCP1B_S448	8340.42	751.314	9050.53	1289.67	0.898	1.03	8840.57	1607	4480.38	479.269	0.0409	-1.87	Q8IZD4;Q8IZD4-2	QTLPISGSQTGSSGVISPQELLK
	DENND2A_S246	59519.6	7285.65	72450.6	11919	0.442	1.18	59018.7	8373.34	32388.5	2175.41	0.0364	-1.75	F8WAT8;Q9ULE3;Q9ULE3-2	SLENVYR
	DNPEP_S5	3.15691e+06	259057	4.48588e+06	839753	0.187	1.33	3.3299e+06	581190	1.97737e+06	263515	0.0489	-1.67	Q9ULA0	SGHSPTR
	DOCK5_T1814	256738	20032.4	413632	104961	0.168	1.35	255089	21572.6	118334	17667.8	0.00351	-2.25	Q9H7D0	TLSSPSLQTDGIAATPVPPPPPPK
	DOCK7_S1430	150150	18204.1	144931	20202.9	0.785	-1.05	152712	25168.4	89994.7	9860.49	0.0398	-1.65	Q96N67;Q96N67-2;Q96N67-6	SPSGSAFGSQENLR
	DST_S261	35259.6	3042.1	40853.4	3067.76	0.447	1.16	36722.2	6361.06	21894.4	4488.57	0.0203	-1.78	A0A0U1RQJ2	MILHDVSPLEEAK
	DUOX1_S637	16349.1	2340.06	20384.8	1335.3	0.196	1.31	15449.5	865.376	9576.94	2105.95	0.0196	-1.84	Q9NRD9	LQGQDRQSIVSEK
	DUOXA2_S296	1.07449e+06	59500.6	1.14721e+06	73592	0.615	1.06	1.08557e+06	94058.2	715391	68499.4	0.00745	-1.52	Q1HG44	GGSPLILGDPLHK
	DYNC1I2_S88	375730	22385.5	332172	36665.8	0.266	-1.16	375844	26408.2	209671	39365	0.000361	-1.95	Q13409-2;Q13409-3	SVSTPSEAGSQDSGDGAVGSR
	E2F1_S375	8044.49	511.079	7750.97	716.25	0.8	-1.05	8249.33	1026.38	4795.93	901.242	0.0178	-1.82	Q01094	APVDEDRLSPLVAADSLLEHVR
	EIF4G1_T918	146456	16061	104454	5452.72	0.186	-1.35	149652	24448.4	81270.8	8263.03	0.0405	-1.75	A0A7I2Y1C3;E7EUU4;E7EX73;E9PGM1;Q04637;Q04637-3;Q04637-4;Q04637-5;Q04637-8;Q04637-9	LLTTIGK
	EIF5B_Y134	145184	15732.8	201233	26493.6	0.119	1.36	146121	19010.8	85351.1	12044.3	0.0186	-1.77	A0A087WUT6;O60841	VEMYSGSDDDDDFNK
	ENAH_S368	575191	70142	669066	64655.1	0.412	1.2	560056	67413.2	339143	73338.7	0.0251	-1.87	A0A0U1RRM6	NSRPSSPVNTPSSQPPATK
	ENAH_S369	846259	141767	1.07547e+06	119619	0.26	1.35	795061	99742	439963	84511.2	0.0411	-1.94	A0A0U1RRM6	NSRPSSPVNTPSSQPPATK
	ENOX2_S360	2341.83	363.538	1813.51	105.189	0.485	-1.19	2229.79	289.133	1172.38	181.119	0.0341	-1.92	B1AKF7;Q16206;Q16206-2	REEEMEMSDDEIEEMTETK
	EP300_T1009	200623	27289.2	274861	52583.8	0.339	1.32	193000	20930.9	106475	28419.8	0.037	-2.1	A0A669KB12;Q09472	EEEDQPSTSATQSSPAPGQSK;TEIKEEEDQPSTSATQSSPAPGQSK
	EP400_T320	406039	24756.4	356612	37517	0.386	-1.18	413217	48118.6	213715	27257	0.00544	-1.96	Q96L91;Q96L91-2;Q96L91-3;Q96L91-4;Q96L91-5	TPGVLLPGAGGAAGFGMTSPPPPTSPSR
	EPB41L4A_S306	24074.5	3240.59	26471.8	3435.73	0.599	1.1	23711.9	3130.31	13075.6	736.751	0.0132	-1.76	Q9HCS5	MPENESNSLSR
	EPS8_S681	690829	103764	565640	98732.3	0.446	-1.31	689779	122356	226117	43085.9	0.00932	-3.28	A0A2R8YE63;Q12929	QNSSSSDSGGSIVR
	ETV6_Y17	3.68192e+06	447849	2.84926e+06	265763	0.382	-1.25	3.56258e+06	376300	1.66849e+06	352811	0.00781	-2.41	P41212	ISYTPPESPVPSYASSTPLHVPVPR
	FAM193A_T581	191816	14012.8	211052	8571.18	0.393	1.12	190136	12298.5	131696	24220.9	0.00672	-1.56	A0A1B0GVL4;E7EUR8;P78312;P78312-2;P78312-4;P78312-6	LILTDSGSAPTFCSDDEDVAPLSAK
	FAM83B_S424	105335	12028.1	138075	16252.7	0.172	1.29	103228	10165.6	62168.6	14242	0.00685	-1.89	Q5T0W9	KPSDSLSVASSSR
	FCHO2_S394	258563	29773.8	381289	41047.6	0.116	1.48	251658	20699.8	147964	26874.7	0.0437	-1.84	Q0JRZ9;Q0JRZ9-3	HSPVQMNR
	FGA_S549	32950.6	5022.75	53427.8	8935.15	0.114	1.61	32067.7	4594.72	14440.4	1878.33	0.0316	-2.2	P02671	GSESGIFTNTK
	FKBP3_S34	114136	8614.78	134104	12303	0.222	1.17	113581	9203.96	65593.9	6717.18	0.000859	-1.75	Q00688	FLQEHGSDSFLAEHK
	FKBP5_S13	364898	36554.7	379395	33694.5	0.814	1.05	364597	42786.2	216495	28709.6	0.0323	-1.7	Q13451	NNEESPTATVAEQGEDITSK
	FLNA_S1533	56627.4	8349.38	81104.9	8957.02	0.129	1.46	54142.1	5164.66	22719.7	3327.66	0.00414	-2.49	P21333;P21333-2	EGPYSISVLYGDEEVPRSPFK
	FLNA_S2170	2.1211e+06	299245	1.82853e+06	436977	0.578	-1.32	2.72134e+06	1.14988e+06	436863	130097	0.00574	-5.96	P21333;P21333-2	IPEISIQDMTAQVTSPSGK
	FLNA_T1739	99506.7	9958.84	121055	9693.74	0.286	1.22	102787	16534.8	62670.8	11054.2	0.0323	-1.64	P21333;P21333-2	FGGEHVPNSPFQVTALAGDQPSVQPPLR
	FLNA_T2175	2.1211e+06	299245	1.82853e+06	436977	0.578	-1.32	2.72134e+06	1.14988e+06	436863	130097	0.00574	-5.96	P21333;P21333-2	IPEISIQDMTAQVTSPSGK
	FNBP1L_S488	7.86261e+06	929466	9.0954e+06	1.65251e+06	0.665	1.1	7.84349e+06	1.05015e+06	4.20955e+06	1.01529e+06	0.0135	-1.98	Q5T0N5;Q5T0N5-2;Q5T0N5-3;Q5T0N5-4;Q5T0N5-5	RHSSDINHLVTQGRESPEGSYTDDANQEVR
	FNBP1L_T496	3.81469e+06	439893	6.77403e+06	1.6389e+06	0.148	1.57	3.87829e+06	642968	1.37387e+06	337585	0.00527	-3	Q5T0N5;Q5T0N5-2;Q5T0N5-3;Q5T0N5-4;Q5T0N5-5	HSSDINHLVTQGRESPEGSYTDDANQEVR;RHSSDINHLVTQGRESPEGSYTDDANQEVR
	FNBP4_S432	622801	36073.2	635668	87160	0.789	-1.04	621118	37122.6	399471	29309.1	0.00918	-1.56	Q8N3X1;Q8N3X1-2	ALEEGDGSVSGSSPR
	FRS2_S292	110543	8801.96	143695	25297.7	0.301	1.18	110801	11192.6	71625.5	7630.6	0.0271	-1.56	Q8WU20	DQVSGSGANNTEWDTGYDSDERR
	FSD1_S313	28248.5	2118.12	22337.6	1988.55	0.112	-1.28	28021.5	1907.08	15889.5	1730.54	0.00305	-1.79	M0R366;Q9BTV5	TASPINSPAR
	GAB2_S405	186310	20586	165240	20523.6	0.584	-1.16	187256	28187.8	95563.2	16200.5	0.0277	-2.07	Q9UQC2;Q9UQC2-2	ASSCETYEYPQR
	GBF1_389	185704	21903.3	155769	21473.2	0.415	-1.23	195494	41292.6	94858.1	12118	0.0278	-1.99	A0A7I2V452;A0A7I2YQM2;Q92538-3	SQSASVESIPEVLEECTSPADHSDSASVHDMDYVNPR
	GOLIM4_Y673	44280.7	3288.89	49445.7	5179.5	0.58	1.1	45194.5	6233.38	27008	5321.39	0.0107	-1.74	O00461	GREEHYEEEEEEEEDGAAVAEK
	GOLM1_S360	2.02159e+08	6.78384e+07	1.16712e+08	3.13926e+07	0.278	-2.55	2.0901e+08	8.51201e+07	1.77809e+07	6.07879e+06	0.0131	-14.8	Q8NBJ4;Q8NBJ4-2	LRGEDDYNMDENEAESETDK
	GPRC5C_S448	831161	41603.4	837961	80488.5	0.904	-1.02	835450	63279.8	475389	56008	0.00172	-1.8	A0A0C4DFY5;Q9NQ84;Q9NQ84-2	ATANSQVMGSANSTLR
	GSTO1_S125	4550.23	189.257	4664.43	268.244	0.886	1.02	4705.47	618.885	2819.2	171.546	0.00487	-1.62	P78417;P78417-3;Q5TA02	VPSLVGSFIR
	GTF2F1_T437	276527	30488.9	468289	94101.4	0.111	1.5	273802	36216.7	158867	33105.1	0.0402	-1.88	P35269	STPQPPSGK
	GTF2F1_T437	276527	30488.9	468289	94101.4	0.111	1.5	273802	36216.7	158867	33105.1	0.0402	-1.88	P35269	STPQPPSGK
	HABP4_S265	52352.7	2873.66	67117.7	5961.92	0.264	1.26	57463.2	12605.2	32040.6	6025.9	0.0257	-1.78	Q5JVS0	DTSDVEPTAPMEEPTVVEESQGTPEEESPAK
	HDAC7_S237	55003.8	6521.37	48303.8	4707.58	0.616	-1.12	52366.4	2678.2	30926.1	5601.89	0.0354	-1.82	J3KPH8;Q8WUI4;Q8WUI4-3;Q8WUI4-4;Q8WUI4-5;Q8WUI4-6;Q8WUI4-7;Q8WUI4-8	KESAPPSLR
	HDGFL2_S671	14500.5	829.256	13084.8	861.168	0.443	-1.11	14449.7	868.212	9574.41	879.429	0.0136	-1.53	Q7Z4V5	ARGDSEALDEES
	HNRNPU_T191	140743	12005.8	197299	29020.3	0.231	1.35	152054	31381	76454.6	14323.1	0.0267	-1.97	Q00839	SSGPTSLFAVTVAPPGAR
	HSPA4_T538	20534.3	2673.08	25245.4	2345.9	0.222	1.24	20340.1	2516.42	12574	1401.25	0.0272	-1.61	P34932	MQVDQEEPHVEEQQQQTPAENK
	HUWE1_S3760	81296.4	9123.69	124760	26093.1	0.0904	1.43	77798	3890.77	46161.4	4692.9	0.0348	-1.72	Q7Z6Z7;Q7Z6Z7-2	LGSSGLGSASSIQAAVR
	IRS2_S1186	519544	30803.9	522279	102495	0.722	-1.12	617301	166622	258140	56681.4	0.0435	-2.21	Q9Y4H2	SSEGGVGVGPGGGDEPPTSPR
	ITPR3_S1843	11583.7	956.81	10566.5	733.815	0.589	-1.09	11634.2	1278.62	7338.4	607.3	0.023	-1.57	Q14573	YSLGPSLR
	ITSN1_S989	397214	57925.4	287044	22606.7	0.193	-1.33	386829	49204.6	182136	22419.9	0.00687	-2.12	Q15811;Q15811-4;Q15811-8;Q15811-9	STSMDSGSSESPASLKR;STSMDSGSSESPASLK
	IWS1_S196	25690.1	3975.27	36639.4	4069.99	0.0831	1.5	23949.4	2247.52	14640.8	2491.84	0.047	-1.75	Q96ST2	HQASDSENEEPPKPR
	KANK1_S1331	32774	2109.21	40108.5	3202.62	0.249	1.21	33447.2	4020.41	19678.5	2269.18	0.0116	-1.7	Q14678;Q14678-2	AQSPGTPR
	KDM1B_S13	18034.4	2336.41	27018.4	2988.19	0.0676	1.52	17275.3	1491.19	9644.45	1531.29	0.024	-1.88	H0Y6H0;Q8NB78	KASFDHSPDSLPLR
	KDM2A_728	253248	32082.5	266297	24376.3	0.67	1.1	236520	10249.8	154112	36041.2	0.0478	-1.76	I3VM54;Q9Y2K7;Q9Y2K7-3	SCDEPLTPPPHSPTSMLQLIHDPVSPR
	KIAA0930_T175	89466.6	5587.81	136439	19156.6	0.0508	1.44	90539.9	8829.73	55704.1	11265.5	0.0128	-1.76	B0QY16;Q6ICG6;Q6ICG6-2;Q6ICG6-3	VTSFSTPPTPER
	KLC1_Y532	47669.8	6678.62	87561.7	18856.6	0.0626	1.78	44630.7	6046.04	23425.6	5440.75	0.0426	-2.12	Q07866-6	YESGPDGGEEDGTGSLKR;YESGPDGGEEDGTGSLK
	KMT2D_S4011	17419.4	1622.72	16956	1201.44	0.918	-1.02	17036.7	835.587	11794	1751.33	0.0378	-1.55	O14686;O14686-3	PLQHFSSPGALGPTLLLTGK
	KRT18_S319	30054.9	2766.53	30696	2893.87	0.923	1.02	30524.8	4097.13	15786.4	2528.39	0.00667	-1.99	P05783	ASLENSLREVEAR;ASLENSLR
	LARP1_S75	466270	106353	408523	21110	0.985	-1	419370	48644.2	178981	33733.2	0.00594	-2.5	Q6PKG0	ESPRPLQLPGAEGPAISDGEEGGGEPGAGGGAAGAAGAGR
	LEMD2_S5	9573.63	295.87	9081.66	544.44	0.574	-1.06	9645.66	636.545	6440.27	564.332	0.0039	-1.51	Q8NC56	AGLSDLELRR
	LIMA1_S687	591752	38359.6	678135	94240.5	0.468	1.09	590402	39405.3	339963	21767	0.000723	-1.73	Q9UHB6-4	EGHSLEMENENLVENGADSDEDDNSFLK
	LMNB1_S393	3.42304e+06	133145	3.51975e+06	213712	0.893	1.02	3.44907e+06	258523	2.38212e+06	382357	0.0149	-1.58	P20700	LKLSPSPSSR;LSPSPSSR
	LMO7_Y369	205005	10357.8	234494	34519.8	0.678	1.07	213482	30078.1	134361	12010.6	0.0349	-1.54	E9PMS6	MYSFDDVLEEGKR;MYSFDDVLEEGK;RMYSFDDVLEEGK
	LPP_Y346	315425	15839	315169	30698.8	0.85	-1.03	319354	28276.3	204690	14956.8	0.0136	-1.55	Q93052	REPGYTPPGAGNQNPPGMYPVTGPK
	LRRFIP1_S115	494038	36915.1	479186	34062.9	0.831	-1.03	494969	45105	329060	38215.9	0.0116	-1.52	Q32MZ4;Q32MZ4-2	NMPGLSAATLASLGGTSSR
	LRRFIP2_S320	304071	19858.2	338366	23829.5	0.502	1.11	319917	55925.2	193122	31117.3	0.011	-1.67	Q9Y608;Q9Y608-4	NSASATTPLSGNSSR
	LUZP1_S905	82723.5	5197.55	103325	13565.7	0.342	1.21	86166.1	12721.8	43910.6	6197.97	0.0075	-1.96	Q86V48;Q86V48-2;Q86V48-3	SHSAPSEVGFSDAR
	MACF1_S4528	137899	29248.7	96322.3	24055.6	0.236	-1.63	133019	35319.4	35700.6	5222.8	0.0162	-3.44	H3BQK9	SMDAMSSPTK
	MAGI3_S953	11183.7	1185.63	12007	1015.99	0.703	1.07	11164.3	1244.45	7275.85	1179.72	0.0348	-1.64	Q5TCQ9;Q5TCQ9-1	QSPALQHR
	MAP1A_S1502	152315	6454.59	196657	8232.82	0.137	1.29	154706	13707.1	110653	27676.4	0.0287	-1.58	E9PGC8;P78559;P78559-2	EEMGHLMQAEDTSHHTAPMSVPEPHAATASPPTDGTTR
	MAP1B_S1415	21627.5	1494.03	31057.8	3619.52	0.0703	1.39	22008.2	2547.29	11472.4	2328.51	0.00181	-2.08	P46821	SPPLIGSESAYESFLSADDKASGR
	MAP1B_S1793	391455	67162.7	237814	28582.6	0.107	-1.61	367019	34850.6	127991	23706	0.00306	-3.07	P46821	ESSPLYSPTFSDSTSAVK
	MAP3K20_S720	43770.7	3175.27	40677.7	3117.42	0.584	-1.08	43816.2	3785.72	26246.2	2801.92	0.00395	-1.69	Q9NYL2	VSQSALNPHQSPDFK
	MAP4K4_S981	17818	1750.79	22881.9	1492.86	0.149	1.3	18237.7	2566.85	10637.1	1565.96	0.0166	-1.73	A0A0D9SEY1;O95819-3	KGSVVNVNPTNTRPQSDTPEIR
	MAP4_S1679	24625.2	2206.76	30657.3	3011.69	0.115	1.24	24353.3	1815.26	15426.6	868.637	0.00759	-1.57	E7EVA0	KVDLTLLSPK;VDLTLLSPK
	MAP7_S209	33452	1529.46	32764.2	1655.72	0.923	-1.02	34597.3	4763.51	20321.8	3377.44	0.0247	-1.88	Q14244	LSSSSATLLNSPDR
	MARK3_S454	217085	30390.6	212908	33776.8	0.956	-1.02	218933	41808.3	99904	27380.4	0.00937	-2.68	A0A7I2V2E3;A0A7I2V2N8;A0A7I2V3B9;A0A7I2V3I9;A0A7I2V4G7;A0A7I2V4T2;A0A7I2V5G3;A0A7I2V639;A0A7I2YQF7;H0YKP9;J3KNR0;P27448;P27448-2;P27448-3;P27448-4	TATYNGPPASPSLSHEATPLSQTR
	MBD1_S388	23713.2	2806.81	41243.4	7715.59	0.106	1.54	23390.1	2884.38	12295.5	1410.71	0.0449	-1.9	Q9UIS9;Q9UIS9-12;Q9UIS9-5;Q9UIS9-9	LLPSVWSESEDGAGSPPPYR
	MCC_S55	187165	28950.4	329065	70253.9	0.142	1.71	169315	14550.2	83290.7	22805.8	0.0364	-2.54	D6REY2;P23508;P23508-2	SELSQSQHEVNEDSR
	MED19_S194	241719	21745.3	299444	50708.4	0.44	1.17	248739	38926.5	152146	22600.3	0.0394	-1.67	A0JLT2;J3KR33	TQDPVPPETPSDSDHK
	METTL17_S31	279243	18639.3	287233	17281.8	0.903	1.03	286387	37731.8	153057	36194.4	0.0177	-2.14	G3V4H5	DISAQRRSAPGSPR
	METTL17_S36	279243	18639.3	287233	17281.8	0.903	1.03	286387	37731.8	153057	36194.4	0.0177	-2.14	G3V4H5	DISAQRRSAPGSPR
	MEX3C_S537	2.57931e+06	453288	3.17838e+06	361627	0.435	1.31	2.51702e+06	442653	1.09626e+06	338299	0.026	-2.62	Q5U5Q3	RGSQPSTPRLSPTFPESIEHPLAR
	MEX3C_S545	3.1809e+06	663845	3.04075e+06	433178	0.937	1.03	3.1114e+06	671480	1.40615e+06	588861	0.02	-2.63	Q5U5Q3	RGSQPSTPRLSPTFPESIEHPLAR
	MEX3C_T547	1.04916e+06	136821	1.25268e+06	180781	0.473	1.2	1.01471e+06	116962	586875	98597.3	0.0466	-1.84	Q5U5Q3	RGSQPSTPRLSPTFPESIEHPLAR
	MTCL1_S1678	36863.6	4730.8	37447.8	5628.77	0.928	-1.02	36021.9	3503.95	17747.9	3150.61	0.00581	-2.13	Q9Y4B5	AGGGATPVSSPSR
	MYO18A_S1998	87539.2	5001.85	90557.9	10227.3	0.986	-1.01	93624.5	16654.9	45408.5	9101.77	0.0196	-2.47	Q92614	AASDDGSLK
	MYO18A_Y2039	4.50256e+06	611788	8.08463e+06	2.31683e+06	0.194	1.56	5.10896e+06	1.58012e+06	1.75479e+06	380356	0.0186	-2.71	Q92614	YSHSYLSDSDTEAK
	MYO1C_S6	82260.3	4268.74	107394	12471.8	0.103	1.27	83513.3	8450.53	54074.1	4469.23	0.0176	-1.53	O00159-3	ASALGSDGVR;YRASALGSDGVR
	MYO9B_S1992	248388	17078.2	348114	23382.9	0.082	1.41	261477	43613.5	152153	7602.15	0.0411	-1.62	M0R0P8;M0R300;Q13459;Q13459-2	GSDEENLDSETSASTESLLEER;LPELDPRGSDEENLDSETSASTESLLEER
	MYRF_S261	208872	35728.9	187960	38686.7	0.663	-1.14	210472	44110.7	82410.7	11210.8	0.0188	-2.39	Q9Y2G1;Q9Y2G1-2	HSESPPSTLNAQMLNGMIK
	NAV1_S1059	63116.6	1691.61	73346.8	6817.05	0.279	1.13	63708.6	4477.45	36222.7	2854.57	0.000299	-1.77	Q8NEY1-2	SGSFRDPTDDVHGSVLSLASSASSTYSSQIR
	NCOR1_S1756	110625	14260.8	135765	19574.9	0.583	1.18	111347	19378.3	59350.9	14741.8	0.0269	-2.3	O75376;O75376-2	SPSPSVR
	NDRG1_S333	704959	55599.6	800970	33450	0.466	1.15	751030	129520	425935	33080.2	0.0424	-1.64	Q92597	SRTASGSSVTSLDGTR;TASGSSVTSLDGTR
	NDRG2_S338	276520	40802.8	269195	14060.1	0.803	1.06	254969	18577.3	141191	19914.4	0.0334	-1.87	Q9UN36;Q9UN36-2;Q9UN36-3;Q9UN36-4;Q9UN36-5;Q9UN36-6	TASLTSAASVDGNR
	NME1_S122	76135.2	6332.38	96275.9	6148.21	0.133	1.28	75948.1	6411.16	37157.3	2669.16	0.000944	-2.03	P15531;P15531-2	NIIHGSDSVESAEK
	NPAT_S150	53244.2	1376.35	56674.5	4497.85	0.607	1.04	53439.4	2597.38	34852.4	2425.99	0.000213	-1.54	H0YET3;Q14207	KVSPTEIVLESFHK
	NPM1_T95	119822	47580.5	599496	240661	0.16	2.84	103025	28039.1	26150.1	14109	0.0395	-6.44	A0A7I2V5S2;P06748	MSVQPTVSLGGFEITPPVVLR
	NR3C2_S283	24643.5	1197.51	21611.8	1827.4	0.326	-1.17	24918.2	2087.78	14004.5	2411.76	0.0018	-1.91	P08235;P08235-2;P08235-3;P08235-4	SPVSSPNNVTLR
	NR3C2_S287	24643.5	1197.51	21611.8	1827.4	0.326	-1.17	24918.2	2087.78	14004.5	2411.76	0.0018	-1.91	P08235;P08235-2;P08235-3;P08235-4	SPVSSPNNVTLR
	NRDC_S96	153741	29514.5	132972	16524.4	0.695	-1.11	139171	9076.82	71313.1	17367.2	0.015	-2.23	O43847;O43847-2	LGADESEEEGRRGSLSNAGDPEIVK
	NUP153_S217	1.24688e+06	88947.3	1.56927e+06	174016	0.441	1.22	1.5449e+06	544943	694975	222583	0.00506	-2.54	P49790;P49790-3	SHSLSQHTATSSK
	OBSCN_S5033	28712.5	2603.2	34888.3	2597.9	0.26	1.24	27891.9	1379.61	17341.1	2018.57	0.0293	-1.66	A0A7P0Z489;A6NGQ3;Q5VST9;Q5VST9-2;Q5VST9-6	LQSLEQETGDIAR
	OSBPL9_S329	1.19704e+06	452074	2.37936e+06	390003	0.0507	2.53	1.08829e+06	404649	185492	36251	0.00549	-5.17	Q96SU4;Q96SU4-2;Q96SU4-3;Q96SU4-6;Q96SU4-7	LIDSSGSASVLTHSSSGNSLKR;LIDSSGSASVLTHSSSGNSLK
	PAFAH1B2_S2	89181.3	6453.7	105484	9081.61	0.275	1.18	88119.5	4803.67	61945.2	8855.79	0.0239	-1.51	P68402	SQGDSNPAAIPHAAEDIQGDDR
	PAK1_S156	50296.6	3455.01	50763.4	4354.16	0.974	-1.01	51644.8	7185.63	31485.5	2608.69	0.0311	-1.6	Q13153	SAEDYNSSNALNVK
	PALMD_S364	66742	5567.75	87157.9	9217.51	0.157	1.29	67303.5	7969.61	42543.7	9327.13	0.0146	-1.74	Q9NP74;Q9NP74-2;Q9NP74-3	DAPSPKPR
	PAPSS2_S92	18255.4	1354.38	23214.5	2429.99	0.268	1.25	18516	2158.92	9015.81	1349.56	0.00259	-2.19	O95340;O95340-2	NLGFSPGDREENIR
	PDXDC1_T761	71634.8	9079.31	88051	11779.1	0.532	1.22	84186.9	20386.8	18671.7	3975.91	0.000894	-4.09	H3BND4;Q6P996;Q6P996-3;Q6P996-4;Q6P996-5	LSSGPEQITLEASSTEGHPGAPSPQHTDQTEAFQK
	PEX14_S252	424241	111027	527649	94708.7	0.508	1.31	440518	125412	161268	34105.1	0.0471	-2.74	O75381;O75381-2	SPSPSSPAAVNHHSSSDISPVSNESTSSSPGK
	PHLDB2_S493	36895.8	2446.43	43904.2	2507.95	0.205	1.19	36522	1641.19	24681.7	2815.97	0.0137	-1.54	E9PFQ4;Q86SQ0;Q86SQ0-2;Q86SQ0-3	LQLSDEESVFEEALMSPDTR
	PITPNM2_S1277	1655.92	141.114	1552.46	82.64	0.795	-1.05	1696.14	250.768	1008.63	164.247	0.0252	-1.73	Q9BZ72;Q9BZ72-3	KGSFGLPGQGDFLR
	PKP2_S203	27523.2	1632.75	28028	1305.07	0.856	1.02	27843.9	2661.43	17021.9	1928.98	0.00231	-1.65	Q99959;Q99959-2	SEIVGVSR
	PKP2_S312	182275	24252	186331	22170.3	0.934	1.02	176135	16221.4	102308	15704.5	0.0367	-1.78	Q99959;Q99959-2	EAGPSVAVDSSGRR;EAGPSVAVDSSGR
	PKP2_Y86	479060	53227.8	532603	68803.1	0.591	1.09	458302	10891.3	227380	27745.7	0.000781	-2.08	Q99959;Q99959-2	TSSVPEYVYNLHLVENDFVGGRSPVPK;TSSVPEYVYNLHLVENDFVGGR
	PKP3_S238	189243	11904.6	224399	28528.7	0.534	1.13	200149	32404	116964	24838.7	0.0143	-1.8	Q9Y446;Q9Y446-2	AGGLDWPEATEVSPSR
	PLD1_Y42	9211.95	855.988	10365.4	813.994	0.53	1.14	9528.93	1694.2	5185.21	844.255	0.0138	-1.9	Q13393;Q13393-2;Q13393-4	ELHFEGEEVDYDVSPSDPK
	PLEKHA4_S292	354555	66457.3	521707	150756	0.345	1.34	297017	18653.4	158404	36913.5	0.0488	-2.12	Q9H4M7	QTLSRPPTPR
	PLEKHA4_T296	354555	66457.3	521707	150756	0.345	1.34	297017	18653.4	158404	36913.5	0.0488	-2.12	Q9H4M7	QTLSRPPTPR
	PLEKHA7_S1022	125666	10332.5	150267	17174.4	0.542	1.17	138278	27096.5	75567.8	16784.9	0.0437	-1.89	E9PKC0;Q6IQ23;Q6IQ23-2	GLSGSTSR
	PPP1R14A_S134	581745	24483.9	545522	81038.5	0.551	-1.15	624436	103558	271094	43629.4	0.00552	-2.3	Q96A00;Q96A00-2	QPSPSHDGSLSPLQDR
	PPP1R14A_S136	1.3084e+06	114049	1.32411e+06	165342	0.874	-1.03	1.31147e+06	140994	608728	66328.5	0.000976	-2.15	Q96A00;Q96A00-2	QPSPSHDGSLSPLQDR
	PPP1R7_S37	13500.8	705.968	16138.8	877.129	0.148	1.19	13595	1156.42	8096.85	550.146	0.00142	-1.67	Q15435	HSSGIVADLSEQSLK
	PRAG1_S743	62423.2	10255.1	95217.1	9370.84	0.0514	1.59	59813.9	6993.28	27515.1	4273.21	0.00643	-2.25	Q86YV5	VSQGSAESLSPSFR
	PRAG1_Y413	169848	25408.7	256935	54672.7	0.129	1.49	163396	23496.8	82976.7	15590.7	0.0192	-2.13	Q86YV5	EATQPEPIYAESTK
	PRKDC_T2671	64822.2	7212.91	109195	22137.4	0.0562	1.54	64749.9	8595.65	35874.6	6154.97	0.016	-1.94	P78527	SSFDWLTGSSTDPLVDHTSPSSDSLLFAHK
	PRRC2B_S1136	106094	13246.8	109287	29205.2	0.488	-1.19	105118	13338.5	36376	7704.3	0.00111	-3.05	Q5JSZ5	VASETHSEGSEYEELPK
	PSEN1_S353	18553.3	931.597	17404	827.213	0.611	-1.06	18455.4	744.007	12492.6	1340.19	0.0082	-1.52	P49768;P49768-2;P49768-7	DSHLGPHRSTPESR
	PTPN13_S1210	47633.4	5215.62	66223.6	7633.26	0.134	1.39	48571.6	7830.47	28590.9	5107.23	0.0363	-1.74	Q12923-3	HISENSFGPSGGLR
	PXN_S226	142017	10076	194478	26197	0.242	1.29	154201	33302.8	80637.2	10317.1	0.0268	-1.81	A0A1B0GTU4	GLEDVRPSVESLLDELESSVPSPVPAITVNQGEMSSPQR
	PXN_S83	247621	41371.1	326398	85708.9	0.989	1	289889	100440	100799	16548.7	0.0392	-2.44	A0A1B0GTU4	FIHQQPQSSSPVYGSSAK
	RAB11FIP5_S397	35691.5	1816.61	41902.6	3089.98	0.191	1.16	35846.6	2573.47	24786.6	4011.39	0.00561	-1.51	A0A1B0GTL5	SNSSSEAVLGQEELSAQAK
	RAB11FIP5_S938	206549	17958.1	243236	20179.4	0.229	1.19	201225	10209.7	132038	5720.83	0.0197	-1.52	A0A1B0GTL5	GPETEGEDASPSALVVGPPETK
	RALGAPA2_T183	8387.77	512.835	9966.37	561.432	0.278	1.19	8376.43	554.163	5274.97	833.863	0.0121	-1.67	H7C1F9;Q2PPJ7;Q2PPJ7-2;Q2PPJ7-3	SHSNSSTLSDR
	RASAL2_S776	90968	5137.57	83539.1	6662.2	0.51	-1.11	90774.4	5003.9	57013.6	6768.13	0.011	-1.64	Q9UJF2-2	FTEHNSSPNVSGSLSSGLQK
	RBM14_Y558	821746	86701.4	846564	67811.8	0.764	1.05	794441	37541.5	531533	60186.2	0.029	-1.53	Q96PK6	GQPGNAYDGAGQPSAAYLSMSQGAVANANSTPPPYER
	RCC1_T120	59314.8	4139.85	93629.1	14753.8	0.196	1.47	62445.7	11201.4	33884.2	7865.02	0.0373	-2.13	C9JW69;P18754;P18754-2	DTSVEGSEMVPGK
	REM2_S295	366100	106484	340414	63342.5	0.935	1.06	442785	207864	116868	41260.3	0.0489	-6.17	Q8IYK8	NHAGGQRPDPGSPEGPAPPAR
	RETREG2_S132	17336.4	647.861	18990.7	1853.83	0.807	1.06	21563.1	6643.03	8535.68	1015.07	0.0197	-2.09	Q8NC44	FLPDVSASSPEEPHSDSEGAGSGAR
	RFC1_S69	12345.1	3072.77	12332.6	3315.26	0.853	-1.06	10393	905.505	3702.91	624.78	0.0126	-2.96	P35251;P35251-2	IIYDSDSESEETLQVK
	RFC1_Y67	12345.1	3072.77	12332.6	3315.26	0.853	-1.06	10393	905.505	3702.91	624.78	0.0126	-2.96	P35251;P35251-2	IIYDSDSESEETLQVK
	RGPD8_T659	35735.7	3259.08	38128.2	1804.04	0.654	1.09	35442	2988.23	19275.1	4331.76	0.00362	-2.01	J3KQ37;O14715;Q99666	YSPETPPR
	RILP_S180	23670.6	2253.55	36570.2	9641.1	0.252	1.36	23204.8	1544.57	13223	2430.78	0.0492	-1.89	A0A0J9YWQ1;I3L1U0;Q96NA2;Q96NA2-2	AESSEDETSSPAPSK
	RNASEH1_S74	32312.2	2453.28	32141.2	2318.86	0.99	-1	32694.5	3752.24	20865.2	3802.37	0.00619	-1.66	O60930	SASPEVSEGHENQHGQESEAK
	RNASEH1_S76	32312.2	2453.28	32141.2	2318.86	0.99	-1	32694.5	3752.24	20865.2	3802.37	0.00619	-1.66	O60930	SASPEVSEGHENQHGQESEAK
	RPRD2_S593	1.08258e+06	63669.9	1.00616e+06	59947.6	0.54	-1.08	1.08818e+06	91010	723017	92097.6	0.00487	-1.55	Q5VT52;Q5VT52-2;Q5VT52-3	SFNYSPNSSTSEVSSTSASK
	RPS3A_S236	527008	59222.5	497244	43640.6	0.742	-1.05	513070	31397.6	320452	59147	0.00638	-1.75	P61247	LMELHGEGSSSGK
	RPS3A_S237	460290	33962.7	433178	43592.7	0.564	-1.09	455243	26548.6	289939	27724.6	0.0102	-1.59	P61247	LMELHGEGSSSGK
	RPS8_S159	27977.1	1500.75	35292.3	5487.83	0.438	1.19	28759.3	3766.92	15569.1	2644.36	0.0118	-2.03	P62241;Q5JR95	ISSLLEEQFQQGK
	RTKN_S242	157258	4138.22	173642	12379.8	0.649	1.09	160203	14791.3	85520.4	13317.3	0.0051	-1.97	Q9BST9	ASLDSAGGSGSSPILLPTPVVGGPR
	SACS_S1779	4996.28	496.714	5103.39	708.447	0.949	-1.01	5052.38	715.53	2564.27	456.581	0.00769	-2.05	Q9NZJ4;Q9NZJ4-2	IADLQSPLFR
	SCARF2_S718	1.91968e+06	126110	2.29699e+06	193770	0.331	1.19	2.00733e+06	346100	1.20762e+06	160997	0.027	-1.64	Q96GP6;Q96GP6-2	SAHTVEHGSPR
	SEC16A_S314	78131.3	4726.11	113201	15826.5	0.0757	1.38	79986.4	9783.47	50720	6473.63	0.0341	-1.59	O15027	IVNHWASPELR
	SETD2_S388	41317.1	3629.85	43569.1	2760.21	0.681	1.07	41004.2	3553.27	28191	4518.72	0.0262	-1.57	H7C3H4;Q9BYW2	KSESPFRETEPLVSPHQDK;SESPFRETEPLVSPHQDK
	SETD2_T383	31818.6	2609.79	32970.1	2149.84	0.774	1.05	31725.4	2885.33	22024.5	3271	0.0293	-1.54	H7C3H4;Q9BYW2	KSESPFRETEPLVSPHQDK;SESPFRETEPLVSPHQDK
	SH3BP4_S131	23870.7	2100.46	26347	1957.27	0.507	1.11	23890.4	2273.43	15039.4	1398.06	0.0183	-1.58	Q9P0V3;Q9P0V3-2	NSTLSDSGMIDNLPDSPDEVAK
	SH3KBP1_S163	52700.7	12047.2	74172.7	21626.3	0.41	1.39	47910.1	8193.91	16697.5	3121.67	0.0276	-2.97	Q5JPT2;Q96B97;Q96B97-2	ETTGSESDGGDSSSTK
	SHANK2_S43	89851.6	6312.82	94025.8	6457.08	0.765	1.05	89111.2	5380.49	47278	6627.04	0.00124	-1.96	Q9UPX8;Q9UPX8-3	SNSDNNLNASAPDWAVCSTATSHR
	SHROOM2_T223	103804	21212.2	123174	25739.4	0.605	1.16	99367.7	17799.9	25616	4878.38	0.000639	-3.94	Q13796	DSAYGSFSTSSSTPDHTLSK;RDSAYGSFSTSSSTPDHTLSK
	SLAIN2_S323	379572	69045.4	441137	82592.1	0.712	1.11	388540	92928	196669	45182.1	0.0327	-2.11	Q9P270	GTFSDQELDAQSLDDEDDNMHHAVYPAVNR;RGTFSDQELDAQSLDDEDDNMHHAVYPAVNR
	SLAIN2_Y336	218494	48001.7	224454	32184.6	0.799	1.07	206485	38850.3	98448.3	27281.9	0.00601	-2.49	Q9P270	GTFSDQELDAQSLDDEDDNMHHAVYPAVNR;RGTFSDQELDAQSLDDEDDNMHHAVYPAVNR
	SLC7A6OS_S308	30251.4	3166.97	35752.4	5021.87	0.479	1.15	29744.3	2661.45	18150	1272.61	0.0443	-1.62	Q96CW6	EFGYDSPHDLDSD
	SNX15_T229	188396	21218.2	160473	21205.7	0.378	-1.19	185422	18419.8	104909	13407.2	0.0193	-1.8	Q9NRS6	EEGAAPSPTHVAELATMEVESAR
	SNX27_T215	9221.63	503.405	9694.14	764.538	0.757	1.04	9327	872.079	6400.26	972.809	0.0133	-1.51	Q96L92;Q96L92-3	EFANFTFPR
	SPAG9_Y797	88365.1	3900.26	104191	8109.53	0.385	1.16	92564.8	14343.6	54927.7	10890.3	0.00857	-1.78	A0A087X2D8;O60271-2;O60271-4	ETDYPAGEDLSESGQVDK
	SPHK2_S193	171569	16039.9	235403	44703.6	0.371	1.23	173663	20923.9	104737	23204.5	0.0389	-1.81	E9PCV4;M0R344;Q9NRA0;Q9NRA0-2;Q9NRA0-4;Q9NRA0-5	AKSELTLTPDPAPPMAHSPLHR
	SRRM2_S1458	117431	10661	127681	21042.5	0.872	1.03	118482	13766	68734.5	13498.5	0.0181	-1.82	Q9UQ35	DGSGTPSRHSLSGSSPGMK;HSLSGSSPGMK
	SRRM2_S377	3.36155e+06	247264	3.76499e+06	230458	0.388	1.13	3.37377e+06	328934	2.21355e+06	175861	0.0165	-1.52	Q9UQ35	HGGSPQPLATTPLSQEPVNPPSEASPTR
	SRRM2_S398	1.55017e+06	121319	1.68155e+06	139376	0.593	1.08	1.55441e+06	147839	897274	104123	0.0033	-1.77	Q9UQ35	HGGSPQPLATTPLSQEPVNPPSEASPTR
	SRRM2_S990	1.38238e+06	236181	1.58222e+06	249032	0.651	1.16	1.39811e+06	244003	684916	206568	0.0207	-2.55	Q9UQ35	QSHSGSISPYPK;VKPETPPRQSHSGSISPYPK
	SRRM2_T1177	271494	47506	317812	76757.8	0.675	1.23	272958	59863.6	101740	37630	0.0478	-3.44	Q9UQ35	MALPPQEDATASPPR
	STX12_S15	1.30048e+06	298886	1.79021e+06	317515	0.543	1.42	1.20126e+06	299201	215514	77938.8	0.00522	-8.21	Q86Y82	NPGPSGPQLR
	STX12_S218	274826	54423.4	352946	70579.5	0.358	1.3	265263	50724.7	106796	25112	0.00844	-2.6	Q86Y82	DLAMMIHDQGDLIDSIEANVESSEVHVER
	STX12_S225	560087	115593	735164	135065	0.283	1.36	535010	102231	221100	54088.8	0.00992	-2.57	Q86Y82	DLAMMIHDQGDLIDSIEANVESSEVHVER
	SUSD5_S240	689912	64673.8	893635	151649	0.342	1.23	696959	90982.9	356940	39816.7	0.0147	-1.93	O60279	GQGDSSEEAPK;TEADEDRGQGDSSEEAPK
	SYNPO_T216	93573.6	19748	121347	20103.7	0.444	1.37	95173.6	24131.7	50173.9	22089.6	0.0487	-2.69	Q8N3V7-2	AAATTPTK
	SYNPO_Y548	32863.1	1463.89	39316.2	2467.2	0.244	1.19	34455.3	5260.39	22947.6	3236.64	0.0271	-1.5	Q8N3V7-2	TPPASLYHGYLPENGVLRPEPTK
	SYNRG_S772	58403.8	4066.79	55617.5	4811.5	0.732	-1.06	58428.3	4655.13	34155.8	4726.18	0.00729	-1.77	Q9UMZ2;Q9UMZ2-3;Q9UMZ2-4;Q9UMZ2-5;Q9UMZ2-7;Q9UMZ2-8	DNTPSGKSDDDFADFHSSK
	SZRD1_S105	551689	48131.7	571384	66184.3	0.953	1.01	539053	28740.3	307397	40978.8	0.00371	-1.81	Q7Z422;Q7Z422-2;Q7Z422-3;Q7Z422-4;Q7Z422-5	ILGSASPEEEQEKPILDRPTR;ILGSASPEEEQEKPILDR;ILGSASPEEEQEK
	TAF15_S432	121036	6041.38	130871	20079	0.972	1.01	123604	12763.9	62771.6	13325.7	0.0182	-2.36	Q92804;Q92804-2	SSGGGYSGDR
	TANC2_S61	28129.3	2085.67	36559.7	4924.5	0.333	1.24	30611.1	6678.42	14882.8	2325.26	0.0143	-1.99	J3KTM5;J3QQY7	SLPSSPLLTHQSISVR
	TBC1D5_S544	239582	56755.2	302588	49887.4	0.223	1.35	214782	25092.1	125824	29014	0.0342	-1.89	Q92609;Q92609-2	NISSSPSVESLPGGR
	THRAP3_S624	91950.8	3226.52	84890.6	3873.74	0.498	-1.09	94535.4	10262.7	59375.1	2697.02	0.00576	-1.55	Q9Y2W1	SPSELFAQHIVTIVHHVK
	TJP1_S280	50150	5981.26	58235	4883.93	0.509	1.18	51210	8853.45	26861.7	6691.05	0.0191	-2.1	A0A087X0K9;Q07157	ATLLNVPDLSDSIHSANASER
	TJP1_S927	1.11714e+06	73869.3	1.38387e+06	125646	0.32	1.22	1.12972e+06	113584	598874	108389	0.00644	-2.01	A0A087X0K9;Q07157	AEASSPVPYLSPETNPASSTSAVNHNVNLTNVR
	TMCO1_T109	20048.5	1575.79	23066.4	3201.18	0.656	1.09	20776.6	3355.81	11955.1	1669.61	0.023	-1.73	Q9UM00;Q9UM00-1;Q9UM00-2	ETITESAGR
	TMEM40_S147	16294.8	1750.4	18545.3	1933.5	0.534	1.13	15993.4	1320.72	10051.9	1647.66	0.035	-1.7	Q8WWA1;Q8WWA1-2;Q8WWA1-3	RGSDPASGEVEASQLR
	TMF1_S72	69769.6	7866.99	89025.2	12477.8	0.25	1.27	66605.6	4119.52	40819.1	5970.91	0.0319	-1.72	A0A2R8Y7M0;P82094;P82094-2	SNTEPQSPPIASPK
	TMOD3_T27	65179.4	3288.3	61292.3	4281.32	0.671	-1.07	67539	9296.89	35875.5	6512.15	0.00193	-2.01	Q9NYL9	DLDEDELLGNLSETELK
	TNIK_S640	1.57051e+06	78606.7	1.79276e+06	149043	0.403	1.12	1.59675e+06	157727	1.03322e+06	49538.1	0.0172	-1.51	Q9UKE5;Q9UKE5-2;Q9UKE5-4;Q9UKE5-6	QNSDPTSENPPLPTR
	TNIK_Y875	37066	7014.64	52510.4	13300.6	0.43	1.31	34441.7	5081.67	18822	5417.68	0.0304	-2.52	Q9UKE5;Q9UKE5-2;Q9UKE5-4;Q9UKE5-6	LIPTGAPGSNEQYNVGMVGTHGLETSHADSFSGSISR
	TNIP2_S62	1764.5	205.397	2085.61	353.986	0.694	1.13	1781.78	235.39	865.48	174.456	0.0323	-2.27	D6RGJ2;Q8NFZ5	LAALEGDAAPSLVDALLEQVAR
	TNKS1BP1_S1620	461361	33509.1	430743	21942.7	0.689	-1.06	456944	30586.8	281553	18322.4	0.0081	-1.62	Q9C0C2	VPSSDEEVVEEPQSR
	TNS2_S455	112425	11181.8	115965	15250.9	0.945	1.02	110275	9867	54580.1	14334.4	0.00634	-2.85	Q63HR2;Q63HR2-4;Q63HR2-6	WDSYENFNQHHEDSVDGSLTHTR
	TNS2_Y456	168940	12493.8	242257	41395.4	0.144	1.31	167992	12425.1	90075.7	15434.5	0.0034	-2.02	Q63HR2;Q63HR2-4;Q63HR2-6	WDSYENFNQHHEDSVDGSLTHTR
	TOX2_S201	212241	29645.3	250516	21183	0.337	1.26	196719	14585.8	107636	15263.8	0.0298	-1.9	Q96NM4;Q96NM4-2;Q96NM4-3;Q96NM4-4	SSIAHSSPSPPGSK
	TOX4_S181	1.35017e+06	155228	1.44163e+06	227016	0.986	1	1.31629e+06	128801	771454	174008	0.0497	-1.91	O94842;O94842-2;O94842-3	LSTTPSPTSSLHEDGVEDFRR
	TOX4_T175	4.87107e+06	556893	6.416e+06	1.81765e+06	0.785	1.09	5.12957e+06	982507	2.04105e+06	364338	0.0234	-2.55	O94842;O94842-2;O94842-3	LSTTPSPTSSLHEDGVEDFRR
	TPM1_S87	28797.7	2968.04	31614.6	4437.78	0.752	1.07	28991.9	4080.78	16486.2	1800.22	0.0462	-1.72	P09493-3	ATDAEADVASLNR
	TRIM24_S664	204447	39361.3	232692	71654.3	0.588	-1.26	195142	38597	61504.1	18702.8	0.00517	-4.66	O15164;O15164-2	TVQSPNSSVPSPGLAGPVTMTSVHPPIR
	TRIM24_S667	525031	88622.2	726317	227664	0.834	-1.08	643269	265130	183145	53006.9	0.00773	-3.67	O15164;O15164-2	TVQSPNSSVPSPGLAGPVTMTSVHPPIR
	TRIP10_S299	288439	23674.8	261309	16715.5	0.519	-1.1	286046	21188.9	187866	18669	0.0178	-1.54	Q15642;Q15642-2;Q15642-3;Q15642-4;W4VSQ9	APSDSSLGTPSDGRPELR
	TSC22D4_S49	25173.1	3172.35	27715.3	3719	0.799	1.08	28020.6	6171.61	10284.3	2197.07	0.0153	-2.63	Q9Y3Q8	LPNGEPSPDPGGKGTPR
	TSC22D4_T57	25173.1	3172.35	27715.3	3719	0.799	1.08	28020.6	6171.61	10284.3	2197.07	0.0153	-2.63	Q9Y3Q8	LPNGEPSPDPGGKGTPR
	TTN_S308	64858.1	11003.1	82292.6	10265.9	0.41	1.31	66221.9	15801.4	29885.4	7202.27	0.0272	-2.46	A0A0A0MTS7;Q8WZ42;Q8WZ42-11;Q8WZ42-12;Q8WZ42-13;Q8WZ42-2;Q8WZ42-4;Q8WZ42-5;Q8WZ42-7;Q8WZ42-8	SVSPAAR
	TUT4_S104	26855.7	1600.51	28778	5027.68	0.775	-1.08	28761.3	4642.35	14060.3	2764.9	0.0215	-2.19	A0A0C4DFM7;E9PKY2;E9PRG2;Q5TAX3;Q5TAX3-2;X6R5G7	KFPNSPVK
	U2SURP_S810	146839	11309.4	125305	9939.71	0.317	-1.17	145763	12403.7	88486.7	8247.64	0.0106	-1.65	E7ET15;O15042;O15042-2	SEEHHLYSNPIK
	UBR4_T2715	389644	67219.8	771147	252415	0.463	1.41	412245	97104.9	123385	36360.2	0.03	-3.58	Q5T4S7;Q5T4S7-2;Q5T4S7-3;Q5T4S7-4	HVTLPSSPR
	UHRF1BP1_S1103	96525.4	5061.92	88253.5	13414.3	0.499	-1.18	98576.7	11226.9	46966.3	11915.8	0.0041	-2.51	H7C1J4;Q6BDS2	TVSQQSFDGVSLDSSGPEDR
	USP20_404	78238.6	6854.39	82585.7	4399.36	0.621	1.08	76824.2	4893.7	44232.3	6533.47	0.00243	-1.8	Q9Y2K6	SSSPCRTPEPDNDAHLR
	VIRMA_S138	942953	147988	1.23597e+06	277744	0.781	1.1	871233	66564	399934	74597.4	0.0477	-2.38	Q69YN4;Q69YN4-3	VISHDRDSPPPPPPPPPPPQPQPSLK
	ZBTB6_S202	25416.6	4769.23	30460	3893.49	0.557	1.26	26447.1	6255.27	9569.33	2806.61	0.0328	-2.8	Q15916	SPELSTVDIGFK
	ZC3H7B_S217	996203	240604	1.12828e+06	271317	0.715	1.17	809748	109758	374980	145565	0.0453	-2.92	Q9UGR2	GSPALLPSTPTMPLFPHVLDLLAPLDSSR
	ZDHHC20_S252	83748.4	10371	73299.3	16130.8	0.32	-1.34	88409.5	20713.9	29095.6	7415.97	0.00283	-3.17	B4DRN8;Q5W0Z9	SSGSNQPFPIK
	ZNF524_S24	25868.1	3479.3	28472.4	3641.62	0.678	1.09	24321.7	690.769	14558.2	2075.77	0.0242	-1.76	K7EP10;Q96C55	PLALSPPVPR
	ZNF800_S426	293373	27924.9	400395	53218.1	0.0998	1.33	297404	42432.7	193953	30446.2	0.0319	-1.56	Q2TB10	VEPADSVESSPPSITHSPQNELK
	ZRANB2_T303	287496	26464.2	312449	30081.4	0.628	1.09	281177	16844.9	150562	33131.9	0.00219	-2.11	O95218-2	TRSRSPESQVIGENTK
	AFDN_T1337	818421	37322	608300	37684.3	0.00969	-1.35	832404	77112.8	550083	49223.3	0.00385	-1.51	J3KN01;P55196;P55196-5	SVTPASTLTK
	ARHGEF5_T896	1.99787e+06	405636	886323	222845	0.0121	-2.47	1.82649e+06	243298	1.04627e+06	282520	0.0434	-2.31	A0A2R8YF49	TSWPPATAR
	ATG16L1_S278	20584.8	1918.05	13869.2	1374.84	0.0361	-1.5	20566.5	2378.3	9712.9	1463.28	0.00125	-2.21	Q676U5;Q676U5-3	LSQPAGGLLDSITNIFGR
	C16orf87_S55	41443.7	4532.2	28889.5	5664.92	0.0181	-1.66	41037.5	4405.56	24867.3	2630.03	0.0462	-1.65	H3BQL3;Q6PH81	SPPSTENK
	CIC_S2282	111507	3351.88	86217.4	7947.32	0.0133	-1.33	112628	8374.03	70195.9	6832.25	0.000863	-1.62	A0A7P0T9K5	FAELPEFRPEEVLPSPTLQSLATSPR
	COBLL1_S421	351858	31425.6	248160	35694.5	0.00461	-1.49	345207	20470.7	183422	16832	0.000274	-1.9	A0A0D9SG04;A0A0X1KG75;Q53SF7;Q53SF7-2;Q53SF7-3	AGSLQLSSMSAGNSSLR;AGSLQLSSMSAGNSSLRR
	DIS3_Y735	47088.3	3407.81	28379.5	5217.49	0.00529	-1.83	48201.4	6078.7	24011.2	3265.03	0.00678	-1.99	Q9Y2L1	SLAESLDQAESPTFPYLNTLLR
	DST_S53	43463.6	1186.51	32081.4	2064.05	0.00402	-1.37	43393.5	851.845	28729.9	1410.42	0.00168	-1.52	A0A0U1RQJ2	LNEQIDSGSK
	EEF2_T57	73705	4395.63	53643.4	6797.65	0.0458	-1.44	74399.5	7272.17	47288.9	6041.18	0.0314	-1.6	P13639	FTDTRKDEQER
	EEF2_T59	73705	4395.63	53643.4	6797.65	0.0458	-1.44	74399.5	7272.17	47288.9	6041.18	0.0314	-1.6	P13639	FTDTRKDEQER
	FAM193A_S672	51288.1	1658.23	37597.8	1985.69	0.004	-1.37	51283.4	1919.91	34512.1	2421.27	0.00223	-1.5	A0A1B0GVL4;E7EUR8;P78312;P78312-2;P78312-4;P78312-6	EDGVLGSRSPR
	FAM193A_S674	51288.1	1658.23	37597.8	1985.69	0.004	-1.37	51283.4	1919.91	34512.1	2421.27	0.00223	-1.5	A0A1B0GVL4;E7EUR8;P78312;P78312-2;P78312-4;P78312-6	EDGVLGSRSPR
	FOXO1_S329	216216	19126.6	122013	9836.16	0.00517	-1.77	214132	16465.2	127391	17683.3	0.0178	-1.75	Q12778	LSPIMTEQDDLGEGDVHSMVYPPSAAK
	PATL1_S179	4.11471e+06	118625	2.82038e+06	131523	5.86e-05	-1.47	4.10846e+06	95951.9	2.72925e+06	117394	0.000172	-1.51	Q86TB9-4	STSPIIGSPPVR
	PHLDB1_S539	112469	8643.63	91864.8	29564.3	0.036	-1.69	113037	11082.8	62459.3	9197.61	0.0366	-1.86	Q86UU1;Q86UU1-2;Q86UU1-3	LSPAYSLGSLTGASPCQSPCVQR
	PPP1R18_S209	41097.8	2131.42	28610.4	1671.56	0.00286	-1.44	41168.7	2793.58	25534.1	2083.73	0.00114	-1.62	A0A0G2JHC2;Q6NYC8	LAESREQSPR
	PPP1R18_S213	41097.8	2131.42	28610.4	1671.56	0.00286	-1.44	41168.7	2793.58	25534.1	2083.73	0.00114	-1.62	A0A0G2JHC2;Q6NYC8	LAESREQSPR
	RTKN_S529	93355.8	3819.85	55574.4	2417.14	6.33e-05	-1.68	93677.4	5541.41	64014.7	7672.1	0.0032	-1.51	Q9BST9	TFSLDAVPPDHSPR
	SCAF1_S941	89533.9	20346.1	139578	88130	0.0446	-3.02	91095.6	23770.1	26647.9	9321.41	0.033	-4.05	Q9H7N4	SGGGSGGSGGQVSLK
	TBC1D4_S591	1.00704e+06	57326.8	467999	28522.9	4.58e-06	-2.16	1.00443e+06	57386	589221	53083.9	0.00151	-1.73	O60343-2	LGSVDSFER
	ADD3_S681	496020	132635	769629	417420	0.973	1.02	712324	331662	113453	37352.5	0.0107	-5.47	Q9UEY8	IEEVLSPEGSPSKSPSK
	AEBP1_Y302	409530	39805.8	367306	36406.3	0.523	-1.12	397948	14251.7	267706	39358.7	0.0387	-1.56	Q8IUX7	PLLPPLPPDYGDGYVIPNYDDMDYYFGPPPPQKPDAER
	AHNAK_S5854	117990	10715.1	79651.9	5079.17	0.0708	-1.46	120630	15641.9	80675.6	24105.9	0.0413	-1.67	Q09666	LQGSGVSLASK
	AKT1_S122	944487	172515	811496	192414	0.437	-1.32	915354	139043	357928	72785.3	0.0184	-2.91	P31749;P31749-2	SGSPSDNSGAEEMEVSLAK
	AKT1_S137	66336.4	9476.11	53263.7	6790.94	0.383	-1.23	66171.2	11343.3	38064	5722.74	0.0472	-1.8	P31749;P31749-2	SGSPSDNSGAEEMEVSLAK
	AMOTL1_S906	446377	36533.2	380400	45349.9	0.221	-1.21	446301	41189.5	284264	63994.5	0.00391	-1.78	Q8IY63;Q8IY63-2	LSTTPAHSPVLK
	ANAPC1_S547	1229.01	114.028	855.99	142.851	0.0756	-1.56	1217.43	114.322	672.194	181.727	0.013	-2.14	Q9H1A4	LLGSLDEVVLLSPVPELR
	ARHGAP23_Y597	9482.92	2293.32	5999.41	883.98	0.0888	-1.5	8551.81	1023.96	4355.1	370.585	0.0234	-1.93	Q9P227	HYSQDCSSIK
	ARHGAP31_S1374	31774	4658.02	62098.6	30137.5	0.514	1.41	33270.1	7057.14	12934	4204.32	0.0437	-3.75	Q2M1Z3	VLLSPIR
	ARHGEF17_S946	78643.5	3896.95	63237.5	6827.53	0.117	-1.28	79831.7	8062.25	57047.4	11206.8	0.0258	-1.54	Q96PE2	RDEGSQDQTGSLSR
	ARHGEF2_S306	64666.5	2693.47	60694.5	7953.75	0.561	-1.14	66593.1	8614.94	40797.5	6231.79	0.0489	-1.74	A0A5F9ZI21;Q92974;Q92974-2;Q92974-3;V9GYM8	SVSTTNIAGHFNDESPLGLR
	BCKDHA_S377	1.25774e+07	2.01046e+06	1.38139e+07	1.79714e+06	0.72	1.12	1.32308e+07	3.09845e+06	7.9576e+06	3.11386e+06	0.0495	-2.11	F5H5P2;P12694;P12694-2	IGHHSTSDDSSAYRSVDEVNYWDK
	BCLAF1_S602	1777.64	213.643	1937.14	602.947	0.748	-1.09	1725.05	114.686	902.836	115.03	0.0465	-2	Q9NYF8;Q9NYF8-2	STSESFIQHIVSLVHHVK
	CAP2_S286	843783	132018	1.02371e+06	294576	0.804	-1.1	818044	160480	378415	112393	0.046	-2.63	E9PDI2;P40123	SHTPSPTSPK
	CARMIL1_S1288	717116	73335.6	627540	69947.4	0.411	-1.15	697456	43229.3	459373	30058.4	0.0483	-1.52	Q5VZK9;Q5VZK9-2	TASRPDDIPDSPSSPK
	CDC5L_T396	100516	30294	61772	10806.6	0.272	-1.43	81477.7	7312.7	39355.5	8494.96	0.0366	-2.33	Q99459	GGLNTPLHESDFSGVTPQR
	CDCA3_T70	64226.3	5712.15	50051.7	7387.24	0.0715	-1.35	64556.7	7138.91	42252.6	4824.8	0.033	-1.54	F5GX58;F8WDL1;Q99618	HAQDSDPRSPTLGIAR
	CHAMP1_S432	220941	35911.4	152122	44389	0.127	-1.7	207541	22957.6	90910	24179.4	0.0262	-2.56	Q96JM3	SPAGSPELR
	CHAMP1_S436	220941	35911.4	152122	44389	0.127	-1.7	207541	22957.6	90910	24179.4	0.0262	-2.56	Q96JM3	SPAGSPELR
	CHD2_S207	19042.6	1269.92	18004.2	1064.73	0.761	-1.05	19099.4	1565.32	12546.3	2356.39	0.0176	-1.66	O14647	KQDSSDEDDDDDEAPK
	CHD2_S208	19042.6	1269.92	18004.2	1064.73	0.761	-1.05	19099.4	1565.32	12546.3	2356.39	0.0176	-1.66	O14647	KQDSSDEDDDDDEAPK
	CLMN_Y912	575383	79133.6	667930	225448	0.762	-1.08	601314	119014	314229	81264.4	0.0269	-2.04	Q96JQ2	TSHSDSSIYLR
	COBLL1_S918	344257	80851.4	378496	94007.9	0.977	1.01	316838	43688.7	163424	21538.4	0.0335	-1.94	A0A0D9SG04;A0A0X1KG75;Q53SF7;Q53SF7-2;Q53SF7-3	TEHQVPSSVSSPDDAMVSPLK
	CPSF7_S166	1.26604e+06	43754.4	1.36884e+06	212415	0.944	1.01	1.30154e+06	138837	814324	191378	0.0131	-1.92	Q8N684;Q8N684-2;Q8N684-3	QNLSQFEAQAR
	CTPS1_S587	25348.5	1926.09	26229.7	2359.52	0.892	1.03	26350.6	4321.71	17580.6	4704.72	0.0136	-1.81	P17812	FPSINHD
	DDX23_S106	425842	50485.6	354949	61349.8	0.449	-1.26	441767	94216.2	218545	50992.2	0.0396	-2.15	Q9BUQ8	RSSLSPGR;SSLSPGR
	DEPTOR_S15	781142	47979.2	1.1379e+06	283828	0.358	1.19	796994	86711.7	498747	81581.9	0.0291	-1.67	Q8TB45	MEEGGSTGSAGSDSSTSGSGGAQQR
	DYNC1LI1_Y197	112123	14640.4	87356.3	9011.62	0.232	-1.27	111723	15688.1	68347	9844.81	0.0399	-1.65	Q9Y6G9	DFQEYVEPGEDFPASPQRR;DFQEYVEPGEDFPASPQR
	EEF2_T59	200515	11544.6	162868	12143	0.138	-1.24	201014	15394.5	131782	11969.5	0.018	-1.53	P13639	AGETRFTDTRK;FTDTRKDEQER
	EML1_S165	837545	57064.2	776687	59081.5	0.663	-1.08	902978	193215	572751	109751	0.0335	-1.61	A0A3B3IU69;F8W717;G3V3N9;G3V500;G3V538;O00423;O00423-3	TSSSERVSPGGR
	EPS8_S684	1.66275e+06	627293	1.01249e+06	364765	0.373	-1.75	1.47968e+06	574908	359685	110479	0.0417	-4.87	A0A2R8YE63;Q12929	QNSSSSDSGGSIVR
	FAM107B_S78	6916.08	645.1	5718.69	480.354	0.215	-1.2	6726.23	256.68	4391.4	875.355	0.00459	-1.7	A0A1C7CYX8;C9J3Q3;C9J6N5;C9JP05;C9JQ40;C9JW51;Q9H098;Q9H098-2;X6RET8	KKSDLEIELLK
	FGA_S551	30794.3	2714.53	33631.8	2733.18	0.657	1.1	30769.8	3221.13	21749.6	6026.45	0.0264	-1.81	P02671	GSESGIFTNTK
	FLNC_S2236	376136	26190.1	284957	25591.1	0.107	-1.33	382524	41640	215065	23122.8	0.00929	-1.78	Q14315	ERLGSFGSITR;LGSFGSITR
	GJA5_S353	41161.1	2126.23	38614.2	2641.12	0.648	-1.07	42753.1	6007.78	30200.7	6172.73	0.0345	-1.51	P36382	ARSDDLSV
	GPATCH2L_S31	116641	11495.2	72568.4	10995	0.151	-1.68	156199	61024.5	55428.9	14499.1	0.0304	-2.62	G3V290;G3V553;G3V5D0;Q9NWQ4;Q9NWQ4-1;Q9NWQ4-4	LGELWEEMALSPR
	ICE1_560	28251.7	2368.98	29784.6	2825.44	0.906	1.04	32044	8687.7	18089	5662.54	0.0242	-2.7	Q9Y2F5	SELCSSPLGK
	IGFBP5_Y132	450431	75122.1	606556	355274	0.512	-1.41	620797	250429	99855.4	29458.8	0.0132	-5.26	P24593	IERDSREHEEPTTSEMAEETYSPK
	KIAA0930_T148	373437	20912.2	322112	24392.8	0.477	-1.17	407348	90056.1	231304	44900.9	0.0261	-1.85	B0QY16;Q6ICG6;Q6ICG6-2;Q6ICG6-3	VSTGDTSPCGTEEDSSPASPMHER
	KLF16_S52	35908.4	3007.91	33377.3	1505.32	0.674	-1.06	35814.9	3103.82	23505.2	4171.55	0.00717	-1.61	Q9BXK1	EAASPGTPGPPPPPPAASGPGPGAAAAPHLLAASILADLR
	LRRFIP1_S116	441556	36287.5	391610	32956.6	0.404	-1.13	437290	36661.1	318256	77139.3	0.0112	-1.58	Q32MZ4;Q32MZ4-2	NMPGLSAATLASLGGTSSR
	MACF1_S178	64619.5	10842.3	47691.2	6816.99	0.367	-1.33	62715.2	10448.1	32910	7548.05	0.0436	-2.17	A0A0A6YYJ5	ESSSALTESSGHLDHR
	MAP1B_S1797	197101	8419.17	163332	15527.9	0.301	-1.23	204032	27223.2	130990	24033	0.0361	-1.69	P46821	ESSPLYSPTFSDSTSAVK
	MAP1B_Y1796	507785	42033.4	533884	83964.9	0.903	-1.02	498875	27368.5	344285	69877.6	0.034	-1.63	P46821	ESSPLYSPTFSDSTSAVK
	MARK3_S432	84378.7	17672.5	597842	486042	0.158	2.2	119405	61685.4	21735.8	5976.06	0.0349	-4.21	A0A7I2V2E3;A0A7I2V2N8;A0A7I2V3B9;A0A7I2V3I9;A0A7I2V4G7;A0A7I2V4T2;A0A7I2V5G3;A0A7I2V639;A0A7I2YQF7;H0YKP9;J3KNR0;P27448;P27448-2;P27448-3;P27448-4	STFHGQPR
	MAST2_S1256	618944	48495.5	528362	40941.5	0.393	-1.17	632695	93160.5	418851	74804.2	0.0295	-1.65	Q6P0Q8	SLSSGESGPGSPTHSHSLSPR
	MAST3_S845	306811	44162.5	301049	71453.5	0.618	-1.19	311910	55495.5	164680	67667.5	0.0216	-2.69	O60307	SNSIGAR
	MATR3_S748	301116	11812.9	214256	28518.6	0.0604	-1.5	312063	37109.3	159204	42373	0.0033	-2.23	A0A0R4J2E8;A8MXP9;P43243	NEENTEPGAESSENADDPNK
	MAVS_S157	395705	31399	318896	60832.9	0.169	-1.35	422801	80091.7	235899	37851.9	0.0328	-1.78	Q7Z434	EPSYPMPVQETQAPESPGENSEQALQTLSPR
	MCM3_Y715	96971.1	11560.3	90454.3	17255.6	0.602	-1.16	99436.6	18145.9	73621.2	33831.6	0.01	-2.58	A0A499FHX9;J3KQ69;P25205;P25205-2	DGDSYDPYDFSDTEEEMPQVHTPK
	MSANTD2_Y464	949929	90908.7	951480	161948	0.791	-1.06	955108	120456	519064	138677	0.00944	-2.09	A0A6I8PS01;Q6P1R3;Q6P1R3-3	SPGLYAIGYEECIERPLSPHMEQSSLDPGK
	MYRF_S721	210115	48871	133845	43938.8	0.153	-1.64	199649	45249.8	78219.8	12710.8	0.0351	-2.44	Q9Y2G1;Q9Y2G1-2	STGSSGAFSHAGSQFSR
	NASP_S726	483092	55297.9	1.15456e+06	451452	0.0867	1.85	477176	57270.7	200215	42361.1	0.0202	-2.76	P49321	KPEEESPRK;KPEEESPR
	NAV2_S1870	488639	44319	559074	115428	0.84	1.05	499829	70118.1	265623	87526.2	0.0116	-2.21	A0A0A0MTE8;Q8IVL1;Q8IVL1-10;Q8IVL1-11;Q8IVL1-12;Q8IVL1-13;Q8IVL1-8;Q8IVL1-9	SASSHSDIEEMTDSSLPSSPK
	NKAP_S176	10385.3	824.696	7661.63	689.744	0.08	-1.37	10384.8	934.79	7010.23	1561.91	0.0134	-1.72	Q8N5F7	STTSASTSEEEK
	NUMB_S377	149097	8538.24	212194	46100.6	0.249	1.29	150688	14651	91983.1	29774.6	0.0091	-2.07	P49757-2;P49757-4	PVTVVAPQSPTFQGTEWGQSSGAASPGLFQAGHR
	PAK4_S93	2023.49	139.911	2352.05	249.608	0.383	1.13	2017.46	161.706	1793.84	585.918	0.016	-1.55	O96013	DGALTLLLDEFENMSVTR
	PARD3_S692	182451	19122.8	161392	21212	0.476	-1.16	179783	20560.9	108152	12514.2	0.0448	-1.67	Q8TEW0;Q8TEW0-11;Q8TEW0-2;Q8TEW0-4	SPGSPPGPELPIETALDDR
	PARP2_S34	6148.46	236.352	5342.96	468.799	0.235	-1.18	6378.75	825.63	4035.46	427.369	0.0102	-1.56	E9PJ27;G3V167;Q9UGN5;Q9UGN5-2	VNNGNTAPEDSSPAK
	PDE5A_125	58446.7	6921.31	44862.4	7608.31	0.25	-1.36	62168.6	13615.8	29956.4	4865.81	0.0313	-2.03	G5E9C5;O76074;O76074-2	EQMPLTPPRFDHDEGDQCSR
	PDS5B_S1176	163002	17392.3	144426	18413.3	0.305	-1.17	157830	6177.33	121351	28460.5	0.0256	-1.52	Q9NTI5;Q9NTI5-2	LDSSEMDHSENEDYTMSSPLPGK
	PDXDC1_S742	89799	8073.16	73191.7	16383.8	0.0778	-1.41	88825.2	7412.83	70444.3	20021.8	0.0472	-1.59	H3BND4;Q6P996;Q6P996-3;Q6P996-4;Q6P996-5	GSDALSETSSVSHIEDLEK
	PEAK1_S877	31155.8	658.892	28389	2227.82	0.381	-1.12	31585.4	2502.11	21417.9	2352.4	0.0131	-1.51	Q9H792	STSSPYHAGNLLQR
	PEAR1_S951	409488	33375.7	325385	36172.1	0.24	-1.28	412644	43919.1	246898	38665.1	0.0288	-1.76	Q5VY43	GPPSGSPPR
	PEX14_S275	566647	72562.7	633208	141467	0.982	1.01	631967	155807	292571	75434.7	0.0259	-2.25	O75381;O75381-2	SPSPSSPAAVNHHSSSDISPVSNESTSSSPGK
	PHF8_S120	34967.6	2055.27	33259	3618.14	0.621	-1.09	35349.6	3559.47	25009.9	4480.01	0.0414	-1.54	Q9UPP1;Q9UPP1-2;Q9UPP1-3;Q9UPP1-4	TGSPTFVR
	PHLDA2_S144	138291	35314.7	603063	316393	0.524	1.45	119541	28986.9	34614.4	14094.1	0.04	-4.46	Q53GA4	TAPAAPAEDAVAAAAAAPSEPSEPSRPSPQPK
	PPP6R2_T283	121094	20599.5	203674	81370.4	0.288	1.47	102984	8680.62	39367.8	4119.15	0.03	-2.65	O75170;O75170-2;O75170-3;O75170-4;O75170-5;O75170-6	VGTEGLVDSFSQGLER
	RABEP1_T408	68195.3	9460.55	61655.3	7901.11	0.775	-1.08	73340.8	18449.7	37459.6	8550.64	0.0493	-1.96	Q15276	AQSTDSLGTSGSLQSK
	RAD23B_T159	3.70631e+07	2.47418e+07	6.52471e+06	1.75332e+06	0.139	-2.95	2.49058e+07	9.21215e+06	6.57499e+06	3.53531e+06	0.0194	-8.24	P54727	PAETPVATSPTATDSTSGDSSR
	RALY_T282	1.31203e+06	134883	882422	69475.9	0.221	-1.47	1.41901e+06	290688	682573	147002	0.0431	-2.18	Q9UKM9-2	TRDDGDEEGLLTHSEEELEHSQDTDADDGALQ
	RBM7_S107	57635.1	3116.57	53386.8	4600.46	0.609	-1.1	58797.4	6176.3	39953.7	9673.82	0.0301	-1.68	F5GY08;Q9Y580;F5GXV8;I3L521;J3KPD3	SGSSHAPQDVSLSYPQHHVGNSSPTSTSPSR;SGSSHAPQDVSLSYPQHHVGNSSPTSTSPSSR
	RC3H1_S535	43436	5004.66	33296.4	4937.4	0.178	-1.35	43329.4	5309.26	23168.5	2954.49	0.0243	-1.86	Q5TC82;Q5TC82-2	IDHLSSSAPGSPPDLLESVPK
	RC3H1_S542	43436	5004.66	33296.4	4937.4	0.178	-1.35	43329.4	5309.26	23168.5	2954.49	0.0243	-1.86	Q5TC82;Q5TC82-2	IDHLSSSAPGSPPDLLESVPK
	RPLP2_S102	282470	72889.5	216186	52732.6	0.36	-1.5	267162	67206.9	128620	52311.2	0.0184	-3.73	P05387	KEESEESDDDMGFGLFD
	RPLP2_S105	282470	72889.5	216186	52732.6	0.36	-1.5	267162	67206.9	128620	52311.2	0.0184	-3.73	P05387	KEESEESDDDMGFGLFD
	RPRD2_S614	151898	8489.76	170637	14705.2	0.563	1.11	151510	9209.37	112001	23830.2	0.036	-1.59	Q5VT52;Q5VT52-2;Q5VT52-3	ASIGQSPGLPSTTFK
	SEC24B_T341	28052	3404.24	21530.5	2469.67	0.268	-1.28	26789	2030.88	16242.9	2577.61	0.0431	-1.74	O95487;O95487-2;O95487-3	TPPTANHPVEPVTSVTQPSELLQQK
	SHANK2_S659	106023	5494.4	93793.6	8234.22	0.365	-1.15	105491	4347.81	72288	8763.77	0.0286	-1.52	H7C1X5	TIVAVGSMEEAVILPFR
	SHTN1_S494	177945	26833.4	167234	15820.5	0.882	-1.03	170276	15302.1	108289	25347.8	0.0199	-1.77	A0MZ66;A0MZ66-5;A0MZ66-6	VTAEADSSSPTGILATSESK
	SIRT2_S366	3.857e+06	663590	2.9692e+06	430418	0.459	-1.26	3.66289e+06	569612	1.78821e+06	416628	0.029	-2.34	Q8IXJ6;Q8IXJ6-2;Q8IXJ6-3;Q8IXJ6-5	EHASIDAQSGAGVPNPSTSASPKK;EHASIDAQSGAGVPNPSTSASPK;REHASIDAQSGAGVPNPSTSASPK
	SLC16A1_S213	828328	187710	877655	214219	0.791	-1.16	889568	239740	379254	196151	0.0179	-5.23	P53985	SKASLEK
	SLTM_S543	10172.6	764.869	8004.75	1101.1	0.11	-1.34	10340.3	1239.96	6544.23	972.535	0.0257	-1.65	Q9NWH9	NDNGASGQTSESIKKSEEK
	SMG1_T3577	410812	58857.7	288492	25934	0.236	-1.37	397437	51847.7	230575	48319.4	0.0478	-1.9	Q96Q15	NLATSADTPPSTVPGTGK
	SRRM2_S1541	266097	16764.3	207549	19065.6	0.271	-1.31	279902	44877.8	168845	47338.2	0.0209	-2.01	Q9UQ35	SGSSQELDVKPSASPQER
	SRRM2_S395	554260	25890.1	451133	27263.7	0.0706	-1.24	555808	36271.2	358968	75184.1	0.000343	-1.75	Q9UQ35	HGGSPQPLATTPLSQEPVNPPSEASPTR
	SULF2_S193	41785.4	7853.12	26692.2	3174.38	0.0749	-1.48	38707.8	3421.67	22535.5	1495.16	0.044	-1.7	H0Y872;Q8IWU5	DGGSYEQYR
	SYT1_T126	2.80922e+07	7.06335e+06	1.88684e+07	4.50413e+06	0.264	-1.99	2.78906e+07	6.86293e+06	9.47601e+06	3.63959e+06	0.00902	-7.72	C9JX50;P21579	DDDAETGLTDGEEK
	TBC1D10B_T697	97182.6	7843.79	75786	10182.8	0.182	-1.33	98574.8	11600.5	66819.3	19940.9	0.023	-1.83	Q4KMP7	RASAGPAPGPVVTAEGLHPSLPSPTGNSTPLGSSK
	TBC1D22A_T145	250149	28455.8	278581	75468.1	0.693	-1.1	242844	23120.7	136037	33096.7	0.021	-2.06	A0A0A0MRY0;Q8WUA7;Q8WUA7-3;Q8WUA7-4	SQSLPHSATVTLGGTSDPSTLSSSALSER
	TFDP1_S23	22722.4	2463.62	23990	2585.7	0.849	1.05	23546.8	4511.39	14759.5	3388.45	0.0408	-1.8	F5H452;Q14186;Q5JSB5;Q5JSB6	VFIDQNLSPGK
	UBAP2L_S486	402628	29519.9	646455	121190	0.151	1.4	409568	50785.8	341912	147871	0.0424	-1.78	F8W726;Q14157;Q14157-1;Q14157-3;Q14157-4;Q14157-5	STSAPQMSPGSSDNQSSSPQPAQQK
	UBR5_S1302	93793.1	13329.4	76083.5	12925.1	0.264	-1.27	89886.7	7987.92	56019.5	12677	0.025	-1.83	E7EMW7;O95071;O95071-2	TASPEDSDMPDHDLEPPR
	UHRF1BP1_S1106	100868	6404.14	84271.9	12120	0.256	-1.3	101794	9850.79	59177.4	8543.87	0.0432	-1.77	H7C1J4;Q6BDS2	TVSQQSFDGVSLDSSGPEDR
	USP6NL_S597	28228.3	5470.55	35073	11131.6	0.928	-1.04	27316.2	5802.35	9875.61	4303.01	0.00145	-5.56	Q92738;Q92738-2;X6RAB3	HAEPSSSPSK
	VTN_S403	708756	125413	624640	169224	0.493	-1.37	777534	193606	288423	79464.4	0.0423	-3.18	P04004	ATWLSLFSSEESNLGANNYDDYR
	WAPL_S226	1.28189e+06	133101	1.0293e+06	82299.9	0.267	-1.23	1.24213e+06	70380.3	805896	88707.4	0.0409	-1.58	Q7Z5K2;Q7Z5K2-2;Q7Z5K2-3	RPESPSEISPIK
	WDFY3_S984	118021	15161.8	82904.1	8264.26	0.0723	-1.4	114557	10895.6	71977.2	6622.93	0.0375	-1.6	Q8IZQ1;Q8IZQ1-2	SSMITSLEGLGTDNVFSLHEDNHYR
	XPO6_S208	1.06822e+06	132518	858934	143556	0.459	-1.31	1.17963e+06	255825	562907	243912	0.0413	-2.51	Q96QU8;Q96QU8-2	HSVTAATPPPSPTSGESGDLLSNLLQSPSSAK
	YTHDC1_S120	391744	43771.8	478673	95066.2	0.665	1.1	389622	45583.2	262124	77285.2	0.0313	-1.83	J3QR07;Q96MU7;Q96MU7-2	LSSSASR
	ZBTB14_S132	24125.8	2846.92	19295.9	2181.68	0.367	-1.25	23462.7	2100	13589.1	2366.57	0.0424	-1.86	J3QL74;J3QLI2;O43829	DVSSPDENNGQSK
	ZC3H4_S1110	3.17586e+06	458199	2.34442e+06	362612	0.346	-1.36	3.1146e+06	446163	1.54531e+06	309209	0.0386	-2.29	Q9UPT8	PGPAEAPSPTASPSGDASPPATAPYDPR
	ZC3H4_S1110	5.2061e+07	1.08512e+07	6.46987e+07	2.78153e+07	0.989	1.01	4.66032e+07	1.19354e+07	1.04888e+07	6.51171e+06	0.00297	-14.7	Q9UPT8	PGPAEAPSPTASPSGDASPPATAPYDPR
	ZNF532_S307	120122	21744.9	89811	13690.3	0.252	-1.35	110725	7768.57	64365.5	11861.4	0.0449	-1.89	Q9HCE3	EVNDSPR
