# Supplementary material for: Cell-intrinsic insulin signaling defects in human iPS cell–derived hepatocytes in type 2 diabetes
Source: J Clin Invest. 2025 Apr 15;135(8):e183513. doi: 10.1172/JCI183513 (PMC11996863; doi:10.1172/JCI183513)
Supplement: Supplemental table 3 [file jci-135-183513-s178.xlsx]

## Sheet: Impaired 196 sites
Table S3: Impaired Insulin signaling phosphosites(Raw data expressed as mean)
Phosphosite			CONTROL						T2D				T2D Ins vsCTL Ins	UniProt ID	Sequence
	Basal	SEM	Insulin	SEM	Insulin vs Basal		Basal	SEM	Insulin	SEM	Insulin vs Basal
					p value	Fold change					p value	Fold change	p value
AKAP17A_S440	777.034	47.9116	1856.88	48.9567	6.19e-07	2.42	779.597	66.2639	1160.12	105.544	0.0158	1.48	0.000506706	Q02040	LLSILLSK
ARHGEF17_S420	141251	6217.33	227306	9601.27	2.98e-05	1.61	140986	6553.85	181169	9271.97	0.0297	1.28	0.00486498	Q96PE2	SPSFGAGEGLLR
CARMIL1_S1280	286911	17825.5	513398	33260.2	4.22e-05	1.79	285423	17619.4	406892	4134.17	0.0131	1.44	0.0149267	Q5VZK9;Q5VZK9-2	TASRPDDIPDSPSSPK
CEP170_S1124	304035	11356.7	562971	23948.8	6.4e-06	1.85	306008	20331.9	429982	23552.3	0.0107	1.41	0.00197963	H0Y2V6;Q5SW79	LGSLSAR
CHMP2B_S203	101047	5510.87	238921	8543.89	1.85e-07	2.38	102388	9848.67	199678	12716.6	5.63e-05	1.98	0.0301174	A0A087WW88;C9J0A7;Q9UQN3;Q9UQN3-2	SLPSASTSK
CTNND2_S307	181529	18042	283421	31770	0.0197	1.54	178689	14158.2	128892	31032.1	0.0254	-1.63	0.00468659	E7EPC8;Q9UQB3;Q9UQB3-2	ASYSSQHGHLGPELR
ERBIN_S1179	1.85496e+06	65540.4	3.2782e+06	84401.5	8.76e-08	1.77	1.8548e+06	81552	2.69493e+06	73110.9	0.000247	1.46	0.000213936	Q96RT1-8	VGSEHSLLDPPGK
GIGYF2_S30	5361.42	229.206	11419.9	1335.51	3.99e-07	2.04	5416.25	431.08	8027.42	735.367	0.00316	1.48	0.048954	Q6Y7W6	ALSSGGSITSPPLSPALPK
GRAMD1A_T364	111448	7824.59	168818	13931.8	0.0171	1.51	110998	8907.23	67671.5	7013.29	0.0137	-1.66	6.74596e-05	M0QZ12;Q96CP6;Q96CP6-2;Q96CP6-3	GHVTPNLSR
IRS2_S639	43502.2	4182.29	113421	6304.7	7.31e-06	2.66	43437.3	4603.88	83924.4	6135.57	0.00251	1.96	0.00589908	Q9Y4H2	VAYHPYPEDYGDIEIGSHR
MAP1A_T2195	48339.5	7451.81	102392	10541.1	0.00526	2.21	47547	7588.95	21455.1	3950.71	0.0152	-2.22	5.5711e-05	E9PGC8;P78559;P78559-2	SHATTEPEQTEPEQREPTPYPDER
MIDEAS_S996	163634	27236.2	353721	85690	0.0252	2	161153	29136.2	58078.4	8288.56	0.00866	-2.68	0.0106158	A0A0A0MSU2;A0A1C7CYX1;Q6PJG2	SHESNAPGSAGGQASEK
NEDD4L_T311	20683.6	2447.4	33542.5	2994.58	0.0287	1.67	22054	5244.85	10232.1	1048.22	0.0156	-1.97	5.38622e-05	A0A6Q8PFI7;A0A6Q8PGP5;A0A6Q8PHJ5;Q96PU5-5;Q96PU5-6	LQITPDSNGEQFSSLIQR
PTPN13_968	67603	6365.71	115309	21198.2	0.0217	1.6	66580	5377.06	40033.2	4348.27	0.0307	-1.69	0.00906538	Q12923-3	LSCSELSLYQPLQNSSK;RLSCSELSLYQPLQNSSK
RPS6KA3_607	4436.33	558.499	13802.5	1603.62	3.78e-06	3.15	4323.96	467.114	8791.26	1600.81	0.00661	1.94	0.047738	P51812	AENGLLMTPCYTANFVAPEVLK
RPS6_S236	1.08081e+07	629319	1.77179e+07	778861	5.93e-05	1.65	1.07349e+07	473487	1.52354e+07	791351	0.00782	1.42	0.0458573	P62753	LSSLRASTSK;RLSSLRASTSK
SENP2_S40	16869.4	680.662	33907.2	1331.74	8.02e-08	2.01	16890.3	909.013	26437.4	1763.26	0.000339	1.56	0.00699094	H7C1A0;Q9HC62;Q9HC62-2	LGSGSNGLLR
TACC1_S44	245436	65626.9	712883	229191	0.027	2.53	200611	30442.5	80929.1	18472	0.041	-2.74	0.0282099	O75410;O75410-2;O75410-9	GGAAGEDEAGGPEGDPEEEDSQAETK
TC2N_S168	349216	28646.2	536579	43507	0.0087	1.55	347609	32082	190134	15056.2	0.00323	-1.81	4.59079e-05	Q8N9U0;Q8N9U0-2	LPGSPGLSK
TGFBR2_S352	302634	11340.1	553575	23987.4	6.26e-06	1.83	304093	18576.9	443192	25145.2	0.00485	1.46	0.00840636	P37173;P37173-2	LGSSLAR
UTP18_T204	466477	97020.4	1.59764e+06	566383	0.00365	2.73	403601	51271.7	196700	40635.9	0.0403	-2.22	0.0426728	Q9Y5J1	KTSSDDESEEDEDDLLQR
UTRN_S3297	37290.9	3989.22	96747.5	10375.6	6.86e-05	2.61	37468.4	5571.79	61911.2	7036.39	0.0354	1.68	0.0172701	P46939	GLPVGSPPESIISPHHTSEDSELIAEAK
WDTC1_S511	307499	46416.4	671078	184289	0.0133	1.98	299058	47374.3	126019	33433.6	0.00292	-2.74	0.0211315	Q8N5D0;Q8N5D0-2;Q8N5D0-3;Q8N5D0-4;Q8N5D0-5;Q8N5D0-6	KDSISEDEMVLR
ABCC10_S854	11020.4	797.895	17927.4	1905.66	0.0206	1.61	11119.4	1208.11	11024.7	2250.39	0.628	-1.12	0.0395524	Q5T3U5;Q5T3U5-2	EGLEEEQSTSGR
ACOX1_S26	8820.21	1485.88	14971.4	2435.67	0.046	1.77	7872.3	818.895	8351.8	153.328	0.793	1.09	0.0298683	Q15067;Q15067-2	DSASFNPELLTHILDGSPEK
ADGRG2_S1010	39226.3	5034.69	60310.4	6186.71	0.023	1.57	38948.7	5433.65	40081.7	2905.46	0.761	1.07	0.0146569	Q8IZP9;Q8IZP9-10;Q8IZP9-2;Q8IZP9-3;Q8IZP9-4;Q8IZP9-5;Q8IZP9-6;Q8IZP9-7;Q8IZP9-8;Q8IZP9-9	RGSLHFIEQM
AFF4_S836	427268	34268.9	656524	41090.1	0.0238	1.55	447467	73707.3	488868	43693.3	0.537	1.14	0.0169096	Q9UHB7	TISQSSSLK
AFP_S353	1181.44	158.917	2058.44	395.323	0.0441	1.66	1199.31	233.853	917.67	137.174	0.382	-1.28	0.0243056	P02771	NIFLASFVHEYSR
AHCTF1_S2063	109795	22168.5	183090	35670.7	0.037	1.7	96033.8	7658.33	73467.6	5471.01	0.36	-1.3	0.0178931	Q8WYP5;Q8WYP5-2;Q8WYP5-3	SLHSVSEERTDEMTHK
AKNA_T51	39222.9	5126.76	60120.6	4116.15	0.0431	1.61	38164.2	4690.34	27614.6	2183.63	0.261	-1.35	3.21149e-05	Q7Z591	LFPNATSPELLEDFR
ANAPC1_S1347	8306.02	1329.09	15022.6	1398.85	0.0071	1.95	7627.59	610.239	7689.59	1064.24	0.955	-1.02	0.00132308	Q9H1A4	SPSYQIK
ANO6_S898	16035	1917.67	23530.4	2511.43	0.0308	1.5	15357	1171.33	14150.4	562.542	0.735	-1.07	0.00699878	A0A7P0TBC5;A0A7P0TBI1;Q4KMQ2;Q4KMQ2-2;Q4KMQ2-3	MIEAVDNNLRPKSE
ARAF_T181	61652.5	6908.78	105575	8617.18	0.00502	1.75	60408.1	5583.09	47821.8	7817.43	0.223	-1.31	0.000333548	P10398	QHEAPSNRPLNELLTPQGPSPR
ARHGAP10_T649	140957	33120.7	327220	69766	0.0352	2.31	131942	23324.9	87317	33385.2	0.0882	-2.2	0.0114128	A1A4S6;H0Y8W5	EDTPTSSLDSLSSPSPVTTAVPGPPGPDK
ARHGAP17_S702	1.549e+06	170303	2.60676e+06	309556	0.0224	1.68	1.58028e+06	251638	1.07155e+06	83519.7	0.188	-1.41	0.00137769	Q68EM7;Q68EM7-5;Q68EM7-6	RYSSSLSPIQAPNHPPPQPPTQATPLMHTK
ARHGAP32_S952	390833	27827.7	621359	80418.3	0.00265	1.53	385912	19149.6	329765	27039	0.267	-1.18	0.00806047	A7KAX9;A7KAX9-2	DATNRSPTQIVK
ARHGEF11_S1457	889272	271484	2.52888e+06	731658	0.0444	3.45	656433	174005	560376	108727	0.918	-1.07	0.0311631	O15085;O15085-2	SLGGESSGGTTPVGSFHTEAAR
ARHGEF7_S162	51509.5	11734.2	99771.3	18592.8	0.0449	2.04	48982.3	11735.4	52871.6	9826.25	0.724	1.15	0.0490165	A0A2R8YG42	SLDMTDNSNNQLVVR
ARHGEF7_S573	10296.3	1436.82	22857.2	3588.25	0.00151	2.24	9441.53	343.771	13258.6	1666.7	0.259	1.36	0.0363595	A0A2R8YG42	PHSVPSHTLPSHPVTPSSK
ARID3B_S530	29632.5	6126.22	59216.9	7893	0.0273	2.19	26646.9	3574.03	34279.8	6602	0.623	1.22	0.0321186	Q8IVW6;Q8IVW6-4	PVVHLITGSAPQSLGSSASSSSSSHCSPSPTSSR
BAIAP2L1_T252	755374	151588	1.79465e+06	510281	0.0219	1.95	692100	102674	366154	34217.6	0.0727	-1.83	0.0265441	Q9UHR4	TPASTPVSGTPQASPMIER
BCL2L14_S152	108679	9612.85	266883	30492.8	6.4e-05	2.39	110077	13424.6	156035	16404.6	0.0971	1.44	0.00900736	K7EKK7;K7EMX4;Q9BZR8;Q9BZR8-2;Q9BZR8-3	VISIANR
BMT2_S18	18316.4	3469.75	30203.1	5954.54	0.0467	1.62	16457.1	772.129	15627.9	2518.96	0.697	-1.11	0.0496963	Q1RMZ1	AGSPNTPPPR
BMT2_T21	18316.4	3469.75	30203.1	5954.54	0.0467	1.62	16457.1	772.129	15627.9	2518.96	0.697	-1.11	0.0496963	Q1RMZ1	AGSPNTPPPR
C11orf52_Y103	139011	9752.52	278535	23047.3	3.29e-05	2	137340	7847.51	170880	19940.4	0.234	1.21	0.00413103	Q96A22	HVHLENATEYATLR
C6orf132_T272	116797	20631.8	247172	37450.8	0.00719	2.26	102513	7257.37	70237.5	9592.71	0.225	-1.5	0.001869	Q5T0Z8	QAEATRASPPR
CAMSAP1_S740	27338	2358.88	56892.7	14288.8	0.0222	1.61	27173.6	2560.57	22762.8	3131.47	0.374	-1.23	0.0492796	Q5T5Y3;Q5T5Y3-2;Q5T5Y3-3	QDSDSDVVDIEEAEHDFMGEAHPVVFSR
CAMSAP3_S1074	219056	17965.3	395931	52408.6	0.00397	1.72	220386	22672.3	240107	27913.7	0.743	1.07	0.0247209	Q9P1Y5;Q9P1Y5-2	APSPSGLMSPSR
CAMSAP3_S1080	219323	14189.7	396411	53461.4	0.00267	1.7	221765	22227.9	218914	23632.7	0.895	-1.02	0.0132714	Q9P1Y5;Q9P1Y5-2	APSPSGLMSPSR
CCDC50_T28	59908.7	9736.75	101833	12923.9	0.0289	1.74	55592.9	3888.82	62420.1	9471.48	0.809	1.07	0.0303835	Q8IVM0-2	DFAVLEDHTLAHSLQEQEIEHHLASNVQR
CENPC_S773	6482.31	330.008	11306.7	2298.18	0.0161	1.5	6494.3	428.28	5133.38	463.041	0.202	-1.28	0.0315211	Q03188	PSGGFVISGVLSPDTISSK
CEP170_S1129	56796.2	4672.75	99260.3	17469	0.0104	1.66	56194.7	4456.32	43243.4	10771.5	0.0916	-1.46	0.0194669	H0Y2V6;Q5SW79	LGSLSARSDSEATISR
CHGA_S171	16793	3173.3	31689.9	6072.65	0.0366	1.92	15939.5	3097.58	14628.2	2375.84	0.859	-1.06	0.0279438	G5E968;P10645	SGELEQEEER
CIC_S664	104411	10064.3	167347	16716.8	0.00829	1.61	102806	9981.34	101852	7788.71	0.989	1	0.00548764	A0A7P0T9K5	HLSASTPK
CLDN3_S209	219765	15516.7	353114	41608.2	0.0371	1.55	232154	40481.2	194781	20747.9	0.571	-1.14	0.00666751	O15551	STGPGASLGTGYDR
COBLL1_S422	262092	41402.6	412671	76978.2	0.0418	1.56	242398	18583.7	223003	14792.6	0.75	-1.08	0.0437919	A0A0D9SG04;A0A0X1KG75;Q53SF7;Q53SF7-2;Q53SF7-3	AGSLQLSSMSAGNSSLRR
CSNK1D_T397	269650	28484.3	588907	76485.8	0.00638	2.14	279242	48939.4	180708	30319.7	0.166	-1.53	0.00076393	P48730-2	MSTSQNSIPFEHHGK
DCAF5_T489	101938	10526.7	160366	9763.78	0.00882	1.61	98324.9	2091.82	105881	10449.2	0.799	1.05	0.00273451	Q96JK2;Q96JK2-2;Q96JK2-3	VTTTNTVASTPPTPTCEDAASR
DCLK1_T354	53576.8	5202.38	91477.8	12820.6	0.046	1.67	57684.9	13405.4	33892.8	4277.99	0.118	-1.59	0.00240355	O15075;O15075-2	SSQHGGSSTSLASTK
DEPTOR_S258	72645.1	15541.3	122731	10530.9	0.018	1.88	63729	2599.4	86739.7	8467.03	0.334	1.34	0.0206916	Q8TB45	STSFMSVSPSK
DMXL1_S924	3226.74	179.935	5521.14	193.494	0.000119	1.72	3217.4	194.752	3949.74	394.19	0.183	1.21	0.00820915	F5H269;Q9Y485	ILSPFSQK
DOCK5_S1742	9145.29	822.496	19193.7	2903.05	0.000734	2.04	9079.56	733.572	10689.8	1113	0.471	1.17	0.0231694	Q9H7D0	SQVIAEK
DOCK8_S371	66353.8	6853.11	119076	24342.2	0.0245	1.61	65036.5	6332.5	50075	5910.46	0.249	-1.32	0.0254521	A2A369;A2A370;Q8NF50;Q8NF50-2;Q8NF50-3;Q8NF50-4	VMSSSNPDLAGTHSAADEEVK
DOT1L_S1065	32676.6	3577.72	50404.3	5856.99	0.0373	1.54	31782.1	2714.18	28743.2	1882.52	0.691	-1.1	0.00725686	Q8TEK3;Q8TEK3-1	HSPLTASAR
EEF1D_S71	141259	37474	474735	155641	0.0171	2.85	136496	30131.9	86312.9	34380.9	0.161	-2.01	0.0420022	P29692	SLAGSSGPGASSGTSGDHGELVVR
EIF4B_T14	47700.2	3092.12	76151.3	6794.2	0.00038	1.58	47200.8	2429.68	57297.8	3351.34	0.153	1.21	0.0320808	E7EX17;P23588	TISLTDFLAEDGGTGGGSTYVSK
EMSY_S739	6103.87	640.358	11648.1	2309.3	0.0314	1.7	6350.19	1087.06	5202.24	772.386	0.503	-1.2	0.0278887	E9PMC9;Q7Z589-4	HSPESPSIAVVESELVAEYITTVSHR
EPB41L3_S7	505986	75590.4	881194	180415	0.0275	1.66	476953	41348.7	392441	45303.6	0.417	-1.23	0.0307338	A0A0A0MRA8;Q9Y2J2-2;Q9Y2J2-4	TTESGSDSESKPDQEAEPQEAAGAQGR
EPS8L3_S229	2.28422e+06	167726	3.54653e+06	397097	0.0381	1.52	2.30532e+06	228213	1.90327e+06	285327	0.336	-1.25	0.00584483	Q8TE67;Q8TE67-3	RSSSPEDPERDEEVLNHVLR;SSSPEDPERDEEVLNHVLR
FARP1_S925	579655	115506	1.37499e+06	352310	0.0187	2.23	573802	120970	402740	83005	0.398	-1.38	0.0284148	C9JME2;Q9Y4F1;Q9Y4F1-2	SPDEATAADQESEDDLSASRTSLER
FARP2_Y407	53895.8	10059.3	147275	16720	0.00445	3.01	49965	7741.42	68980.5	17863.7	0.677	1.19	0.00813327	O94887	TPASPSSANAFYSLSPSTLVPSGLPEFK
FGA_83	28285.7	5722.69	66976	15674.7	0.015	2.44	24398.8	3791.11	24196.9	2495.65	0.964	1.02	0.0294635	P02671	DSDWPFCSDEDWNYK
FLCN_S15	137358	9746.27	227899	38857.7	0.0167	1.57	136801	10082.9	119001	13362.3	0.448	-1.17	0.0275329	C9J4C4;Q8NFG4;Q8NFG4-2;Q8NFG4-3	AHSPAEGASVESSSPGPK
GAREM1_S614	38495.3	2435.45	77018.3	5567.15	0.000341	2	38368.5	2674.33	39996.6	7088.08	0.94	-1.01	0.00200046	Q9H706	SPFGSPSAEAVSSR
GOLGA4_S41	5.96255e+06	413229	9.15853e+06	1.00033e+06	0.00273	1.5	5.93951e+06	424610	5.17564e+06	297235	0.361	-1.14	0.00488263	Q13439-5	TSSFTEQLDEGTPNRENASTHASK;TSSFTEQLDEGTPNR
GPATCH8_S1109	377685	63182.3	1.26778e+06	308788	0.0012	3.11	344487	44437.6	247304	43092.8	0.327	-1.44	0.0129074	Q9UKJ3;Q9UKJ3-2	KPSVSEEVQATPNK
GPRC5C_S476	36220.7	3359.4	57662.4	5989.93	0.0311	1.59	35543.7	2578.34	30858	6808.9	0.355	-1.25	0.013052	A0A0C4DFY5;Q9NQ84;Q9NQ84-2	DGKNSQVFR
HSPD1_S252	21460.6	2079.88	36647.9	4044.19	0.00168	1.7	20673.8	519.447	16978.4	897.868	0.262	-1.22	0.00162028	P10809	ISSIQSIVPALEIANAHR
HTT_S1093	35670.1	4295.85	72980	15512.7	0.00333	1.95	33571.5	2319.01	32324.6	3356.61	0.822	-1.06	0.0348162	A0A7P0TA78;A0A7P0TAC5;A0A7P0TAN5;P42858	AALPSLTNPPSLSPIR
IGDCC4_S1044	66920.7	10201	257506	87192.5	0.0273	2.92	86102.5	31242	45249.3	11785.3	0.326	-1.71	0.0454039	Q8TDY8;Q8TDY8-2	AEVHSLMGGGVSEGR
IGSF1_1247	34132.9	4666.16	66709.6	7226.2	0.00188	1.97	33740.9	4917.3	35872.5	2597.51	0.674	1.1	0.00323741	A0A494C0K8;Q8N6C5;Q8N6C5-2;Q8N6C5-4	DQTIALEECNQEGEPGTPANSPSSTSQR
IL1RAP_Y564	28934.1	1869.78	55739.5	9146.3	0.01	1.78	29727.7	3470.86	31276.3	3891.81	0.818	1.06	0.0351952	Q9NPH3	RSSSDEQGLSYSSLK;SSSDEQGLSYSSLK
IQCJ-SCHIP1_S406	99793	6676.1	150016	11370.6	0.0122	1.5	99159.3	5887.93	71240.6	4272.53	0.0723	-1.39	0.000121107	B3KU38;B3KU38-2;C9J366;P0DPB3;P0DPB3-2	TETSLDTPLSPMSK
IRS1_S527	196639	29376.1	753578	86159.5	4.2e-06	3.92	197621	37847.2	305573	38571.9	0.0876	1.61	0.000891604	P35568	THSAGTSPTITHQK
IRS1_S527	1.76502e+06	129600	2.74925e+06	238315	0.00541	1.55	1.75345e+06	124112	1.62062e+06	112561	0.644	-1.08	0.00168543	P35568	THSAGTSPTITHQK
IRS1_T530	574456	66797.7	958862	142876	0.0265	1.61	555493	40718.8	499442	64008.9	0.566	-1.15	0.015637	P35568	THSAGTSPTITHQK
KIAA1217_S353	8315.49	670.954	14125.2	764.091	0.000307	1.72	8215.58	518.315	10709.7	1073.3	0.104	1.29	0.0276969	Q5T5P2	ISSLPVSR
KIAA1522_S398	83849.4	7443.96	167193	14204.2	0.00737	2.02	93505.5	22674.8	120249	12985.5	0.202	1.45	0.0313139	Q9P206-2	FSSVSSPQPR
KIF26B_S862	158899	24566.5	396887	107806	0.0252	2.21	171044	38020.9	112480	24054.6	0.354	-1.45	0.0339698	A0A0G2JR66;B7WPD9;Q2KJY2;Q2KJY2-2	SHSPVPAAAPAHSPSPASPR
LARP1_S774	582338	61835	910140	90474.8	0.00673	1.56	566393	34881.9	646220	53482.1	0.485	1.13	0.0291283	Q6PKG0	SLPTTVPESPNYR
LIG3_S210	123221	14692.1	273510	64390.5	0.0393	1.88	123557	16071.5	100598	6924.11	0.624	-1.18	0.0313355	P49916;P49916-3	LTTTGQVTSPVK
LMNA_T19	73368	12922.4	119566	11116.9	0.0497	1.78	68246.9	9608.1	67070.7	13226.4	0.852	-1.06	0.0115779	A0A6Q8PFJ0;P02545	SGAQASSTPLSPTR
LRCH2_S359	59820.7	8226.49	104260	11739.3	0.00579	1.83	55933.6	4655.5	47705.5	4706.93	0.484	-1.18	0.0015084	Q5VUJ6	RLSTTEPSDDDTVSLHSQVSESNR
LUZP1_S440	283792	38766.3	500997	95224.1	0.0275	1.68	279719	43227.3	244070	22446.5	0.704	-1.11	0.0311388	Q86V48;Q86V48-2;Q86V48-3	ASHMGVSTDSGTQETK
LUZP1_S574	149520	17617.4	334231	39379.8	0.0032	2.27	154693	28761.8	83224.6	11525.6	0.0651	-1.76	0.000261258	Q86V48;Q86V48-2;Q86V48-3	RSSSEGLSK
MAP1A_T742	1.08893e+06	94037.6	1.73307e+06	143183	0.00419	1.6	1.07539e+06	93583.4	1.01987e+06	59830.5	0.802	-1.05	0.00120421	E9PGC8;P78559;P78559-2	ELSSEPQTPPAQK
MAP1B_935	24824	2744.86	44985.6	7142.79	0.0359	1.71	24136.7	1572.97	18558.1	2461.25	0.304	-1.35	0.00724679	P46821	GPAESPDEGITTTEGEGECEQTPEELEPVEK
MAP1B_S1203	227257	22155	617591	69335.2	6.91e-05	2.67	220536	6667.89	238705	26834.5	0.879	1.04	0.000654737	P46821	DYNASASTISPPSSMEEDK
MAP4K4_S602	20933.4	2584.11	38399.5	5175.6	0.0413	1.82	23344.4	6203.85	25458.6	2156.49	0.481	1.26	0.0456414	A0A0D9SEY1;O95819-3	SESFSNGNSESVHPALQR
MAP9_Y398	8631.28	880.272	13135.4	1210.64	0.0431	1.53	8507.94	820.362	8777.93	812.853	0.887	1.03	0.011828	A2VCS9;E7ETZ8;Q49MG5	TPSTTTSSHYLGTLK
MAPK7_T733	85938.8	8366.07	144758	15009	0.0118	1.66	84331.8	6346.61	76617.7	6265.69	0.659	-1.1	0.00220095	Q13164;Q13164-2	SQVEDPLPPVFSGTPK
MARCKSL1_S165	289806	37060.1	819341	154457	0.000689	2.7	274349	24931.7	308275	30541.8	0.709	1.12	0.0127553	P49006	GAEASAASEEEAGPQATEPSTPSGPESGPTPASAEQNE
MFF_T45	421807	46599	664797	62270.2	0.0221	1.6	408153	27469.1	316055	42805.6	0.22	-1.33	0.000655122	A0A0A0MS29;Q9GZY8-2	VLTLSERPLDFLDLERPPTTPQNEEIR
MINDY1_130	38695.3	5670.35	111789	20405.5	0.00688	2.88	40609.1	10069.9	46593.2	13074.1	0.783	1.12	0.0206305	Q8N5J2;Q8N5J2-3	ACSMPQELPQSPR
MINDY1_S441	120562	12133.4	283301	33250.4	0.000139	2.29	120562	13750.5	167998	16848.5	0.126	1.4	0.0112242	Q8N5J2;Q8N5J2-3	VLSLQGR
MPRIP_343	239005	42590.5	594920	131965	0.0495	2.4	233924	47060.1	202408	110863	0.227	-1.86	0.0418759	A0A494BZV2	YSCPESPSQELGGPLPSPGPR
MRTFA_S106	114199	4893.61	214729	20601.4	7.83e-05	1.84	115398	9503.7	138207	12699.9	0.245	1.19	0.00896456	A0A499FIJ6;Q969V6;W0Z7M9	SPAAFHEQR
MTCL1_S232	79334.6	14024.6	174578	34771.7	0.00714	2.09	72844.7	8160.87	68723.6	9857.34	0.764	-1.09	0.0187848	Q9Y4B5	LLPAASSDAESGTGSSDREPPR
MTCL1_S87	84435	8642.62	125485	7108.96	0.0148	1.53	82830.7	7219.23	77438	5179.06	0.749	-1.06	0.00015529	Q9Y4B5	APPSPGSLAAPGR
MTFR1L_S237	20748	1360.45	33937.6	4169.2	0.0242	1.57	21023.4	2220.07	18044.5	4867.16	0.208	-1.33	0.0308396	Q9H019;Q9H019-3	ASSFADMMGILK
MTSS2_S600	76793.8	7125.54	123501	11552.9	0.00429	1.61	75238.1	4681.85	87398	10945.6	0.517	1.12	0.0428187	A0A087WXN9;Q765P7	TPTVPDSPGYMGPTR
MYO18A_S214	26622.1	8025.12	61174.4	16117.9	0.0338	2.42	20464.9	3082.43	14673.6	1525.89	0.501	-1.37	0.0234638	A0A1B0GV45	ASGLGRESPDSR
NDRG1_S362	7.87085e+06	2.24934e+06	1.42877e+07	2.32187e+06	0.0439	2.02	7.08187e+06	1.46233e+06	7.9165e+06	1.68143e+06	0.804	1.1	0.0466942	Q92597	SRSHTSEGAHLDITPNSGAAGNSAGPK
NDRG1_S367	9.80719e+06	2.11532e+06	2.21256e+07	5.43785e+06	0.0373	1.98	9.16082e+06	1.53683e+06	5.45564e+06	1.43894e+06	0.0943	-1.89	0.0181491	Q92597	SHTSEGAHLDITPNSGAAGNSAGPK;SRSHTSEGAHLDITPNSGAAGNSAGPK
NDRG2_S332	1.69282e+06	128722	2.58179e+06	132544	0.00201	1.55	1.66939e+06	96291	2.08056e+06	76085.6	0.139	1.25	0.0075639	Q9UN36;Q9UN36-2;Q9UN36-3;Q9UN36-4;Q9UN36-5;Q9UN36-6	SRTASLTSAASVDGNR;TASLTSAASVDGNR
NDRG3_S236	992150	105326	1.68059e+06	94085.9	0.00227	1.75	949984	19999.5	1.12792e+06	72858.2	0.407	1.18	0.000576588	F8WBF9;Q5TH30;Q9UGV2;Q9UGV2-2;Q9UGV2-3	THSTSSSLGSGESPFSR
NHS_T128	41760.3	3595.97	66050.4	6070.58	0.0227	1.57	43031.9	6581.8	37902.2	2960.28	0.7	-1.09	0.00195097	A0A087WU78;A0A087WWC4;Q6T4R5;Q6T4R5-2;Q6T4R5-3;Q6T4R5-4	NPIHNIPSTLDK
NSD2_S437	34058.4	2179.47	57197.2	9199.39	0.00464	1.57	33872.8	1963.72	29830.5	3688.18	0.365	-1.17	0.0218444	O96028-5	GVGSPPGR
NUP214_S634	332494	32640.6	498658	44170	0.0105	1.5	330642	31701.3	342626	49862.2	0.966	1.01	0.0388902	A0A494C1F2;P35658;P35658-2;P35658-5	SSVLPSPSGR
OCLN_S344	140134	16108.9	226223	22376.6	0.0117	1.6	136721	10897.8	109037	6132.51	0.291	-1.25	0.000978029	A0A0G2JMZ8;Q16625;Q16625-2;Q16625-3	STPVPEVVQELPLTSPVDDFR
OSBPL10_S209	32841.5	2409.84	56997.5	2809.9	0.000358	1.75	32615.2	2196.72	38970.3	3217.36	0.281	1.19	0.00144292	Q9BXB5	HLSVGAPGVVTITHHK
PACS1_S320	36837.4	2560.81	92295.8	5834.44	0.00113	2.52	39204.8	7352.21	61126	11954.6	0.153	1.54	0.0498321	Q6VY07;Q6VY07-2	LTSTSAITR
PACS1_S529	38428	5090.97	64192.1	11959.5	0.0392	1.58	36686.7	2185.58	29547.3	7476.03	0.151	-1.45	0.0316063	Q6VY07;Q6VY07-2	TNSSDSERSPDLGHSTQIPR
PACS1_S534	49733.9	5421.66	85175.6	11810.4	0.0478	1.65	49253.5	5731.69	38516.1	8093.24	0.256	-1.39	0.00716645	Q6VY07;Q6VY07-2	TNSSDSERSPDLGHSTQIPR
PHACTR2_S53	59248.9	5020.95	94165.2	6377.37	0.01	1.6	59199.5	5548.96	66293	4852.87	0.54	1.13	0.00462923	J3KP75	SQSDLSSSSSR
PHF8_S1021	27916.6	2387.38	41547.4	3225.7	0.00995	1.5	27297.1	1203.34	28586.1	4516.11	0.905	-1.02	0.0426251	Q9UPP1;Q9UPP1-2;Q9UPP1-3;Q9UPP1-4	RPSVGSQSNQAGQGK
PI4KA_S256	297008	41797.9	772110	211260	0.0155	2.22	310800	75900.8	211423	46519.4	0.216	-1.58	0.033158	P42356	KTSSVSSISQVSPER;TSSVSSISQVSPER
PIK3R4_S813	86536.6	5494.89	132486	10578.2	0.0155	1.52	88042.8	10359.1	61066.9	8128.39	0.0581	-1.46	0.000177685	Q99570	ANIVDQSHLHDSSQK
PKP2_S183	60793.5	3527.01	110240	23531.7	0.006	1.57	60385.6	2934.43	52916.9	5599.72	0.386	-1.17	0.0461155	Q99959;Q99959-2	SQAGHTLHHQESR
PLEKHA7_S430	12039.4	1415.51	18637	1937.53	0.0496	1.59	11580.7	1088.19	10765.8	1144.89	0.786	-1.08	0.00507006	E9PKC0;Q6IQ23;Q6IQ23-2	SNLAQVEHWAR
PLEKHG6_S362	330934	21331.7	540650	37668.8	0.00059	1.63	327724	17193.1	414360	24439.3	0.122	1.26	0.0164694	Q3KR16;Q3KR16-2	QGEEQESLAAAAQR
PLN_S16	109443	13409.6	188492	20761.3	0.0282	1.73	107468	10974.1	114264	10548.3	0.811	1.07	0.00953847	P26678	ASTIEMPQQAR;RASTIEMPQQAR
PPP1R12C_S408	142064	16936.1	246849	39898.1	0.0282	1.67	142817	23050.5	133307	14050.6	0.887	-1.04	0.0258812	K7EL81;Q9BZL4-3	SASSSWLEGTSTQAK
PPP1R3E_S33	50811.5	9607.72	118884	28556.5	0.0286	2.44	42840	5504.54	45487.9	8184.58	0.961	1.02	0.038243	Q9H7J1	SQRPSLEEEPEEEPGEGGTR
PRR12_T921	256315	33948.4	413082	58662	0.034	1.64	236963	14412.4	256517	29262.3	0.837	1.06	0.0379633	Q9ULL5	DPAGAYRSPSPQGTK
PSEN1_S367	100947	21965.9	211314	39650.1	0.0127	2.19	90770.4	13428.2	53553.6	7019.44	0.143	-1.68	0.0051173	P49768;P49768-2;P49768-7	AAVQELSSSILAGEDPEER
PTPN14_T536	165047	22939.6	266495	25609.5	0.0128	1.67	156596	11019.3	122906	15701	0.225	-1.32	0.000562369	Q15678	PGASAISHTVSTPELANMQLQGSHNYSTAHMLK
RAD23A_S136	297040	43912.6	621836	86880.1	0.0213	2.16	287228	44257.3	152732	25742.4	0.0861	-1.94	0.000783941	P54725	SPSEESAPTTSPESVSGSVPSSGSSGR
RAP1GAP2_S548	12112.1	1524.61	25365	3386.01	0.00189	2.07	11595.8	937.097	10464.5	1273.85	0.623	-1.13	0.00268297	A0A1B0GV05;Q684P5;Q684P5-2;Q684P5-3	SHSMETMVGGQK
RHBDF2_S323	41362.8	3967.11	76486.5	8366.03	0.00477	1.83	41498.2	5078.24	40197	5986.73	0.853	-1.04	0.00431833	Q6PJF5;Q6PJF5-2	GIPHSASPVSPDGVQIPLK
RTN4_S806	6693.78	985.751	13209.2	2267.79	0.0102	1.97	6504.49	1004.75	3600.78	446.604	0.0527	-1.8	0.00362027	Q9NQC3	PYLESFKLSLDNTK
S100A14_S83	7529.45	416.571	11887.1	1088.29	0.0206	1.54	7886.96	1209.37	5497.85	783.617	0.0928	-1.44	0.000490926	Q9HCY8	LEFRSFWELIGEAAK;SFWELIGEAAK
SCAF11_S579	1.37482e+06	152249	2.1141e+06	137594	0.0375	1.58	1.36158e+06	170511	1.51154e+06	215891	0.715	1.1	0.043517	F8VXG7;Q99590;Q99590-2	VETVSQPSESPKDTIDK;VETVSQPSESPK
SCAF1_S724	4.92241e+06	542763	9.07307e+06	1.04373e+06	0.0217	1.85	4.96612e+06	849589	4.86762e+06	586096	0.986	1.01	0.00510854	Q9H7N4	GPSPAPASSPK;GPSPAPASSPKR
SCYL2_T817	77212	10605.5	138624	25132.2	0.0121	1.82	71120.5	4746.68	71854.9	6284.72	0.992	1	0.0332264	A0A0U1RQQ9;Q6P3W7	MTLGTPPTLPNFNALSVPPAGAK
SERHL2_S108	93354.7	6830.13	148266	11816.7	0.00178	1.58	92542.5	5509.72	110171	8267.38	0.279	1.18	0.0220067	B4DGG4	FSILGHSFALLSPR
SERHL2_S113	83222.1	5906.46	131636	10969.2	0.00182	1.57	82552	4805.92	98709.5	7360.42	0.261	1.19	0.0291139	B4DGG4	FSILGHSFALLSPR
SETD5_S1150	110342	14230.1	219318	29270.1	0.0242	2.01	103633	7126.78	86177.8	22373.5	0.317	-1.42	0.00360613	E7EWN3;Q9C0A6;Q9C0A6-2;Q9C0A6-3	KFSPSHSSMSHLEAVSPSDSR
SGTB_S295	206641	16657.4	356159	45092	0.000597	1.68	203649	13261.3	230164	13116.7	0.42	1.13	0.0273329	Q96EQ0	SRSFSSSAEEHS;SFSSSAEEHS
SHC1_S139	36165.4	3291.93	77141.5	7393.95	0.000141	2.14	35555.2	2810.98	53359.6	4867.54	0.0552	1.49	0.0205997	P29353;P29353-2;P29353-6;P29353-7;Q5T181;Q5T182	HGSFVNKPTR
SHROOM2_S1219	6200.26	513.64	10289.8	1033.68	0.0214	1.64	6272.55	763.639	4555.19	927.276	0.117	-1.47	0.00140665	Q13796	IVHSESQPEK
SOS1_S1078	1.82276e+06	301663	3.12376e+06	489004	0.0317	1.7	1.68234e+06	83627.2	1.51805e+06	212395	0.596	-1.16	0.0139509	G5E9C8	IPESETESTASAPNSPR
SOWAHB_S792	25377.6	3339.42	37139	3897.11	0.0457	1.5	25123	3438.95	25267.1	2464.85	0.891	1.03	0.0254999	A6NEL2	EREEYSD
SOX5_S373	76983.3	14276.9	136505	26085.2	0.042	1.77	71840.8	8619.65	38525.9	4210.74	0.0603	-1.86	0.00692053	F5H0I3;I3L0A5;P35711;P35711-2;P35711-5	SPTSPTSPHMPALR
SRGAP1_S945	18993.8	2377.89	33340.6	3780.65	0.0322	1.71	18913.8	2634.69	14995.1	751.963	0.492	-1.21	0.00167633	G5EA48;Q7Z6B7;Q7Z6B7-2	NSPTPATSTESLSPLHNVALR
SRRM1_S209	19334.1	2520.07	35043.9	6404.4	0.0124	1.69	19690.8	3129.42	19087.5	2451.86	0.994	-1	0.0451843	A9Z1X7	SRSPSPAPEK
SRRM1_S211	56315.1	5186.15	110644	18330.3	0.00221	1.83	58324.9	8646.35	59183.2	7038.21	0.826	1.05	0.0279118	A9Z1X7	SRSPSPAPEK
SRRM1_S409	3.36706e+06	395847	5.65385e+06	549253	0.0354	1.7	3.47312e+06	614987	2.40502e+06	495880	0.159	-1.51	0.000889013	A9Z1X7	HSPTPQQSNR;TRHSPTPQQSNR
SRRM1_S409	413663	31365.2	629079	32807.2	0.00252	1.54	416313	41299.1	343757	52820.1	0.147	-1.25	0.00144133	A9Z1X7	TRHSPTPQQSNR
SRRM1_T411	480610	35224.2	714164	34514	0.00344	1.5	484123	47305.3	395522	58641.5	0.13	-1.26	0.00140524	A9Z1X7	TRHSPTPQQSNR
SRRM2_S1620	16930	1776.22	28014.6	3163.48	0.0158	1.64	16911.8	2165.27	13166.8	2075.53	0.237	-1.31	0.0022312	Q9UQ35	AQSGSDSSPEPK
SRRM2_S1621	16930	1776.22	28014.6	3163.48	0.0158	1.64	16911.8	2165.27	13166.8	2075.53	0.237	-1.31	0.0022312	Q9UQ35	AQSGSDSSPEPK
SRRM2_S455	1.43316e+06	214333	3.8073e+06	539929	0.00284	2.69	1.54806e+06	437946	1.31733e+06	277235	0.743	-1.12	0.00205526	Q9UQ35	EISSSPTSK
STMN1_S25	1.11967e+06	49671	1.97811e+06	175714	0.000108	1.73	1.12122e+06	66146.7	1.35083e+06	116963	0.213	1.19	0.0122254	A2A2D0;P16949;P16949-2	ASGQAFELILSPR;RASGQAFELILSPR
STX12_S139	104800	9704.62	162604	3436.53	0.0023	1.6	102478	5669.4	123339	11276.1	0.294	1.19	0.0160469	Q86Y82	AGSRLSAEER
STX12_S142	104800	9704.62	162604	3436.53	0.0023	1.6	102478	5669.4	123339	11276.1	0.294	1.19	0.0160469	Q86Y82	AGSRLSAEER
STX7_S125	578826	83064.2	1.22694e+06	221497	0.0154	2.07	596144	127645	438520	99672.5	0.402	-1.32	0.00928593	O15400;O15400-2	ASSRVSGSFPEDSSK
SYNPO_T217	196665	33661.2	410269	79383.2	0.0268	2.03	186409	23102.6	102016	12797.1	0.0994	-1.84	0.00584158	Q8N3V7-2	AAATTPTK
TCP11L2_S55	94409.2	5036.56	143443	8590.1	0.0002	1.51	94005	4436.51	113108	7549.66	0.117	1.2	0.0211037	F8VRQ3;F8W0R5;F8W1M6;G3V1Z2;Q8N4U5;Q8N4U5-2	SSSPASTSPPR
TGIF1_S142	31557.9	3626.87	46725.8	4925.05	0.0255	1.5	30426.2	2138.61	29612.9	2602.75	0.869	-1.03	0.0113815	F8VUY0;F8VVS9;F8VWK5;Q15583;Q15583-2;Q15583-3;Q15583-4	PSSPGSVLAR
TJP2_Y970	73460.8	6864.89	128735	12819.5	0.00405	1.75	71735.5	3180.91	61700.7	7331.65	0.395	-1.2	0.000901457	A0A1B0GTW1;A0A2R8YDH4;A0A3B3ITE1;Q9UDY2;Q9UDY2-3;Q9UDY2-7	MSYLTAMGADYLSCDSR
TMEM131_S1342	38851.1	3571.57	64310.5	7672.72	0.0209	1.63	38485.8	3700.3	38116.7	5144.45	0.89	-1.03	0.0156282	Q92545	HSSEDSDITSLIEAMDK
TMEM163_S12	115658	20667.2	205646	36844.7	0.0415	1.82	105241	14499.1	88643.7	13894.4	0.57	-1.21	0.0158967	Q8TC26	RSSQGPTVPPPPR;SSQGPTVPPPPR
TMEM169_S51	33731.2	3929.44	51130.3	5666.54	0.0232	1.54	33276.9	4270.43	25091.8	2532.69	0.212	-1.31	0.00204187	C9J1P0;Q96HH4	ESRPESIIIYR
TMEM176B_S258	254842	57211.4	601417	70574.9	0.026	2.39	264763	50422.6	358164	76142.5	0.537	1.31	0.038364	Q3YBM2;Q3YBM2-2	LLGENSVPPSPSR
TNS1_S1538	21494.6	1915.29	39356.6	6128.67	0.0217	1.73	21869.8	2771.07	16206.3	2100.39	0.275	-1.34	0.00647972	A0A2R8Y4T1;A0A494C067	VSSPVASGMSSPSGGSTVSFSHTLPDFSK
TOR1AIP1_S94	97180.7	8889.14	147519	16507.3	0.0348	1.5	98026.4	12230.3	76837.1	6250.31	0.312	-1.25	0.00316406	A0A0A0MSK5;Q5JTV8;Q5JTV8-3	VNFSEEGETEEDDQDSSHSSVTTVK
TPR_T2137	1.03616e+07	1.26931e+06	1.93964e+07	1.09792e+06	0.00757	1.95	1.02869e+07	1.37917e+06	1.24762e+07	1.57945e+06	0.486	1.21	0.00535109	P12270	TVPSTPTLVVPHR
TRA2A_S84	409428	67656.9	784565	109934	0.0375	1.91	382120	45194.6	325197	28283.7	0.666	-1.16	0.00378998	Q13595	SRSYTPEYR
TRA2A_S86	356720	63361.6	753995	142947	0.0224	2.04	335749	49497.3	316206	27588.8	0.931	-1.03	0.0181531	Q13595	SRSYTPEYR
TRA2A_Y87	379356	77163.5	926982	267965	0.0268	2.32	349373	50926.9	288668	42049.3	0.645	-1.22	0.0491908	Q13595	SRSYTPEYR
TRIM24_S1042	22779.1	2917.78	34359.4	3887.5	0.00847	1.52	21866.8	1227.91	23525.8	1337.08	0.672	1.08	0.0281984	O15164;O15164-2	LKSIEER
TRPM7_S1568	15562.2	1473.52	35614.6	3166.63	3.31e-05	2.29	15615.7	1757.72	17799.7	1881.86	0.493	1.14	0.000534205	H0YLN8;Q96QT4	LSQSIPFTPVPPR
TSC2_S534	34836.7	1155.35	54477.1	2907.41	0.000706	1.55	35550.2	3497.96	39686.1	2323.24	0.353	1.13	0.00185549	A0A2R8Y6C9;A0A2R8Y7C8;A0A2R8YDR3;A0A2R8YGD6;P49815;P49815-4	SISVSEHVVR
TTN_S35255	74236.6	8959.82	152950	27123.3	0.0454	1.95	74217.2	10132.4	64694.1	14244.9	0.64	-1.19	0.0159104	A0A0A0MTS7;Q8WZ42;Q8WZ42-11;Q8WZ42-12;Q8WZ42-13;Q8WZ42-2;Q8WZ42-4;Q8WZ42-5;Q8WZ42-7;Q8WZ42-8	SPEPSHPK;VKSPEPSHPK
TTN_T300	16851	3815.6	39000.3	6644.86	0.0222	2.91	12548.4	1266.1	13838.3	4566.45	0.842	-1.11	0.00920919	A0A0A0MTS7;Q8WZ42;Q8WZ42-11;Q8WZ42-12;Q8WZ42-13;Q8WZ42-2;Q8WZ42-4;Q8WZ42-5;Q8WZ42-7;Q8WZ42-8	APTPSPVR
VASP_S305	13897.6	1557.42	24364	2620.3	0.0035	1.76	13759.9	1576.95	13351.8	1603.05	0.867	-1.04	0.00424977	P50552	VPAQSESVR
WASHC2A_S200	82411.8	3679.81	129807	5150.35	0.000105	1.58	82533.5	4890.92	104267	6915.52	0.0542	1.26	0.014377	F8W7U3;Q641Q2;Q641Q2-2	SRPTSFADELAAR
WDR20_S479	207860	30342.8	357014	65450.2	0.036	1.62	194517	10124.5	187054	36029.2	0.672	-1.12	0.0449306	A0A088AWN2;Q8TBZ3;Q8TBZ3-2;Q8TBZ3-4;Q8TBZ3-5;Q8TBZ3-6;Q8TBZ3-7	SSVMDGAIASGVSK
ZFYVE26_S1742	37384.2	4043.99	68428.2	10947.7	0.0224	1.77	39592.8	8524.37	27343.5	4822.71	0.216	-1.42	0.0069071	Q68DK2;Q68DK2-2;Q68DK2-5	RSDSVIHLQEIVHQAADPETLPR
ZNF318_T706	91658.6	6928	153307	22463	0.0223	1.58	90309.9	4322.07	75095.9	11618.2	0.282	-1.28	0.0111128	Q5VUA4	EAHHSNTHSPEVSHPHPPSPVDPYLLTK
AHNAK_S5735	149230	22728.7	68323	10846.7	0.0179	-2.22	151669	27297.8	422934	90665	0.0164	2.61	0.010982	Q09666	GGVTGSPEASISGSK
DLGAP4_T915	22211.4	3157.52	12231.8	792.437	0.0458	-1.71	22181	3946.29	52615.7	12658.1	0.0155	2.2	0.0241605	Q9Y2H0;Q9Y2H0-3	ANSWQLVETPEK
NOP56_S520	3.68447e+06	338330	2.22394e+06	203371	0.00238	-1.65	3.58455e+06	157735	5.95981e+06	955862	0.0159	1.57	0.0104626	O00567	EELMSSDLEETAGSTSIPK
PLXNA1_S1635	59568.7	3437.85	37602	5268.9	0.00675	-1.69	61391.7	7617.11	100796	11855.8	0.0233	1.66	0.00183038	Q9UIW2	TASSPDSLR
PRPF38B_S12	21443.9	1796.58	12600.8	1176.52	0.00173	-1.7	21151.3	1530.57	32693.5	2473.51	0.0223	1.54	0.0001326	Q5VTL8	ANNSPALTGNSQPQHQAAAAAAQQQQQCGGGGATK
SCARF2_S693	287221	46981.7	162674	16040.8	0.0349	-1.66	268003	27349.6	573525	61048.6	0.0095	2.14	0.000772064	Q96GP6;Q96GP6-2	APSPPPPGSEAAPSPSK
SLC9A3R1_T293	7.46063e+06	582774	3.25979e+06	611077	0.00421	-2.46	7.82323e+06	1.31672e+06	2.1039e+07	5.00145e+06	0.0113	2.51	0.0159638	O14745	SASSDTSEELNSQDSPPK
AFDN_S1325	242106	9534.21	157889	11578.6	0.0137	-1.56	253578	33411.1	211569	19795.8	0.448	-1.16	0.0462129	J3KN01;P55196;P55196-5	KSDSDMWINQSSSLDSSTSSQEHLNHSSK;SDSDMWINQSSSLDSSTSSQEHLNHSSK
AFDN_S1508	278770	30422.6	157033	16028.7	0.0121	-1.79	271595	18772.3	274350	39646.2	0.913	-1.03	0.0303122	J3KN01;P55196;P55196-5	DLQYITVSK
AHNAK_S5735	115789	8545.17	58952.5	11200.4	0.0088	-2.17	121131	18911.1	207365	28268.8	0.0993	1.73	0.00213713	Q09666	GGVTGSPEASISGSK
AHNAK_S5737	92714.2	6751.15	48898.3	9525.59	0.012	-2.12	97163.5	15297.8	161697	22412.9	0.121	1.69	0.0025704	Q09666	GGVTGSPEASISGSK
ANK3_S617	5493.93	638.522	3383.97	295.132	0.00998	-1.61	5376.11	455.284	4517.1	373.09	0.393	-1.19	0.0377445	Q12955-5	VALLLLDQGASPHAAAK
ATL3_S517	8032.44	1029.59	4992.77	611.914	0.0119	-1.61	7826.4	785.48	7547.65	669.645	0.871	-1.03	0.0164609	F5H6I7;Q6DD88	DAVVGRPSMDK
ATP8A2_T1141	32439.9	5251.77	16787.9	3136.14	0.0288	-2.04	34314.8	7323.36	53780.5	5344.19	0.142	1.73	0.000285318	Q9NTI2;Q9NTI2-1	TPPTLFR
AUP1_S385	45041.5	7664.74	22433.1	4079.19	0.0155	-2.08	43963.6	7359.61	35202.9	3005.77	0.627	-1.18	0.0271952	Q9Y679	QESLQER
BBS2_S365	44064.9	14226.3	17299.3	5976.35	0.026	-6.03	61450.3	32667.7	52917	12391.8	0.759	1.32	0.0346722	H3BRL0;Q9BXC9	AELASPLNEADGHR
BCR_S462	572567	109879	287593	63387.5	0.0498	-2.3	533590	53036.1	774877	182529	0.642	1.25	0.0438389	P11274;P11274-2	HQDGLPYIDDSPSSSPHLSSK
BRD8_S416	207552	29268.9	119785	18062.5	0.0273	-1.74	197679	21531.3	189343	22393.2	0.856	-1.05	0.0352031	H7C127;H7C128;H7C179;Q9H0E9-2;Q9H0E9-3;Q9H0E9-4	APSIDGKEELDLAEK
CAV2_S20	270506	27550	141998	26245.1	0.005	-2.07	273027	36761.4	255737	26064.8	0.861	-1.05	0.00989513	E9PCT3;P51636;P51636-3	ADVQLFMDDDSYSHHSGLEYADPEK
CAVIN1_S365	218210	11037.1	137312	14235.7	0.0161	-1.64	235255	41804.8	249506	34899.9	0.677	1.1	0.0218117	Q6NZI2	GSSPDVHALLEITEESDAVLVDK;RGSSPDVHALLEITEESDAVLVDK
CBX6_T281	60086	9225.47	36742	6710.41	0.0165	-1.73	58163	7065.59	76014.1	12605.4	0.343	1.27	0.0256991	B0QXZ6;O95503	LLPETVSPSAPSWR
CCNYL1_Y120	174403	24251.4	96207.3	12330.2	0.0163	-1.81	171842	22789.2	175096	22325	0.929	1.02	0.0148514	Q8N7R7;Q8N7R7-3	YSSCSTIFLDDSTVSQPNLR
CD2AP_T512	3.25049e+06	1.06409e+06	1.13762e+06	361744	0.0474	-3.16	3.83604e+06	1.65608e+06	4.04819e+06	816598	0.601	1.41	0.0139892	Q9Y5K6	FNGGHSPTHSPEK
CENPB_T150	184291	60609.7	77647.2	24247.7	0.0259	-3.47	170318	39646.4	436801	108522	0.149	2.52	0.0202494	P07199	TPAAPASPAAVPSEGSGGSTTGWR
CGNL1_S297	385436	35520.3	218464	29754	0.000542	-1.81	379129	30605.8	442143	57411.4	0.471	1.14	0.00918857	Q0VF96	SSSSSTTPTSANSLYR
CHAMP1_S284	705114	103864	429003	84724	0.0369	-1.74	656320	31416.9	751648	66165.3	0.684	1.13	0.0111027	Q96JM3	KPSPSESPEPWK
CLIC4_263	19775.8	3038.38	12643.4	1636.48	0.0183	-1.56	18803.2	1487.77	21960	1895.94	0.477	1.16	0.00343328	Q9Y696	DEFTNTCPSDK
CRABP1_T7	9355.59	1719.88	4865.84	946.928	0.0469	-2.16	9430.87	1728.46	11069.2	2069.56	0.703	1.18	0.0291591	P29762	PNFAGTWK
CSTB_34	74133.3	13089.1	41093.7	7479.99	0.0198	-1.86	69186.3	6257.73	72643.1	6610.49	0.871	1.05	0.00823139	P04080	MMCGAPSATQPATAETQHIADQVR
DAXX_702	73048.9	13177.9	31066.2	7660.27	0.0081	-2.58	68467.6	10056.5	92738.1	19764.5	0.52	1.29	0.0245997	Q9UER7;Q9UER7-3	ICTLPSPPSPLASLAPVADSSTR
DSP_S2821	7.32733e+06	465800	4.51021e+06	525802	0.00211	-1.67	7.36163e+06	620704	6.06112e+06	467981	0.277	-1.21	0.047908	P15924	GLPSPYNMSSAPGSR
EIF2AK2_S83	71683.3	30130.1	16349.1	3847.53	0.0293	-3.39	54602.4	12884	39196.2	8630.89	0.6	-1.39	0.0463044	A0A7P0TAL9;A0A7P0TBA9;P19525;P19525-2	AVSPLLLTTTNSSEGLSMGNYIGLINR
EIF2AK2_S83	71683.3	30130.1	16349.1	3847.53	0.0293	-3.39	54602.4	12884	39196.2	8630.89	0.6	-1.39	0.0463044	A0A7P0TAL9;A0A7P0TBA9;P19525;P19525-2	AVSPLLLTTTNSSEGLSMGNYIGLINR
EIF4A1_T158	17263.1	1411.23	12029.4	1553.38	0.0424	-1.52	17396.3	1952.2	18896.2	2126.16	0.738	1.08	0.0266002	P60842	LQMEAPHIIVGTPGR
EIF4G3_S1445	124994	11311.8	83082.8	13110.8	0.0369	-1.56	130892	23667.3	201381	31936.2	0.0824	1.54	0.0118317	A0A0A0MSA7;A0A0U1RQK7;O43432;O43432-3	LDFIESDSPCSSEALSK
EMC8_S103	78401	6122.72	47847.1	5010.49	0.0204	-1.71	76893.1	2750.7	97990.5	12764.6	0.435	1.22	0.00910833	O43402	DASPNQVAEK
EPN1_S419	286593	36062	134809	31002.9	0.00263	-2.36	290303	53738.5	298197	60688.1	0.974	1.01	0.0449942	Q9Y6I3;Q9Y6I3-1;Q9Y6I3-3	TALPTSGSSAGELELLAGEVPARSPGAFDMSGVR;TALPTSGSSAGELELLAGEVPAR
FAM117A_S67	67831.3	7140.4	46251.9	4838.95	0.037	-1.5	67104.3	6169.82	99026.4	4496.08	0.0746	1.5	4.03364e-06	Q9C073	AASVPCSVAPEK
FGD6_S721	68408.6	7619.8	41687.7	3967.6	0.00863	-1.62	65627.8	2492.82	69306.3	9165.18	0.948	1.01	0.0283756	Q6ZV73;Q6ZV73-2	AESLDDQMLSR
FOXK2_S9	155167	23161	89785.4	10056.7	0.0299	-1.68	151424	22276	168129	23377.7	0.689	1.11	0.0183304	Q01167	AAAAAALSGAGTPPAGGGAGGGGAGGGGSPPGGWAVAR
GAPDH_T176	52356.6	6118.08	33640.9	4890.27	0.0214	-1.58	50533.9	2984.48	52862	3223.81	0.841	1.05	0.00699656	P04406	VIHDNFGIVEGLMTTVHAITATQK
GIT2_S365	102748	21262.3	55826.5	5741.21	0.0319	-1.7	92449	6933.24	84572.7	10456.5	0.704	-1.11	0.0426985	Q14161;Q14161-3	QQGSSLSGSK
GNL1_T50	1.46229e+06	173152	834724	175950	0.0112	-1.91	1.40355e+06	124019	1.94346e+06	177170	0.246	1.39	0.000867675	P36915	EEQTDTSDGESVTHHIR;REEQTDTSDGESVTHHIR
HIVEP3_S805	30173.2	3868.12	19593.6	3650.47	0.0199	-1.73	29996.3	3661.67	37376.9	3420.85	0.357	1.28	0.00402531	Q5T1R4;Q5T1R4-2	EISVIQHTSSFEK
HOMEZ_231	443963	29500.1	251431	33630.6	0.00807	-1.9	467704	76647.1	560762	86189.7	0.493	1.2	0.0136984	A0A669KB72;Q8IX15;Q8IX15-3;U3KPW8	PLQPLGCVPQSVSPSEQALPPHLEPAWPQGLR
HTT_373	230438	15410.6	146624	11693.9	0.00784	-1.59	239146	35228.7	214343	18146	0.688	-1.08	0.0121232	A0A7P0TA78;A0A7P0TAC5;A0A7P0TAN5;P42858	SGSIVELIAGGGSSCSPVLSR
IGF2BP1_S73	15691.8	1022.17	11051.5	2102.64	0.0164	-1.59	15865.2	1722.01	20172.1	2902.9	0.309	1.25	0.0297538	Q9NZI8	RLEIEHSVPK
KIAA1217_S353	164213	24689.2	92050	17461.2	0.044	-1.85	163239	29784.8	173542	26360.6	0.824	1.08	0.0295776	Q5T5P2	ISSLPVSRPISPSPSAILER
KIAA1217_S357	296167	34182.8	141002	18206.8	0.017	-2.1	313137	61777.1	266752	42754.5	0.731	-1.13	0.0311467	Q5T5P2	ISSLPVSRPISPSPSAILER
KIAA1522_S728	588760	48683.7	360505	33952.6	0.00737	-1.64	590081	61672.5	615814	46678.1	0.791	1.05	0.00137176	Q9P206-2	DQSPPPSPPPSYHPPPPPTK
KIF13B_S1391	498028	81035.1	257702	51052.4	0.0121	-2.05	478199	69523.8	668164	121368	0.309	1.38	0.0176319	Q9NQT8	LSGSRQDLIPSYSLGSNK
KIF26B_S821	93332.5	15451.5	48904.4	4714.48	0.0287	-1.78	86846.9	8907.01	99549.8	9004.65	0.627	1.15	0.0012035	A0A0G2JR66;B7WPD9;Q2KJY2;Q2KJY2-2	LSQAAGASPLSESDKEDNGSEGQLTNR
LRRFIP1_S209	19714.6	2571.73	12513.2	1392.48	0.0165	-1.57	18770.2	944.569	24654.4	1371.27	0.199	1.31	4.98846e-05	Q32MZ4-4	ASPVVEERPEK
MAML1_S303	25936.6	3821.92	17090.3	2011.16	0.0258	-1.52	24792.4	2145.78	30735.6	3012.47	0.321	1.23	0.00430454	Q92585	TEFSPAAFEQEQLGSPQVR
MAMLD1_S676	49432.9	2610.19	32898.2	4349.68	0.0156	-1.59	50551.8	5411.31	54378.2	6233.77	0.726	1.08	0.0189485	Q13495;Q13495-4	QDPQPGDVSPSNITHVDK
MAP1S_S786	116152	18267	63150	13549.1	0.0482	-1.93	119849	25129.6	192998	20168	0.143	1.76	0.000433544	Q66K74;Q66K74-2	AGGLGAEETPPTSVSESLPTLSDSDPVPLAPGAADSDEDTEGFGVPR
MAP2K2_S293	177736	70765.4	78012.6	14765	0.0413	-1.94	132499	12730.5	140977	14461.2	0.866	1.06	0.010378	P36507	ELEAIFGRPVVDGEEGEPHSISPR;PVVDGEEGEPHSISPR
MAPRE2_S253	16653.1	5848.85	5404.27	824.428	0.0182	-2.4	12460.1	1894.76	9823.89	1355.57	0.566	-1.27	0.0222581	Q15555;Q15555-3;Q15555-4;Q15555-5	DLETQVIQLNEQVHSLK
MARK1_S589	216062	19915.8	117801	17624.2	0.0148	-1.95	231900	44382.5	339018	61449.8	0.192	1.49	0.0140994	A0A087X0I6;A0A7I2V550;A0A7I2YQC1;B4DIB3;Q9P0L2;Q9P0L2-2;Q9P0L2-3	VPAASPSAHSISTATPDR
MARK4_S438	10154.3	2018.1	5886.93	951.809	0.017	-1.88	9280.51	578.975	9450.11	518.79	0.945	1.02	0.00770476	Q96L34;Q96L34-2	RSPTSTGEAELK
MEX3D_T510	204329	28898.2	124615	20198.4	0.0448	-1.71	197843	21805.5	212207	17454.8	0.771	1.09	0.0065696	Q86XN8;Q86XN8-2;Q86XN8-3;S4R446	SSGAGTPRHSPTLPEPGGLR
MLPH_S482	2343.54	386.583	1209.18	162.583	0.025	-1.92	2459.02	549.553	1938.95	263.507	0.605	-1.18	0.043941	Q9BV36-2;Q9BV36-3	SNLPIFLPR
MXRA7_S128	195327	11377.6	129573	10990.9	0.00311	-1.54	195445	13103.5	186208	21373.6	0.647	-1.07	0.0477656	P84157-2	GPSSEGPEEEDGEGFSFK
MYCBP2_T2756	31570.8	5805.49	18304.1	3495.82	0.0289	-1.81	29784.1	4096.6	28341.8	2525.65	0.93	-1.03	0.038688	A0A499FJI4;O75592;O75592-2	SLSPNHNTLQTLK
MYCBP2_T2759	38426.1	6782.31	21376	3985.79	0.0189	-1.89	36632.4	5173.31	32728.7	3162.36	0.764	-1.09	0.0455825	A0A499FJI4;O75592;O75592-2	SLSPNHNTLQTLK
MYL6_T45	8590.94	4448.92	1195.2	435.261	0.0207	-9.91	3257.73	603.628	5932.75	1212.84	0.619	1.73	0.00952212	G8JLA2;P60660-2	ALGQNPTNAEVLK
NCK1_Y41	33383.4	2848.39	21317.9	3036.13	0.00966	-1.63	32761.9	1974.64	35736	2258.21	0.678	1.09	0.00254743	C9JAB9;P16333-2	LYDLNMPAYVK
NCKAP5L_S181	4915.39	397.423	3107.29	223.948	0.00415	-1.58	4951.84	513.17	4598.1	454.601	0.673	-1.08	0.0203119	Q9HCH0	PGGPGPPAAPPPALDALSPFLR
NCOR1_S1977	232073	21819.2	135383	21488.3	0.0225	-1.78	245565	52748.8	376436	32553.5	0.0858	1.65	0.000157132	O75376;O75376-2	YETPSDAIEVISPASSPAPPQEK
NCOR1_S1980	207646	17453.3	131358	27049.2	0.0368	-1.77	212513	30371.6	270061	6276.57	0.359	1.33	0.00116777	O75376;O75376-2	YETPSDAIEVISPASSPAPPQEK
NFIL3_S285	62490.1	9894.63	30736	4401.71	0.0333	-2.09	60323.5	9003.16	128842	26502.1	0.0738	2.06	0.0133902	Q16649	SSDGEDEQQVPK;TSETDDGVVGKSSDGEDEQQVPK
NOTCH2_S2078	87272.7	14793.8	52130.4	9893.29	0.0488	-1.79	80402.7	7744.69	129721	17734.2	0.183	1.57	0.00503598	Q04721	LLDEYNVTPSPPGTVLTSALSPVICGPNR
NUCKS1_S58	558116	167328	236242	91155.1	0.0496	-2.63	405125	41070	687359	97148	0.375	1.65	0.00580178	Q9H1E3	NSQEDSEDSEDK;SGKNSQEDSEDSEDK
PALMD_T276	80601	20816.8	37302.2	5773.13	0.0187	-1.97	68508.9	6518.78	80177.1	14591.1	0.749	1.11	0.0311029	Q9NP74;Q9NP74-2;Q9NP74-3	ETVTPGPNFQER
PARD3_S201	123498	18280.9	51526.5	11376.8	0.00576	-2.6	119336	14785.9	174124	33597.7	0.404	1.37	0.0129931	Q8TEW0;Q8TEW0-11;Q8TEW0-2;Q8TEW0-4	DENYRSLPR
PDE12_S214	98402.1	9262.12	55157.3	9706.26	0.00844	-1.92	100738	15172.6	117489	11401.2	0.506	1.2	0.00163959	F6T1Q0;Q6L8Q7;Q6L8Q7-2	PGAAEPEVGVPSSLSPSSPSSSWTETDVEER
PGM5_T120	108608	11881	52009.2	9091.82	0.017	-2.29	110805	15793.3	144624	33680.6	0.661	1.18	0.0394757	Q15124;Q15124-2;Q5JTY7	AAGGIILTASHCPGGPGGEFGVK
PPP1R1B_S46	64502.6	32430.2	18818.2	6923.32	0.0183	-4.12	40665.6	6804.18	49552.8	8632.65	0.79	1.19	0.0188429	Q9UD71;Q9UD71-2	LSEHSSPEEEASPHQR
PRPF4B_Y140	362739	28602.2	222519	20681.1	0.00827	-1.64	370173	47090.4	519222	57434.1	0.101	1.41	0.00245904	Q13523	VQSGMGLILQGYESGSEEEGEIHEK
PTBP2_S224	38195.3	13843.6	11574.3	2029.41	0.0108	-2.89	30759.2	6165.05	26569.4	4442.23	0.786	-1.13	0.0177923	A0A6Q8PEZ3;A0A6Q8PFC0;A0A6Q8PFE6;A0A7I2RVZ4;Q9UKA9;Q9UKA9-2;Q9UKA9-3;Q9UKA9-4	IDFSKLVNLNVK
RABEP1_S410	1.17806e+06	72007.3	708481	56736.5	0.00119	-1.68	1.19119e+06	122382	1.41124e+06	162001	0.355	1.17	0.00589741	Q15276	AQSTDSLGTSGSLQSK
RABEP1_T408	664021	56889.6	439942	67359.2	0.0178	-1.57	664365	63437	973443	168388	0.125	1.4	0.0231415	Q15276	AQSTDSLGTSGSLQSK
RALGAPA1_S740	828662	110134	516430	66418.6	0.0227	-1.74	792703	36328.6	899951	73746.9	0.667	1.12	0.00256652	A0A1B0GUI1	SATTTGSPGTEK
RBM20_S1047	215027	19347.4	109178	20436.2	0.0367	-2.2	272744	93313.2	364644	72314.2	0.304	1.56	0.0152688	Q5T481	GVESSDVHPAPTVQQMSSPKPAEER;GVESSDVHPAPTVQQMSSPK
RBM20_S1048	1.11975e+06	850093	158951	38464	0.0469	-3.23	411232	133353	336137	49526.9	0.927	-1.06	0.0176643	Q5T481	GVESSDVHPAPTVQQMSSPKPAEER;GVESSDVHPAPTVQQMSSPK
RNPEP_Y441	26448.2	8267.29	9158.95	1888.61	0.00971	-2.55	20601.8	1690.96	18249.3	2875.67	0.656	-1.19	0.0267126	Q9H4A4	AYVHEFK
RPL34_S12	7933.57	980.113	4722.2	489.602	0.00667	-1.66	7623.5	487.015	10431.8	842.57	0.14	1.36	0.000333407	P49207	RLSYNTASNK
SERPINB9_S366	21032.8	2047.62	13289.8	1407.68	0.00394	-1.61	20645.2	1519.05	25587.2	2147.5	0.241	1.23	0.000979609	P50453	ANSILFCGR
SF3B2_Y379	51858.8	4780.98	33396.8	4890.9	0.00762	-1.63	51845.9	4934.65	48224.8	4017.45	0.742	-1.07	0.0372164	Q13435	GSDSPAADVEIEYVTEEPEIYEPNFIFFK
SH2D3C_S79	82189.6	25911	29787.9	5552.71	0.0121	-2.56	76603.3	19582.5	105883	12003	0.288	1.56	0.000649131	H0Y5X5;Q8N5H7;Q8N5H7-2;Q8N5H7-3;Q8N5H7-4;Q8N5H7-5;Q8N5H7-6	VHAAPAAPSATALPASPVAR
SH3BP1_S596	433983	55947.2	239887	47239.2	0.0215	-1.95	418824	43220.6	556645	93390.2	0.454	1.28	0.0175923	Q9Y3L3	SSPPAPPLPPGSGSPGTPQALPR
SIPA1L1_S1626	68195	14754.6	27390.8	4783.66	0.0112	-2.35	59733.4	7149.87	63669.1	8568.46	0.91	1.04	0.00601157	O43166-2;O43166-3	SLHGEFSASDSSLTDIQETR
SLC9A3R1_S269	4574.31	441.063	2865.96	247.942	0.00511	-1.59	4517.87	418.829	6452.98	482.604	0.0517	1.44	0.00020921	O14745	ENSREALAEAALESPRPALVR
SLC9A3R1_S280	4574.31	441.063	2865.96	247.942	0.00511	-1.59	4517.87	418.829	6452.98	482.604	0.0517	1.44	0.00020921	O14745	ENSREALAEAALESPRPALVR
SORBS1_S233	1.81406e+06	157221	1.16798e+06	90923.6	0.0294	-1.55	1.82998e+06	226385	2.04805e+06	216153	0.58	1.13	0.0075814	Q9BX66-5	ASGSFAPISQTPPSFSPPPPLVPPAPEDLRR;ASGSFAPISQTPPSFSPPPPLVPPAPEDLR
SPEN_S1268	74206.7	14951.6	38960.7	4267.24	0.00567	-1.81	67274.7	2349.94	63961	8210.82	0.708	-1.09	0.0280736	Q96T58	HGSFHEDEDPIGSPR
SRGAP1_S945	174955	48638.4	49319.4	22302	0.011	-4.56	214858	93370.6	237903	65337.2	0.581	1.44	0.0331489	G5EA48;Q7Z6B7;Q7Z6B7-2	NSPTPATSTESLSPLHNVALR
SRP72_S639	2.25455e+07	4.70207e+06	9.70121e+06	2.78214e+06	0.0365	-2.88	2.42751e+07	6.99906e+06	6.66106e+07	1.9247e+07	0.0848	2.76	0.0311995	O76094	TVSSPPTSPRPGSAATVSASTSNIIPPR
SRPK1_S67	54199.9	4700.46	37098.5	4294.72	0.0351	-1.5	54707.3	6395.32	61350.8	6844.64	0.576	1.13	0.0154089	H3BLV9;Q96SB4;Q96SB4-3;Q96SB4-4	GSAPHSESDLPEQEEEILGSDDDEQEDPNDYCK
SRRM1_S616	82351.6	8803.61	52198.8	5356.31	0.0261	-1.58	83804.9	11267.4	83752.1	3801.45	0.84	1.05	0.000464611	A9Z1X7	YSPSPPPK
SRRM2_919	2.67194e+06	876672	691730	150456	0.00451	-3.76	2.17632e+06	295233	2.68893e+06	594348	0.819	1.12	0.0188845	Q9UQ35	SRTPSRHSCSGSSPPR
SRRM2_S1458	3.71445e+06	197812	2.54477e+06	288286	0.00155	-1.51	3.71551e+06	233931	4.45967e+06	278806	0.188	1.2	0.000475892	Q9UQ35	DGSGTPSRHSLSGSSPGMK
SRRM2_T1453	2.54173e+06	273165	1.53966e+06	126393	0.00556	-1.63	2.51948e+06	273062	2.5361e+06	157230	0.883	1.03	0.000517712	Q9UQ35	DGSGTPSRHSLSGSSPGMK
STX16-NPEPL1_S34	90641.8	6897.5	58344.5	6863.78	0.0167	-1.6	93108.3	13100.1	131952	19873.4	0.116	1.42	0.0121427	H3BU86;O14662;O14662-5	QLLAEQVSSHITSSPLHSR
SUGT1_T265	92410.1	9716.82	50666.9	10466.7	0.00787	-2.24	91648.8	10020.4	116731	9345.85	0.445	1.29	0.000511325	Q9Y2Z0	LEGQGDVPTPK
TBC1D2B_S330	37529.5	2001.84	24689.2	2716.98	0.000402	-1.57	37329.5	1623.89	34505.3	2203.94	0.516	-1.09	0.0158931	Q9UPU7	HSSGDPSSEGTSGSGSVSIR
TBC1D4_723	97637	8490.42	59738.8	9621.94	0.0302	-1.87	100451	15839.5	131575	15162.6	0.367	1.34	0.00324115	O60343-2	TSSTCSNESLSVGGTSVTPR
TEK_Y897	8550.14	1186.76	5044.61	952.645	0.0466	-1.83	8685.35	1531.52	10426.8	1994.19	0.583	1.21	0.0438016	Q02763;Q02763-2;Q02763-3	GYLYLAIEYAPHGNLLDFLR
TICRR_S599	115744	103149	5650.02	1464.81	0.0279	-7.38	18128.2	2332.22	20306.2	5104.5	1	-1	0.0338621	Q7Z2Z1;Q7Z2Z1-2	LHPDGSPDVAGEK
TMEM87A_S540	185936	20984.8	128441	24657.2	0.0471	-1.58	186054	25163.2	223412	16642.6	0.418	1.24	0.00813794	Q8NBN3;Q8NBN3-3	WVEENVPSSVTDVALPALLDSDEER
TMEM88_S148	97939.6	8678.59	68473.9	8588.91	0.0141	-1.5	98509.9	11583.9	133672	13071.8	0.0938	1.37	0.00239122	Q6PEY1	ASPGSQAVPTSGK
TNKS1BP1_S353	4.35883e+06	299794	2.66097e+06	376577	0.014	-1.7	4.70672e+06	1.00341e+06	7.04392e+06	1.19649e+06	0.0883	1.52	0.0129254	Q9C0C2	HTPSPGLPAEGAPEAPRPSSPPPEVLEPHSLDQPPATSPR
TNS1_S879	37434.6	3482.2	22554.4	2333.82	0.009	-1.67	37125.5	3816.44	37937.7	4167.19	0.918	1.02	0.0120998	A0A2R8Y4T1;A0A494C067	SQSVPGAWPGASPLSSQPLSGSSR
TPPP_S160	1.13537e+06	84720.4	780929	101595	0.029	-1.52	1.14771e+06	128208	1.25085e+06	104502	0.651	1.1	0.00763626	O94811	AISSPTVSR
TPPP_S32	261860	15446.8	176622	16462.5	0.0158	-1.51	267662	30606.1	261762	25694.1	0.939	-1.01	0.0213212	O94811	RLSLESEGAGEGAAASPELSALEEAFR
TRIM28_S784	7135.83	630.862	4230.08	402.947	0.00697	-1.7	7014.04	400.586	8635.61	1206.18	0.447	1.18	0.012967	Q13263	ADVQSIIGLQR
UBE2H_S5	15089.2	2493.86	6670.51	997.109	0.000769	-2.25	14021.5	1127.37	12577.4	1333.89	0.639	-1.12	0.00535056	P62256;P62256-2	SSPSPGKR
UBE2Z_S339	228470	25349.1	128197	19373.7	0.02	-1.82	233136	39405.8	299981	63196.7	0.445	1.25	0.04106	Q9H832	LHNENAEMDSDSSSSGTETDLHGSLR
UBE2Z_T344	211047	29817.2	125886	18124.6	0.0224	-1.69	207024	28856.4	257613	39462.6	0.45	1.21	0.0186809	Q9H832	LHNENAEMDSDSSSSGTETDLHGSLR
USP4_S675	955170	105217	530691	57114	0.0131	-1.79	987704	153599	921540	104551	0.93	-1.02	0.0113213	Q13107;Q13107-2	EQLSETEGSGEDEPGNDPSETTQK
UTRN_S2727	5024.86	700.742	3027.95	303.49	0.037	-1.6	4748.02	393.647	6242.61	467.835	0.279	1.32	0.000275835	P46939	PVGDLLIDSLQDHIEK
VAPA_T215	318157	44460.2	160573	35630.7	0.00313	-2.39	310404	34314	303531	23490.1	0.995	-1	0.00618627	Q9P0L0	VAHSDKPGSTSTASFR
YES1_S200	22872	5226.26	9825.83	1343.58	0.00658	-2.14	20939.5	3430.14	17465.5	2618.83	0.535	-1.21	0.033223	J3QRU1;P07947	GAYSLSIR
ZC3H13_S993	242074	18529	155885	10784.1	0.0181	-1.55	253409	41643.9	316670	33606.7	0.217	1.3	0.00380983	A0A7I2V4I5;Q5T200-2	GNIETTSEDGQVFSPKK;GNIETTSEDGQVFSPK
ZC3HC1_S62	649271	73262	407109	51240.7	0.00498	-1.64	639824	69698.9	614006	57421.9	0.855	-1.04	0.0209362	C9J0I9;Q86WB0	DTSATSQSVNGSPQAEQPSLESTSK
ZFP36_S99	87546.8	7301.65	54024.4	7026.33	0.0377	-1.69	90548.3	12541.9	116605	20863.2	0.441	1.25	0.0287167	M0QY76;P26651	LGPELSPSPTSPTATSTTPSR
ZYX_S267	14120.9	1898.91	8096.01	1207.29	0.0268	-1.76	13739.7	1412.95	17105	3440.19	0.626	1.15	0.0468669	Q15942	FSPVTPK
ZYX_T270	14120.9	1898.91	8096.01	1207.29	0.0268	-1.76	13739.7	1412.95	17105	3440.19	0.626	1.15	0.0468669	Q15942	FSPVTPK
