# Supplementary material for: Cell-intrinsic insulin signaling defects in human iPS cell–derived hepatocytes in type 2 diabetes
Source: J Clin Invest. 2025 Apr 15;135(8):e183513. doi: 10.1172/JCI183513 (PMC11996863; doi:10.1172/JCI183513)
Supplement: Supplemental table 4 [file jci-135-183513-s179.xlsx]

## Sheet: Emergent 249 sites
Table S4: Emergent Insulin signaling phosphosites (Raw values expressed as mean)
			CONTROL						T2D				T2D Ins vsCTL Ins
Phosphosite	Basal	SEM	Insulin	SEM	Insulin vs Basal		Basal	SEM	Insulin	SEM	Insulin vs Basal
					p value	Fold change					p value	Fold change	p value	UniProt ID	Sequence
AHNAK_S5735	149230	22728.7	68323	10846.7	0.0179	-2.22	151669	27297.8	422934	90665	0.0164	2.61	0.010982	Q09666	GGVTGSPEASISGSK
DLGAP4_T915	22211.4	3157.52	12231.8	792.437	0.0458	-1.71	22181	3946.29	52615.7	12658.1	0.0155	2.2	0.0241605	Q9Y2H0;Q9Y2H0-3	ANSWQLVETPEK
MARK3_S412	48870.6	9850.4	99535.6	15165.5	0.00876	2.16	46755.1	8727.58	182901	17049.3	0.000198	4.12	0.00375078	A0A7I2V2E3;A0A7I2V2N8;A0A7I2V3B9;A0A7I2V3I9;A0A7I2V4G7;A0A7I2V4T2;A0A7I2V5G3;A0A7I2V639;A0A7I2YQF7;H0YKP9;J3KNR0;P27448;P27448-2;P27448-3;P27448-4	TPVASTHSISSAATPDR
IGF2BP2_S168	83714.9	7853.85	60905	5254.56	0.032	-1.37	82348.2	5940.13	139439	9574.52	0.00409	1.69	9.62304e-05	F8W930;Q9Y6M1;Q9Y6M1-1	ISYIPDEEVSSPSPPQR
IGF2BP2_S170	265835	25060.8	190833	16925.8	0.0266	-1.39	261753	19464.1	447923	30011.5	0.00367	1.71	6.72937e-05	F8W930;Q9Y6M1;Q9Y6M1-1	ISYIPDEEVSSPSPPQR
SENP2_S40	16869.4	680.662	33907.2	1331.74	8.02e-08	2.01	16890.3	909.013	26437.4	1763.26	0.000339	1.56	0.00699094	H7C1A0;Q9HC62;Q9HC62-2	LGSGSNGLLR
NOP56_S520	3.68447e+06	338330	2.22394e+06	203371	0.00238	-1.65	3.58455e+06	157735	5.95981e+06	955862	0.0159	1.57	0.0104626	O00567	EELMSSDLEETAGSTSIPK
PDCD4_S76	8.87091e+06	355640	1.26378e+07	958233	0.0329	1.4	9.05578e+06	951499	1.96811e+07	1.39343e+06	0.000185	2.21	0.00223478	Q53EL6;Q53EL6-2	DSGRGDSVSDSGSDALR;GDSVSDSGSDALR;NSSRDSGRGDSVSDSGSDALR
PLXNA1_S1635	59568.7	3437.85	37602	5268.9	0.00675	-1.69	61391.7	7617.11	100796	11855.8	0.0233	1.66	0.00183038	Q9UIW2	TASSPDSLR
PRPF38B_S12	21443.9	1796.58	12600.8	1176.52	0.00173	-1.7	21151.3	1530.57	32693.5	2473.51	0.0223	1.54	0.0001326	Q5VTL8	ANNSPALTGNSQPQHQAAAAAAQQQQQCGGGGATK
PKP4_S447	58543.8	5031.06	102040	4531.74	0.00109	1.77	59633.5	7904.57	135692	9326.09	0.000105	2.35	0.0132299	Q99569;Q99569-2	TGSVGIGNLQR
ARHGEF12_S1288	83440.5	9211.75	133240	9319.55	0.00847	1.64	82199.7	10022	180678	7176.49	0.000609	2.26	0.00168684	Q9NZN5	TASQGPQTDSVIQNSENIK
SCARF2_S693	287221	46981.7	162674	16040.8	0.0349	-1.66	268003	27349.6	573525	61048.6	0.0095	2.14	0.000772064	Q96GP6;Q96GP6-2	APSPPPPGSEAAPSPSK
RPS6KB1_S447	5142.87	255.223	8289.66	302.589	0.00174	1.62	5356.42	703.125	12375.8	1442.06	2.37e-05	2.35	0.0357949	P23443;P23443-2;P23443-3;P23443-5	TPVSPVKFSPGDFWGR
SLC9A3R1_T293	7.46063e+06	582774	3.25979e+06	611077	0.00421	-2.46	7.82323e+06	1.31672e+06	2.1039e+07	5.00145e+06	0.0113	2.51	0.0159638	O14745	SASSDTSEELNSQDSPPK
RPS6KB1_S452	5142.87	255.223	8289.66	302.589	0.00174	1.62	5356.42	703.125	12375.8	1442.06	2.37e-05	2.35	0.0357949	P23443;P23443-2;P23443-3;P23443-5	TPVSPVKFSPGDFWGR
ABL1_745	142922	11067	143630	6605.31	0.894	1.02	142465	11904.9	213392	17679.8	0.0116	1.5	0.00901607	P00519;P00519-2	SCSASCVPHGAK
ACIN1_S344	54846.1	8517.44	62332.2	6010.85	0.477	1.2	54010.2	9147.88	106719	14547.3	0.0282	2.04	0.026926	E7EQT4;Q9UKV3;S4R3H4	SKSPSPPR
ACIN1_S346	54846.1	8517.44	62332.2	6010.85	0.477	1.2	54010.2	9147.88	106719	14547.3	0.0282	2.04	0.026926	E7EQT4;Q9UKV3;S4R3H4	SKSPSPPR
ACIN1_S348	54846.1	8517.44	62332.2	6010.85	0.477	1.2	54010.2	9147.88	106719	14547.3	0.0282	2.04	0.026926	E7EQT4;Q9UKV3;S4R3H4	SKSPSPPR
ADGRA2_1142	24347.3	1068.64	21369.8	855.225	0.343	-1.14	25190.8	2976.45	45884.2	9505.89	0.00198	1.75	0.0493791	Q96PE1;Q96PE1-2	ACCPPASPAAPHAPPR
ADGRL2_1181	37132.8	3063.26	37452.2	2570.01	0.922	1.02	37183	3843.74	57406.5	5143.23	0.0338	1.54	0.00937575	A0A6I8PRJ0;A0A6I8PRM6;A0A6I8PTT2;B1ALU1;B1ALU3;H0Y3V3;H0Y5C0;O95490;O95490-2;O95490-5;O95490-6;O95490-7	HSYCCGGLPTESPHSSVK
AFDN_1253	277405	31614.6	311817	34864.8	0.579	1.13	268674	25166.7	500096	72181.7	0.042	1.77	0.0496278	J3KN01;P55196;P55196-5	ITSVSTGNLCTEEQTPPPRPEAYPIPTQTYTR
AHNAK_S5865	431146	33868.6	346488	32112.2	0.274	-1.26	431791	43268.7	935634	204579	0.0115	1.95	0.0341164	Q09666	SRLSSSSSNDSGNK
AHNAK_T3366	2.14359e+06	220537	2.61549e+06	295636	0.514	1.23	2.85274e+06	1.04156e+06	9.85324e+06	2.19488e+06	0.000656	4.28	0.0211166	Q09666	VQTPEVDVK
AHNAK_T4100	1.21429e+06	88514.7	1.11086e+06	143394	0.475	-1.14	1.23892e+06	151406	2.15898e+06	341601	0.0209	1.69	0.0263598	Q09666	VDIDTPDIDIHGPEGK
AKAP11_460	44446.5	2824.43	38161.4	3932.84	0.367	-1.19	47730	9181.5	98489.4	8175.52	0.00209	2.2	0.000241534	Q9UKA4	KPESPYGNLCDAPDSPRPVK
AKT1S1_S202	127435	14048.6	90994.8	8574.37	0.25	-1.38	158578	60546.9	392965	77532.9	0.0045	2.82	0.0112113	Q96B36	TEARSSDEENGPPSSPDLDR
AKT1S1_S203	127435	14048.6	90994.8	8574.37	0.25	-1.38	158578	60546.9	392965	77532.9	0.0045	2.82	0.0112113	Q96B36	TEARSSDEENGPPSSPDLDR
ANK3_S1466	139515	13392.9	171580	24898.3	0.337	1.17	137440	11806.5	267534	24725.5	0.00246	1.94	0.0184876	Q12955-5	YSYLTEPGMSPQSPCER
ANKRD35_S181	71457.6	8043.19	56451.3	6732.07	0.228	-1.28	73511.8	11063.3	134828	23172.2	0.018	1.82	0.0181518	F6XZD3;Q8N283	LVQHPDLASQASPSEPQAGSPPK
ANLN_92	33412.8	1313.54	33077.9	2943.94	0.818	-1.03	33547.9	2047.66	51861.3	5670.02	0.0113	1.51	0.0196193	Q9NQW6;Q9NQW6-2	SCTKPSPSK
ARFGEF2_S277	908079	92768.5	875071	137551	0.708	-1.08	901092	97991.5	1.64976e+06	188470	0.0203	1.83	0.00799535	A0A7P0T7Z2;A0A7P0T9L9;A0A7P0TA34;Q9Y6D5	ERGSSLSGTDDGAQEVVK;GSSLSGTDDGAQEVVK
ARHGAP12_S221	135679	19308.7	167063	18949.6	0.478	1.27	163588	57461.4	376122	78981.4	0.0198	2.65	0.0449831	Q1RLN5;Q8IWW6;Q8IWW6-3;Q8IWW6-4	IHQDSESGDELSSSSTEQIR
BAD_S99	51449.1	4416.52	38547	9159.95	0.113	-1.59	52036.7	5807.87	209182	46762.5	0.000749	3.71	0.013976	Q92934	SAPPNLWAAQR
BASP1_S176	173778	11970.3	173762	28703.5	0.713	-1.07	172680	12307.6	316475	46615.7	0.0127	1.76	0.0294029	P80723	SDGAPASDSKPGSSEAAPSSK
BCL9L_S118	896560	70993.5	846686	65989.6	0.654	-1.06	879541	29855	1.48376e+06	90251.6	0.00191	1.68	0.000216275	Q86UU0;Q86UU0-2;Q86UU0-3;Q86UU0-4	SVSVDSGEQR
BCL9L_S942	721188	84560.6	756039	41797.1	0.676	1.09	708062	78095.2	1.47163e+06	213848	0.00803	2	0.019604	Q86UU0;Q86UU0-2;Q86UU0-3;Q86UU0-4	SPTLSQVHSPLVTSPSANLK
BCR_273	71114.2	22477.2	124987	45685.1	0.576	1.35	72987.6	22460.3	432200	119099	0.00676	6.51	0.0496693	P11274;P11274-2	GRSSESSCGVDGDYEDAELNPR
BOP1_Y52	320926	40864.9	286553	36300	0.709	-1.13	372612	100022	1.19803e+06	340060	0.00641	3.2	0.0436049	A0A075B729;Q14137;Q14137-2	IGDEYAEDSSDEEDIR
BPTF_S1161	241813	8941.62	287223	32862.4	0.443	1.13	248346	27170.6	427837	39598.6	0.00614	1.74	0.0200128	A0A2R8Y7Q1;E7ETD6;E9PE19;Q12830;Q12830-4	VLDDVSIRSPETK
C16orf87_S96	72914.2	14931.2	84600.1	9530.83	0.466	1.24	68756.7	9541.52	192408	37468.9	0.0098	2.66	0.0337256	H3BQL3;Q6PH81	SNSHSDHIR
C1orf21_142	84702.1	4252.51	69994.6	6891.55	0.129	-1.24	84130.7	2466.63	136469	15860.4	0.0121	1.57	0.0065346	Q9H246	GRDYCSEEEDIT
C2CD5_S659	222707	29446.1	243378	33849.9	0.774	1.07	217426	25036.1	437596	66102.9	0.0309	1.96	0.0322815	Q86YS7-3	SQSESSDEVTELDLSHGK
CARHSP1_T23	159323	16830.3	155126	11988.4	0.96	-1.01	160459	22955.5	272105	37627.9	0.0346	1.69	0.0251016	Q9Y2V2	SSEPPPPPQPPTHQASVGLLDTPRSR;SSEPPPPPQPPTHQASVGLLDTPR
CBX3_S95	274672	50693.8	293875	46981.2	0.853	1.08	398356	192708	1.93127e+06	448750	0.000895	6.88	0.0145181	Q13185	SLSDSESDDSK
CBX5_S110	13202.6	1081.01	11527.5	774.346	0.444	-1.14	13519	1812.35	20231.8	2196.75	0.0445	1.51	0.00896097	P45973	EQSNDIAR
CCDC102A_S26	10589.8	1318.11	9270	722.746	0.654	-1.1	10083.6	725.388	17675.7	2627.82	0.0489	1.68	0.022708	Q96A19	GSLLTILGSPSPER
CCNL1_S335	11648.8	2162.73	13579.9	3853.4	0.862	1.06	11035.5	1930.92	28214.4	4852.18	0.0307	2.54	0.0390199	Q9UK58	GLNPDGTPALSTLGGFSPASKPSSPR
CDC42EP1_S19	10728.2	1153.42	8950.81	1222.87	0.274	-1.21	10606.2	1267.49	17852.5	2982.2	0.0224	1.63	0.0293339	Q00587;Q00587-2	LSPVGWVSSSQGK
CDC5L_T396	30908.7	3066.41	28785.8	3920.45	0.618	-1.12	32224.5	5843.43	54673.7	5505.58	0.0399	1.78	0.00357846	Q99459	GGLNTPLHESDFSGVTPQR
CDK13_S97	6409.65	373.989	6120.6	347.687	0.77	-1.05	6726.81	1017.76	10737.9	961.527	0.0138	1.65	0.00355194	A0A2R8Y4Z0;Q14004;Q14004-2	SLSPLGGR
CHD4_1654	32098	2238.49	29140.6	2074.39	0.465	-1.1	32131.5	2703.74	50227.2	5777.36	0.00871	1.55	0.0128655	A0A0C4DGG9;A0A2R8Y212;A0A2R8Y425;A0A2R8Y521;A0A2R8Y5J0;A0A2R8YFK9;A0A2U3TZM0;F5GWX5;Q14839;Q14839-2	STAPETAIECTQAPAPASEDEK
CIC_T2284	1.7501e+06	87887.4	1.92069e+06	228687	0.89	1.03	1.84169e+06	292012	3.4037e+06	165624	0.0131	1.95	0.000218682	A0A7P0T9K5	FAELPEFRPEEVLPSPTLQSLATSPR
CLDN18_S256	55503.4	13668.6	46781.8	7720.87	0.707	-1.12	49357	6007.52	112742	15102.8	0.0251	2.28	0.0051199	P56856;P56856-2	IYDGGARTEDEVQSYPSK;TEDEVQSYPSK
CLMN_S920	177001	27150.7	254122	42345.3	0.26	1.37	168148	17285.1	891503	107080	3.93e-05	5.22	0.00108224	Q96JQ2	SSESDHFSYVQLR
CLMN_S921	266997	21062.9	281706	49933.8	0.93	-1.02	275174	39051.9	523785	78015.1	0.0165	1.89	0.0284341	Q96JQ2	SSESDHFSYVQLR
CNNM4_S664	234870	21814.7	252161	15041.8	0.488	1.09	229951	11070	369467	30540.1	0.00433	1.59	0.00984553	Q6P4Q7	SASLSYPDR
COL3A1_T614	427684	138165	366405	92635.5	0.783	-1.13	340791	63512.4	1.07321e+06	270156	0.0421	3.08	0.0469623	P02461	GGPGGPGPQGPPGKNGETGPQGPPGPTGPGGDK
CRTC1_S79	28399.4	2803.51	25819.5	2987.6	0.508	-1.12	27816.6	1694.34	47970.3	4562.37	0.0128	1.71	0.00281992	M0QX46;Q6UUV9;Q6UUV9-3	RPLSVDK
CSNK1D_S396	205530	11802.5	193548	10262.4	0.669	-1.06	211927	26529.7	377116	57414.7	0.00205	1.75	0.0233851	P48730-2	MSTSQNSIPFEHHGK
CTPS1_S574	1.38399e+06	174938	1.65927e+06	260849	0.468	1.18	1.37705e+06	181509	2.43269e+06	224216	0.0318	1.81	0.044121	P17812	DTYSDRSGSSSPDSEITELK;SGSSSPDSEITELK
CTTN_S405	669486	60597.2	922993	91924.8	0.123	1.37	655856	40834.1	1.25491e+06	95908.3	0.0107	1.91	0.0287766	Q14247	TQTPPVSPAPQPTEERLPSSPVYEDAASFK;TQTPPVSPAPQPTEER
CUX1_S1171	60231	5231.53	61170	9453.5	0.884	-1.03	64374.6	10960.7	107105	10760.8	0.0485	1.78	0.00834013	A0A2R8Y852;A0A2R8YDI1;P39880;P39880-2;P39880-3;P39880-4;P39880-5;P39880-6	HSSVSDSQPCEPPSVGTEYSQGASPQPQHQLK
CUX1_S1451	6132.25	629.122	5440.5	673.455	0.489	-1.16	6271.21	866.168	12287.8	1152.96	0.00947	2.03	0.000799687	A0A2R8Y852;A0A2R8YDI1;P39880;P39880-2;P39880-3;P39880-4;P39880-5;P39880-6	AASREEPIEWEF
DBT_S220	37118.9	5230.33	24991.3	3503.45	0.153	-1.5	37427.2	7278.96	101711	11523.9	0.00426	2.83	0.000736056	A0A7P0Z494;P11182	QTGAILPPSPK
DDX46_S804	16676.5	1725.62	16678.2	2715.23	0.878	-1.05	20190.8	6178.91	60312	12197.2	0.00276	3.24	0.0149314	A0A0C4DG89;Q7L014	AALGLQDSDDEDAAVDIDEQIESMFNSK
DENND4C_S1031	219649	30471.7	263410	28656.1	0.388	1.26	219454	36918	490657	69653.5	0.0118	2.33	0.0205225	Q5VZ89-7	HSQPSPEPHSPTEPPAWGSSIVK
DENND4C_S1032	229827	31687.8	273254	29701.9	0.408	1.25	230285	39039	516244	72170.9	0.0114	2.34	0.0179803	Q5VZ89-7	HSQPSPEPHSPTEPPAWGSSIVK
DEPDC5_S497	62686.7	6066.67	67762.7	4593.25	0.567	1.1	62258.4	6906.08	111535	7899.09	0.00663	1.82	0.00124775	A0A2R8Y5K9;A0A2R8Y5T1;A0A2R8Y6H3;A0A2R8Y6V4;A0A2R8Y721;A0A2R8Y7U0;A0A2R8Y842;A0A2R8YEW8;A0A5F9UWT1;H0Y770;O75140;O75140-1;O75140-4;O75140-5;O75140-6;O75140-8;O75140-9	SQASDDSSLGK
DHRS11_145	4056.49	379.934	3220.63	303.652	0.137	-1.26	3977.74	279.819	6817.32	1323.94	0.0144	1.6	0.041254	A0A087WZN3;Q6UWP2;Q6UWP2-2	ATCISPGVVETQFAFK
DIDO1_S805	80969.6	13389.7	88934.7	11111.8	0.64	1.13	84704.1	18580.6	147368	17046.1	0.0401	1.91	0.0184412	Q9BTC0	QEAIPDLEDSPPVSDSEEQQESAR
DIDO1_S809	155301	23861.7	171445	22335.5	0.663	1.12	163224	35372.6	287823	31964.6	0.0373	1.93	0.0145287	Q9BTC0	QEAIPDLEDSPPVSDSEEQQESAR
DOCK5_T1758	13471.8	856.498	14696.7	945.997	0.42	1.09	13353.8	579.492	21358	1143.8	0.000975	1.6	0.0010013	Q9H7D0	APEPDLMSPTR
DOCK7_S190	30504.6	2317.26	33073.3	1349.91	0.344	1.1	29967.9	828.581	45512.9	3709.63	0.00213	1.5	0.0184076	Q96N67;Q96N67-2;Q96N67-6	GSWACSIFDLK
DOCK7_T2124	1.11544e+06	69786.8	1.38549e+06	76981.6	0.0966	1.25	1.1188e+06	93215.8	1.90748e+06	163608	0.00192	1.7	0.0226909	Q96N67;Q96N67-2;Q96N67-6	AVLPVTCHRDSFSR
DYNC1I2_T89	254444	26708	241536	29001.4	0.673	-1.08	252614	28256.6	442485	49861.9	0.0119	1.76	0.0078453	Q13409-2;Q13409-3	SVSTPSEAGSQDSGDGAVGSR
EIF4EBP1_92	2.60223e+06	152077	2.93217e+06	324888	0.637	1.09	2.66472e+06	298992	4.03654e+06	241836	0.047	1.56	0.0185903	Q13541	FLMECRNSPVTK
EIF4EBP1_S2	105906	11042.7	113528	12709.7	0.763	1.07	106851	15503.6	182960	24519.9	0.0423	1.72	0.0374086	Q13541	SGGSSCSQTPSR
ESYT2_S682	251329	42866.3	201942	25763.7	0.496	-1.19	232193	20451.1	764511	148754	0.00114	3.05	0.0122489	A0A499FIX8;A0FGR8-2;H7BXI1	EPTPSIASDISLPIATQELR
ESYT2_S685	331892	73476.5	259783	38803	0.577	-1.22	284278	26282.6	770231	144881	0.0441	2.45	0.0155408	A0A499FIX8;A0FGR8-2;H7BXI1	EPTPSIASDISLPIATQELR
FAM117B_T149	367487	45773.7	327898	83634.7	0.356	-1.35	407005	92955.2	1.09832e+06	280059	0.0199	2.6	0.0393846	Q6P1L5	GSPPRPPPPPPLLGTVSSPSSSPTHLWTGEVSAAPPPAR
FAM53C_S273	113189	6658.28	104922	10840.9	0.519	-1.11	116616	14039.9	183502	23731.7	0.0254	1.58	0.0193346	Q9NYF3	SRSQPCDLDAR
FKBP15_S348	70794.9	13187.2	77987.6	6261.76	0.43	1.19	66469.1	7548.95	128322	19290.7	0.0204	1.88	0.04729	Q5T1M5;Q5T1M5-2	SNSLSEQLAINTSPDAVK
FOXA1_S331	680857	83071.7	497291	105873	0.0694	-1.55	700516	117021	1.40294e+06	254449	0.018	2	0.0141246	P55317;P55317-2	TGQLEGAPAPGPAASPQTLDHSGATATGGASELK
FOXK1_468	269433	62951.3	189275	51659.1	0.228	-1.44	255488	43916.4	572024	126956	0.0301	2.26	0.0282065	P85037	SGGLQTPECLSREGSPIPHDPEFGSK
FOXK1_472	89445	20159.8	65796.1	17741.3	0.289	-1.37	84308.2	13855.6	181017	37279.5	0.0364	2.17	0.0259196	P85037	SGGLQTPECLSREGSPIPHDPEFGSK
FOXK1_T436	269433	62951.3	189275	51659.1	0.228	-1.44	255488	43916.4	572024	126956	0.0301	2.26	0.0282065	P85037	SGGLQTPECLSREGSPIPHDPEFGSK
FRYL_S1957	236356	41689.4	230905	24789.7	0.85	1.05	223530	33804.5	504022	67229	0.0122	2.27	0.00790578	O94915	RSNTLDIMDGR;SNTLDIMDGR
GAB2_T391	12676.9	584.363	17817.8	2294.21	0.0772	1.32	12700.5	734.134	27026.6	2503.58	0.000357	2.1	0.019859	Q9UQC2;Q9UQC2-2	RNTLPAMDNSR
GATAD2B_S318	156461	10060	151790	10371.3	0.803	-1.03	157659	14710.8	238680	14000.5	0.00799	1.54	0.000569764	A0A0U1RRM1;Q8WXI9	VSSPLPSPSAMTDAANSQAAAK
GBF1_S1764	1.18862e+06	222502	811742	158476	0.11	-1.49	1.13132e+06	156341	2.47724e+06	624617	0.0212	2.03	0.043871	A0A7I2V452;A0A7I2YQM2;Q92538-3	AASSSSPGSPVASSPSR
GJA1_S328	415951	51855.2	380289	50415.4	0.758	-1.09	418338	74629.6	965295	190060	0.0169	2.29	0.0263318	P17302	MGQAGSTISNSHAQPFDFPDDNQNSK
GPRC5B_S362	261185	38176	302989	36635.5	0.447	1.18	245525	22004	497711	51963.9	0.012	2.01	0.0126648	Q9NZH0;Q9NZH0-2	RPSGSLGK
GTF3C4_S19	7946.44	1139.33	7568.61	691.347	0.982	-1.01	8374.43	1734.61	24003.9	5377.74	0.00694	2.81	0.0278573	Q9UKN8	VGPADDGPAPSGEEEGEGGGEAGGK
HDGF_S132	229291	42515.8	165622	24494.5	0.352	-1.27	196866	8767.81	465536	55874.5	0.0112	2.3	0.00177637	P51858	GNAEGSSDEEGK;KGNAEGSSDEEGK
HDGF_S133	229291	42515.8	165622	24494.5	0.352	-1.27	196866	8767.81	465536	55874.5	0.0112	2.3	0.00177637	P51858	GNAEGSSDEEGK;KGNAEGSSDEEGK
HNRNPUL1_S616	189528	18172	131692	16508.5	0.216	-1.49	232510	69341.5	815418	236252	0.00246	3.59	0.0339179	A0A0A0MRA5;B7Z4B8;Q9BUJ2;Q9BUJ2-2;Q9BUJ2-4	APQQQPPPQQPPPPQPPPQQPPPPPSYSPAR
HPS4_S373	38318.6	3669.09	50751.1	3679.02	0.0886	1.34	38397.9	4438.88	82016.1	5512.01	0.000618	2.19	0.00104415	F1LLU8;Q9NQG7;Q9NQG7-2;Q9NQG7-3;Q9NQG7-4	GEVLGLSSSLGK
HPS5_S439	6091.72	292.784	6122.48	570.195	0.892	-1.02	6209.25	611.21	9351.69	737.477	0.0131	1.52	0.00593323	Q9UPZ3;Q9UPZ3-2	SSISSHESFSILDSGIYR
HPS5_S440	6091.72	292.784	6122.48	570.195	0.892	-1.02	6209.25	611.21	9351.69	737.477	0.0131	1.52	0.00593323	Q9UPZ3;Q9UPZ3-2	SSISSHESFSILDSGIYR
HSPG2_S3416	136422	25057.8	102818	15881.8	0.206	-1.34	129316	15130.5	227871	27856	0.0449	1.75	0.00437077	P98160	SIGASVEFHCAVPSDR
HTT_S1794	314444	126750	307257	164563	0.317	-1.64	201396	30913.8	900637	177430	0.0208	4.2	0.0315699	A0A7P0TA78;A0A7P0TAC5;A0A7P0TAN5;P42858	LLSPQMSGEEEDSDLAAK
ILF3_S482	1.3161e+06	148182	1.3024e+06	182387	0.951	-1.01	1.44381e+06	334603	2.61468e+06	149054	0.0179	2.07	0.00012207	Q12906	DSSKGEDSAEETEAK;VLQDMGLPTGAEGRDSSKGEDSAEETEAK
ILK_S263	14725.5	1043.41	13349.9	1293.41	0.44	-1.13	14662.4	1037.29	22555.2	2977.03	0.0411	1.5	0.0256108	A0A0A0MTH3;Q13418	SRDFNEECPR
IMPA1_S166	30647.4	1408.93	27103.1	2001.62	0.376	-1.15	32115.5	4302.78	46921.5	3353.92	0.0283	1.52	0.000816984	P29218;P29218-3	SLLVTELGSSRTPETVR
IRS2_674	1.59055e+06	71505.3	1.72244e+06	81588.1	0.503	1.08	1.62959e+06	178973	2.48764e+06	209907	0.00451	1.55	0.0127943	Q9Y4H2	LCPSCPASSPK
IRS2_859	841820	76191.1	917075	58507.1	0.553	1.11	857542	113801	1.40259e+06	148968	0.0208	1.68	0.0206225	Q9Y4H2	GVPGCCYSSLPR
IRS2_T350	953080	104686	679638	58399.8	0.11	-1.38	963744	134905	1.57235e+06	184449	0.0359	1.68	0.00362292	Q9Y4H2	SRTDSLAATPPAAK;TDSLAATPPAAK
IRS2_T527	989847	41802.3	1.07358e+06	92637.9	0.709	1.06	1.02982e+06	136839	1.4962e+06	113786	0.0445	1.5	0.0155987	Q9Y4H2	SNTPESIAETPPAR
IRS2_Y675	61739.8	7002.9	85812	10514.1	0.0914	1.38	60082.8	5299.32	146868	21810.4	0.000776	2.34	0.0383367	Q9Y4H2	SDDYMPMSPASVSAPK
IWS1_S313	769683	43783.6	729463	31689.3	0.77	-1.05	810734	120625	1.28542e+06	85432.5	0.0144	1.67	0.000699023	Q96ST2	GPASDSETEDASR
IWS1_S315	780411	44562.2	738864	32290.5	0.764	-1.05	821528	121787	1.30129e+06	85903.8	0.0145	1.67	0.000667046	Q96ST2	GPASDSETEDASR
IWS1_S362	2258.92	269.886	2434.49	380.056	0.904	1.03	2249.63	318.211	5471.39	847.629	0.0116	2.4	0.013661	Q96ST2	KFHSSDSEEEEHK
IWS1_S363	2258.92	269.886	2434.49	380.056	0.904	1.03	2249.63	318.211	5471.39	847.629	0.0116	2.4	0.013661	Q96ST2	KFHSSDSEEEEHK
IWS1_S365	2258.92	269.886	2434.49	380.056	0.904	1.03	2249.63	318.211	5471.39	847.629	0.0116	2.4	0.013661	Q96ST2	KFHSSDSEEEEHK
KDF1_S186	50020.3	3402.76	47420.4	2429.2	0.715	-1.05	50644.2	5004.07	74500.5	4656.78	0.0168	1.5	0.000984455	Q8NAX2	ATSPAPDADSCCK
KDM3B_S289	73500.6	8155	68002.8	5932.39	0.692	-1.07	74411.1	9689.45	136681	14499.6	0.00468	1.88	0.00360044	Q7LBC6	SASDSGCDPASK
KDM5A_S204	56853.4	3449.93	67588.6	4216.06	0.235	1.19	58352.7	7721.85	90590.3	6731.99	0.0107	1.59	0.0182736	P29375	VEPEVLSTDTQTSPEPGTR
KHNYN_S291	15237.6	544.565	15095.1	915.757	0.867	-1.02	15483.2	1344.17	23058.1	900.629	0.00902	1.51	5.07495e-05	O15037	EVALRPQSVGGGAR
KIDINS220_S1644	5295.39	571.556	4032.09	583.612	0.175	-1.41	5255.68	541.337	10914	1824.44	0.0293	1.96	0.0113673	Q9ULH0;Q9ULH0-2;Q9ULH0-4	MSICSEDK
KIF1C_S676	29435.8	3291.71	24706.5	3482.58	0.386	-1.2	29385.5	3890.5	55387.4	4487.53	0.0139	1.94	0.00028147	O43896	LYADSDSGDDSDKR;LYADSDSGDDSDK
KRI1_S177	291316	43227	196936	25780.1	0.0932	-1.45	294997	48946	490436	39866.9	0.0323	1.78	0.000166997	A0A494C108;Q8N9T8	AFVEDSEDEDGAGEGGSSLLQK
LCOR_T186	56025.1	5557.61	56181.3	8530.86	0.764	-1.04	54444.2	3371.86	83450.4	5149.03	0.0177	1.53	0.019364	A0A6Q8PFM9;A0A6Q8PFQ9;A0A6Q8PG83;A0A6Q8PGL8;A0A6Q8PGR8;A0A6Q8PH28;Q96JN0;Q96JN0-2	ASPVTTSPTAATTQNPVLSK
LIMA1_Y229	54509.2	11796.9	47490.4	7522.35	0.58	-1.14	49842.3	4413.7	91918.9	9333.23	0.0427	1.84	0.00377124	Q9UHB6-4	ISENSYSLDDLEIGPGQLSSSTFDSEK;KISENSYSLDDLEIGPGQLSSSTFDSEK
LMOD1_S119	470517	136540	401840	140414	0.433	-1.49	473250	122795	1.60098e+06	250750	0.0295	3.98	0.00305939	P29536	RDSDLGK
LYN_S11	93746.8	10828.8	88852	7077.17	0.833	-1.04	92515.3	9570.85	141355	11800.7	0.0449	1.54	0.00461465	P07948;P07948-2	DSLSDDGVDLK;GKDSLSDDGVDLK
MAGI3_S991	69849.9	7637.9	53608.2	5496.5	0.207	-1.29	67344.1	3807.19	117930	17676.3	0.0374	1.68	0.0133206	Q5TCQ9;Q5TCQ9-1	DVSTSYRHSWSDHK;HSWSDHK
MAP3K4_S1251	1.41884e+06	103133	1.66199e+06	284747	0.81	1.07	1.51978e+06	248802	3.26584e+06	421278	0.0151	2.26	0.0112953	F5H4R1;Q9Y6R4;Q9Y6R4-2	HSSPTEERDEPAYPR;HSSPTEER
MAP4K4_S706	27436.8	3466.87	22531.3	3390.3	0.257	-1.22	25881.5	811.921	44934	1508.14	0.0142	1.74	0.000153685	A0A0D9SEY1;O95819-3	TTSRSPVLSR
MAP4K4_S708	27436.8	3466.87	22531.3	3390.3	0.257	-1.22	25881.5	811.921	44934	1508.14	0.0142	1.74	0.000153685	A0A0D9SEY1;O95819-3	TTSRSPVLSR
MAPK1_Y187	125123	16729.6	109984	18702.1	0.447	-1.16	119143	7996.32	314588	43917.8	0.000384	2.56	0.00385457	P28482	VADPDHDHTGFLTEYVATR
MARK3_T376	12825.7	897.787	15580.4	1722.86	0.237	1.18	12709.6	715.327	28222.2	3399.12	0.000116	2.17	0.0115045	A0A7I2V2E3;A0A7I2V2N8;A0A7I2V3B9;A0A7I2V3I9;A0A7I2V4G7;A0A7I2V4T2;A0A7I2V5G3;A0A7I2V639;A0A7I2YQF7;H0YKP9;J3KNR0;P27448;P27448-2;P27448-3;P27448-4	RNTYVCSER
MBD1_S465	320033	14611.7	246065	39494.3	0.0557	-1.43	327303	36984.4	572017	48554.6	0.0124	1.77	0.000336803	Q9UIS9-6;Q9UIS9;Q9UIS9-12;Q9UIS9-5;Q9UIS9-9	EGASSPVQVPGPVAASTEALLQAVDPGLPSVK;EGASSPVQVPGPVAASTEALLQEAQCSGLSWVVALPQVK
MED1_832	108824	18043.6	91860.4	8829.12	0.566	-1.14	105679	13849.5	276783	64637.4	0.00224	2.45	0.0349966	Q15648	LPSTSDDCPAIGTPLR
MEPCE_102	21589.1	2426.9	19629.4	1794.91	0.667	-1.08	20749.6	1217.34	36979.2	3158.3	0.0111	1.76	0.00132997	Q7L2J0	CAPSAGSPAAAVGRESPGAAATSSSGPQAQQHR
MGRN1_S554	54507.1	17805.6	53355.7	12596.6	0.935	-1.04	43917.9	6431.32	177285	41326.7	0.0195	3.74	0.0288297	K7EPJ5;O60291;O60291-2;O60291-3;O60291-4	AASIENVLQDSSPEHCGR
MICALL1_648	47593.1	3319.09	44588.7	7654.85	0.426	-1.18	50539.9	9215.48	109756	24203.3	0.00761	2.06	0.0424511	A0A7P0T8A6;A0A7P0Z4L3;B0QY91;Q8N3F8	PCSGATPTPLLLVGDRSPVPSPGSSSPQLQVK
MSH6_S137	55520.5	6825.49	46966.8	4775.66	0.408	-1.19	56094.2	7769	100391	15993.8	0.0277	1.76	0.0190314	P52701	VHVQFFDDSPTR
MTA3_S427	742569	149817	670040	79050.3	0.996	-1	683685	110804	1.70918e+06	379769	0.0435	2.34	0.0403416	E7EV10;F6RRE2;Q9BTC8	LSPSPTTEDPR;MPTQSEEEKLSPSPTTEDPR
NAA30_116	6527.91	406.165	6349.22	302.278	0.819	-1.02	6456.31	185.424	10476.6	241.052	0.000312	1.62	1.81159e-07	Q147X3	CPQPPQEQQQLNGLISPELR
NAP1L4_S121	289982	11036.5	331278	40824.8	0.634	1.09	315728	52939.8	601851	96844.7	0.00515	1.97	0.0377788	Q99733;Q99733-2	EFITGDVEPTDAESEWHSENEEEEK;REFITGDVEPTDAESEWHSENEEEEK
NAV1_S1176	66756.6	2729.08	57383	4286.63	0.387	-1.18	71781.7	11259.2	146765	24206.1	0.00414	2.04	0.0134533	Q8NEY1-2	QNSSDSISSLNSITSHSSIGSSK;RQNSSDSISSLNSITSHSSIGSSK
NDRG1_T328	7.71498e+06	533675	1.00457e+07	905573	0.129	1.29	8.08571e+06	1.19497e+06	1.41217e+07	1.45184e+06	0.00487	1.82	0.0419777	Q92597	LMRSRTASGSSVTSLDGTR;SRTASGSSVTSLDGTR;TASGSSVTSLDGTR
NDRG1_T366	4.21531e+07	2.66252e+06	4.82442e+07	2.23915e+06	0.328	1.15	4.30122e+07	4.82677e+06	6.39529e+07	2.52337e+06	0.0183	1.53	0.00068599	Q92597	SHTSEGAHLDITPNSGAAGNSAGPK;SRSHTSEGAHLDITPNSGAAGNSAGPK
NGEF_S606	9575.89	1668.34	11152.8	2169.57	0.615	1.13	9201.64	1261.39	25216	4697.51	0.00229	2.68	0.0293393	Q8N5V2;Q8N5V2-3	FVSFTSR
NIBAN2_S641	475226	52090.5	577812	157753	0.936	1.03	527639	111910	1.21941e+06	222414	0.0283	2.46	0.0415162	Q96TA1;Q96TA1-2	QVVSVVQDEEVGLPFEASPESPPPASPDGVTEIR
NOB1_S184	49463.3	5088.86	47471.5	3577.74	0.873	-1.02	47945.5	2578.68	79417	6628.13	0.00957	1.63	0.00294711	Q9ULX3	GEDVPSEEEEEEENGFEDR
NOS1AP_S371	181216	35094.3	165600	37560.1	0.505	-1.22	171443	33698.1	392893	43951.2	0.018	2.41	0.00241213	O75052;O75052-3	LSGQNAMGSQDSLLEITFR
OSBPL8_S342	10295.8	642.532	8917.4	1401.97	0.66	-1.25	18165.3	6045.11	38837.5	6907.38	0.0484	3.48	0.00681278	Q9BZF1	ENDQEHDESDNEVMGK
PARD3B_S67	95128.2	10343.5	107760	9559.29	0.409	1.15	94856.7	12866.2	155596	12079.1	0.0155	1.68	0.0107409	A0A087WZG6;A0A087X1S9;Q8TEW8;Q8TEW8-2;Q8TEW8-5	RSSDPVPGPPADTQPSASHPGGQSLK
PCDH18_S558	2.27424e+06	151919	2.18133e+06	273791	0.624	-1.09	2.38246e+06	338561	3.69223e+06	394299	0.0318	1.61	0.0111483	D6RIG4;Q9HCL0;Q9HCL0-2	SSPSSSPTLER
PCDH18_S562	737724	49328.8	750741	117767	0.817	-1.04	782378	120656	1.28139e+06	173874	0.0236	1.69	0.0317582	D6RIG4;Q9HCL0;Q9HCL0-2	SSPSSSPTLER
PDHA1_Y289	168113	25592.5	145332	19637.3	0.685	-1.14	165741	29950.7	415853	89997.7	0.0438	2.28	0.029014	P08559;P08559-2;P08559-3;P08559-4	YHGHSMSDPGVSYR
PFN1_S28	6972.47	523.256	5582.12	332.295	0.0972	-1.24	7015.13	649.874	10804.1	391.466	0.00599	1.57	7.29152e-07	P07737	DSPSVWAAVPGK
PHF6_S205	124941	6543.01	109503	6059.18	0.478	-1.14	135074	22166.5	215769	28185.4	0.0274	1.67	0.0121211	A0A0D9SGE8;Q5JRC6;Q8IWS0-2	SSPSDTRPK
PHIP_S1281	19530.2	2019.33	22361.7	3976.9	0.887	1.05	22916.4	6918.35	59739.4	12755.5	0.0163	2.81	0.0313838	Q8WWQ0	VLSDSEDEEK
PHIP_S1283	19530.2	2019.33	22361.7	3976.9	0.887	1.05	22916.4	6918.35	59739.4	12755.5	0.0163	2.81	0.0313838	Q8WWQ0	VLSDSEDEEK
PHKB_S701	375350	67129	450678	85201.7	0.673	1.16	404679	86906.8	1.02704e+06	219517	0.022	2.72	0.0467849	Q93100;Q93100-2;Q93100-3;Q93100-4	QSSTPSAPELGQQPDVNISEWK
PI4KA_277	3358.52	315.252	3539.52	618.394	0.986	1	3406.61	504.321	6012.1	831.166	0.0487	1.76	0.0384059	P42356	SILPSNLLTVCQEGTLK
PIKFYVE_T22	132250	9857.1	139628	23594.1	0.795	-1.04	135208	17555.8	257925	36285.4	0.00424	1.88	0.0231589	Q9Y2I7	SPTSPSHLTHFK
PKP4_S281	699695	59411	709007	62137.6	0.951	1.01	684787	30387.6	1.15492e+06	111233	0.00569	1.66	0.00800648	Q99569;Q99569-2	AASPYSQRPASPTAIR
PKP4_T283	70913.8	5390.79	64877.5	5958.88	0.458	-1.11	70075.4	4348.56	118110	9592.83	0.00339	1.68	0.00121262	Q99569;Q99569-2	AASPYSQRPASPTAIR
PPFIA1_763	168939	16793.4	129391	11153.6	0.174	-1.3	168498	18421.8	364132	65095.3	0.00274	2.09	0.0148151	A0A2R8Y7R9;Q13136	CETSPPSSPR
PPIG_S741	28403.3	4262.03	28420.3	3393.05	0.92	1.02	29047.5	5935.62	66312.4	9346.96	0.00555	2.38	0.00801445	A0A7I2V5Q5;A0A7I2V629;E9PG73;Q13427	KFDHESSPGTDEDK
PPIG_S742	28403.3	4262.03	28420.3	3393.05	0.92	1.02	29047.5	5935.62	66312.4	9346.96	0.00555	2.38	0.00801445	A0A7I2V5Q5;A0A7I2V629;E9PG73;Q13427	KFDHESSPGTDEDK
PPIG_T745	28403.3	4262.03	28420.3	3393.05	0.92	1.02	29047.5	5935.62	66312.4	9346.96	0.00555	2.38	0.00801445	A0A7I2V5Q5;A0A7I2V629;E9PG73;Q13427	KFDHESSPGTDEDK
PRKD3_57	29120.3	3895.08	24326.4	3239.27	0.333	-1.23	28580.5	3200.99	81349.1	19453.6	0.00118	2.49	0.0320375	O94806;O94806-2	SVLPTAIPAVLPAASPCSSPK
PRKD3_S27	16594.1	2632.97	12699.7	1649.37	0.272	-1.31	16853.3	2898.02	45340.7	10625.2	0.00407	2.5	0.0271996	O94806;O94806-2	SVLPTAIPAVLPAASPCSSPK
PRRC2A_S1106	397065	45655.8	322815	55895.2	0.33	-1.29	408800	64217.6	765440	93060.6	0.042	1.94	0.00314433	P48634	GSETGSETHESDLAPSDK;QRGSETGSETHESDLAPSDK
PRRC2B_S556	325931	39055.1	357828	45680.4	0.629	1.09	321857	33923.3	663267	104388	0.00288	2.03	0.031866	Q5JSZ5	EVPWSPSAEK
PSD3_T706	12212	1288.14	13287.1	1109.49	0.669	1.11	13884.7	4081.82	28371.7	5636.94	0.012	2.16	0.0434992	E5RJ29;Q9NYI0;Q9NYI0-2;Q9NYI0-3	IGSTTNPFLDIPHDPNAAVYK
PSIP1_S275	756324	230000	1.17257e+06	389592	0.717	1.2	653731	118610	7.02349e+06	1.24322e+06	0.000503	10.9	0.00416257	O75475	TGVTSTSDSEEEGDDQEGEK
PTPRU_S863	94134.7	6826.05	100164	7295.81	0.737	1.07	94767.8	9607.11	214809	39836.2	0.00291	2.13	0.0340538	Q92729;Q92729-2;Q92729-3;Q92729-4	GSPYHTGQLHPAVR;KGSPYHTGQLHPAVR
PUM1_S806	20253.1	1709.51	16529.9	2503.17	0.199	-1.3	20151.4	1843.63	41356.6	7006.24	0.00834	1.96	0.0146241	Q14671;Q14671-2;Q14671-3;Q5T1Z4;Q5T1Z8	SASSASSLFSPSSTLFSSSR
RAB8A_S181	5675.47	1802.49	3204.16	882.957	0.255	-1.6	4270.64	533.042	19634.5	4722.66	0.00703	4.11	0.0169316	P61006	KLEGNSPQGSNQGVK
RANBP3_S101	720005	107194	449545	59114.9	0.0569	-1.59	702400	101388	1.45844e+06	201735	0.0146	2.06	0.00319439	Q9H6Z4-2	SAGGSSPEGGEDSDREDGNYCPPVK
RANBP3_S108	291897	21217.9	292575	15788.3	0.947	1.01	305022	48237.1	477025	70562.4	0.0215	1.59	0.0469141	Q9H6Z4-2	SAGGSSPEGGEDSDREDGNYCPPVK
RBM20_687	149773	17745.1	149867	19083.1	0.981	-1.01	175577	48009.7	356817	75596.1	0.0184	2.25	0.040126	Q5T481	SHTPSFTSCSSSHSPPGPSR
RBMX_S352	1.36809e+07	488626	1.33707e+07	243527	0.895	-1.02	1.46126e+07	2.17232e+06	2.3596e+07	2.45937e+06	0.00615	1.69	0.00865278	P38159	GLPPSMER
RIOK1_S21	42572.5	4429.02	30893.2	4859.25	0.188	-1.54	44158.7	7613.77	108912	21170.3	0.0308	2.4	0.013195	E9PFQ8;Q9BRS2	VVPGQFDDADSSDSENRDLK
RIOK1_S22	16889.3	1940.87	13622.5	2295.84	0.31	-1.4	17362.1	3164.45	41213.6	7774.92	0.0369	2.34	0.0149015	E9PFQ8;Q9BRS2	VVPGQFDDADSSDSENRDLK
RNF167_S278	19678	1919.87	18377.8	1505.21	0.758	-1.06	20220	3301.99	33848.3	4226.75	0.0331	1.7	0.0127249	I3L0L6;Q9H6Y7	TPLLGSSPTLPTSFGSLAPAPLVFPGPSTDPPLSPPSSPVILV
RUSC2_S536	90570.1	6091.97	76279.2	4948.22	0.313	-1.18	92197.5	11296.6	145567	23544.4	0.0356	1.54	0.0313483	Q8N2Y8	LSEGPAAMAGPGSPPR
SASH1_S813	508824	70393.6	622410	106717	0.385	1.2	484931	45931.6	1.03304e+06	124199	0.00678	2.1	0.0293287	O94885	SLPVSICR
SCAF11_S606	472200	65941	384986	68493.4	0.406	-1.3	509727	120332	1.00802e+06	178601	0.0486	2.13	0.0155203	F8VXG7;Q99590;Q99590-2	FHSPSTTWSPNK
SCRIB_1333	50991	4503.83	56159	10010.7	0.841	1.04	50401	3914.67	89302.2	8117.49	0.0118	1.76	0.024501	A0A0G2JNZ2;Q14160	MAESPCSPSGQQPPSPPSPDELPANVK
SCRIB_1336	50991	4503.83	56159	10010.7	0.841	1.04	50401	3914.67	89302.2	8117.49	0.0118	1.76	0.024501	A0A0G2JNZ2;Q14160	MAESPCSPSGQQPPSPPSPDELPANVK
SEC16A_S1398	354380	26511.7	324734	30573.6	0.56	-1.1	356796	35896.1	611770	93205.8	0.0189	1.65	0.0259963	O15027	SHNVAAGSYEAPLPPGSFHGDFAYGTYR
SEMA4B_S809	56595.8	1512.05	54526.7	6745.35	0.415	-1.1	56921.2	3318.53	87086.1	8211.53	0.00742	1.51	0.0112391	Q9NPR2	RPLSIQDSFVEVSPVCPR
SEMA4C_799	25035.5	3062.16	21708.9	1255.74	0.578	-1.11	24876.3	3456.28	69118.7	16332.4	0.000299	2.56	0.03355	Q9C0C4	CQPGGGPPSPPPGIPGQPLPSPTR
SIPA1L1_S208	588346	22849.2	566499	35800.6	0.722	-1.05	607201	74652.6	956407	91156.7	0.00493	1.6	0.00608406	O43166-2;O43166-3	EYGSTSSIDK
SKIV2L_S245	67101	3192.77	65418.9	3116.92	0.884	-1.03	72353.9	11657.8	133170	25249.8	0.00804	1.83	0.0433934	Q15477	GDTVSASPCSAPLAR
SLC35B1_S27	17162.7	1383.9	13860.6	1163.61	0.196	-1.24	17403.4	2029.1	28718.6	3141.83	0.0125	1.67	0.0037934	P78383-2	LELSPPPPLLPVPVVSGSPVGSSGR
SLC4A2_S132	16438.5	916.758	17247.6	1849.8	0.873	1.03	16981.7	2101.11	25282.7	2662.96	0.0363	1.51	0.033994	A0A7I2V5T6;P04920;P04920-2;P04920-3	RRPGASPTGETPTIEEGEEDEDEASEAEGAR
SNTA1_S189	33786.4	4734.9	24331.3	4331.56	0.0802	-1.42	31930.3	2118.04	56224.6	7965	0.0308	1.68	0.0080304	Q13424;Q13424-2	NSTGGTSVGWDSPPASPLQR
SNX5_S30	9681.51	560.632	9462	681.6	0.852	-1.03	9825.55	970.075	16305.9	1541.05	0.0112	1.67	0.00486225	Q9Y5X3	SVSVDLNVDPSLQIDIPDALSER
SPTBN1_S8	130704	15557.6	138988	26751	0.962	-1.01	130247	17498.1	363065	64509.9	0.00685	2.67	0.0157209	Q01082-3	TSSISGPLSPAYTGQVPYNYNQLEGR
SPTBN1_Y17	516472	60185	565714	96837.5	0.899	1.03	510052	62162.6	1.13064e+06	165495	0.0206	2.15	0.0177689	Q01082-3	TSSISGPLSPAYTGQVPYNYNQLEGR
SPTBN2_S2359	105267	5411.99	130596	12993	0.111	1.21	105240	6132.11	194198	8735.36	0.000141	1.85	0.00172223	O15020	AMTMPPVSPVGAEGPVVLR
SQSTM1_S284	38229.4	1847.45	39636.2	2917.69	0.843	1.02	38382.6	2584.99	58204.3	5172.62	0.00921	1.5	0.0138668	Q13501;Q13501-2	SSSQPSSCCSDPSK
SRA1_S87	11474.9	662.741	11657.5	718.704	0.922	1.01	11837.7	1499.23	17410.2	1606.94	0.0184	1.5	0.0137122	Q9HD15	SPPVGSGPASGVEPTSFPVESEAVMEDVLRPLEQALEDCR
SRP19_S111	4731.59	274.141	4769.94	381.144	0.987	-1	4790.45	492.206	9352.66	1479.56	0.00215	1.89	0.0257664	A0A087WYR0;P09132	TGGADQSLQQGEGSK
SRRM1_S778	7.67922e+06	461947	6.19142e+06	441701	0.276	-1.25	8.11905e+06	1.3986e+06	1.37594e+07	1.67472e+06	0.0252	1.75	0.00532633	A9Z1X7	KPPAPPSPVQSQSPSTNWSPAVPVK
SRRM2_S1318	150951	17922.9	151509	29784.9	0.82	-1.07	163694	33751.1	356811	54531	0.0159	2.37	0.0109367	Q9UQ35	ELSNSPLRENSFGSPLEFR
SRRM2_S1329	88786.5	9469.65	84199.3	12190.6	0.749	-1.1	100019	21947.6	184955	22974.8	0.0422	2.08	0.00498478	Q9UQ35	ELSNSPLRENSFGSPLEFR
SRRM2_S1890	2.91722e+06	144184	2.97956e+06	174184	0.909	1.02	2.99511e+06	372854	4.63412e+06	635648	0.0215	1.52	0.0475391	Q9UQ35	SRTSPVSR
SRRM2_S437	58694.4	7590.5	41256.8	9791.05	0.268	-1.62	79451.3	34404.1	306720	103069	0.00957	4.15	0.0495648	Q9UQ35	HASSSPESPKPAPAPGSHR;HASSSPESPK
SRRM2_S440	44663.2	7135.43	21232.4	3872.1	0.0509	-2.23	52485.1	16679.2	213793	61137.6	0.00714	3.91	0.0252928	Q9UQ35	HASSSPESPKPAPAPGSHR;HASSSPESPK
SRRM2_S778	469144	53534.2	393220	54233.4	0.445	-1.2	469870	62777.2	844078	91751.3	0.0404	1.83	0.00259414	Q9UQ35	RSLSGSSPCPK;SLSGSSPCPK
SRRM2_S780	245305	50836.6	194220	21185.3	0.544	-1.17	229319	30151.5	471674	76283.5	0.0259	2.02	0.0135734	Q9UQ35	RSLSGSSPCPK;SLSGSSPCPK
SRRM2_T569	378725	105850	201332	58844.9	0.171	-1.9	436352	206667	2.03167e+06	448378	0.00273	6.14	0.00918351	Q9UQ35	SHSRSPATR
TAF15_S289	86038.2	4980.92	68417.1	6894.32	0.174	-1.3	89454.7	11765.2	140153	12460	0.0399	1.62	0.00100655	Q92804;Q92804-2	GEATVSFDDPPSAK
TBC1D2_T186	28794.6	6099.38	28802.1	3207.59	0.73	1.11	26275.5	4148.68	63645.6	9226	0.0208	2.42	0.0111372	Q9BYX2;Q9BYX2-2	TPPGLVGVAAALQPFPALQNISLK
TBKBP1_419	25042.1	1538.12	23823.9	1211.02	0.669	-1.05	25207.4	2225.95	37998.8	2943.83	0.00417	1.51	0.00329859	A7MCY6	AAPPCPPCQSPVPQR
TCEA3_142	36797.6	4306.41	42506.7	6881.97	0.743	1.09	37474.2	5676.03	83363.5	15476.4	0.0206	2.21	0.0467313	O75764;O75764-2;S4R3M9;S4R419	GLECSDWKPEAGLSPPRK
TEX2_387	79987.5	5341.57	82868.4	8342.49	0.93	1.01	80260.6	6724.7	150896	15407.7	0.00141	1.87	0.00479836	Q8IWB9	EEECDSEGDGYGSDSNIPR
TLE3_S263	11913.4	874.944	11578.8	1404.35	0.779	-1.07	12672.2	2288.33	25037.8	4776.71	0.0218	1.96	0.0362018	H0YKH0;H0YKN8;H0YKT5;H0YL70;H0YLI3;H0YLW9;H0YNT2;Q04726;Q04726-2;Q04726-3;Q04726-4;Q04726-5;Q04726-6;Q04726-7	VSPAHSPPENGLDK
TLE3_S267	11913.4	874.944	11578.8	1404.35	0.779	-1.07	12672.2	2288.33	25037.8	4776.71	0.0218	1.96	0.0362018	H0YKH0;H0YKN8;H0YKT5;H0YL70;H0YLI3;H0YLW9;H0YNT2;Q04726;Q04726-2;Q04726-3;Q04726-4;Q04726-5;Q04726-6;Q04726-7	VSPAHSPPENGLDK
TMPO_T160	239985	38283.4	253730	29409.7	0.669	1.11	239805	48790.8	422813	31480.3	0.0377	1.91	0.00223507	G5E972;P42167	SSTPLPTISSSAENTR
TMX4_S259	118899	17306.2	113681	26279	0.613	-1.2	139837	41814.5	339630	74062.9	0.0278	2.66	0.0268922	Q9H1E5	DDSNEEENKDSLVDDEEEK
TNKS1BP1_1324	177661	15429.3	173457	17072.9	0.823	-1.04	180228	24206.1	291879	42983.1	0.02	1.6	0.0395308	Q9C0C2	NMAPGAVCSPGESK
TNKS1BP1_1328	165353	12807	167333	16733	0.985	-1	167192	20573.5	264890	34855.5	0.0174	1.57	0.0383283	Q9C0C2	NMAPGAVCSPGESK
TRIM24_T657	280055	21487.5	248161	38097.1	0.505	-1.21	343741	95586	833637	129483	0.00605	2.82	0.00513931	O15164;O15164-2	TVQSPNSSVPSPGLAGPVTMTSVHPPIR
TSC1_S504	492064	25330.6	366337	28549.3	0.0617	-1.36	516442	77342.9	829702	79405.3	0.0127	1.66	0.0013003	A0A2R8Y5S3;A0A2R8Y6S1;Q92574;Q92574-2	GGFDSPFYR
TXNRD3_S8	47451.1	3011.97	48600.8	2590.2	0.804	1.03	47889	4675.75	73415.2	9492.51	0.00723	1.51	0.0468676	H0YBI6;Q86VQ6	MERSPPQSPGPGK
U2SURP_100	39053.8	5122.66	44420.9	4078.32	0.406	1.2	37817.2	5849.87	72205	10457.5	0.0218	1.9	0.044916	E7ET15;O15042;O15042-2	ESLCDSPHQNLSRPLLENK;ESLCDSPHQNLSR
UBAP2L_S481	1.79865e+06	136211	1.93277e+06	280386	0.972	1.01	1.794e+06	153784	2.87205e+06	239115	0.0313	1.6	0.0255172	F8W726;Q14157;Q14157-1;Q14157-3;Q14157-4;Q14157-5	STSAPQMSPGSSDNQSSSPQPAQQK
UBE2O_S87	40474.2	3689.13	40423.7	3183.48	0.985	1	43414.7	8164.94	102576	11805.3	0.000907	2.52	0.00258204	Q9C0C9	LIHGEDSDSEGEEEGR
UBE2O_S89	40474.2	3689.13	40423.7	3183.48	0.985	1	43414.7	8164.94	102576	11805.3	0.000907	2.52	0.00258204	Q9C0C9	LIHGEDSDSEGEEEGR
UNK_267	48629.4	1610.49	45578.4	2174.03	0.511	-1.07	49028	3342.93	75455.3	2921.49	0.00167	1.55	1.0037e-05	Q9C0B0	QGYACPYYHNSK
WASHC2A_S1091	12555.4	1041.82	10374.9	2324.56	0.196	-1.39	13746.6	3054.59	24354.6	3384.13	0.0385	1.9	0.00739611	F8W7U3;Q641Q2;Q641Q2-2	SPMFPALGEASSDDDLFQSAK
WASHC2A_S1092	12555.4	1041.82	10374.9	2324.56	0.196	-1.39	13746.6	3054.59	24354.6	3384.13	0.0385	1.9	0.00739611	F8W7U3;Q641Q2;Q641Q2-2	SPMFPALGEASSDDDLFQSAK
XRCC1_S415	1.41727e+06	243154	1.1858e+06	95142.7	0.648	-1.11	1.36903e+06	194094	2.64734e+06	464172	0.0283	1.9	0.0245662	F5H8D7;P18887	TKPTQAAGPSSPQKPPTPEETK
YEATS2_T132	52154.2	2921.93	52249.7	3601.51	0.959	-1.01	52166	3506.08	78565.4	4630.3	0.00753	1.51	0.00110894	Q9ULM3	AETPSANHSESDSLSQHNDFLSDK
ZC3H11A_S132	39451.7	1651.16	36549	2141.59	0.602	-1.09	41378.5	5549.56	65268.5	10976.8	0.0259	1.56	0.0468427	O75152	LSVQSNPSPQLR
ZC3H7B_S217	377020	27606	415294	47361.3	0.586	1.07	370352	15824.8	579152	56613.9	0.00988	1.53	0.0490161	Q9UGR2	GSPALLPSTPTMPLFPHVLDLLAPLDSSR
ZFYVE26_S144	12670.5	680.191	10442.8	741.239	0.115	-1.22	12699.7	903.42	25351.3	2982.34	0.000149	1.95	0.00340455	Q68DK2;Q68DK2-2;Q68DK2-5	RESWTPR
ZMYND8_S707	77953.7	13086.2	92736.9	22574.7	0.787	1.1	74863.2	14687.2	204811	33522	0.0181	2.83	0.0211897	Q9ULU4;Q9ULU4-10;Q9ULU4-11;Q9ULU4-19;Q9ULU4-20;Q9ULU4-5;Q9ULU4-7	GKDETDSPTVHLGLDSDSESELVIDLGEDHSGR
ZMYND8_T746	1.11984e+06	68377.9	850556	133997	0.159	-1.4	1.17761e+06	182737	2.36131e+06	466677	0.0288	1.9	0.0216088	Q9ULU4;Q9ULU4-10;Q9ULU4-11;Q9ULU4-19;Q9ULU4-20;Q9ULU4-5;Q9ULU4-7	QDVVGKTPPSTTVGSHSPPETPVLTR;TPPSTTVGSHSPPETPVLTR
ZNF318_S136	114422	12110.4	110803	6867.92	0.955	-1.01	114248	12633.2	245825	29408.7	0.00197	2.13	0.00511993	Q5VUA4	SPGLCSDSLEK
ZNF318_S2035	32599	2503.07	32994	1545.34	0.847	1.02	32264.6	1918.48	48401.4	2756.58	0.0109	1.5	0.00120209	Q5VUA4	SPTVLCQK
ZNF532_S350	246037	12083.2	209509	11670.9	0.136	-1.18	248025	19903.3	422355	67432.3	0.000755	1.64	0.0245529	Q9HCE3	GSPSSPAGSTPAIPK
ZNF609_387	14671.1	1161.23	15821.4	1373.95	0.689	1.08	15323.9	2528.85	23728.3	2695.34	0.0356	1.61	0.0324414	O15014	FCDSPTSDLEMR
ZNRF2_T34	68462.2	12398.1	63524.4	6616.78	0.994	1	63566.5	7413.59	119690	11963.8	0.019	1.91	0.00340611	Q8NHG8	AYSGSDLPSSSSGGANGTAGGGGGAR
AKAP12_S792	454614	29335.6	363230	45569.9	0.0463	-1.3	451980	25575.3	223712	42666.3	2.75e-05	-2.19	0.0454265	Q02952	SEDSIAGSGVEHSTPDTEPGK
UTP18_T204	466477	97020.4	1.59764e+06	566383	0.00365	2.73	403601	51271.7	196700	40635.9	0.0403	-2.22	0.0426728	Q9Y5J1	KTSSDDESEEDEDDLLQR
TACC1_S44	245436	65626.9	712883	229191	0.027	2.53	200611	30442.5	80929.1	18472	0.041	-2.74	0.0282099	O75410;O75410-2;O75410-9	GGAAGEDEAGGPEGDPEEEDSQAETK
MAP1A_T2195	48339.5	7451.81	102392	10541.1	0.00526	2.21	47547	7588.95	21455.1	3950.71	0.0152	-2.22	5.5711e-05	E9PGC8;P78559;P78559-2	SHATTEPEQTEPEQREPTPYPDER
IRS1_S531	1.36559e+06	56710	982495	60014	0.00788	-1.4	1.37228e+06	90704.2	779614	63234.5	0.000377	-1.77	0.0392416	P35568	THSAGTSPTITHQK
MIDEAS_S996	163634	27236.2	353721	85690	0.0252	2	161153	29136.2	58078.4	8288.56	0.00866	-2.68	0.0106158	A0A0A0MSU2;A0A1C7CYX1;Q6PJG2	SHESNAPGSAGGQASEK
WDTC1_S511	307499	46416.4	671078	184289	0.0133	1.98	299058	47374.3	126019	33433.6	0.00292	-2.74	0.0211315	Q8N5D0;Q8N5D0-2;Q8N5D0-3;Q8N5D0-4;Q8N5D0-5;Q8N5D0-6	KDSISEDEMVLR
MEX3C_T541	507082	64247.1	294925	18848.9	0.0398	-1.66	514273	82186	135272	22090.7	8.3e-05	-3.78	0.000197552	Q5U5Q3	RGSQPSTPRLSPTFPESIEHPLAR
MYH10_S1983	170410	8075.66	220069	16004.1	0.0298	1.28	170462	9334.42	102048	8310.25	0.000419	-1.68	5.8304e-05	P35580-4	QLHLEGASLELSDDDTESK;RQLHLEGASLELSDDDTESK
PXN_S244	278952	26800.2	431363	64114.3	0.0475	1.46	292467	56566.1	177849	19903.8	0.0466	-1.57	0.00505765	A0A1B0GTU4	GLEDVRPSVESLLDELESSVPSPVPAITVNQGEMSSPQR
QSER1_S70	14544.5	1467.51	21538.2	2270.65	0.0267	1.49	14356.4	1380.87	7626.73	915.309	0.00373	-1.9	0.00028626	A0A3B3IRW6	ASLSYEEGHPSHSETDLLQR
NEDD4L_T311	20683.6	2447.4	33542.5	2994.58	0.0287	1.67	22054	5244.85	10232.1	1048.22	0.0156	-1.97	5.38622e-05	A0A6Q8PFI7;A0A6Q8PGP5;A0A6Q8PHJ5;Q96PU5-5;Q96PU5-6	LQITPDSNGEQFSSLIQR
SLC38A7_S28	22830.1	1346.27	36284.8	5777.52	0.0454	1.45	23174.2	2395.35	14561.7	1727.65	0.03	-1.62	0.00665693	Q9NVC3	LLQSPCVDTAPK
PTPN13_968	67603	6365.71	115309	21198.2	0.0217	1.6	66580	5377.06	40033.2	4348.27	0.0307	-1.69	0.00906538	Q12923-3	LSCSELSLYQPLQNSSK;RLSCSELSLYQPLQNSSK
TMEM131_S1871	189519	12963.9	253064	17142.5	0.0456	1.34	188041	10259.8	101302	7715.1	0.000818	-1.87	1.41996e-05	Q92545	RSSDPWSNSHFPHEN;SSDPWSNSHFPHEN
TC2N_S168	349216	28646.2	536579	43507	0.0087	1.55	347609	32082	190134	15056.2	0.00323	-1.81	4.59079e-05	Q8N9U0;Q8N9U0-2	LPGSPGLSK
CTNND2_S307	181529	18042	283421	31770	0.0197	1.54	178689	14158.2	128892	31032.1	0.0254	-1.63	0.00468659	E7EPC8;Q9UQB3;Q9UQB3-2	ASYSSQHGHLGPELR
GRAMD1A_T364	111448	7824.59	168818	13931.8	0.0171	1.51	110998	8907.23	67671.5	7013.29	0.0137	-1.66	6.74596e-05	M0QZ12;Q96CP6;Q96CP6-2;Q96CP6-3	GHVTPNLSR
A1CF_T484	38863.4	1753.35	32733.3	2130.1	0.162	-1.2	39020.1	2672.84	21767.8	2125.66	0.000562	-1.82	0.0035127	Q9NQ94;Q9NQ94-2;Q9NQ94-6	ITIPALASQNPAIHPFTPPK
ABCF1_S110	9.2117e+06	513132	9.56913e+06	1.10721e+06	0.991	-1	9.50283e+06	1.30427e+06	6.40506e+06	858127	0.0286	-1.53	0.0434558	Q5STZ8	KLSVPTSDEEDEVPAPK;LSVPTSDEEDEVPAPK
ACTG1_Y53	176494	36409.6	155101	20954.9	0.666	-1.12	164802	22488.3	78260.2	7348.13	0.0232	-2.06	0.00760617	P63261	DSYVGDEAQSK;HQGVMVGMGQKDSYVGDEAQSK
ADD3_S679	5.81091e+06	1.53268e+06	5.05049e+06	1.26169e+06	0.805	-1.15	5.65523e+06	1.4134e+06	519817	158755	0.002	-11	0.00872304	Q9UEY8	IEEVLSPEGSPSKSPSK;IEEVLSPEGSPSK
AFF4_S222	203906	25994.2	221011	33948.9	0.65	1.09	194627	14254.7	121913	11715.6	0.0358	-1.61	0.0230895	Q9UHB7	DPDANWDSPSR
AHNAK_S5195	11555.6	921.252	11945.6	1664.17	0.967	-1.01	12502.5	2623.64	6731.99	1195.55	0.0247	-1.85	0.0261336	Q09666	TPSFGISAPQVSIPDVNVNLK
AIF1L_S77	126270	20176.8	106336	16802.7	0.412	-1.19	122895	16662.9	46514.8	5667.12	0.00103	-2.58	0.00887028	A6PVM9;Q9BQI0;Q9BQI0-2;Q9BQI0-3	ANESSPKPVGPPPER
AIFM1_S116	92901.8	7376.61	81413.2	7352.75	0.399	-1.16	93303.4	9177.61	49808.2	6855.1	0.00359	-1.93	0.00856005	A0A6Q8PFM5;A0A6Q8PG15;A0A7I2PK44;O95831	AALSASEGEEVPQDK
AKAP13_T1142	80843.4	13578.5	102278	16160.3	0.31	1.28	75070.4	7007.86	42996.3	5157.7	0.0491	-1.78	0.00757631	Q12802	AVTDPQGVGTPEMIPLDWEK
AKAP5_T179	2.80138e+06	377370	3.52248e+06	314799	0.195	1.29	2.66456e+06	96834	1.4239e+06	91849.6	0.0108	-1.88	0.000192167	P24588	AKSTQDLSEGISR;STQDLSEGISR
ANK3_S14	119257	12354.2	133877	14430.7	0.53	1.12	116833	9833.28	77615.7	10321.4	0.0441	-1.55	0.00828425	D6RF31	MNVPETMNEVLDMSDDEGNR
ARHGAP32_T954	509929	41717.7	661589	45921.2	0.0965	1.3	511184	47745.5	301245	34794	0.00685	-1.71	4.43982e-05	A7KAX9;A7KAX9-2	DATNRSPTQIVK
ARHGEF40_S990	38002.9	2688.13	37227	5754.88	0.564	-1.11	37717.1	2581.09	20421.2	3328.52	0.0044	-1.94	0.0284664	Q8TER5	SPSPSLSSLLLPSSPGPR
ARID1A_S1754	34134.6	9217.41	25277.6	1366.88	0.705	-1.13	29530.2	3561.97	11233	2318.62	0.0141	-2.78	0.000699063	O14497	VSSPAPMEGGEEEEELLGPK
ARID1A_S1755	34134.6	9217.41	25277.6	1366.88	0.705	-1.13	29530.2	3561.97	11233	2318.62	0.0141	-2.78	0.000699063	O14497	VSSPAPMEGGEEEEELLGPK
ASAP1_S1041	185955	7360.36	187238	8358.06	0.964	1.01	188280	16415.7	128253	14603	0.00863	-1.51	0.00772908	Q9ULH1;Q9ULH1-2	QASEDSNDLTPTLPETPVPLPR
ASAP1_S10	40907.5	2246.95	60083	7094.62	0.15	1.41	41062.8	3383.39	24065.3	4371.55	0.0352	-1.84	0.00118868	Q9ULH1;Q9ULH1-2	LSSFSSR
ATN1_T684	1.0674e+06	179321	1.23291e+06	208826	0.655	1.17	1.09361e+06	228070	476213	140287	0.0402	-2.41	0.0114094	P54259	GTSPPAGPGTFK
ATRX_S25	157213	10114	200746	21277	0.262	1.25	162804	24373.7	91241.1	11774.3	0.0187	-1.79	0.000993163	P46100;P46100-4	LHDFLAHSSEESEETSSPPR
ATRX_S875	27503.1	4914.25	28959.4	4140.04	0.769	1.08	25797.6	2272.22	7641.52	1457.59	0.000265	-3.62	0.00100584	P46100;P46100-4	TSQEGSSDDAERK;TSQEGSSDDAER
ATRX_T661	11899.7	730.964	15918.7	1213.02	0.218	1.33	11862.2	773.449	6697.57	1204.12	0.0152	-2	0.000176498	P46100;P46100-4	VKTTPLR
ATXN1L_S215	326957	51982	515992	120291	0.104	1.48	311603	38821.7	163328	9172.86	0.0341	-1.86	0.0219507	P0C7T5	APSATSPSGQLPHHSSTQPLDLAPGR
BAZ2A_S132	2.08868e+06	222595	2.14391e+06	284742	0.996	1	2.61093e+06	893438	904238	188588	0.0224	-2.51	0.00373384	F8VU39;J3KPG5;Q9UIF9;Q9UIF9-2;Q9UIF9-3	QPSSPSHNTNLR
BCL9_S19	104160	16359.9	145909	40428.3	0.609	1.2	111263	25893.2	31346.6	5408.62	0.00993	-3.27	0.0252705	O00512	SSPSGNTQSSPK
BICC1_S462	61961.4	14036.5	72593.2	17378	0.73	1.1	56895.5	8152.83	24101.2	3421.72	0.0166	-2.4	0.0270098	A6NGY7;Q9H694;Q9H694-2	NGIGPGSHSEFAASIGSPK
BICD2_S568	1.02924e+06	65425.9	1.18136e+06	156549	0.488	1.09	1.02616e+06	68706.1	641533	87301.8	0.00326	-1.65	0.0123007	Q8TD16;Q8TD16-2	TSPGGRTSPEAR
BMP2K_S689	52271.8	4531.73	60549.6	4364.45	0.552	1.17	56643.4	11560.3	28655.7	5736.66	0.024	-2.07	0.00126723	Q9NSY1	NVDSLSAPHNHPPEDPFGSVPFISHSGSPEK
BNIP3L_S43	114402	11783.3	148234	23208.9	0.263	1.26	112497	12010.5	64826.5	10651.3	0.02	-1.82	0.00887442	H0YBC7;O60238;O60238-2	NGGLEHVPSSSSIHNGDMEK
BOD1L1_T2956	115906	15037.5	155729	24877.1	0.247	1.32	113299	13437.3	63425.1	10112.3	0.0273	-1.92	0.00723788	Q8NFC6	SLTVSDDAESSEPER
BRD8_S412	18201.4	1294.11	15768.7	545.355	0.328	-1.14	18268	1556.65	10599.7	1144.67	0.00177	-1.74	0.00435899	H7C127;H7C128;H7C179;Q9H0E9-2;Q9H0E9-3;Q9H0E9-4	SGVAEAPVGSK
CAMKK2_S495	47859.6	3336.69	52648.3	2807.32	0.58	1.11	47786.1	3539.03	31020.2	5938.67	0.0172	-1.73	0.012668	Q96RR4;Q96RR4-2;Q96RR4-3;Q96RR4-4;Q96RR4-5;Q96RR4-6;Q96RR4-7	SFGNPFEGSR
CAMSAP1_857	22027.3	2609.19	26714.1	5751	0.624	1.13	22863.2	3956.75	12154.1	3081.37	0.0282	-1.96	0.0487343	Q5T5Y3;Q5T5Y3-2;Q5T5Y3-3	LNSCETK
CAMSAP2_S599	132800	14536.9	158787	32527.1	0.681	1.12	128673	6399.46	58335.3	12753.5	0.00687	-2.53	0.0182832	Q08AD1;Q08AD1-2;Q08AD1-3	LNQSSPDNVTDTK
CAPN2_T464	27612.9	3426.59	31661	5864.56	0.763	1.09	28268.8	4438.56	12993.1	2331.19	0.0215	-2.25	0.0158787	P17655	ERSDTFINLR;SDTFINLR
CAPZB_S213	59280.2	6980.51	50121.7	4483.72	0.475	-1.15	57259.2	5456.47	34959.5	4176.86	0.0353	-1.67	0.0294278	B1AK88;P47756-2	SGSGTMNLGGSLTR
CBARP_S416	53945.7	1490.62	55555.8	5090.51	0.994	1	54532.5	3962.56	35280.4	3988.9	0.0157	-1.58	0.00866084	A0A140LJL2;Q8N350	LEAAEAAGGASPDSPPER
CBX1_S89	721332	28032.4	745183	96954.4	0.911	-1.02	754627	108963	434050	53453.4	0.0168	-1.72	0.0176136	P83916	ADSDSEDKGEESKPK;ADSDSEDKGEESK;KADSDSEDKGEESK
CCDC88C_S1806	5666.91	290.714	6420.35	393.102	0.441	1.13	5908.41	886.348	3879.83	472.706	0.0347	-1.51	0.00177791	Q9P219	AFSLASADLLR
CCSAP_S145	59758.4	2652.56	68937	5133.45	0.451	1.14	63264.7	11276.8	39965.8	4792.83	0.0362	-1.56	0.00143652	Q6IQ19;Q6IQ19-2	ETDKSPTSTEPR
CDC42BPG_S1495	69468.9	9061.7	74547.2	7469.12	0.645	1.1	67850.8	7551.26	39966.7	5509.41	0.0276	-1.73	0.00297758	Q6DT37	RPASMGSEGLGGDADPMK
CDCA3_S68	90214.5	11113.4	100590	13447.4	0.623	1.11	87489	9150.59	53624.1	7635.83	0.0414	-1.68	0.0116574	F5GX58;F8WDL1;Q99618	HAQDSDPRSPTLGIAR
CDV3_S8	7181.98	231.836	7459.62	929.262	0.965	-1.01	7295.53	634.476	4808.99	254.919	0.0293	-1.5	0.024942	Q9UKY7;Q9UKY7-2	SLDNFFAK
CECR2_T504	2170.16	80.4621	2543.77	180.921	0.422	1.16	2435.63	597.436	1349.19	235.685	0.0153	-1.75	0.00237906	A0A087WT21;A0A0R4J2E1;B7WPH3;Q9BXF3;Q9BXF3-3	HFPGEDGDTDEEFWIR
CEP170B_S598	112723	4378.27	125247	7145.06	0.398	1.11	113109	6569.92	76500.9	6549.37	0.00775	-1.5	0.000300481	J3KQR7;Q9Y4F5;Q9Y4F5-2;Q9Y4F5-3	MIDQVFGVLESPELSR
CERT1_S377	982296	47896.7	1.05501e+06	74905.3	0.7	1.07	1.00957e+06	126978	607640	94081.7	0.00984	-1.73	0.00373519	Q9Y5P4	SSSMSSIDLVSASDDVHR
CHAMP1_S427	59700.8	3899.09	59905.2	5008.13	0.966	-1.01	60365.6	5914.5	36259	4938.09	0.0253	-1.71	0.00583003	Q96JM3	KPGPPLSPEIRSPAGSPELR
CHAMP1_S432	59700.8	3899.09	59905.2	5008.13	0.966	-1.01	60365.6	5914.5	36259	4938.09	0.0253	-1.71	0.00583003	Q96JM3	KPGPPLSPEIRSPAGSPELR
CHAMP1_S436	59700.8	3899.09	59905.2	5008.13	0.966	-1.01	60365.6	5914.5	36259	4938.09	0.0253	-1.71	0.00583003	Q96JM3	KPGPPLSPEIRSPAGSPELR
CKAP4_S86	7737.67	646.49	7418.27	776.143	0.734	-1.07	7597.02	405.84	4453.48	951.481	0.00749	-1.9	0.0352425	Q07065	SSSSSSASAAAAAAAASSSASCSR
CKAP5_S1557	188598	14938	166217	16482.6	0.385	-1.15	190744	22179.8	103329	19488.3	0.00178	-1.96	0.0318783	Q14008;Q14008-3	AVSPHFDDMHSNTASTINFIISQVASGDINTSIQALTQIDEVLR
CLASP2_S21	19051.8	1332.38	25889.6	3245	0.199	1.31	19405.2	2415.01	11940.6	1987.3	0.0434	-1.68	0.00368532	E3W994;J3KR49;O75122	SFDDEESVDGNRPSSAASAFK
CLEC16A_S55	101605	5333.02	90734.6	7661.26	0.456	-1.14	103513	10495.3	54296	7540.46	0.00353	-1.95	0.00553816	H7BXG1	RGSSDPTVQR
CLINT1_Y293	691400	129753	1.06797e+06	78474.3	0.0944	1.7	690508	143618	310997	66955.5	0.0382	-2.22	9.00226e-06	Q14677-3	TIDLGAAAHYTGDKASPDQNASTHTPQSSVK
CLIP1_T182	87147.9	7521.85	115357	4734.17	0.0768	1.35	86515.5	7443.84	56118.6	7830.55	0.0232	-1.59	0.000147341	J3KP58;P30622;P30622-1;P30622-2	EPSATPPISNLTK
CLK4_S138	12496.6	806.068	14413	1683.53	0.527	1.12	12686.8	1353.47	6646.92	654.478	0.00564	-1.91	0.00199812	Q9HAZ1	SIEDDEEGHLICQSGDVLR
COASY_S172	33620.6	2555.14	42116.4	4628.75	0.136	1.22	33175.3	1757.51	23619.1	3839.35	0.0162	-1.5	0.00961588	Q13057;Q13057-2	LASVLLYSDYGIGEVPVEPLDVPLPSTIRPASPVAGSPK
COASY_T173	84374.1	6390.05	98139.7	11563	0.37	1.13	83253	4245.52	57099.4	7187.24	0.0205	-1.51	0.0116324	Q13057;Q13057-2	LASVLLYSDYGIGEVPVEPLDVPLPSTIRPASPVAGSPK
COL12A1_S273	7053.37	970.566	7962.76	708.297	0.349	1.16	6737.88	413.552	4447.64	307.351	0.0369	-1.52	0.00122934	D6RGG3;Q99715	NVGVEVFSLGIK
CTNNA3_S56	2469.61	205.816	3338.1	549.72	0.36	1.23	2516.97	354.546	1586.99	315.273	0.0453	-1.76	0.0188296	Q9UI47	RASVLLASVEEATWNLLDK
CTNND1_S346	943670	162045	1.6232e+06	491434	0.41	1.4	826021	90157.9	145326	37677.5	0.000684	-6.47	0.0197119	O60716-3;O60716-5	GSLASLDSLRK
CTNND1_S349	943670	162045	1.6232e+06	491434	0.41	1.4	826021	90157.9	145326	37677.5	0.000684	-6.47	0.0197119	O60716-3;O60716-5	GSLASLDSLRK
CTNND1_S352	943670	162045	1.6232e+06	491434	0.41	1.4	826021	90157.9	145326	37677.5	0.000684	-6.47	0.0197119	O60716-3;O60716-5	GSLASLDSLRK
CTNND1_T869	350410	91853.4	565498	125282	0.259	1.75	363031	111265	140192	81802.7	0.00559	-5.84	0.0155656	O60716-3;O60716-5	SQSSHSYDDSTLPLIDR
CTNND1_Y221	45964.7	4243.94	40263.9	5187.07	0.558	-1.17	47078.2	7654	17374.3	3623.08	0.00349	-2.83	0.00370811	O60716-3;O60716-5	HYEDGYPGGSDNYGSLSR
CYFIP1_T1234	21028.4	842.412	23870.3	1832.03	0.44	1.12	21459.6	2244.4	12604.6	2281.48	0.00221	-1.79	0.00297278	Q7L576	SGDGEGTPVEHVR
DCP1B_S448	8340.42	751.314	9050.53	1289.67	0.898	1.03	8840.57	1607	4480.38	479.269	0.0409	-1.87	0.00915272	Q8IZD4;Q8IZD4-2	QTLPISGSQTGSSGVISPQELLK
DENND2A_S246	59519.6	7285.65	72450.6	11919	0.442	1.18	59018.7	8373.34	32388.5	2175.41	0.0364	-1.75	0.0118642	F8WAT8;Q9ULE3;Q9ULE3-2	SLENVYR
DNPEP_S5	3.15691e+06	259057	4.48588e+06	839753	0.187	1.33	3.3299e+06	581190	1.97737e+06	263515	0.0489	-1.67	0.0206021	Q9ULA0	SGHSPTR
DOCK5_T1814	256738	20032.4	413632	104961	0.168	1.35	255089	21572.6	118334	17667.8	0.00351	-2.25	0.0260589	Q9H7D0	TLSSPSLQTDGIAATPVPPPPPPK
DOCK7_S1430	150150	18204.1	144931	20202.9	0.785	-1.05	152712	25168.4	89994.7	9860.49	0.0398	-1.65	0.0347597	Q96N67;Q96N67-2;Q96N67-6	SPSGSAFGSQENLR
DST_S261	35259.6	3042.1	40853.4	3067.76	0.447	1.16	36722.2	6361.06	21894.4	4488.57	0.0203	-1.78	0.00651445	A0A0U1RQJ2	MILHDVSPLEEAK
DUOX1_S637	16349.1	2340.06	20384.8	1335.3	0.196	1.31	15449.5	865.376	9576.94	2105.95	0.0196	-1.84	0.00199005	Q9NRD9	LQGQDRQSIVSEK
DUOXA2_S296	1.07449e+06	59500.6	1.14721e+06	73592	0.615	1.06	1.08557e+06	94058.2	715391	68499.4	0.00745	-1.52	0.00106278	Q1HG44	GGSPLILGDPLHK
DYNC1I2_S88	375730	22385.5	332172	36665.8	0.266	-1.16	375844	26408.2	209671	39365	0.000361	-1.95	0.0430813	Q13409-2;Q13409-3	SVSTPSEAGSQDSGDGAVGSR
E2F1_S375	8044.49	511.079	7750.97	716.25	0.8	-1.05	8249.33	1026.38	4795.93	901.242	0.0178	-1.82	0.0273304	Q01094	APVDEDRLSPLVAADSLLEHVR
EIF4G1_T918	146456	16061	104454	5452.72	0.186	-1.35	149652	24448.4	81270.8	8263.03	0.0405	-1.75	0.0436776	A0A7I2Y1C3;E7EUU4;E7EX73;E9PGM1;Q04637;Q04637-3;Q04637-4;Q04637-5;Q04637-8;Q04637-9	LLTTIGK
EIF5B_Y134	145184	15732.8	201233	26493.6	0.119	1.36	146121	19010.8	85351.1	12044.3	0.0186	-1.77	0.00280147	A0A087WUT6;O60841	VEMYSGSDDDDDFNK
ENAH_S368	575191	70142	669066	64655.1	0.412	1.2	560056	67413.2	339143	73338.7	0.0251	-1.87	0.00617802	A0A0U1RRM6	NSRPSSPVNTPSSQPPATK
ENAH_S369	846259	141767	1.07547e+06	119619	0.26	1.35	795061	99742	439963	84511.2	0.0411	-1.94	0.00102791	A0A0U1RRM6	NSRPSSPVNTPSSQPPATK
ENOX2_S360	2341.83	363.538	1813.51	105.189	0.485	-1.19	2229.79	289.133	1172.38	181.119	0.0341	-1.92	0.0149563	B1AKF7;Q16206;Q16206-2	REEEMEMSDDEIEEMTETK
EP300_T1009	200623	27289.2	274861	52583.8	0.339	1.32	193000	20930.9	106475	28419.8	0.037	-2.1	0.0175519	A0A669KB12;Q09472	EEEDQPSTSATQSSPAPGQSK;TEIKEEEDQPSTSATQSSPAPGQSK
EP400_T320	406039	24756.4	356612	37517	0.386	-1.18	413217	48118.6	213715	27257	0.00544	-1.96	0.00972251	Q96L91;Q96L91-2;Q96L91-3;Q96L91-4;Q96L91-5	TPGVLLPGAGGAAGFGMTSPPPPTSPSR
EPB41L4A_S306	24074.5	3240.59	26471.8	3435.73	0.599	1.1	23711.9	3130.31	13075.6	736.751	0.0132	-1.76	0.00561231	Q9HCS5	MPENESNSLSR
EPS8_S681	690829	103764	565640	98732.3	0.446	-1.31	689779	122356	226117	43085.9	0.00932	-3.28	0.0110398	A0A2R8YE63;Q12929	QNSSSSDSGGSIVR
ETV6_Y17	3.68192e+06	447849	2.84926e+06	265763	0.382	-1.25	3.56258e+06	376300	1.66849e+06	352811	0.00781	-2.41	0.0233886	P41212	ISYTPPESPVPSYASSTPLHVPVPR
FAM193A_T581	191816	14012.8	211052	8571.18	0.393	1.12	190136	12298.5	131696	24220.9	0.00672	-1.56	0.0202826	A0A1B0GVL4;E7EUR8;P78312;P78312-2;P78312-4;P78312-6	LILTDSGSAPTFCSDDEDVAPLSAK
FAM83B_S424	105335	12028.1	138075	16252.7	0.172	1.29	103228	10165.6	62168.6	14242	0.00685	-1.89	0.00428945	Q5T0W9	KPSDSLSVASSSR
FCHO2_S394	258563	29773.8	381289	41047.6	0.116	1.48	251658	20699.8	147964	26874.7	0.0437	-1.84	0.00054318	Q0JRZ9;Q0JRZ9-3	HSPVQMNR
FGA_S549	32950.6	5022.75	53427.8	8935.15	0.114	1.61	32067.7	4594.72	14440.4	1878.33	0.0316	-2.2	0.00305361	P02671	GSESGIFTNTK
FKBP3_S34	114136	8614.78	134104	12303	0.222	1.17	113581	9203.96	65593.9	6717.18	0.000859	-1.75	0.000552258	Q00688	FLQEHGSDSFLAEHK
FKBP5_S13	364898	36554.7	379395	33694.5	0.814	1.05	364597	42786.2	216495	28709.6	0.0323	-1.7	0.00314945	Q13451	NNEESPTATVAEQGEDITSK
FLNA_S1533	56627.4	8349.38	81104.9	8957.02	0.129	1.46	54142.1	5164.66	22719.7	3327.66	0.00414	-2.49	0.00019147	P21333;P21333-2	EGPYSISVLYGDEEVPRSPFK
FLNA_S2170	2.1211e+06	299245	1.82853e+06	436977	0.578	-1.32	2.72134e+06	1.14988e+06	436863	130097	0.00574	-5.96	0.0152982	P21333;P21333-2	IPEISIQDMTAQVTSPSGK
FLNA_T1739	99506.7	9958.84	121055	9693.74	0.286	1.22	102787	16534.8	62670.8	11054.2	0.0323	-1.64	0.0021921	P21333;P21333-2	FGGEHVPNSPFQVTALAGDQPSVQPPLR
FLNA_T2175	2.1211e+06	299245	1.82853e+06	436977	0.578	-1.32	2.72134e+06	1.14988e+06	436863	130097	0.00574	-5.96	0.0152982	P21333;P21333-2	IPEISIQDMTAQVTSPSGK
FNBP1L_S488	7.86261e+06	929466	9.0954e+06	1.65251e+06	0.665	1.1	7.84349e+06	1.05015e+06	4.20955e+06	1.01529e+06	0.0135	-1.98	0.0283938	Q5T0N5;Q5T0N5-2;Q5T0N5-3;Q5T0N5-4;Q5T0N5-5	RHSSDINHLVTQGRESPEGSYTDDANQEVR
FNBP1L_T496	3.81469e+06	439893	6.77403e+06	1.6389e+06	0.148	1.57	3.87829e+06	642968	1.37387e+06	337585	0.00527	-3	0.0129993	Q5T0N5;Q5T0N5-2;Q5T0N5-3;Q5T0N5-4;Q5T0N5-5	HSSDINHLVTQGRESPEGSYTDDANQEVR;RHSSDINHLVTQGRESPEGSYTDDANQEVR
FNBP4_S432	622801	36073.2	635668	87160	0.789	-1.04	621118	37122.6	399471	29309.1	0.00918	-1.56	0.0315752	Q8N3X1;Q8N3X1-2	ALEEGDGSVSGSSPR
FRS2_S292	110543	8801.96	143695	25297.7	0.301	1.18	110801	11192.6	71625.5	7630.6	0.0271	-1.56	0.0252607	Q8WU20	DQVSGSGANNTEWDTGYDSDERR
FSD1_S313	28248.5	2118.12	22337.6	1988.55	0.112	-1.28	28021.5	1907.08	15889.5	1730.54	0.00305	-1.79	0.0308292	M0R366;Q9BTV5	TASPINSPAR
GAB2_S405	186310	20586	165240	20523.6	0.584	-1.16	187256	28187.8	95563.2	16200.5	0.0277	-2.07	0.0206746	Q9UQC2;Q9UQC2-2	ASSCETYEYPQR
GBF1_389	185704	21903.3	155769	21473.2	0.415	-1.23	195494	41292.6	94858.1	12118	0.0278	-1.99	0.0317393	A0A7I2V452;A0A7I2YQM2;Q92538-3	SQSASVESIPEVLEECTSPADHSDSASVHDMDYVNPR
GOLIM4_Y673	44280.7	3288.89	49445.7	5179.5	0.58	1.1	45194.5	6233.38	27008	5321.39	0.0107	-1.74	0.0110487	O00461	GREEHYEEEEEEEEDGAAVAEK
GOLM1_S360	2.02159e+08	6.78384e+07	1.16712e+08	3.13926e+07	0.278	-2.55	2.0901e+08	8.51201e+07	1.77809e+07	6.07879e+06	0.0131	-14.8	0.0159722	Q8NBJ4;Q8NBJ4-2	LRGEDDYNMDENEAESETDK
GPRC5C_S448	831161	41603.4	837961	80488.5	0.904	-1.02	835450	63279.8	475389	56008	0.00172	-1.8	0.00321807	A0A0C4DFY5;Q9NQ84;Q9NQ84-2	ATANSQVMGSANSTLR
GSTO1_S125	4550.23	189.257	4664.43	268.244	0.886	1.02	4705.47	618.885	2819.2	171.546	0.00487	-1.62	0.000109639	P78417;P78417-3;Q5TA02	VPSLVGSFIR
GTF2F1_T437	276527	30488.9	468289	94101.4	0.111	1.5	273802	36216.7	158867	33105.1	0.0402	-1.88	0.0132929	P35269	STPQPPSGK
HABP4_S265	52352.7	2873.66	67117.7	5961.92	0.264	1.26	57463.2	12605.2	32040.6	6025.9	0.0257	-1.78	0.00146969	Q5JVS0	DTSDVEPTAPMEEPTVVEESQGTPEEESPAK
HDAC7_S237	55003.8	6521.37	48303.8	4707.58	0.616	-1.12	52366.4	2678.2	30926.1	5601.89	0.0354	-1.82	0.0373581	J3KPH8;Q8WUI4;Q8WUI4-3;Q8WUI4-4;Q8WUI4-5;Q8WUI4-6;Q8WUI4-7;Q8WUI4-8	KESAPPSLR
HDGFL2_S671	14500.5	829.256	13084.8	861.168	0.443	-1.11	14449.7	868.212	9574.41	879.429	0.0136	-1.53	0.0150325	Q7Z4V5	ARGDSEALDEES
HNRNPU_T191	140743	12005.8	197299	29020.3	0.231	1.35	152054	31381	76454.6	14323.1	0.0267	-1.97	0.00388719	Q00839	SSGPTSLFAVTVAPPGAR
HSPA4_T538	20534.3	2673.08	25245.4	2345.9	0.222	1.24	20340.1	2516.42	12574	1401.25	0.0272	-1.61	0.000730874	P34932	MQVDQEEPHVEEQQQQTPAENK
HUWE1_S3760	81296.4	9123.69	124760	26093.1	0.0904	1.43	77798	3890.77	46161.4	4692.9	0.0348	-1.72	0.0195231	Q7Z6Z7;Q7Z6Z7-2	LGSSGLGSASSIQAAVR
IRS2_S1186	519544	30803.9	522279	102495	0.722	-1.12	617301	166622	258140	56681.4	0.0435	-2.21	0.0464337	Q9Y4H2	SSEGGVGVGPGGGDEPPTSPR
ITPR3_S1843	11583.7	956.81	10566.5	733.815	0.589	-1.09	11634.2	1278.62	7338.4	607.3	0.023	-1.57	0.00538121	Q14573	YSLGPSLR
ITSN1_S989	397214	57925.4	287044	22606.7	0.193	-1.33	386829	49204.6	182136	22419.9	0.00687	-2.12	0.00660628	Q15811;Q15811-4;Q15811-8;Q15811-9	STSMDSGSSESPASLKR;STSMDSGSSESPASLK
IWS1_S196	25690.1	3975.27	36639.4	4069.99	0.0831	1.5	23949.4	2247.52	14640.8	2491.84	0.047	-1.75	0.000742926	Q96ST2	HQASDSENEEPPKPR
KANK1_S1331	32774	2109.21	40108.5	3202.62	0.249	1.21	33447.2	4020.41	19678.5	2269.18	0.0116	-1.7	0.000240759	Q14678;Q14678-2	AQSPGTPR
KDM1B_S13	18034.4	2336.41	27018.4	2988.19	0.0676	1.52	17275.3	1491.19	9644.45	1531.29	0.024	-1.88	0.000393652	H0Y6H0;Q8NB78	KASFDHSPDSLPLR
KDM2A_728	253248	32082.5	266297	24376.3	0.67	1.1	236520	10249.8	154112	36041.2	0.0478	-1.76	0.0291798	I3VM54;Q9Y2K7;Q9Y2K7-3	SCDEPLTPPPHSPTSMLQLIHDPVSPR
KIAA0930_T175	89466.6	5587.81	136439	19156.6	0.0508	1.44	90539.9	8829.73	55704.1	11265.5	0.0128	-1.76	0.0040179	B0QY16;Q6ICG6;Q6ICG6-2;Q6ICG6-3	VTSFSTPPTPER
KLC1_Y532	47669.8	6678.62	87561.7	18856.6	0.0626	1.78	44630.7	6046.04	23425.6	5440.75	0.0426	-2.12	0.0111331	Q07866-6	YESGPDGGEEDGTGSLKR;YESGPDGGEEDGTGSLK
KMT2D_S4011	17419.4	1622.72	16956	1201.44	0.918	-1.02	17036.7	835.587	11794	1751.33	0.0378	-1.55	0.0370319	O14686;O14686-3	PLQHFSSPGALGPTLLLTGK
KRT18_S319	30054.9	2766.53	30696	2893.87	0.923	1.02	30524.8	4097.13	15786.4	2528.39	0.00667	-1.99	0.00219273	P05783	ASLENSLREVEAR;ASLENSLR
LARP1_S75	466270	106353	408523	21110	0.985	-1	419370	48644.2	178981	33733.2	0.00594	-2.5	0.000303356	Q6PKG0	ESPRPLQLPGAEGPAISDGEEGGGEPGAGGGAAGAAGAGR
LEMD2_S5	9573.63	295.87	9081.66	544.44	0.574	-1.06	9645.66	636.545	6440.27	564.332	0.0039	-1.51	0.00589793	Q8NC56	AGLSDLELRR
LIMA1_S687	591752	38359.6	678135	94240.5	0.468	1.09	590402	39405.3	339963	21767	0.000723	-1.73	0.00856401	Q9UHB6-4	EGHSLEMENENLVENGADSDEDDNSFLK
LMNB1_S393	3.42304e+06	133145	3.51975e+06	213712	0.893	1.02	3.44907e+06	258523	2.38212e+06	382357	0.0149	-1.58	0.0315929	P20700	LKLSPSPSSR;LSPSPSSR
LMO7_Y369	205005	10357.8	234494	34519.8	0.678	1.07	213482	30078.1	134361	12010.6	0.0349	-1.54	0.0237664	E9PMS6	MYSFDDVLEEGKR;MYSFDDVLEEGK;RMYSFDDVLEEGK
LPP_Y346	315425	15839	315169	30698.8	0.85	-1.03	319354	28276.3	204690	14956.8	0.0136	-1.55	0.00901659	Q93052	REPGYTPPGAGNQNPPGMYPVTGPK
LRRFIP1_S115	494038	36915.1	479186	34062.9	0.831	-1.03	494969	45105	329060	38215.9	0.0116	-1.52	0.0135124	Q32MZ4;Q32MZ4-2	NMPGLSAATLASLGGTSSR
LRRFIP2_S320	304071	19858.2	338366	23829.5	0.502	1.11	319917	55925.2	193122	31117.3	0.011	-1.67	0.00399962	Q9Y608;Q9Y608-4	NSASATTPLSGNSSR
LUZP1_S905	82723.5	5197.55	103325	13565.7	0.342	1.21	86166.1	12721.8	43910.6	6197.97	0.0075	-1.96	0.00278068	Q86V48;Q86V48-2;Q86V48-3	SHSAPSEVGFSDAR
MACF1_S4528	137899	29248.7	96322.3	24055.6	0.236	-1.63	133019	35319.4	35700.6	5222.8	0.0162	-3.44	0.040464	H3BQK9	SMDAMSSPTK
MAGI3_S953	11183.7	1185.63	12007	1015.99	0.703	1.07	11164.3	1244.45	7275.85	1179.72	0.0348	-1.64	0.0113931	Q5TCQ9;Q5TCQ9-1	QSPALQHR
MAP1A_S1502	152315	6454.59	196657	8232.82	0.137	1.29	154706	13707.1	110653	27676.4	0.0287	-1.58	0.0252367	E9PGC8;P78559;P78559-2	EEMGHLMQAEDTSHHTAPMSVPEPHAATASPPTDGTTR
MAP1B_S1415	21627.5	1494.03	31057.8	3619.52	0.0703	1.39	22008.2	2547.29	11472.4	2328.51	0.00181	-2.08	0.000776813	P46821	SPPLIGSESAYESFLSADDKASGR
MAP1B_S1793	391455	67162.7	237814	28582.6	0.107	-1.61	367019	34850.6	127991	23706	0.00306	-3.07	0.0119805	P46821	ESSPLYSPTFSDSTSAVK
MAP3K20_S720	43770.7	3175.27	40677.7	3117.42	0.584	-1.08	43816.2	3785.72	26246.2	2801.92	0.00395	-1.69	0.00489249	Q9NYL2	VSQSALNPHQSPDFK
MAP4K4_S981	17818	1750.79	22881.9	1492.86	0.149	1.3	18237.7	2566.85	10637.1	1565.96	0.0166	-1.73	0.000125801	A0A0D9SEY1;O95819-3	KGSVVNVNPTNTRPQSDTPEIR
MAP4_S1679	24625.2	2206.76	30657.3	3011.69	0.115	1.24	24353.3	1815.26	15426.6	868.637	0.00759	-1.57	0.0011988	E7EVA0	KVDLTLLSPK;VDLTLLSPK
MAP7_S209	33452	1529.46	32764.2	1655.72	0.923	-1.02	34597.3	4763.51	20321.8	3377.44	0.0247	-1.88	0.0120145	Q14244	LSSSSATLLNSPDR
MARK3_S454	217085	30390.6	212908	33776.8	0.956	-1.02	218933	41808.3	99904	27380.4	0.00937	-2.68	0.0232974	A0A7I2V2E3;A0A7I2V2N8;A0A7I2V3B9;A0A7I2V3I9;A0A7I2V4G7;A0A7I2V4T2;A0A7I2V5G3;A0A7I2V639;A0A7I2YQF7;H0YKP9;J3KNR0;P27448;P27448-2;P27448-3;P27448-4	TATYNGPPASPSLSHEATPLSQTR
MBD1_S388	23713.2	2806.81	41243.4	7715.59	0.106	1.54	23390.1	2884.38	12295.5	1410.71	0.0449	-1.9	0.00691739	Q9UIS9;Q9UIS9-12;Q9UIS9-5;Q9UIS9-9	LLPSVWSESEDGAGSPPPYR
MCC_S55	187165	28950.4	329065	70253.9	0.142	1.71	169315	14550.2	83290.7	22805.8	0.0364	-2.54	0.00969257	D6REY2;P23508;P23508-2	SELSQSQHEVNEDSR
MED19_S194	241719	21745.3	299444	50708.4	0.44	1.17	248739	38926.5	152146	22600.3	0.0394	-1.67	0.0251283	A0JLT2;J3KR33	TQDPVPPETPSDSDHK
METTL17_S31	279243	18639.3	287233	17281.8	0.903	1.03	286387	37731.8	153057	36194.4	0.0177	-2.14	0.0116636	G3V4H5	DISAQRRSAPGSPR
METTL17_S36	279243	18639.3	287233	17281.8	0.903	1.03	286387	37731.8	153057	36194.4	0.0177	-2.14	0.0116636	G3V4H5	DISAQRRSAPGSPR
MEX3C_S537	2.57931e+06	453288	3.17838e+06	361627	0.435	1.31	2.51702e+06	442653	1.09626e+06	338299	0.026	-2.62	0.00124899	Q5U5Q3	RGSQPSTPRLSPTFPESIEHPLAR
MEX3C_S545	3.1809e+06	663845	3.04075e+06	433178	0.937	1.03	3.1114e+06	671480	1.40615e+06	588861	0.02	-2.63	0.0497992	Q5U5Q3	RGSQPSTPRLSPTFPESIEHPLAR
MEX3C_T547	1.04916e+06	136821	1.25268e+06	180781	0.473	1.2	1.01471e+06	116962	586875	98597.3	0.0466	-1.84	0.00845381	Q5U5Q3	RGSQPSTPRLSPTFPESIEHPLAR
MTCL1_S1678	36863.6	4730.8	37447.8	5628.77	0.928	-1.02	36021.9	3503.95	17747.9	3150.61	0.00581	-2.13	0.0113982	Q9Y4B5	AGGGATPVSSPSR
MYO18A_S1998	87539.2	5001.85	90557.9	10227.3	0.986	-1.01	93624.5	16654.9	45408.5	9101.77	0.0196	-2.47	0.0063877	Q92614	AASDDGSLK
MYO18A_Y2039	4.50256e+06	611788	8.08463e+06	2.31683e+06	0.194	1.56	5.10896e+06	1.58012e+06	1.75479e+06	380356	0.0186	-2.71	0.0293473	Q92614	YSHSYLSDSDTEAK
MYO1C_S6	82260.3	4268.74	107394	12471.8	0.103	1.27	83513.3	8450.53	54074.1	4469.23	0.0176	-1.53	0.00320299	O00159-3	ASALGSDGVR;YRASALGSDGVR
MYO9B_S1992	248388	17078.2	348114	23382.9	0.082	1.41	261477	43613.5	152153	7602.15	0.0411	-1.62	3.34159e-05	M0R0P8;M0R300;Q13459;Q13459-2	GSDEENLDSETSASTESLLEER;LPELDPRGSDEENLDSETSASTESLLEER
MYRF_S261	208872	35728.9	187960	38686.7	0.663	-1.14	210472	44110.7	82410.7	11210.8	0.0188	-2.39	0.0301683	Q9Y2G1;Q9Y2G1-2	HSESPPSTLNAQMLNGMIK
NAV1_S1059	63116.6	1691.61	73346.8	6817.05	0.279	1.13	63708.6	4477.45	36222.7	2854.57	0.000299	-1.77	0.000654192	Q8NEY1-2	SGSFRDPTDDVHGSVLSLASSASSTYSSQIR
NCOR1_S1756	110625	14260.8	135765	19574.9	0.583	1.18	111347	19378.3	59350.9	14741.8	0.0269	-2.3	0.00900196	O75376;O75376-2	SPSPSVR
NDRG1_S333	704959	55599.6	800970	33450	0.466	1.15	751030	129520	425935	33080.2	0.0424	-1.64	4.55893e-06	Q92597	SRTASGSSVTSLDGTR;TASGSSVTSLDGTR
NDRG2_S338	276520	40802.8	269195	14060.1	0.803	1.06	254969	18577.3	141191	19914.4	0.0334	-1.87	0.000436187	Q9UN36;Q9UN36-2;Q9UN36-3;Q9UN36-4;Q9UN36-5;Q9UN36-6	TASLTSAASVDGNR
NME1_S122	76135.2	6332.38	96275.9	6148.21	0.133	1.28	75948.1	6411.16	37157.3	2669.16	0.000944	-2.03	7.44081e-06	P15531;P15531-2	NIIHGSDSVESAEK
NPAT_S150	53244.2	1376.35	56674.5	4497.85	0.607	1.04	53439.4	2597.38	34852.4	2425.99	0.000213	-1.54	0.00148824	H0YET3;Q14207	KVSPTEIVLESFHK
NPM1_T95	119822	47580.5	599496	240661	0.16	2.84	103025	28039.1	26150.1	14109	0.0395	-6.44	0.0487661	A0A7I2V5S2;P06748	MSVQPTVSLGGFEITPPVVLR
NR3C2_S283	24643.5	1197.51	21611.8	1827.4	0.326	-1.17	24918.2	2087.78	14004.5	2411.76	0.0018	-1.91	0.0306371	P08235;P08235-2;P08235-3;P08235-4	SPVSSPNNVTLR
NR3C2_S287	24643.5	1197.51	21611.8	1827.4	0.326	-1.17	24918.2	2087.78	14004.5	2411.76	0.0018	-1.91	0.0306371	P08235;P08235-2;P08235-3;P08235-4	SPVSSPNNVTLR
NRDC_S96	153741	29514.5	132972	16524.4	0.695	-1.11	139171	9076.82	71313.1	17367.2	0.015	-2.23	0.0252447	O43847;O43847-2	LGADESEEEGRRGSLSNAGDPEIVK
NUP153_S217	1.24688e+06	88947.3	1.56927e+06	174016	0.441	1.22	1.5449e+06	544943	694975	222583	0.00506	-2.54	0.0110471	P49790;P49790-3	SHSLSQHTATSSK
OBSCN_S5033	28712.5	2603.2	34888.3	2597.9	0.26	1.24	27891.9	1379.61	17341.1	2018.57	0.0293	-1.66	0.000182375	A0A7P0Z489;A6NGQ3;Q5VST9;Q5VST9-2;Q5VST9-6	LQSLEQETGDIAR
OSBPL9_S329	1.19704e+06	452074	2.37936e+06	390003	0.0507	2.53	1.08829e+06	404649	185492	36251	0.00549	-5.17	0.000767944	Q96SU4;Q96SU4-2;Q96SU4-3;Q96SU4-6;Q96SU4-7	LIDSSGSASVLTHSSSGNSLKR;LIDSSGSASVLTHSSSGNSLK
PAFAH1B2_S2	89181.3	6453.7	105484	9081.61	0.275	1.18	88119.5	4803.67	61945.2	8855.79	0.0239	-1.51	0.00510444	P68402	SQGDSNPAAIPHAAEDIQGDDR
PAK1_S156	50296.6	3455.01	50763.4	4354.16	0.974	-1.01	51644.8	7185.63	31485.5	2608.69	0.0311	-1.6	0.00297651	Q13153	SAEDYNSSNALNVK
PALMD_S364	66742	5567.75	87157.9	9217.51	0.157	1.29	67303.5	7969.61	42543.7	9327.13	0.0146	-1.74	0.00548079	Q9NP74;Q9NP74-2;Q9NP74-3	DAPSPKPR
PAPSS2_S92	18255.4	1354.38	23214.5	2429.99	0.268	1.25	18516	2158.92	9015.81	1349.56	0.00259	-2.19	0.000384487	O95340;O95340-2	NLGFSPGDREENIR
PDXDC1_T761	71634.8	9079.31	88051	11779.1	0.532	1.22	84186.9	20386.8	18671.7	3975.91	0.000894	-4.09	0.000415232	H3BND4;Q6P996;Q6P996-3;Q6P996-4;Q6P996-5	LSSGPEQITLEASSTEGHPGAPSPQHTDQTEAFQK
PEX14_S252	424241	111027	527649	94708.7	0.508	1.31	440518	125412	161268	34105.1	0.0471	-2.74	0.00568887	O75381;O75381-2	SPSPSSPAAVNHHSSSDISPVSNESTSSSPGK
PHLDB2_S493	36895.8	2446.43	43904.2	2507.95	0.205	1.19	36522	1641.19	24681.7	2815.97	0.0137	-1.54	0.000336365	E9PFQ4;Q86SQ0;Q86SQ0-2;Q86SQ0-3	LQLSDEESVFEEALMSPDTR
PITPNM2_S1277	1655.92	141.114	1552.46	82.64	0.795	-1.05	1696.14	250.768	1008.63	164.247	0.0252	-1.73	0.0195475	Q9BZ72;Q9BZ72-3	KGSFGLPGQGDFLR
PKP2_S203	27523.2	1632.75	28028	1305.07	0.856	1.02	27843.9	2661.43	17021.9	1928.98	0.00231	-1.65	0.00100466	Q99959;Q99959-2	SEIVGVSR
PKP2_S312	182275	24252	186331	22170.3	0.934	1.02	176135	16221.4	102308	15704.5	0.0367	-1.78	0.00959645	Q99959;Q99959-2	EAGPSVAVDSSGRR;EAGPSVAVDSSGR
PKP2_Y86	479060	53227.8	532603	68803.1	0.591	1.09	458302	10891.3	227380	27745.7	0.000781	-2.08	0.00254518	Q99959;Q99959-2	TSSVPEYVYNLHLVENDFVGGRSPVPK;TSSVPEYVYNLHLVENDFVGGR
PKP3_S238	189243	11904.6	224399	28528.7	0.534	1.13	200149	32404	116964	24838.7	0.0143	-1.8	0.0149023	Q9Y446;Q9Y446-2	AGGLDWPEATEVSPSR
PLD1_Y42	9211.95	855.988	10365.4	813.994	0.53	1.14	9528.93	1694.2	5185.21	844.255	0.0138	-1.9	0.000927114	Q13393;Q13393-2;Q13393-4	ELHFEGEEVDYDVSPSDPK
PLEKHA4_S292	354555	66457.3	521707	150756	0.345	1.34	297017	18653.4	158404	36913.5	0.0488	-2.12	0.0480496	Q9H4M7	QTLSRPPTPR
PLEKHA4_T296	354555	66457.3	521707	150756	0.345	1.34	297017	18653.4	158404	36913.5	0.0488	-2.12	0.0480496	Q9H4M7	QTLSRPPTPR
PLEKHA7_S1022	125666	10332.5	150267	17174.4	0.542	1.17	138278	27096.5	75567.8	16784.9	0.0437	-1.89	0.00921861	E9PKC0;Q6IQ23;Q6IQ23-2	GLSGSTSR
PPP1R14A_S134	581745	24483.9	545522	81038.5	0.551	-1.15	624436	103558	271094	43629.4	0.00552	-2.3	0.0131901	Q96A00;Q96A00-2	QPSPSHDGSLSPLQDR
PPP1R14A_S136	1.3084e+06	114049	1.32411e+06	165342	0.874	-1.03	1.31147e+06	140994	608728	66328.5	0.000976	-2.15	0.00296789	Q96A00;Q96A00-2	QPSPSHDGSLSPLQDR
PPP1R7_S37	13500.8	705.968	16138.8	877.129	0.148	1.19	13595	1156.42	8096.85	550.146	0.00142	-1.67	7.8728e-06	Q15435	HSSGIVADLSEQSLK
PRAG1_S743	62423.2	10255.1	95217.1	9370.84	0.0514	1.59	59813.9	6993.28	27515.1	4273.21	0.00643	-2.25	7.48854e-05	Q86YV5	VSQGSAESLSPSFR
PRAG1_Y413	169848	25408.7	256935	54672.7	0.129	1.49	163396	23496.8	82976.7	15590.7	0.0192	-2.13	0.015336	Q86YV5	EATQPEPIYAESTK
PRKDC_T2671	64822.2	7212.91	109195	22137.4	0.0562	1.54	64749.9	8595.65	35874.6	6154.97	0.016	-1.94	0.0126667	P78527	SSFDWLTGSSTDPLVDHTSPSSDSLLFAHK
PRRC2B_S1136	106094	13246.8	109287	29205.2	0.488	-1.19	105118	13338.5	36376	7704.3	0.00111	-3.05	0.0424185	Q5JSZ5	VASETHSEGSEYEELPK
PSEN1_S353	18553.3	931.597	17404	827.213	0.611	-1.06	18455.4	744.007	12492.6	1340.19	0.0082	-1.52	0.0129737	P49768;P49768-2;P49768-7	DSHLGPHRSTPESR
PTPN13_S1210	47633.4	5215.62	66223.6	7633.26	0.134	1.39	48571.6	7830.47	28590.9	5107.23	0.0363	-1.74	0.00162548	Q12923-3	HISENSFGPSGGLR
PXN_S226	142017	10076	194478	26197	0.242	1.29	154201	33302.8	80637.2	10317.1	0.0268	-1.81	0.00289058	A0A1B0GTU4	GLEDVRPSVESLLDELESSVPSPVPAITVNQGEMSSPQR
PXN_S83	247621	41371.1	326398	85708.9	0.989	1	289889	100440	100799	16548.7	0.0392	-2.44	0.0341086	A0A1B0GTU4	FIHQQPQSSSPVYGSSAK
RAB11FIP5_S397	35691.5	1816.61	41902.6	3089.98	0.191	1.16	35846.6	2573.47	24786.6	4011.39	0.00561	-1.51	0.00686261	A0A1B0GTL5	SNSSSEAVLGQEELSAQAK
RAB11FIP5_S938	206549	17958.1	243236	20179.4	0.229	1.19	201225	10209.7	132038	5720.83	0.0197	-1.52	0.000698782	A0A1B0GTL5	GPETEGEDASPSALVVGPPETK
RALGAPA2_T183	8387.77	512.835	9966.37	561.432	0.278	1.19	8376.43	554.163	5274.97	833.863	0.0121	-1.67	0.00110369	H7C1F9;Q2PPJ7;Q2PPJ7-2;Q2PPJ7-3	SHSNSSTLSDR
RASAL2_S776	90968	5137.57	83539.1	6662.2	0.51	-1.11	90774.4	5003.9	57013.6	6768.13	0.011	-1.64	0.0167151	Q9UJF2-2	FTEHNSSPNVSGSLSSGLQK
RBM14_Y558	821746	86701.4	846564	67811.8	0.764	1.05	794441	37541.5	531533	60186.2	0.029	-1.53	0.00460776	Q96PK6	GQPGNAYDGAGQPSAAYLSMSQGAVANANSTPPPYER
RCC1_T120	59314.8	4139.85	93629.1	14753.8	0.196	1.47	62445.7	11201.4	33884.2	7865.02	0.0373	-2.13	0.00478555	C9JW69;P18754;P18754-2	DTSVEGSEMVPGK
REM2_S295	366100	106484	340414	63342.5	0.935	1.06	442785	207864	116868	41260.3	0.0489	-6.17	0.0126554	Q8IYK8	NHAGGQRPDPGSPEGPAPPAR
RETREG2_S132	17336.4	647.861	18990.7	1853.83	0.807	1.06	21563.1	6643.03	8535.68	1015.07	0.0197	-2.09	0.000502212	Q8NC44	FLPDVSASSPEEPHSDSEGAGSGAR
RFC1_S69	12345.1	3072.77	12332.6	3315.26	0.853	-1.06	10393	905.505	3702.91	624.78	0.0126	-2.96	0.0355915	P35251;P35251-2	IIYDSDSESEETLQVK
RFC1_Y67	12345.1	3072.77	12332.6	3315.26	0.853	-1.06	10393	905.505	3702.91	624.78	0.0126	-2.96	0.0355915	P35251;P35251-2	IIYDSDSESEETLQVK
RGPD8_T659	35735.7	3259.08	38128.2	1804.04	0.654	1.09	35442	2988.23	19275.1	4331.76	0.00362	-2.01	0.00548653	J3KQ37;O14715;Q99666	YSPETPPR
RILP_S180	23670.6	2253.55	36570.2	9641.1	0.252	1.36	23204.8	1544.57	13223	2430.78	0.0492	-1.89	0.0473084	A0A0J9YWQ1;I3L1U0;Q96NA2;Q96NA2-2	AESSEDETSSPAPSK
RNASEH1_S74	32312.2	2453.28	32141.2	2318.86	0.99	-1	32694.5	3752.24	20865.2	3802.37	0.00619	-1.66	0.0333558	O60930	SASPEVSEGHENQHGQESEAK
RNASEH1_S76	32312.2	2453.28	32141.2	2318.86	0.99	-1	32694.5	3752.24	20865.2	3802.37	0.00619	-1.66	0.0333558	O60930	SASPEVSEGHENQHGQESEAK
RPRD2_S593	1.08258e+06	63669.9	1.00616e+06	59947.6	0.54	-1.08	1.08818e+06	91010	723017	92097.6	0.00487	-1.55	0.0299062	Q5VT52;Q5VT52-2;Q5VT52-3	SFNYSPNSSTSEVSSTSASK
RPS3A_S236	527008	59222.5	497244	43640.6	0.742	-1.05	513070	31397.6	320452	59147	0.00638	-1.75	0.0373548	P61247	LMELHGEGSSSGK
RPS3A_S237	460290	33962.7	433178	43592.7	0.564	-1.09	455243	26548.6	289939	27724.6	0.0102	-1.59	0.0178225	P61247	LMELHGEGSSSGK
RPS8_S159	27977.1	1500.75	35292.3	5487.83	0.438	1.19	28759.3	3766.92	15569.1	2644.36	0.0118	-2.03	0.00903884	P62241;Q5JR95	ISSLLEEQFQQGK
RTKN_S242	157258	4138.22	173642	12379.8	0.649	1.09	160203	14791.3	85520.4	13317.3	0.0051	-1.97	0.000471884	Q9BST9	ASLDSAGGSGSSPILLPTPVVGGPR
SACS_S1779	4996.28	496.714	5103.39	708.447	0.949	-1.01	5052.38	715.53	2564.27	456.581	0.00769	-2.05	0.0114935	Q9NZJ4;Q9NZJ4-2	IADLQSPLFR
SCARF2_S718	1.91968e+06	126110	2.29699e+06	193770	0.331	1.19	2.00733e+06	346100	1.20762e+06	160997	0.027	-1.64	0.00098941	Q96GP6;Q96GP6-2	SAHTVEHGSPR
SEC16A_S314	78131.3	4726.11	113201	15826.5	0.0757	1.38	79986.4	9783.47	50720	6473.63	0.0341	-1.59	0.00511278	O15027	IVNHWASPELR
SETD2_S388	41317.1	3629.85	43569.1	2760.21	0.681	1.07	41004.2	3553.27	28191	4518.72	0.0262	-1.57	0.0183704	H7C3H4;Q9BYW2	KSESPFRETEPLVSPHQDK;SESPFRETEPLVSPHQDK
SETD2_T383	31818.6	2609.79	32970.1	2149.84	0.774	1.05	31725.4	2885.33	22024.5	3271	0.0293	-1.54	0.0207352	H7C3H4;Q9BYW2	KSESPFRETEPLVSPHQDK;SESPFRETEPLVSPHQDK
SH3BP4_S131	23870.7	2100.46	26347	1957.27	0.507	1.11	23890.4	2273.43	15039.4	1398.06	0.0183	-1.58	0.000549339	Q9P0V3;Q9P0V3-2	NSTLSDSGMIDNLPDSPDEVAK
SH3KBP1_S163	52700.7	12047.2	74172.7	21626.3	0.41	1.39	47910.1	8193.91	16697.5	3121.67	0.0276	-2.97	0.0326916	Q5JPT2;Q96B97;Q96B97-2	ETTGSESDGGDSSSTK
SHANK2_S43	89851.6	6312.82	94025.8	6457.08	0.765	1.05	89111.2	5380.49	47278	6627.04	0.00124	-1.96	0.00031811	Q9UPX8;Q9UPX8-3	SNSDNNLNASAPDWAVCSTATSHR
SHROOM2_T223	103804	21212.2	123174	25739.4	0.605	1.16	99367.7	17799.9	25616	4878.38	0.000639	-3.94	0.00655477	Q13796	DSAYGSFSTSSSTPDHTLSK;RDSAYGSFSTSSSTPDHTLSK
SLAIN2_S323	379572	69045.4	441137	82592.1	0.712	1.11	388540	92928	196669	45182.1	0.0327	-2.11	0.0256893	Q9P270	GTFSDQELDAQSLDDEDDNMHHAVYPAVNR;RGTFSDQELDAQSLDDEDDNMHHAVYPAVNR
SLAIN2_Y336	218494	48001.7	224454	32184.6	0.799	1.07	206485	38850.3	98448.3	27281.9	0.00601	-2.49	0.0113481	Q9P270	GTFSDQELDAQSLDDEDDNMHHAVYPAVNR;RGTFSDQELDAQSLDDEDDNMHHAVYPAVNR
SLC7A6OS_S308	30251.4	3166.97	35752.4	5021.87	0.479	1.15	29744.3	2661.45	18150	1272.61	0.0443	-1.62	0.00960081	Q96CW6	EFGYDSPHDLDSD
SNX15_T229	188396	21218.2	160473	21205.7	0.378	-1.19	185422	18419.8	104909	13407.2	0.0193	-1.8	0.0483839	Q9NRS6	EEGAAPSPTHVAELATMEVESAR
SNX27_T215	9221.63	503.405	9694.14	764.538	0.757	1.04	9327	872.079	6400.26	972.809	0.0133	-1.51	0.0232893	Q96L92;Q96L92-3	EFANFTFPR
SPAG9_Y797	88365.1	3900.26	104191	8109.53	0.385	1.16	92564.8	14343.6	54927.7	10890.3	0.00857	-1.78	0.00469748	A0A087X2D8;O60271-2;O60271-4	ETDYPAGEDLSESGQVDK
SPHK2_S193	171569	16039.9	235403	44703.6	0.371	1.23	173663	20923.9	104737	23204.5	0.0389	-1.81	0.0262852	E9PCV4;M0R344;Q9NRA0;Q9NRA0-2;Q9NRA0-4;Q9NRA0-5	AKSELTLTPDPAPPMAHSPLHR
SRRM2_S1458	117431	10661	127681	21042.5	0.872	1.03	118482	13766	68734.5	13498.5	0.0181	-1.82	0.0374408	Q9UQ35	DGSGTPSRHSLSGSSPGMK;HSLSGSSPGMK
SRRM2_S377	3.36155e+06	247264	3.76499e+06	230458	0.388	1.13	3.37377e+06	328934	2.21355e+06	175861	0.0165	-1.52	0.000178946	Q9UQ35	HGGSPQPLATTPLSQEPVNPPSEASPTR
SRRM2_S398	1.55017e+06	121319	1.68155e+06	139376	0.593	1.08	1.55441e+06	147839	897274	104123	0.0033	-1.77	0.000741809	Q9UQ35	HGGSPQPLATTPLSQEPVNPPSEASPTR
SRRM2_S990	1.38238e+06	236181	1.58222e+06	249032	0.651	1.16	1.39811e+06	244003	684916	206568	0.0207	-2.55	0.016864	Q9UQ35	QSHSGSISPYPK;VKPETPPRQSHSGSISPYPK
SRRM2_T1177	271494	47506	317812	76757.8	0.675	1.23	272958	59863.6	101740	37630	0.0478	-3.44	0.0300727	Q9UQ35	MALPPQEDATASPPR
STX12_S15	1.30048e+06	298886	1.79021e+06	317515	0.543	1.42	1.20126e+06	299201	215514	77938.8	0.00522	-8.21	0.00141047	Q86Y82	NPGPSGPQLR
STX12_S218	274826	54423.4	352946	70579.5	0.358	1.3	265263	50724.7	106796	25112	0.00844	-2.6	0.00990124	Q86Y82	DLAMMIHDQGDLIDSIEANVESSEVHVER
STX12_S225	560087	115593	735164	135065	0.283	1.36	535010	102231	221100	54088.8	0.00992	-2.57	0.00627392	Q86Y82	DLAMMIHDQGDLIDSIEANVESSEVHVER
SUSD5_S240	689912	64673.8	893635	151649	0.342	1.23	696959	90982.9	356940	39816.7	0.0147	-1.93	0.00914118	O60279	GQGDSSEEAPK;TEADEDRGQGDSSEEAPK
SYNPO_T216	93573.6	19748	121347	20103.7	0.444	1.37	95173.6	24131.7	50173.9	22089.6	0.0487	-2.69	0.0359095	Q8N3V7-2	AAATTPTK
SYNPO_Y548	32863.1	1463.89	39316.2	2467.2	0.244	1.19	34455.3	5260.39	22947.6	3236.64	0.0271	-1.5	0.00239667	Q8N3V7-2	TPPASLYHGYLPENGVLRPEPTK
SYNRG_S772	58403.8	4066.79	55617.5	4811.5	0.732	-1.06	58428.3	4655.13	34155.8	4726.18	0.00729	-1.77	0.00809609	Q9UMZ2;Q9UMZ2-3;Q9UMZ2-4;Q9UMZ2-5;Q9UMZ2-7;Q9UMZ2-8	DNTPSGKSDDDFADFHSSK
SZRD1_S105	551689	48131.7	571384	66184.3	0.953	1.01	539053	28740.3	307397	40978.8	0.00371	-1.81	0.00594047	Q7Z422;Q7Z422-2;Q7Z422-3;Q7Z422-4;Q7Z422-5	ILGSASPEEEQEKPILDRPTR;ILGSASPEEEQEKPILDR;ILGSASPEEEQEK
TAF15_S432	121036	6041.38	130871	20079	0.972	1.01	123604	12763.9	62771.6	13325.7	0.0182	-2.36	0.0159561	Q92804;Q92804-2	SSGGGYSGDR
TANC2_S61	28129.3	2085.67	36559.7	4924.5	0.333	1.24	30611.1	6678.42	14882.8	2325.26	0.0143	-1.99	0.00271141	J3KTM5;J3QQY7	SLPSSPLLTHQSISVR
TBC1D5_S544	239582	56755.2	302588	49887.4	0.223	1.35	214782	25092.1	125824	29014	0.0342	-1.89	0.0110057	Q92609;Q92609-2	NISSSPSVESLPGGR
THRAP3_S624	91950.8	3226.52	84890.6	3873.74	0.498	-1.09	94535.4	10262.7	59375.1	2697.02	0.00576	-1.55	0.000177912	Q9Y2W1	SPSELFAQHIVTIVHHVK
TJP1_S280	50150	5981.26	58235	4883.93	0.509	1.18	51210	8853.45	26861.7	6691.05	0.0191	-2.1	0.00371225	A0A087X0K9;Q07157	ATLLNVPDLSDSIHSANASER
TJP1_S927	1.11714e+06	73869.3	1.38387e+06	125646	0.32	1.22	1.12972e+06	113584	598874	108389	0.00644	-2.01	0.000488536	A0A087X0K9;Q07157	AEASSPVPYLSPETNPASSTSAVNHNVNLTNVR
TMCO1_T109	20048.5	1575.79	23066.4	3201.18	0.656	1.09	20776.6	3355.81	11955.1	1669.61	0.023	-1.73	0.0113533	Q9UM00;Q9UM00-1;Q9UM00-2	ETITESAGR
TMEM40_S147	16294.8	1750.4	18545.3	1933.5	0.534	1.13	15993.4	1320.72	10051.9	1647.66	0.035	-1.7	0.00585117	Q8WWA1;Q8WWA1-2;Q8WWA1-3	RGSDPASGEVEASQLR
TMF1_S72	69769.6	7866.99	89025.2	12477.8	0.25	1.27	66605.6	4119.52	40819.1	5970.91	0.0319	-1.72	0.00600712	A0A2R8Y7M0;P82094;P82094-2	SNTEPQSPPIASPK
TMOD3_T27	65179.4	3288.3	61292.3	4281.32	0.671	-1.07	67539	9296.89	35875.5	6512.15	0.00193	-2.01	0.00974812	Q9NYL9	DLDEDELLGNLSETELK
TNIK_S640	1.57051e+06	78606.7	1.79276e+06	149043	0.403	1.12	1.59675e+06	157727	1.03322e+06	49538.1	0.0172	-1.51	0.0010947	Q9UKE5;Q9UKE5-2;Q9UKE5-4;Q9UKE5-6	QNSDPTSENPPLPTR
TNIK_Y875	37066	7014.64	52510.4	13300.6	0.43	1.31	34441.7	5081.67	18822	5417.68	0.0304	-2.52	0.0431341	Q9UKE5;Q9UKE5-2;Q9UKE5-4;Q9UKE5-6	LIPTGAPGSNEQYNVGMVGTHGLETSHADSFSGSISR
TNIP2_S62	1764.5	205.397	2085.61	353.986	0.694	1.13	1781.78	235.39	865.48	174.456	0.0323	-2.27	0.0114248	D6RGJ2;Q8NFZ5	LAALEGDAAPSLVDALLEQVAR
TNKS1BP1_S1620	461361	33509.1	430743	21942.7	0.689	-1.06	456944	30586.8	281553	18322.4	0.0081	-1.62	0.000215203	Q9C0C2	VPSSDEEVVEEPQSR
TNS2_S455	112425	11181.8	115965	15250.9	0.945	1.02	110275	9867	54580.1	14334.4	0.00634	-2.85	0.01267	Q63HR2;Q63HR2-4;Q63HR2-6	WDSYENFNQHHEDSVDGSLTHTR
TNS2_Y456	168940	12493.8	242257	41395.4	0.144	1.31	167992	12425.1	90075.7	15434.5	0.0034	-2.02	0.0075328	Q63HR2;Q63HR2-4;Q63HR2-6	WDSYENFNQHHEDSVDGSLTHTR
TOX2_S201	212241	29645.3	250516	21183	0.337	1.26	196719	14585.8	107636	15263.8	0.0298	-1.9	0.000154515	Q96NM4;Q96NM4-2;Q96NM4-3;Q96NM4-4	SSIAHSSPSPPGSK
TOX4_S181	1.35017e+06	155228	1.44163e+06	227016	0.986	1	1.31629e+06	128801	771454	174008	0.0497	-1.91	0.0373565	O94842;O94842-2;O94842-3	LSTTPSPTSSLHEDGVEDFRR
TOX4_T175	4.87107e+06	556893	6.416e+06	1.81765e+06	0.785	1.09	5.12957e+06	982507	2.04105e+06	364338	0.0234	-2.55	0.0477509	O94842;O94842-2;O94842-3	LSTTPSPTSSLHEDGVEDFRR
TPM1_S87	28797.7	2968.04	31614.6	4437.78	0.752	1.07	28991.9	4080.78	16486.2	1800.22	0.0462	-1.72	0.0113408	P09493-3	ATDAEADVASLNR
TRIM24_S664	204447	39361.3	232692	71654.3	0.588	-1.26	195142	38597	61504.1	18702.8	0.00517	-4.66	0.0498198	O15164;O15164-2	TVQSPNSSVPSPGLAGPVTMTSVHPPIR
TRIM24_S667	525031	88622.2	726317	227664	0.834	-1.08	643269	265130	183145	53006.9	0.00773	-3.67	0.0496512	O15164;O15164-2	TVQSPNSSVPSPGLAGPVTMTSVHPPIR
TRIP10_S299	288439	23674.8	261309	16715.5	0.519	-1.1	286046	21188.9	187866	18669	0.0178	-1.54	0.0135224	Q15642;Q15642-2;Q15642-3;Q15642-4;W4VSQ9	APSDSSLGTPSDGRPELR
TSC22D4_S49	25173.1	3172.35	27715.3	3719	0.799	1.08	28020.6	6171.61	10284.3	2197.07	0.0153	-2.63	0.00200615	Q9Y3Q8	LPNGEPSPDPGGKGTPR
TSC22D4_T57	25173.1	3172.35	27715.3	3719	0.799	1.08	28020.6	6171.61	10284.3	2197.07	0.0153	-2.63	0.00200615	Q9Y3Q8	LPNGEPSPDPGGKGTPR
TTN_S308	64858.1	11003.1	82292.6	10265.9	0.41	1.31	66221.9	15801.4	29885.4	7202.27	0.0272	-2.46	0.00136414	A0A0A0MTS7;Q8WZ42;Q8WZ42-11;Q8WZ42-12;Q8WZ42-13;Q8WZ42-2;Q8WZ42-4;Q8WZ42-5;Q8WZ42-7;Q8WZ42-8	SVSPAAR
TUT4_S104	26855.7	1600.51	28778	5027.68	0.775	-1.08	28761.3	4642.35	14060.3	2764.9	0.0215	-2.19	0.0271085	A0A0C4DFM7;E9PKY2;E9PRG2;Q5TAX3;Q5TAX3-2;X6R5G7	KFPNSPVK
U2SURP_S810	146839	11309.4	125305	9939.71	0.317	-1.17	145763	12403.7	88486.7	8247.64	0.0106	-1.65	0.0146108	E7ET15;O15042;O15042-2	SEEHHLYSNPIK
UBR4_T2715	389644	67219.8	771147	252415	0.463	1.41	412245	97104.9	123385	36360.2	0.03	-3.58	0.0373961	Q5T4S7;Q5T4S7-2;Q5T4S7-3;Q5T4S7-4	HVTLPSSPR
UHRF1BP1_S1103	96525.4	5061.92	88253.5	13414.3	0.499	-1.18	98576.7	11226.9	46966.3	11915.8	0.0041	-2.51	0.0401675	H7C1J4;Q6BDS2	TVSQQSFDGVSLDSSGPEDR
USP20_404	78238.6	6854.39	82585.7	4399.36	0.621	1.08	76824.2	4893.7	44232.3	6533.47	0.00243	-1.8	0.000827518	Q9Y2K6	SSSPCRTPEPDNDAHLR
VIRMA_S138	942953	147988	1.23597e+06	277744	0.781	1.1	871233	66564	399934	74597.4	0.0477	-2.38	0.0197086	Q69YN4;Q69YN4-3	VISHDRDSPPPPPPPPPPPQPQPSLK
ZBTB6_S202	25416.6	4769.23	30460	3893.49	0.557	1.26	26447.1	6255.27	9569.33	2806.61	0.0328	-2.8	0.000991136	Q15916	SPELSTVDIGFK
ZC3H7B_S217	996203	240604	1.12828e+06	271317	0.715	1.17	809748	109758	374980	145565	0.0453	-2.92	0.0335962	Q9UGR2	GSPALLPSTPTMPLFPHVLDLLAPLDSSR
ZDHHC20_S252	83748.4	10371	73299.3	16130.8	0.32	-1.34	88409.5	20713.9	29095.6	7415.97	0.00283	-3.17	0.0327495	B4DRN8;Q5W0Z9	SSGSNQPFPIK
ZNF524_S24	25868.1	3479.3	28472.4	3641.62	0.678	1.09	24321.7	690.769	14558.2	2075.77	0.0242	-1.76	0.0070844	K7EP10;Q96C55	PLALSPPVPR
ZNF800_S426	293373	27924.9	400395	53218.1	0.0998	1.33	297404	42432.7	193953	30446.2	0.0319	-1.56	0.0065039	Q2TB10	VEPADSVESSPPSITHSPQNELK
ZRANB2_T303	287496	26464.2	312449	30081.4	0.628	1.09	281177	16844.9	150562	33131.9	0.00219	-2.11	0.00392897	O95218-2	TRSRSPESQVIGENTK
