# Supplementary material for: Cell-intrinsic insulin signaling defects in human iPS cell–derived hepatocytes in type 2 diabetes
Source: J Clin Invest. 2025 Apr 15;135(8):e183513. doi: 10.1172/JCI183513 (PMC11996863; doi:10.1172/JCI183513)
Supplement: Supplemental table 5 [file jci-135-183513-s180.xlsx]

## Sheet: Table5_bas_t2d_stats
Table S5: Basal phosphorylation changes seen in Control and T2D (Raw values are expressed in log2 mean)
Protein	Site	Control		T2D		p value	Fold change (T2D/CTL)	Phosphorylation	UniProtIds	Protein Descriptions	Sequence
		Male	Female	Male	Female
SFSWAP	S807	16.2	15.2	16.4	16.9	0.00288	2.19	Up in T2D	Q12872-2	Isoform 2 of Splicing factor, suppressor of white-apricot homolog	VTASPGTLR
CRIP2	S99	15.4	14.8	15.7	16.9	0.000913	2.46	Up in T2D	H0YFA4;P52943;P52943-2	Cysteine-rich protein 2 (Fragment);Cysteine-rich protein 2;Isoform 2 of Cysteine-rich protein 2	ASSVTTFTGEPNTCPR
TTN	S2072	12.1	11.5	14	15.3	0.000643	8.18	Up in T2D	A0A0A0MTS7;Q8WZ42;Q8WZ42-11;Q8WZ42-12;Q8WZ42-13;Q8WZ42-2;Q8WZ42-4;Q8WZ42-5;Q8WZ42-7;Q8WZ42-8	Titin;Isoform 11 of Titin;Isoform 12 of Titin;Isoform 13 of Titin;Isoform 2 of Titin;Isoform 4 of Titin;Isoform 5 of Titin;Isoform 7 of Titin;Isoform 8 of Titin	IELSPSMEAPK
SLC8A1	S282	15	14.4	16.1	17.5	0.00203	4.26	Up in T2D	E7EV41;P32418;P32418-2;P32418-3;P32418-4;P32418-5	Na(+)/Ca(2+)-exchange protein 1;Sodium/calcium exchanger 1;Isoform 3 of Sodium/calcium exchanger 1;Isoform 7 of Sodium/calcium exchanger 1;Isoform 10 of Sodium/calcium exchanger 1;Isoform 5 of Sodium/calcium exchanger 1	GMIIEHEGDRPSSK
PLN	S16	15.7	16.1	16.1	19.4	0.00239	3.63	Up in T2D	P26678	Cardiac phospholamban	ASTIEMPQQAR;RASTIEMPQQAR
TTN	S308	15.1	15.1	15.8	18	0.00116	3.79	Up in T2D	A0A0A0MTS7;Q8WZ42;Q8WZ42-11;Q8WZ42-12;Q8WZ42-13;Q8WZ42-2;Q8WZ42-4;Q8WZ42-5;Q8WZ42-7;Q8WZ42-8	Titin;Isoform 11 of Titin;Isoform 12 of Titin;Isoform 13 of Titin;Isoform 2 of Titin;Isoform 4 of Titin;Isoform 5 of Titin;Isoform 7 of Titin;Isoform 8 of Titin	SVSPAAR
MYO18A	S338	14.9	15.2	14.9	16.5	0.0455	1.5	Up in T2D	A0A1B0GV45	Unconventional myosin-XVIIIa (Fragment)	SASAADVSR
RCSD1	T94	16.8	16.9	16.9	19.7	0.0648	2.64	Up in T2D	B7ZKW8;Q6JBY9	CapZ-interacting protein	AMVSPFHSPPSTPSSPGVR
OBSCN	S6520	15	13.4	14.5	17.9	0.000806	3.98	Up in T2D	A0A7P0Z489;A6NGQ3;Q5VST9;Q5VST9-2;Q5VST9-6	Obscurin;Non-specific serine/threonine protein kinase;Isoform 2 of Obscurin;Isoform 5 of Obscurin	LQVPGGDSDEDSK
XIRP1	S295	16.4	15.7	17.1	19.5	0.000309	4.74	Up in T2D	Q702N8	Xin actin-binding repeat-containing protein 1	GISLEEGARPDVSATR
XIRP1	S1349	14	13.4	15.1	17.1	0.00433	4.9	Up in T2D	Q702N8	Xin actin-binding repeat-containing protein 1	PLPLSPSFSSEVGQR
NACA	S949	15.1	14.2	15.2	17.8	0.000444	3.47	Up in T2D	E9PAV3	Nascent polypeptide-associated complex subunit alpha, muscle-specific form	GAPTPPAATPPSPK
MYBPC3	S284	15.2	14.3	15.8	18.8	0.000139	6.54	Up in T2D	A0A0A0MQU5;A8MXZ9;F5GZR4;Q14896;Q14896-2	Myosin-binding protein C, cardiac-type;Isoform 2 of Myosin-binding protein C, cardiac-type	ISDSHEDTGILDFSSLLK;RISDSHEDTGILDFSSLLK
TPM1	S247	16.3	15.9	16.9	19.8	0.000132	5.16	Up in T2D	H0YK48	Tropomyosin alpha-1 chain	AISEELDHALNDMTSI
TTN	S35243	14.2	13.3	14.4	17.7	0.00333	5.06	Up in T2D	A0A0A0MTS7;Q8WZ42;Q8WZ42-11;Q8WZ42-12;Q8WZ42-13;Q8WZ42-2;Q8WZ42-4;Q8WZ42-5;Q8WZ42-7;Q8WZ42-8	Titin;Isoform 11 of Titin;Isoform 12 of Titin;Isoform 13 of Titin;Isoform 2 of Titin;Isoform 4 of Titin;Isoform 5 of Titin;Isoform 7 of Titin;Isoform 8 of Titin	VKSPEAVK
TTN	S35255	15.4	15.1	16	18.4	0.00452	4.21	Up in T2D	A0A0A0MTS7;Q8WZ42;Q8WZ42-11;Q8WZ42-12;Q8WZ42-13;Q8WZ42-2;Q8WZ42-4;Q8WZ42-5;Q8WZ42-7;Q8WZ42-8	Titin;Isoform 11 of Titin;Isoform 12 of Titin;Isoform 13 of Titin;Isoform 2 of Titin;Isoform 4 of Titin;Isoform 5 of Titin;Isoform 7 of Titin;Isoform 8 of Titin	SPEPSHPK;VKSPEPSHPK
MYO18A	S211	15.3	15.3	15	16.5	0.182	1.31	Up in T2D	A0A1B0GV45	Unconventional myosin-XVIIIa (Fragment)	ASGLGRESPDSR
MYL7	S22	13.5	13.2	13.1	17.3	0.0165	4.17	Up in T2D	H7BZE4;Q01449	Myosin regulatory light chain 2, atrial isoform (Fragment);Myosin regulatory light chain 2, atrial isoform	GSSNVFSMFEQAQIQEFK
MYO18A	S198	17.1	16.8	17.1	18	0.0212	1.45	Up in T2D	A0A1B0GV45	Unconventional myosin-XVIIIa (Fragment)	TLSPSLSR
KBTBD11	S310	14.8	14	14.8	17.9	0.0374	2.69	Up in T2D	O94819	Kelch repeat and BTB domain-containing protein 11	AGSRPQSPSGDADAR
TTN	S34712	15.3	14.6	14.7	17.7	0.00524	2.37	Up in T2D	A0A0A0MTS7;Q8WZ42;Q8WZ42-11;Q8WZ42-12;Q8WZ42-13;Q8WZ42-2;Q8WZ42-4;Q8WZ42-5;Q8WZ42-7;Q8WZ42-8	Titin;Isoform 11 of Titin;Isoform 12 of Titin;Isoform 13 of Titin;Isoform 2 of Titin;Isoform 4 of Titin;Isoform 5 of Titin;Isoform 7 of Titin;Isoform 8 of Titin	YSSPQAHVK
TCEAL3	T118	13.4	15.1	13.7	14.7	0.783	-1.12	Up in T2D	Q969E4	Transcription elongation factor A protein-like 3	GTDDSPKDSQEDLQER
TCEAL3	S121	15.1	16.5	14.7	15.8	0.419	-1.43	Up in T2D	Q969E4	Transcription elongation factor A protein-like 3	GTDDSPKDSQEDLQER
CAV2	S23	18	18.7	16.6	18.4	0.102	-1.63	Up in T2D	E9PCT3;P51636;P51636-3	Caveolin;Caveolin-2;Isoform C of Caveolin-2	ADVQLFMDDDSYSHHSGLEYADPEK
DKC1	S455	17.4	19.1	17.2	19	0.922	-1.03	Up in T2D	O60832	H/ACA ribonucleoprotein complex subunit DKC1	KRESESESDETPPAAPQLIK;RESESESDETPPAAPQLIK
CDKL5	S488	15.6	16.5	14.5	16.2	0.363	-1.28	Up in T2D	A0A096LNR9;A0A1B0GUM4;A0A669KBC2;O76039;O76039-1	Cyclin-dependent kinase-like 5 (Fragment);Cyclin-dependent kinase-like 5;Isoform 2 of Cyclin-dependent kinase-like 5	SHGALSDSK
HSPG2	S3416	16.5	18	16.5	16.6	0.00942	-2.09	Up in T2D	P98160	Basement membrane-specific heparan sulfate proteoglycan core protein	SIGASVEFHCAVPSDR
SRRM2	S1672	17.9	20.1	18.1	18.8	0.975	1.02	Up in T2D	Q9UQ35	Serine/arginine repetitive matrix protein 2	RGSRSSPEPK
CDC42SE1	S74	16	16.9	15.7	16.5	0.256	-1.22	Up in T2D	Q9NRR8	CDC42 small effector protein 1	DRPWSNSR
RASAL2	S134	14	15.3	13.9	15.4	0.651	-1.1	Up in T2D	Q9UJF2-2	Isoform 2 of Ras GTPase-activating protein nGAP	TVSVPSEGQFPEYPPEGATK
MAP1S	S809	15.5	17.7	15.2	17.1	0.274	-1.52	Up in T2D	Q66K74;Q66K74-2	Microtubule-associated protein 1S;Isoform 2 of Microtubule-associated protein 1S	AGGLGAEETPPTSVSESLPTLSDSDPVPLAPGAADSDEDTEGFGVPR
SYTL4	S274	13.1	14.2	13	14.2	0.924	-1.02	Up in T2D	Q96C24;Q96C24-2	Synaptotagmin-like protein 4;Isoform 2 of Synaptotagmin-like protein 4	SVIDLRPEDVVHESGSLGDR
EPN1	S420	16.5	18	16.1	17.7	0.353	-1.31	Up in T2D	Q9Y6I3;Q9Y6I3-1;Q9Y6I3-3	Epsin-1;Isoform 2 of Epsin-1;Isoform 3 of Epsin-1	TALPTSGSSAGELELLAGEVPARSPGAFDMSGVR;TALPTSGSSAGELELLAGEVPAR
KIAA1522	S152	16.1	17	15.7	16.9	0.887	-1.03	Up in T2D	Q9P206-2	Isoform 2 of Uncharacterized protein KIAA1522	GGWDHGDTQSIQSSR
CDK16	S12	14.5	15.9	14.7	16.1	0.498	1.15	Up in T2D	E5RGN0;E5RJM2;Q00536;Q00536-2;Q00536-3	Cyclin-dependent kinase 16 (Fragment);Cyclin-dependent kinase 16;Isoform 2 of Cyclin-dependent kinase 16;Isoform 3 of Cyclin-dependent kinase 16	QLSMTLR
YAP1	S127	18.5	19.3	18.3	19.4	0.882	1.04	Up in T2D	P46937;P46937-9	Transcriptional coactivator YAP1;Isoform 9 of Transcriptional coactivator YAP1	AHSSPASLQLGAVSPGTLTPTGVVSGPAATPTAQHLR
MAP2	S1950	16.3	16.9	15.6	16.6	0.837	-1.04	Up in T2D	A0A669KB77;P11137;P11137-3	Microtubule-associated protein;Microtubule-associated protein 2;Isoform 3 of Microtubule-associated protein 2	SSVASPR
CDK16	S110	16.5	17.5	16.3	17.6	0.932	1.02	Up in T2D	E5RGN0;E5RJM2;Q00536;Q00536-2;Q00536-3	Cyclin-dependent kinase 16 (Fragment);Cyclin-dependent kinase 16;Isoform 2 of Cyclin-dependent kinase 16;Isoform 3 of Cyclin-dependent kinase 16	KISTEDINK
MAST2	S278	16.3	17.2	16.2	17.5	0.95	-1.02	Up in T2D	Q6P0Q8	Microtubule-associated serine/threonine-protein kinase 2	HFSTESVPDEEGRQSPAMRPR;HFSTESVPDEEGR
FGG	Y448	20	22.1	20.4	22.3	0.86	1.06	Up in T2D	P02679	Fibrinogen gamma chain	QVRPEHPAETEYDSLYPEDDL
USP42	S1219	12.9	14.1	12.9	13.3	0.964	1.01	Up in T2D	Q9H9J4;Q9H9J4-2	Ubiquitin carboxyl-terminal hydrolase 42;Isoform 2 of Ubiquitin carboxyl-terminal hydrolase 42	HQQDSDLSAACSDADLHR
USP42	S1222	12.8	13.9	12.7	13.5	0.695	1.13	Up in T2D	Q9H9J4;Q9H9J4-2	Ubiquitin carboxyl-terminal hydrolase 42;Isoform 2 of Ubiquitin carboxyl-terminal hydrolase 42	HQQDSDLSAACSDADLHR
REPS1	S129	16.4	17.5	16.7	18	0.927	1.02	Up in T2D	H0YDT0;Q96D71-4	RalBP1-associated Eps domain-containing protein 1 (Fragment);Isoform 4 of RalBP1-associated Eps domain-containing protein 1	KGSVSHDTVQPR
CDKL5	S306	16	16.7	15.7	16.7	0.412	-1.13	Up in T2D	A0A096LNR9;A0A1B0GUM4;A0A669KBC2;O76039;O76039-1	Cyclin-dependent kinase-like 5 (Fragment);Cyclin-dependent kinase-like 5;Isoform 2 of Cyclin-dependent kinase-like 5	LLDRSPSR
UBA1	S835	15.3	16.9	15.2	16.3	0.522	-1.13	Up in T2D	P22314	Ubiquitin-like modifier-activating enzyme 1	ATLPSPDKLPGFK;ATLPSPDK
OFD1	T597	13.7	15.5	13.5	15.7	0.976	1.01	Up in T2D	A6NF31;O75665;O75665-3	Oral-facial-digital syndrome 1 protein;Isoform 3 of Oral-facial-digital syndrome 1 protein	RLSSTPLPK
SYAP1	T248	22.9	23.8	23	23.9	0.418	1.09	Up in T2D	Q96A49	Synapse-associated protein 1	PKTPPVVIK;TPPVVIK
SLX4IP	S396	15.9	17.7	15.8	18.2	0.86	1.08	Up in T2D	Q5VYV7	Protein SLX4IP	LSTIQNSPTK
CDKL5	S468	16.7	17.8	16.6	17.6	0.728	-1.07	Up in T2D	A0A096LNR9;A0A1B0GUM4;A0A669KBC2;O76039;O76039-1	Cyclin-dependent kinase-like 5 (Fragment);Cyclin-dependent kinase-like 5;Isoform 2 of Cyclin-dependent kinase-like 5	HSYIDTIPQSSR
U2AF1L5;U2AF1	S61	14.2	15.8	14.5	16	0.622	-1.16	Up in T2D	P0DN76;Q01081	Splicing factor U2AF 35 kDa subunit-like protein;Splicing factor U2AF 35 kDa subunit	NPQNSSQSADGLR
GYG2	S468	17.4	18.5	17.5	19.2	0.281	1.34	Up in T2D	O15488;O15488-2;O15488-3	Glycogenin-2;Isoform Beta of Glycogenin-2;Isoform Gamma of Glycogenin-2	ELSPEEERR;ELSPEEER
NRBP2	T409	15.9	16.5	15.7	16.8	0.379	1.18	Up in T2D	Q9NSY0	Nuclear receptor-binding protein 2	AKTPTPEPFDSETR
NRBP2	T411	15.9	16.5	15.7	16.8	0.379	1.18	Up in T2D	Q9NSY0	Nuclear receptor-binding protein 2	AKTPTPEPFDSETR
FGA	S524	18	20.9	18.6	21.4	0.138	1.63	Up in T2D	P02671	Fibrinogen alpha chain	HPDEAAFFDTASTGK;HRHPDEAAFFDTASTGK
FGG	S446	17.8	19.5	17.8	19.5	0.804	-1.08	Up in T2D	P02679	Fibrinogen gamma chain	QVRPEHPAETEYDSLYPEDDL
FGG	Y448	17.8	19.5	17.8	19.5	0.804	-1.08	Up in T2D	P02679	Fibrinogen gamma chain	QVRPEHPAETEYDSLYPEDDL
PEX1	1159	15.1	16.3	15.1	17	0.314	1.25	Up in T2D	A0A0C4DG33;O43933;O43933-2	Peroxin-1;Peroxisome biogenesis factor 1;Isoform 2 of Peroxisome biogenesis factor 1	TASQEGCQELTQEQR
RNF123	S565	14.8	15.7	15	16.3	0.333	1.21	Up in T2D	C9J266;C9JS59;Q5XPI4;Q5XPI4-2	E3 ubiquitin-protein ligase RNF123;Isoform 2 of E3 ubiquitin-protein ligase RNF123	TLSVEQR
SORBS2	S174	13.9	15	14	15.7	0.629	1.17	Up in T2D	H7BZK1	Sorbin and SH3 domain-containing protein 2 (Fragment)	PASLYQSSIDR;SSILQHERPASLYQSSIDR
;VPS4A	S114	18.6	20.7	18.7	21.4	0.528	1.51	Up in T2D	I3L4J1;Q9UN37	Vesicle-fusing ATPase (Fragment);Vacuolar protein sorting-associated protein 4A	ENQSEGKGSDSDSEGDNPEK
MKNK2	S74	16.9	17.6	17	17.8	0.669	1.04	Up in T2D	Q9HBH9	MAP kinase-interacting serine/threonine-protein kinase 2	ATDSFSGR
KANK4	S163	17.2	18.5	17.2	18.4	0.84	-1.04	Up in T2D	Q5T7N3	KN motif and ankyrin repeat domain-containing protein 4	ASSMPATLLHSR
ALB	109	13.4	14.9	13.1	15.3	0.841	1.07	Up in T2D	P02768	Albumin	TCVADESAENCDK
PACS1	S781	16.9	17.8	16.6	18	0.907	-1.03	Up in T2D	Q6VY07;Q6VY07-2	Phosphofurin acidic cluster sorting protein 1;Isoform 2 of Phosphofurin acidic cluster sorting protein 1	VGLVEDSPSTAGDGDDSPVVSLTVPSTSPPSSSGLSR
TRIM9	T41	13.7	16	13.2	15.9	0.41	-1.38	Up in T2D	Q9C026;Q9C026-4;Q9C026-5	E3 ubiquitin-protein ligase TRIM9;Isoform 4 of E3 ubiquitin-protein ligase TRIM9;Isoform 5 of E3 ubiquitin-protein ligase TRIM9	NILVQTPESESPQSHR
GIT2	T640	14.1	15.1	13.5	15.4	0.149	-1.36	Up in T2D	Q14161;Q14161-3	ARF GTPase-activating protein GIT2;Isoform 3 of ARF GTPase-activating protein GIT2	SMVWPGDGLVPDTAEPHVAPSPTLPSTEDVIR
PRKAA2	S377	16.3	16.7	15.5	17.2	0.848	1.05	Up in T2D	A0A087WXX9;P54646	5'-AMP-activated protein kinase catalytic subunit alpha-2	MPPLIADSPK
AHNAK	S2580	13.4	14.3	13.2	15.2	0.792	1.07	Up in T2D	Q09666	Neuroblast differentiation-associated protein AHNAK	ISMPDFDLHLK
AHNAK	S819	13.7	14.3	13.6	14.9	0.432	1.2	Up in T2D	Q09666	Neuroblast differentiation-associated protein AHNAK	ISMPDVDLHLK
ARAF	S157	16.3	16.9	15.9	17.6	0.466	1.29	Up in T2D	P10398	Serine/threonine-protein kinase A-Raf	QQFYHSVQDLSGGSR
CLDN6	S208	16.8	17.5	15.9	19.3	0.356	1.31	Up in T2D	P56747	Claudin-6	YSTSAPAISR
TTC28	S2224	14.6	14.8	13.9	15.7	0.439	1.15	Up in T2D	Q96AY4	Tetratricopeptide repeat protein 28	SQPSPVTVK
MFF	S146	15.6	16	15.1	16.4	0.373	-1.16	Up in T2D	Q9GZY8-5	Isoform 5 of Mitochondrial fission factor	NDSLPVLR
ACTG1	S60	15.4	15.6	14.9	16	0.993	1	Up in T2D	P63261	Actin, cytoplasmic 2	DSYVGDEAQSK
DTNA	S621	17.2	19	17	19.9	0.435	1.26	Up in T2D	A0A7P0T8Y5;A0A7P0T9L1;A0A7P0TBG1;A0A7P0TBH9;A0A7P0Z4D7;M0QZ28;Q9Y4J8;Q9Y4J8-10;Q9Y4J8-11;Q9Y4J8-13;Q9Y4J8-15;Q9Y4J8-2;Q9Y4J8-6	Dystrobrevin alpha;Dystrobrevin alpha (Fragment);Isoform 10 of Dystrobrevin alpha;Isoform 11 of Dystrobrevin alpha;Isoform 13 of Dystrobrevin alpha;Isoform 15 of Dystrobrevin alpha;Isoform 2 of Dystrobrevin alpha;Isoform 6 of Dystrobrevin alpha	TQFEDLVPSPTSEK
EVA1B	T158	13.7	15.5	13.3	16.2	0.787	1.07	Up in T2D	Q9NVM1	Protein eva-1 homolog B	TGQPDLLGTGTLGPSPTATGTLGR
NCKAP5L	T1235	13.2	13.9	13	14.2	0.844	-1.03	Up in T2D	Q9HCH0	Nck-associated protein 5-like	NWTFPNTR
ARHGAP17	Y701	18.3	20	18	20.5	0.987	1.01	Up in T2D	Q68EM7;Q68EM7-5;Q68EM7-6	Rho GTPase-activating protein 17;Isoform 5 of Rho GTPase-activating protein 17;Isoform 6 of Rho GTPase-activating protein 17	RYSSSLSPIQAPNHPPPQPPTQATPLMHTK
RALGAPA2	T532	13.8	14.9	12.8	15.9	0.626	1.21	Up in T2D	H7C1F9;Q2PPJ7;Q2PPJ7-2;Q2PPJ7-3	Ral GTPase-activating protein subunit alpha-2 (Fragment);Ral GTPase-activating protein subunit alpha-2;Isoform 2 of Ral GTPase-activating protein subunit alpha-2;Isoform 3 of Ral GTPase-activating protein subunit alpha-2	SATTSGAPGVEK
DMXL2	S1400	17.2	17.8	15.8	18.4	0.283	-1.34	Up in T2D	H0YLM8;Q8TDJ6;Q8TDJ6-3	DmX-like protein 2;Isoform 3 of DmX-like protein 2	TISVSGSTAK
PARD3	S221	18.4	19	18	19.4	0.716	-1.05	Up in T2D	Q8TEW0;Q8TEW0-11;Q8TEW0-2;Q8TEW0-4	Partitioning defective 3 homolog;Isoform 11 of Partitioning defective 3 homolog;Isoform 2 of Partitioning defective 3 homolog;Isoform 4 of Partitioning defective 3 homolog	SSLSASHPMVGK
SRRM2	S1866	16.2	16.7	15.8	16.7	0.916	-1.02	Up in T2D	Q9UQ35	Serine/arginine repetitive matrix protein 2	SRASPATHR
SRRM2	S1869	16.2	16.7	15.8	16.7	0.916	-1.02	Up in T2D	Q9UQ35	Serine/arginine repetitive matrix protein 2	SRASPATHR
TMX2	S282	16.5	18.5	16.4	18.2	0.613	-1.13	Up in T2D	Q9Y320;Q9Y320-2	Thioredoxin-related transmembrane protein 2;Isoform 2 of Thioredoxin-related transmembrane protein 2	AGDNIPEEQPVASTPTTVSDGENKK;AGDNIPEEQPVASTPTTVSDGENK
TNS2	T889	13.8	15.1	13.3	15.5	0.79	-1.09	Up in T2D	Q63HR2;Q63HR2-4;Q63HR2-6	Tensin-2;Isoform 4 of Tensin-2;Isoform 6 of Tensin-2	EGPSGHSTLPR
DUOX1	S1008	11.5	13.2	11.1	14.3	0.401	1.4	Up in T2D	Q9NRD9	Dual oxidase 1	VTSFQPLLFTEAHR
DHX9	T92	21.7	22	20.7	22.4	0.27	-1.29	Up in T2D	Q08211	ATP-dependent RNA helicase A	SEEVPAFGVASPPPLTDTPDTTANAEGDLPTTMGGPLPPHLALK
TCOF1	S1227	15.2	15.3	13.3	15.6	0.0392	-1.71	Up in T2D	Q13428;Q13428-3;Q13428-4	Treacle protein;Isoform 3 of Treacle protein;Isoform 4 of Treacle protein	LDSSPSVSSTLAAK
BAD	S99	15.2	16.5	14	16.8	0.132	-1.79	Up in T2D	Q92934	Bcl2-associated agonist of cell death	SAPPNLWAAQR
PAK2	S197	15.9	16.7	14.7	17.2	0.186	-1.52	Up in T2D	Q13177	Serine/threonine-protein kinase PAK 2	SVIDPVPAPVGDSHVDGAAK
C6orf132	S1139	12.9	13.7	11.4	13.6	0.104	-1.67	Up in T2D	Q5T0Z8	Uncharacterized protein C6orf132	APGSADYGFAPAAGR
SUPT5H	T489	13.8	14.2	13.3	14.4	0.166	-1.21	Up in T2D	O00267;O00267-2	Transcription elongation factor SPT5;Isoform 2 of Transcription elongation factor SPT5	VIAGRFEGDTGLIVR
CAMK2D	T254	18.4	19.9	14.7	18.6	0.0709	-3.28	Up in T2D	D6R938;Q13557;Q13557-8	Calcium/calmodulin-dependent protein kinase;Calcium/calmodulin-dependent protein kinase type II subunit delta;Isoform Delta 6 of Calcium/calmodulin-dependent protein kinase type II subunit delta	MLTINPAK
GRAMD1B	S173	15.2	16.4	13.7	16.6	0.257	-1.62	Up in T2D	A0A1B0GUD6	Protein Aster-B	SRSPTPQNQDGDTMVEK
SRRM1	T401	18.2	19.4	17.1	19.7	0.0655	-1.81	Up in T2D	A9Z1X7	Serine/arginine repetitive matrix protein 1	HRPSPPATPPPK
LMO7	S525	15.8	16.2	14	16.1	0.0854	-2	Up in T2D	E9PMS6	LIM domain only protein 7	TPNNVVSTPAPSPDASQLASSLSSQK
BASP1	S177	17.9	18.8	16.6	18.5	0.137	-1.65	Up in T2D	P80723	Brain acid soluble protein 1	SDGAPASDSKPGSSEAAPSSK
BASP1	S176	17.3	18.1	16	17.8	0.0616	-1.65	Up in T2D	P80723	Brain acid soluble protein 1	SDGAPASDSKPGSSEAAPSSK
DSG2	S712	15.6	16.5	14.2	16.3	0.469	-1.45	Up in T2D	Q14126	Desmoglein-2	GQHEMSEMDGR
ACTG1	S365	17.4	18	17.1	18.3	0.754	-1.04	Up in T2D	P63261	Actin, cytoplasmic 2	QEYDESGPSIVHR
NUMB	S438	17.4	18	16.7	18.5	0.877	1.03	Up in T2D	P49757;P49757-3	Protein numb homolog;Isoform 3 of Protein numb homolog	RTPSEADR;TPSEADRWLEEVSK
SYNPO2L	S421	15.8	15.7	14.1	16.7	0.746	-1.12	Up in T2D	Q9H987;Q9H987-2	Synaptopodin 2-like protein;Isoform 2 of Synaptopodin 2-like protein	VEPAAMLNGEGLQSPPR
VAPA	S216	16.7	17.5	15.8	19.2	0.642	1.25	Up in T2D	Q9P0L0	Vesicle-associated membrane protein-associated protein A	PGSTSTASFR;VAHSDKPGSTSTASFR
FAM189A2	S593	12.8	12.9	12.4	13.9	0.383	1.2	Up in T2D	A0A0A0MR12;Q15884;Q15884-1	Protein FAM189A2;Isoform 1 of Protein FAM189A2	VEAERPHSLIGVIR
SHROOM2	T647	18.9	19.3	19	21.4	0.0608	2.26	Up in T2D	Q13796	Protein Shroom2	SRSTVALTAAGEAEDGTGR;STVALTAAGEAEDGTGR
TMSB4X	S2	19.4	20.5	19.4	20.8	0.675	1.09	Up in T2D	P62328	Thymosin beta-4	SDKPDMAEIEK
ZNF609	S4	17.3	17.6	16.8	18.1	0.786	-1.04	Up in T2D	O15014	Zinc finger protein 609	SLSSGASGGK
COPS2	Y218	17.4	18.1	17.6	18.7	0.814	1.04	Up in T2D	P61201;P61201-2	COP9 signalosome complex subunit 2;Isoform 2 of COP9 signalosome complex subunit 2	ALYEQSLHIK
DCTN4	S196	11.1	12	10.5	12.6	0.707	-1.07	Up in T2D	Q9UJW0;Q9UJW0-2;Q9UJW0-3	Dynactin subunit 4;Isoform 2 of Dynactin subunit 4;Isoform 3 of Dynactin subunit 4	AGASISTLAGLSLK
SHROOM2	S116	17.1	18.1	16.3	18.1	0.65	-1.14	Up in T2D	Q13796	Protein Shroom2	SELGWRPHSWHATK
CDC42EP1	S19	12.9	14.2	12.2	13.8	0.25	-1.28	Up in T2D	Q00587;Q00587-2	Cdc42 effector protein 1;Isoform 2 of Cdc42 effector protein 1	LSPVGWVSSSQGK
AKAP12	S806	14.5	15.3	13.4	15.2	0.152	-1.38	Up in T2D	Q02952	A-kinase anchor protein 12	EESWVSIKK;EESWVSIK
ADAM19	S373	15.7	16.6	15.2	16.5	0.36	-1.16	Up in T2D	H0YC66;Q9H013;Q9H013-2	Disintegrin and metalloproteinase domain-containing protein 19 (Fragment);Disintegrin and metalloproteinase domain-containing protein 19;Isoform B of Disintegrin and metalloproteinase domain-containing protein 19	GGSPPAPLPAHLSR
FAM171A1	S723	15.2	16.3	14.9	16.7	0.771	1.07	Up in T2D	Q5VUB5	Protein FAM171A1	HSYIDLQR
EML3	S177	14.9	16.3	14.7	17	0.681	1.12	Up in T2D	B7WPE2;Q32P44	Echinoderm microtubule associated protein like 3, isoform CRA_e;Echinoderm microtubule-associated protein-like 3	AISSANLLVR
SARM1	S548	16.6	17.4	16.6	18	0.265	1.2	Up in T2D	Q6SZW1;Q6SZW1-2	NAD(+) hydrolase SARM1;Isoform 2 of NAD(+) hydrolase SARM1	EMLHSPLPCTGGK
TBC1D4	T642	16.6	17.8	15.9	18.7	0.997	-1	Up in T2D	O60343-2	Isoform 2 of TBC1 domain family member 4	AHTFSHPPSSTK
KCNJ13	S331	13.6	15.6	13.4	16.5	0.35	1.36	Up in T2D	O60928	Inward rectifier potassium channel 13	TVPEFPTPLVSK
SHROOM3	S882	16.5	17.1	16	18	0.541	1.14	Up in T2D	A0A2R8Y5P9;Q8TF72	Protein Shroom3	PSSAHVGLR
IRS2	S402	15.2	16	14.4	16.6	0.995	1	Up in T2D	Q9Y4H2	Insulin receptor substrate 2	SHTLSGGCGGR
ADGRG2	S1010	13.3	15.8	14.4	17.7	0.000848	3.05	Up in T2D	Q8IZP9;Q8IZP9-10;Q8IZP9-2;Q8IZP9-3;Q8IZP9-4;Q8IZP9-5;Q8IZP9-6;Q8IZP9-7;Q8IZP9-8;Q8IZP9-9	Adhesion G-protein coupled receptor G2;Isoform 10 of Adhesion G-protein coupled receptor G2;Isoform 2 of Adhesion G-protein coupled receptor G2;Isoform 3 of Adhesion G-protein coupled receptor G2;Isoform 4 of Adhesion G-protein coupled receptor G2;Isoform	RGSLHFIEQM
CAMK2G	T344	14.1	15.3	14.5	16.3	0.0101	1.63	Up in T2D	Q13555-9	Isoform 9 of Calcium/calmodulin-dependent protein kinase type II subunit gamma	NSLEPQTTVVHNATDGIK
MFSD6	T10	14.2	15.6	15	16.4	0.0156	1.71	Up in T2D	C9J134;C9JAZ7;C9JJH2;Q6ZSS7	Major facilitator superfamily domain-containing protein 6 (Fragment);Major facilitator superfamily domain-containing protein 6	VAILTDDEEEQK
EPB41L1	S544	15.8	17.2	16.5	17.8	0.0192	1.62	Up in T2D	A0A0C4DH22;A0A1B0GTW6;Q9H4G0;Q9H4G0-2;Q9H4G0-3	Band 4.1-like protein 1;Isoform 2 of Band 4.1-like protein 1;Isoform 3 of Band 4.1-like protein 1	LPSSPASPSPK;RLPSSPASPSPK
SYAP1	S269	17.7	18.3	17.6	18.8	0.0732	1.34	Up in T2D	Q96A49	Synapse-associated protein 1	TQEDEEEISTSPGVSEFVSDAFDACNLNQEDLRK;TQEDEEEISTSPGVSEFVSDAFDACNLNQEDLR
TOR1AIP1	S14	15.1	16.9	15.9	17.3	0.0872	1.47	Up in T2D	A0A0A0MSK5;Q5JTV8;Q5JTV8-3	Torsin-1A-interacting protein 1;Isoform 3 of Torsin-1A-interacting protein 1	LQQQHSEQPPLQPSPVMTR
TOR1AIP1	S22	15.1	16.9	15.9	17.3	0.0872	1.47	Up in T2D	A0A0A0MSK5;Q5JTV8;Q5JTV8-3	Torsin-1A-interacting protein 1;Isoform 3 of Torsin-1A-interacting protein 1	LQQQHSEQPPLQPSPVMTR
CLTRN	S125	15.9	18.6	16.8	20.1	0.00172	2.35	Up in T2D	A0A3B3ITM8;Q9HBJ8	Collectrin	EPSEVDDAEDK;NKEPSEVDDAEDK
WARS1	S467	15.4	16.8	15.9	17.3	0.188	1.42	Up in T2D	P23381	Tryptophan--tRNA ligase, cytoplasmic	KLSFDFQ
CDC42EP1	S192	13.3	14.4	13.3	15.4	0.0947	1.58	Up in T2D	Q00587;Q00587-2	Cdc42 effector protein 1;Isoform 2 of Cdc42 effector protein 1	RSDSLLSFR;SDSLLSFR
CDC42EP1	S195	13.3	14.4	13.3	15.4	0.0947	1.58	Up in T2D	Q00587;Q00587-2	Cdc42 effector protein 1;Isoform 2 of Cdc42 effector protein 1	RSDSLLSFR;SDSLLSFR
GPRC5A	S345	18.1	19.4	18.2	20.4	0.0414	1.79	Up in T2D	Q8NFJ5	Retinoic acid-induced protein 3	AHAWPSPYK
PTPN13	S512	14	15.2	14.4	16.5	0.0645	1.46	Up in T2D	Q12923-3	Isoform 3 of Tyrosine-protein phosphatase non-receptor type 13	ASMLDITR
AP4M1	S40	19.4	21.2	20.3	22.4	0.119	1.85	Up in T2D	C9IZL5;C9JC87;C9JMG3;C9JWL4;F8WCR6;H0Y6K1;O00189	AP-4 complex subunit mu-1;AP-4 complex subunit mu-1 (Fragment)	VAPSSAASR
NUP214	S634	17.5	18.4	18.2	19.4	0.0034	1.86	Up in T2D	A0A494C1F2;P35658;P35658-2;P35658-5	Nuclear pore complex protein Nup214;Isoform 2 of Nuclear pore complex protein Nup214;Isoform 5 of Nuclear pore complex protein Nup214	SSVLPSPSGR
VIM	S5	17.3	18.6	18.1	19.8	0.0256	1.74	Up in T2D	P08670	Vimentin	SVSSSSYR
EPB41L1	S639	18	18.9	18.4	19.2	0.0272	1.36	Up in T2D	A0A0C4DH22;A0A1B0GTW6;Q9H4G0;Q9H4G0-2;Q9H4G0-3	Band 4.1-like protein 1;Isoform 2 of Band 4.1-like protein 1;Isoform 3 of Band 4.1-like protein 1	SLPELDRDK;SLPELDR
MYL12A	T24	12.7	14.7	13.5	16.6	0.0141	3.14	Up in T2D	J3QRS3;P19105	Myosin regulatory light chain 12A	ATSNVFAMFDQSQIQEFK
MYL12A	S25	13.1	15	13.9	16.9	0.0147	3.12	Up in T2D	J3QRS3;P19105	Myosin regulatory light chain 12A	ATSNVFAMFDQSQIQEFK
GORASP2	T225	18.8	20.5	19.8	21.6	0.051	1.77	Up in T2D	Q9H8Y8	Golgi reassembly-stacking protein 2	ISLPGQMAGTPITPLK
FILIP1L	S791	18.7	20.1	19.4	21.3	0.000472	1.92	Up in T2D	Q4L180;Q4L180-2;Q4L180-3;Q4L180-6;Q4L180-7	Filamin A-interacting protein 1-like;Isoform 2 of Filamin A-interacting protein 1-like;Isoform 3 of Filamin A-interacting protein 1-like;Isoform 6 of Filamin A-interacting protein 1-like;Isoform 7 of Filamin A-interacting protein 1-like	RISDPQVFSK
KRT18	S18	20.6	22.1	20.8	23	0.05	1.8	Up in T2D	P05783	Keratin, type I cytoskeletal 18	SLGSVQAPSYGAR
IRF2BPL	T524	15.1	16.8	16.2	17.9	0.177	1.72	Up in T2D	Q9H1B7	Probable E3 ubiquitin-protein ligase IRF2BPL	APSAPPGTGALPPAAPSGR
ARHGEF17	S961	15.3	17.1	16.1	17.6	0.199	1.3	Up in T2D	Q96PE2	Rho guanine nucleotide exchange factor 17	HASVPATFMPIVVPEPPTSVGPPVAVPEPIGFPTR
SHROOM3	S1198	14.9	16.2	15.5	16.4	0.207	1.31	Up in T2D	A0A2R8Y5P9;Q8TF72	Protein Shroom3	SLSCSER
RANBP2	S2454	16.6	17.8	16.8	18.2	0.301	1.2	Up in T2D	P49792	E3 SUMO-protein ligase RanBP2	DSLITPHVSR
RANBP2	T2450	16.6	17.8	16.8	18.2	0.301	1.2	Up in T2D	P49792	E3 SUMO-protein ligase RanBP2	DSLITPHVSR
NUP35	T48	14.1	15.1	14.5	15.7	0.0491	1.39	Up in T2D	Q8NFH5;Q8NFH5-2	Nucleoporin NUP35;Isoform 2 of Nucleoporin NUP35	PGVNAQFLPGFLMGDLPAPVTPQPR
PBXIP1	S45	19.3	20.5	19.8	20.9	0.0444	1.44	Up in T2D	Q96AQ6;Q96AQ6-2	Pre-B-cell leukemia transcription factor-interacting protein 1;Isoform 2 of Pre-B-cell leukemia transcription factor-interacting protein 1	ALQAPHSPSK
FLNA	S2158	13.9	15.9	14.8	17.2	0.0755	1.88	Up in T2D	P21333;P21333-2	Filamin-A;Isoform 2 of Filamin-A	APSVANVGSHCDLSLK;RAPSVANVGSHCDLSLK
CASK	S313	14.7	15.5	14.8	16.7	0.0407	1.55	Up in T2D	A0A2R8YE77;A0A2U3TZM1;O14936	Calcium/calmodulin-dependent serine protein kinase (MAGUK family), isoform CRA_c;Peripheral plasma membrane protein CASK	GAVLAAVSSHK
SHROOM3	S735	13.1	14.7	13.4	15.6	0.166	1.56	Up in T2D	A0A2R8Y5P9;Q8TF72	Protein Shroom3	TVSTSSTSGNDFEETK
CHD8	S1210	15.7	16.6	15.8	16.9	0.236	1.23	Up in T2D	H0YJG4;Q9HCK8;Q9HCK8-2	Chromodomain-helicase-DNA-binding protein 8 (Fragment);Chromodomain-helicase-DNA-binding protein 8;Isoform 2 of Chromodomain-helicase-DNA-binding protein 8	MNYMQNHQAGAPAPSLSR
PLEKHH1	S84	14.9	16.1	15.3	16.6	0.0937	1.33	Up in T2D	Q9ULM0	Pleckstrin homology domain-containing family H member 1	NVDSEGSLHRK;NVDSEGSLHR
CDC42EP3	S144	17.5	18.5	17.8	19.1	0.0927	1.34	Up in T2D	C9JEZ4;Q9UKI2	Cdc42 effector protein 3 (Fragment);Cdc42 effector protein 3	LPRLSCEPVMEEK;LSCEPVMEEK
PTPN12	S342	15.8	16.7	15.5	16.8	0.649	1.08	Up in T2D	Q05209	Tyrosine-protein phosphatase non-receptor type 12	SCLVEGDAK;TRSCLVEGDAK
RHBDF1	S61	16.6	17.8	16.5	18.8	0.425	1.4	Up in T2D	Q96CC6	Inactive rhomboid protein 1	SVSMPAETAHISSPHHELR
NCOA7	S89	13.8	14.6	13.6	15.2	0.221	1.2	Up in T2D	Q8NI08;Q8NI08-2	Nuclear receptor coactivator 7;Isoform 2 of Nuclear receptor coactivator 7	YYSIDDNQNK
FRS2	T326	13.2	14.9	13.5	15.7	0.4	1.36	Up in T2D	Q8WU20	Fibroblast growth factor receptor substrate 2	LTSTSTSDTQNINNSAQR
DPY19L1	S25	16.8	17.5	16.9	17.9	0.204	1.18	Up in T2D	A0A1B0GW05	Probable C-mannosyltransferase DPY19L1	ASQSPLR
ZFP36L1	S70	16	17.4	16.4	18	0.123	1.35	Up in T2D	G3V2D5;G3V2P5;G3V515;Q07352	mRNA decay activator protein ZFP36L1 (Fragment);mRNA decay activator protein ZFP36L1	SFSEGGER
PACS1	S355	16.5	17.6	16.6	18.1	0.0723	1.35	Up in T2D	Q6VY07;Q6VY07-2	Phosphofurin acidic cluster sorting protein 1;Isoform 2 of Phosphofurin acidic cluster sorting protein 1	VSDEVGFGLEHVSREQIR;VSDEVGFGLEHVSR
PLS3	S293	13.7	15.3	14.2	16.3	0.00404	1.7	Up in T2D	P13797	Plastin-3	INNFSADIK
SCAMP3	S76	21.7	22.5	22.1	22.9	0.0216	1.33	Up in T2D	O14828	Secretory carrier-associated membrane protein 3	KLSPTEPK
PTPN14	S831	16.2	17.2	16.1	17.6	0.733	1.05	Up in T2D	Q15678	Tyrosine-protein phosphatase non-receptor type 14	ERPVSEMFSLEDSIIER
STX4	S208	13.7	14.3	13.6	14.8	0.285	1.2	Up in T2D	Q12846	Syntaxin-4	HSEIQQLER
DIP2C	S145	14.9	15.7	14.3	16.3	0.601	1.13	Up in T2D	A0A0U1RQW6;E7EPU2;Q9Y2E4	Disco-interacting protein 2 homolog C	YRSDVHTEAVQAALAK
CDKL5	S543	16.1	16.7	15.8	17.1	0.565	1.08	Up in T2D	A0A096LNR9;A0A1B0GUM4;A0A669KBC2;O76039;O76039-1	Cyclin-dependent kinase-like 5 (Fragment);Cyclin-dependent kinase-like 5;Isoform 2 of Cyclin-dependent kinase-like 5	TLLSPSGR
RAB9A	T185	13.4	14.9	13.4	14.6	0.896	-1.04	Up in T2D	P51151	Ras-related protein Rab-9A	SDHLIQTDTVNLHR;VLATEDRSDHLIQTDTVNLHR
MYO9B	S1354	18.9	19.7	19.2	20.1	0.0878	1.21	Up in T2D	M0R0P8;M0R300;Q13459;Q13459-2	Unconventional myosin-IXb;Unconventional myosin-IXb (Fragment);Isoform Short of Unconventional myosin-IXb	RTSFSTSDVSK;TSFSTSDVSK
CDKL5	S681	15.3	16.9	15.2	17.3	0.444	1.14	Up in T2D	A0A096LNR9;A0A1B0GUM4;A0A669KBC2;O76039;O76039-1	Cyclin-dependent kinase-like 5 (Fragment);Cyclin-dependent kinase-like 5;Isoform 2 of Cyclin-dependent kinase-like 5	SEGGVYHDPHSDDGTAPK
OPTN	S342	13.7	14.7	13.5	15	0.7	1.07	Up in T2D	Q96CV9;Q96CV9-2;Q96CV9-3	Optineurin;Isoform 2 of Optineurin;Isoform 3 of Optineurin	KNSAIPSELNEK
RANBP2	T1396	16.2	17.4	16.2	17.4	0.911	1.02	Up in T2D	P49792	E3 SUMO-protein ligase RanBP2	ELVGPPLAETVFTPK
PLS3	S339	12.8	14.9	12.6	15.8	0.208	1.42	Up in T2D	P13797	Plastin-3	RAESMLQQADK
EIF3A	S584	13.5	14.7	13.5	14.9	0.764	1.07	Up in T2D	Q14152	Eukaryotic translation initiation factor 3 subunit A	ERLESLNIQR;LESLNIQR
ACTG1	S323	15.5	16.6	14.9	16.9	0.914	1.02	Up in T2D	P63261	Actin, cytoplasmic 2	EITALAPSTMK
PPP1R3D	S23	14.3	15.7	13.9	16.4	0.595	1.17	Up in T2D	O95685	Protein phosphatase 1 regulatory subunit 3D	SLSCLSDLDGGVALEPR
EGFR	S995	14.5	16.4	14	16.9	0.869	1.06	Up in T2D	P00533	Epidermal growth factor receptor	MHLPSPTDSNFYR
MFF	S96	18.9	19.6	18.7	20	0.898	1.02	Up in T2D	A0A0A0MS29;Q9GZY8-2	Mitochondrial fission factor;Isoform 2 of Mitochondrial fission factor	NDSLVTPSPQQAR
CFTR	S707	15.4	17.8	16.2	18.1	0.196	1.55	Up in T2D	E7EPB6;P13569	Cystic fibrosis transmembrane conductance regulator (Fragment);Cystic fibrosis transmembrane conductance regulator	RLSLVPDSEQGEAILPR
CFTR	S630	14.4	16.9	15.2	17.1	0.256	1.42	Up in T2D	E7EPB6;P13569	Cystic fibrosis transmembrane conductance regulator (Fragment);Cystic fibrosis transmembrane conductance regulator	RNSILTETLHR
ZC3H12C	S658	12.1	13.4	13	13.9	0.106	1.51	Up in T2D	E9PP00;Q9C0D7;Q9C0D7-2	Probable ribonuclease ZC3H12C;Isoform 2 of Probable ribonuclease ZC3H12C	GQSYSHEEPK
SHROOM3	1015	12.7	14.2	13	14.8	0.22	1.38	Up in T2D	A0A2R8Y5P9;Q8TF72	Protein Shroom3	ACSTLSLSGPELK
REEP3	S152	19.3	20.6	19.7	20.7	0.137	1.32	Up in T2D	Q6NUK4	Receptor expression-enhancing protein 3	SFSMHDLTTIQGDEPVGQRPYQPLPEAK;SFSMHDLTTIQGDEPVGQR
PAWR	S231	20.8	21.9	21.2	22.5	0.195	1.54	Up in T2D	Q96IZ0	PRKC apoptosis WT1 regulator protein	STTSVSEEDVSSR
NCK2	Y110	13.4	14.3	13.5	14.6	0.184	1.23	Up in T2D	O43639	Cytoplasmic protein NCK2	IYDLNIPAFVK
USP24	S1285	14.2	15.8	14.4	16	0.745	1.08	Up in T2D	Q9UPU5	Ubiquitin carboxyl-terminal hydrolase 24	QMSLCGTPEK
PPP1R1A	T35	13.3	15	13.6	15.1	0.477	1.2	Up in T2D	Q13522	Protein phosphatase 1 regulatory subunit 1A	RPTPATLVLTSDQSSPEIDEDRIPNPHLK
HSD17B11	T35	12.7	14.1	13.4	14.5	0.0525	1.53	Up in T2D	Q8NBQ5	Estradiol 17-beta-dehydrogenase 11	SVTGEIVLITGAGHGIGR
SPECC1L	S851	19.1	20.4	19.8	20.9	0.0376	1.54	Up in T2D	A0A494C1J1;Q69YQ0;Q69YQ0-2	Cytospin-A;Isoform 2 of Cytospin-A	RSSTSSEPTPTVK;SSTSSEPTPTVK
TMEM131	S1155	14.8	16.2	15.4	16.5	0.168	1.35	Up in T2D	Q92545	Transmembrane protein 131	RLSFEASNPPFDVGRPFDLR
SSH2	S790	13.9	15	14.1	15.2	0.237	1.25	Up in T2D	A0A3B3IS79;F5H527;Q76I76	Protein phosphatase Slingshot homolog 2	KNSIHELLLER
OTUD7B	S100	14.6	16.6	15.2	17	0.0291	1.72	Up in T2D	Q6GQQ9;Q6GQQ9-2	OTU domain-containing protein 7B;Isoform 2 of OTU domain-containing protein 7B	GISHASSSIVSLAR
NADK	S48	14.9	16.8	15.5	17.2	0.249	1.38	Up in T2D	O95544;O95544-2	NAD kinase;Isoform 2 of NAD kinase	SLSASPALGSTK
RIPOR2	S50	14.5	16	14.6	16.6	0.272	1.29	Up in T2D	A0A2R8Y7B3;A0A2R8YEE0;A0A2R8YF77;B7Z6U4;F5GX51;F5H029;Q9Y4F9;Q9Y4F9-2	Rho family-interacting cell polarization regulator 2;Isoform 2 of Rho family-interacting cell polarization regulator 2	SQSFAGFSGLQER
UBE2J1	S266	21.2	22.7	21.6	23	0.2	1.3	Up in T2D	Q9Y385	Ubiquitin-conjugating enzyme E2 J1	LSTSPDVIQGHQPR;RLSTSPDVIQGHQPR
IPO7	S102	15.5	16.5	16	16.9	0.138	1.3	Up in T2D	O95373	Importin-7	ENIVEAIIHSPELIR
CLDN6	S203	17.4	19.2	18.4	19.9	0.00231	2.02	Up in T2D	P56747	Claudin-6	YSTSAPAISR
CLDN6	S201	18	19.5	18.7	20.7	0.00874	2.16	Up in T2D	P56747	Claudin-6	YSTSAPAISR
RANBP2	S1456	13.2	14.5	13.4	15.4	0.226	1.36	Up in T2D	P49792	E3 SUMO-protein ligase RanBP2	SGSSFVHQASFK
JCAD	S1225	14.8	16.4	15.2	16.8	0.228	1.41	Up in T2D	Q9P266	Junctional protein associated with coronary artery disease	TPSVAGSEK
SCAMP3	S32	13.3	15	14.1	15.6	0.0528	1.6	Up in T2D	O14828	Secretory carrier-associated membrane protein 3	DGGNPFAEPSELDNPFQDPAVIQHRPSR
CGN	S134	20.4	22.1	21.1	22.8	0.07	1.77	Up in T2D	Q9P2M7	Cingulin	SHSQASLAGPGPVDPSNR
PHACTR2	S72	16.9	18.8	17.7	19.2	0.0588	1.65	Up in T2D	J3KP75	Phosphatase and actin regulator	VHISGSVDGLDK
DOP1B	S1169	12.8	14.6	13.3	14.9	0.416	1.36	Up in T2D	Q9Y3R5;Q9Y3R5-2	Protein dopey-2;Isoform 2 of Protein dopey-2	SALLAAFQSESFK
ATP8B1	S1207	13.4	15.4	14.1	15.5	0.311	1.34	Up in T2D	O43520	Phospholipid-transporting ATPase IC	SAYAFSHQR
SPHK2	T198	14.8	16.9	15.7	17.4	0.112	1.71	Up in T2D	E9PCV4;M0R344;Q9NRA0;Q9NRA0-2;Q9NRA0-4;Q9NRA0-5	Sphingosine kinase 2;Isoform 2 of Sphingosine kinase 2;Isoform 4 of Sphingosine kinase 2;Isoform 5 of Sphingosine kinase 2	AKSELTLTPDPAPPMAHSPLHR
RALGAPA1	T754	14.8	16.1	15.2	16.5	0.186	1.3	Up in T2D	A0A1B0GUI1	Ral GTPase-activating protein subunit alpha-1	QKTVDIDDAQILPR;TVDIDDAQILPR
LMO7	S556	17.6	19.9	18.9	20.4	0.106	1.84	Up in T2D	E9PMS6	LIM domain only protein 7	EVAATEEDVTRLPSPTSPFSSLSQDQAATSK;LPSPTSPFSSLSQDQAATSK
CAPRIN2	S579	16.1	18	17	18.3	0.147	1.53	Up in T2D	F5H142;H3BM22;Q6IMN6;Q6IMN6-10;Q6IMN6-2;Q6IMN6-3;Q6IMN6-4;Q6IMN6-7;Q6IMN6-9	Caprin-2 (Fragment);Caprin-2;Isoform 10 of Caprin-2;Isoform 2 of Caprin-2;Isoform 3 of Caprin-2;Isoform 4 of Caprin-2;Isoform 7 of Caprin-2;Isoform 9 of Caprin-2	PSSAIPTSQPPSATPGSPVASK
SYTL2	S302	13.7	16	14.7	16.3	0.0586	1.66	Up in T2D	A0A0U1RR07	Synaptotagmin-like protein 2	IVSPGLTIHER
RPS6KA1	S369	15.2	16.2	15.6	16.8	0.116	1.48	Up in T2D	E9PGT3;Q15418;Q15418-2;Q15418-3;Q15418-4	Ribosomal protein S6 kinase;Ribosomal protein S6 kinase alpha-1;Isoform 2 of Ribosomal protein S6 kinase alpha-1;Isoform 3 of Ribosomal protein S6 kinase alpha-1;Isoform 4 of Ribosomal protein S6 kinase alpha-1	GFSFVATGLMEDDGKPR;GFSFVATGLMEDDGK
C4orf19	T231	13.7	16	14.9	17.2	0.0222	2.25	Up in T2D	Q8IY42	Uncharacterized protein C4orf19	NHTEDESLEGIQPPVGEHGLNTPFSVR
DNM1L	S526	12.6	14.4	13.4	15.3	0.242	1.65	Up in T2D	O00429;O00429-2;O00429-3;O00429-4;O00429-5;O00429-6;O00429-8;O00429-9	Dynamin-1-like protein;Isoform 4 of Dynamin-1-like protein;Isoform 2 of Dynamin-1-like protein;Isoform 3 of Dynamin-1-like protein;Isoform 5 of Dynamin-1-like protein;Isoform 6 of Dynamin-1-like protein;Isoform 8 of Dynamin-1-like protein;Isoform 9 of Dyn	ELPSAVSR
ANK1	S1686	14.8	17.3	15.3	17.7	0.379	1.51	Up in T2D	P16157;P16157-10;P16157-11;P16157-12;P16157-13;P16157-14;P16157-15;P16157-16;P16157-21;P16157-3;P16157-4;P16157-5;P16157-6;P16157-7;P16157-8;P16157-9	Ankyrin-1;Isoform Er9 of Ankyrin-1;Isoform Er10 of Ankyrin-1;Isoform Er11 of Ankyrin-1;Isoform Er12 of Ankyrin-1;Isoform Er13 of Ankyrin-1;Isoform Er14 of Ankyrin-1;Isoform Er15 of Ankyrin-1;Isoform Br21 of Ankyrin-1;Isoform Er5 of Ankyrin-1;Isoform Er2 o	ITHSPTVSQVTER
KRT19	S46	13.7	16.4	14.7	17.3	0.0336	2.02	Up in T2D	P08727	Keratin, type I cytoskeletal 19	GVSVSSAR
BRD4	T1212	14	15.2	14.7	15.5	0.0911	1.39	Up in T2D	O60885	Bromodomain-containing protein 4	HPTTPSSTAK
ATP11C	S1108	14.2	15.6	14.8	15.5	0.391	1.14	Up in T2D	Q8NB49	Phospholipid-transporting ATPase IG	RASDSLSAR
DENND4C	S1233	16.8	17.9	17.1	17.8	0.823	1.03	Up in T2D	Q5VZ89-7	Isoform 2 of DENN domain-containing protein 4C	RSSLYGIAK;SSLYGIAK
ITPR3	S916	13.6	15.4	14	15.5	0.814	1.05	Up in T2D	Q14573	Inositol 1,4,5-trisphosphate receptor type 3	SIQGVGHMMSTMVLSR
GRIP1	T867	14.8	17.4	15.2	18.3	0.873	-1.07	Up in T2D	F5H4N6;Q9Y3R0-2	Glutamate receptor-interacting protein 1 (Fragment);Isoform 2 of Glutamate receptor-interacting protein 1	ELEATIMSGSTMSLNHEAPTPR
EP400	S321	17.1	18.3	17.5	18.7	0.498	1.18	Up in T2D	Q96L91;Q96L91-2;Q96L91-3;Q96L91-4;Q96L91-5	E1A-binding protein p400;Isoform 2 of E1A-binding protein p400;Isoform 3 of E1A-binding protein p400;Isoform 4 of E1A-binding protein p400;Isoform 5 of E1A-binding protein p400	TPGVLLPGAGGAAGFGMTSPPPPTSPSR
OPTN	S177	13.5	14.5	13.6	15.4	0.0531	1.53	Up in T2D	Q96CV9;Q96CV9-2;Q96CV9-3	Optineurin;Isoform 2 of Optineurin;Isoform 3 of Optineurin	LNSSGSSEDSFVEIR
TRIM28	S501	16.2	17.1	16.1	17.4	0.355	1.2	Up in T2D	Q13263	Transcription intermediary factor 1-beta	LDLDLTADSQPPVFK
KRT18	T404	13	14.2	13.1	15.8	0.0406	1.86	Up in T2D	P05783	Keratin, type I cytoskeletal 18	LLEDGEDFNLGDALDSSNSMQTIQK
BCAR3	T50	12.5	14.1	12.4	15.3	0.149	1.65	Up in T2D	O75815	Breast cancer anti-estrogen resistance protein 3	SPLAEHRPDAYQDVSIHGTLPR
ZFP36	S192	14.4	16	14.9	16.5	0.21	1.43	Up in T2D	M0QY76;P26651	Zinc finger protein 36, C3H type, homolog (Mouse), isoform CRA_a;mRNA decay activator protein ZFP36	QSISFSGLPSGR
SDC2	S151	16.4	17.8	16.9	18.5	0.118	1.43	Up in T2D	E7ESK6;E9PBI9;P34741	Syndecan;Syndecan-2	KPSSAAYQK
UHRF1BP1L	S585	17.4	18.5	18	19.3	0.0344	1.63	Up in T2D	A0A0C4DGH6;A0JNW5	UHRF1-binding protein 1-like	SMSVDLSHIPLK
MYH10	S1966	15.2	16.2	15.2	17	0.275	1.39	Up in T2D	P35580-4	Isoform 4 of Myosin-10	GGPISFSSSR
;TPD52	T162	12.4	13.7	12.7	14.7	0.281	1.45	Up in T2D	H0YC42;P55327;P55327-2;P55327-3;P55327-4;P55327-5;P55327-6;P55327-7	Uncharacterized protein;Tumor protein D52;Isoform 2 of Tumor protein D52;Isoform 3 of Tumor protein D52;Isoform 4 of Tumor protein D52;Isoform 5 of Tumor protein D52;Isoform 6 of Tumor protein D52;Isoform 7 of Tumor protein D52	ASAAFSSVGSVITK
SLC38A10	S997	15.3	17.2	15.8	18.4	0.0232	1.98	Up in T2D	Q9HBR0	Putative sodium-coupled neutral amino acid transporter 10	GGDHVPVSHEQPR
IQSEC1	S90	16.8	18.1	17.1	18.7	0.125	1.4	Up in T2D	A0A2R8Y7T6;A0A3B3IRZ4;Q6DN90;Q6DN90-3	IQ motif and SEC7 domain-containing protein 1;Isoform 3 of IQ motif and SEC7 domain-containing protein 1	LQHSTSILR
ADCY5	S155	13.3	14.4	13.4	14.8	0.318	1.22	Up in T2D	O95622	Adenylate cyclase type 5	SVEVGLEER
DST	S4179	16.9	18.1	17.3	18.7	0.059	1.45	Up in T2D	A0A7P0T890	Dystonin	SFSEDVISHK
KIAA1522	S398	15.6	16.5	15.8	17	0.152	1.3	Up in T2D	Q9P206-2	Isoform 2 of Uncharacterized protein KIAA1522	FSSVSSPQPR
BICC1	S238	15.6	17.2	16.3	18.2	0.209	1.6	Up in T2D	A6NGY7;Q9H694;Q9H694-2	Protein bicaudal C homolog 1;Isoform 2 of Protein bicaudal C homolog 1	VLSANHGDPSIQTSGSEQTSPK
MICAL1	S817	13.6	15.4	13.9	16.1	0.14	1.56	Up in T2D	Q8TDZ2;Q8TDZ2-4	[F-actin]-monooxygenase MICAL1;Isoform 4 of [F-actin]-monooxygenase MICAL1	LSSLNLTPDPEMEPPPKPPR
CPSF7	S166	19.2	20.8	19.7	21.5	0.0702	1.87	Up in T2D	Q8N684;Q8N684-2;Q8N684-3	Cleavage and polyadenylation specificity factor subunit 7;Isoform 2 of Cleavage and polyadenylation specificity factor subunit 7;Isoform 3 of Cleavage and polyadenylation specificity factor subunit 7	QNLSQFEAQAR
PHACTR2	S53	14.6	16.3	15.3	17.4	0.0148	2.02	Up in T2D	J3KP75	Phosphatase and actin regulator	SQSDLSSSSSR
DBN1	T377	16.2	17.6	16.5	18.5	0.0525	1.48	Up in T2D	Q16643-3	Isoform 3 of Drebrin	MAPTPIPTR
REPS2	S254	13.7	16.2	14.2	17.1	0.0808	1.84	Up in T2D	Q8NFH8;Q8NFH8-4	RalBP1-associated Eps domain-containing protein 2;Isoform 2 of RalBP1-associated Eps domain-containing protein 2	HQASLIR
MAST2	S1660	13.7	15.4	14	16.2	0.141	1.48	Up in T2D	Q6P0Q8	Microtubule-associated serine/threonine-protein kinase 2	SLIEGPDR
FILIP1L	T986	16.4	17.2	16	17.9	0.0731	1.4	Up in T2D	Q4L180;Q4L180-2;Q4L180-3;Q4L180-6;Q4L180-7	Filamin A-interacting protein 1-like;Isoform 2 of Filamin A-interacting protein 1-like;Isoform 3 of Filamin A-interacting protein 1-like;Isoform 6 of Filamin A-interacting protein 1-like;Isoform 7 of Filamin A-interacting protein 1-like	AQTPESCGSLTPER
FILIP1L	S1049	18.1	19.4	18.4	20.7	0.00138	1.98	Up in T2D	Q4L180;Q4L180-2;Q4L180-3;Q4L180-6;Q4L180-7	Filamin A-interacting protein 1-like;Isoform 2 of Filamin A-interacting protein 1-like;Isoform 3 of Filamin A-interacting protein 1-like;Isoform 6 of Filamin A-interacting protein 1-like;Isoform 7 of Filamin A-interacting protein 1-like	SNSNSSSVITTEDNK
FBLIM1	T51	14.2	15.1	14.4	15.9	0.0494	1.55	Up in T2D	Q8WUP2;Q8WUP2-2	Filamin-binding LIM protein 1;Isoform 2 of Filamin-binding LIM protein 1	TPEAGLAGR
VGLL4	S149	20.5	21	20.7	22.6	0.0393	1.92	Up in T2D	A0A075B6E4;A0A0A6YYI5;G5E9M7;Q14135;Q14135-2;Q14135-4	Transcription cofactor vestigial-like protein 4;Isoform 2 of Transcription cofactor vestigial-like protein 4;Isoform 4 of Transcription cofactor vestigial-like protein 4	NSLDASRPAGLSPTLTPGER;PAGLSPTLTPGER
PDXDC1	T709	19.4	21.4	19.9	22.8	0.0703	2.05	Up in T2D	H3BND4;Q6P996;Q6P996-3;Q6P996-4;Q6P996-5	Pyridoxal-dependent decarboxylase domain-containing protein 1;Isoform 3 of Pyridoxal-dependent decarboxylase domain-containing protein 1;Isoform 4 of Pyridoxal-dependent decarboxylase domain-containing protein 1;Isoform 5 of Pyridoxal-dependent decarboxyl	AQGAGVTLPPTPSGSR
PAK1	S204	13.4	14.9	13.7	15.6	0.142	1.54	Up in T2D	Q13153	Serine/threonine-protein kinase PAK 1	SVIEPLPVTPTR
ADAM17	T761	14.6	15.8	14.9	16.8	0.042	1.68	Up in T2D	P78536	Disintegrin and metalloproteinase domain-containing protein 17	MDTIQEDPSTDSHMDEDGFEK
FLNA	Y1832	14.3	15.5	14.4	16.9	0.114	1.66	Up in T2D	P21333;P21333-2	Filamin-A;Isoform 2 of Filamin-A	YAPSEAGLHEMDIR
MYL12A	S25	19.5	20.7	19.5	21.6	0.117	1.55	Up in T2D	J3QRS3;P19105	Myosin regulatory light chain 12A	ATSNVFAMFDQSQIQEFK
CCDC88C	S1806	11.8	12.8	11.7	13.7	0.107	1.57	Up in T2D	Q9P219	Protein Daple	AFSLASADLLR
FLNB	T1640	10.8	12.1	10.8	13	0.148	1.53	Up in T2D	O75369-8	Isoform 8 of Filamin-B	IRATQTGDASK
DBNL	S269	22.2	23.3	22.3	24.1	0.162	1.37	Up in T2D	Q9UJU6	Drebrin-like protein	AMSTTSISSPQPGK
UTRN	T268	14.5	15.2	13.9	15.7	0.419	1.29	Up in T2D	P46939	Utrophin	EVETLPR
SIPA1L3	S1135	14.2	14.9	13.9	15.2	0.895	-1.03	Up in T2D	O60292	Signal-induced proliferation-associated 1-like protein 3	RPVSFPETPYTVSPAGADR
DAPK3	S311	15.2	16.3	14.4	18	0.441	1.43	Up in T2D	O43293	Death-associated protein kinase 3	SHSSLPPNNSYADFER
RPS29	S9	13.2	14	13	14.7	0.655	1.13	Up in T2D	A0A2R8Y851;P62273;P62273-2	40S ribosomal protein S29;Isoform 2 of 40S ribosomal protein S29	GHQQLYWSHPR
PRPF31	T449	18.1	18.7	17.1	19.6	0.877	1.06	Up in T2D	E7EVX8;Q8WWY3	Pre-mRNA-processing factor 31;U4/U6 small nuclear ribonucleoprotein Prp31	SSGTASSVAFTPLQGLEIVNPQAAEK
NBEAL2	S729	15.3	16.7	15	17.1	0.968	1.01	Up in T2D	A0A494C1V1;Q6ZNJ1;Q6ZNJ1-3	Neurobeachin-like protein 2;Isoform 3 of Neurobeachin-like protein 2	SQSVPASTGLGWGSGLVAPLQEGSIDSTLAGTQDTR
FAM83F	S4	13.4	14.2	13.2	14.6	0.473	1.13	Up in T2D	Q8NEG4	Protein FAM83F	AESQLNCLDEAHVNEK
FLNA	S2152	23.5	24.5	23.5	25.1	0.105	1.32	Up in T2D	P21333;P21333-2	Filamin-A;Isoform 2 of Filamin-A	APSVANVGSHCDLSLK;RAPSVANVGSHCDLSLK
CSNK1D	S328	18.7	20.1	18.9	20.9	0.337	1.32	Up in T2D	P48730-2	Isoform 2 of Casein kinase I isoform delta	GLPSTASGR
STK10	S514	16.5	17.7	16.7	18.6	0.0935	1.47	Up in T2D	O94804	Serine/threonine-protein kinase 10	EMGSLSIK
PLEKHA6	S932	16.9	18.1	17	18.7	0.333	1.24	Up in T2D	A0A1B0GUN5;Q5VTI5;Q9Y2H5	Pleckstrin homology domain-containing family A member 6	SAVFPGEGK
DOCK1	S1764	14	14.8	14	15.5	0.508	1.15	Up in T2D	A0A096LNH6;Q14185	Dedicator of cytokinesis protein 1	SQVMNVIGSER
PAK2	S141	20.3	21.3	20.3	22	0.18	1.33	Up in T2D	Q13177	Serine/threonine-protein kinase PAK 2	YLSFTPPEK
CTNNAL1	S538	14.2	15.6	13.9	16.6	0.244	1.32	Up in T2D	Q9UBT7;Q9UBT7-2;Q9UBT7-3	Alpha-catulin;Isoform 2 of Alpha-catulin;Isoform 3 of Alpha-catulin	YGYLSLPK
LMO7	S460	17.6	19.1	17.5	19.8	0.187	1.38	Up in T2D	E9PMS6	LIM domain only protein 7	VSASLPR
MAP4K4	T915	13.7	15.4	13.6	16.5	0.137	1.55	Up in T2D	A0A0D9SEY1;O95819-3	Mitogen-activated protein kinase kinase kinase kinase 4;Isoform 3 of Mitogen-activated protein kinase kinase kinase kinase 4	EGTLIVR
GRIP1	T905	16.2	17.6	15.9	18	0.863	1.03	Up in T2D	F5H4N6;Q9Y3R0-2	Glutamate receptor-interacting protein 1 (Fragment);Isoform 2 of Glutamate receptor-interacting protein 1	SNTLPSDVGR
AP3S1	S191	12.1	13.1	12.1	13.7	0.399	1.22	Up in T2D	Q92572	AP-3 complex subunit sigma-1	VPNLPSFK
KRT8	S212	12.2	13.9	12	14.4	0.501	1.21	Up in T2D	P05787;P05787-2	Keratin, type II cytoskeletal 8;Isoform 2 of Keratin, type II cytoskeletal 8	VELESRLEGLTDEINFLR
AP4M1	S39	18	19.9	18.6	20.6	0.452	1.34	Up in T2D	C9IZL5;C9JC87;C9JMG3;C9JWL4;F8WCR6;H0Y6K1;O00189	AP-4 complex subunit mu-1;AP-4 complex subunit mu-1 (Fragment)	VAPSSAASR
LRCH1	T568	13.1	14.8	13.5	15.6	0.199	1.6	Up in T2D	Q9Y2L9;Q9Y2L9-2;Q9Y2L9-3	Leucine-rich repeat and calponin homology domain-containing protein 1;Isoform 2 of Leucine-rich repeat and calponin homology domain-containing protein 1;Isoform 3 of Leucine-rich repeat and calponin homology domain-containing protein 1	NLESIDPQFTIRR;NLESIDPQFTIR
MAPRE2	S223	17.1	18.6	17.1	18.9	0.409	1.27	Up in T2D	Q15555;Q15555-3;Q15555-4;Q15555-5	Microtubule-associated protein RP/EB family member 2;Isoform 3 of Microtubule-associated protein RP/EB family member 2;Isoform 4 of Microtubule-associated protein RP/EB family member 2;Isoform 5 of Microtubule-associated protein RP/EB family member 2	PGSTPSRPSSAK
CD2AP	S86	17.4	18.6	17.2	19.4	0.341	1.39	Up in T2D	Q9Y5K6	CD2-associated protein	ISTYGLPAGGIQPHPQTK
FLRT3	S639	21.5	22.4	21.6	22.9	0.55	1.14	Up in T2D	Q9NZU0	Leucine-rich repeat transmembrane protein FLRT3	DSGIPDSDHSHS;SYRDSGIPDSDHSHS
FLNA	T2336	12.5	14.2	12.7	15.1	0.0707	1.55	Up in T2D	P21333;P21333-2	Filamin-A;Isoform 2 of Filamin-A	RLTVSSLQESGLK
BORCS6	S199	16.8	18.5	17.1	19.7	0.0856	1.59	Up in T2D	Q96GS4	BLOC-1-related complex subunit 6	RATISSPLELEGTVSR
SLC20A2	S316	15.4	17.2	15.6	18.3	0.0912	1.63	Up in T2D	Q08357	Sodium-dependent phosphate transporter 2	ALSMTHGSVK
CAMSAP1	S1372	13.2	14.5	13.1	15.3	0.132	1.47	Up in T2D	Q5T5Y3;Q5T5Y3-2;Q5T5Y3-3	Calmodulin-regulated spectrin-associated protein 1;Isoform 2 of Calmodulin-regulated spectrin-associated protein 1;Isoform 3 of Calmodulin-regulated spectrin-associated protein 1	SVHREESCSDSGTK
ARHGEF10	S379	17.4	18.9	17.6	19.4	0.171	1.39	Up in T2D	O15013;O15013-4;O15013-5;O15013-6;O15013-7	Rho guanine nucleotide exchange factor 10;Isoform 4 of Rho guanine nucleotide exchange factor 10;Isoform 5 of Rho guanine nucleotide exchange factor 10;Isoform 2 of Rho guanine nucleotide exchange factor 10;Isoform 3 of Rho guanine nucleotide exchange fac	SLIAQDHR
SLC12A4	T983	13.3	15.1	13.2	15.8	0.336	1.31	Up in T2D	Q9UP95;Q9UP95-2;Q9UP95-3	Solute carrier family 12 member 4;Isoform 2 of Solute carrier family 12 member 4;Isoform 3 of Solute carrier family 12 member 4	IQMTWTR
DENND4A	S1194	13.3	15.2	14	15.9	0.168	1.6	Up in T2D	A0A0U1RR27;A0A7I2RAZ6;Q7Z401;Q7Z401-2	C-myc promoter-binding protein;Isoform 2 of C-myc promoter-binding protein	MNSSFSVK
PHLDB2	T855	11.4	14.3	12.5	15	0.0301	2.31	Up in T2D	E9PFQ4;Q86SQ0;Q86SQ0-2;Q86SQ0-3	Pleckstrin homology-like domain family B member 2 (Fragment);Pleckstrin homology-like domain family B member 2;Isoform 2 of Pleckstrin homology-like domain family B member 2;Isoform 3 of Pleckstrin homology-like domain family B member 2	EGLYLSDTLPR
PTPN13	Y979	12.4	13.7	13	14.6	0.0933	1.54	Up in T2D	Q12923-3	Isoform 3 of Tyrosine-protein phosphatase non-receptor type 13	SYHDLSQASLYPHR
SMTN	S579	14.6	16.1	15	17.7	0.0284	2.25	Up in T2D	A0A087WVP4;A0A087X1R1;P53814;P53814-5;P53814-6	Smoothelin;Isoform B2 of Smoothelin;Isoform B3 of Smoothelin	LGSVTHVTSFSHAPPSSR
SHROOM2	S646	18.7	19.7	18.1	20.6	0.629	1.21	Up in T2D	Q13796	Protein Shroom2	SRSTVALTAAGEAEDGTGR;STVALTAAGEAEDGTGR
FILIP1L	S1000	13.8	15.7	14.8	16.7	0.00155	2.31	Up in T2D	Q4L180;Q4L180-2;Q4L180-3;Q4L180-6;Q4L180-7	Filamin A-interacting protein 1-like;Isoform 2 of Filamin A-interacting protein 1-like;Isoform 3 of Filamin A-interacting protein 1-like;Isoform 6 of Filamin A-interacting protein 1-like;Isoform 7 of Filamin A-interacting protein 1-like	TMSPIQVLAVTGSASSPEQGR
NHS	T128	14.1	15.7	15.2	16.6	0.00414	2.38	Up in T2D	A0A087WU78;A0A087WWC4;Q6T4R5;Q6T4R5-2;Q6T4R5-3;Q6T4R5-4	Nance-Horan syndrome protein;Isoform 2 of Nance-Horan syndrome protein;Isoform 3 of Nance-Horan syndrome protein;Isoform 4 of Nance-Horan syndrome protein	NPIHNIPSTLDK
PPP1R12A	S422	13.8	15	14.5	15.6	0.0016	1.83	Up in T2D	O14974;O14974-5	Protein phosphatase 1 regulatory subunit 12A;Isoform 5 of Protein phosphatase 1 regulatory subunit 12A	ISPKEEER
RPS3	S209	11.6	13.5	12.5	14.9	0.00209	2.51	Up in T2D	P23396	40S ribosomal protein S3	KPLPDHVSIVEPK
TJP1	T1167	15.4	17	16.3	18.3	0.0356	1.99	Up in T2D	A0A087X0K9;Q07157	Tight junction protein 1 (Zona occludens 1), isoform CRA_a;Tight junction protein ZO-1	HEEQPAPGYDTHGR
MAP2K4	284	14.8	16	15	16.8	0.0197	1.6	Up in T2D	P45985	Dual specificity mitogen-activated protein kinase kinase 4	LCDFGISGQLVDSIAK
HECTD1	S1776	13.3	14.7	14	15.8	0.0147	1.79	Up in T2D	A0A087X2H1;Q9ULT8	HECT-type E3 ubiquitin transferase;E3 ubiquitin-protein ligase HECTD1	QFSALVPAFDPR;RQFSALVPAFDPR
FAM219A	S90	14	14.6	14.2	15	0.14	1.33	Up in T2D	A0A0A0MRW0;A0A0A0MRW1;A0A0A0MRW2;A0A0A0MRW3;Q5T586;Q5T593;Q8IW50;Q8IW50-2;Q8IW50-3;Q8IW50-4;Q8IW50-5;Q8IW50-6	Protein FAM219A;Protein FAM219A (Fragment);Isoform 2 of Protein FAM219A;Isoform 3 of Protein FAM219A;Isoform 4 of Protein FAM219A;Isoform 5 of Protein FAM219A;Isoform 6 of Protein FAM219A	GYSSLDQSPDEK
EFR3A	S247	19	20	19.4	20.8	0.0278	1.55	Up in T2D	A0A1B0GUZ7;Q14156;Q14156-2;Q14156-3	Protein EFR3 homolog A;Isoform 2 of Protein EFR3 homolog A;Isoform 3 of Protein EFR3 homolog A	IGPPSSPSATDK
CDC42EP3	S89	17.2	18.5	17.5	19.4	0.0608	1.52	Up in T2D	C9JEZ4;Q9UKI2	Cdc42 effector protein 3 (Fragment);Cdc42 effector protein 3	ANSTSDSVFTETPSPVLK
EIF2AK3	S856	12.9	15.1	13.2	16.1	0.4	1.57	Up in T2D	Q9NZJ5	Eukaryotic translation initiation factor 2-alpha kinase 3	SSSEATLSISPPRPTTLSLDLTK
SPHK2	S193	16.2	17.8	16.9	18.7	0.0394	1.92	Up in T2D	E9PCV4;M0R344;Q9NRA0;Q9NRA0-2;Q9NRA0-4;Q9NRA0-5	Sphingosine kinase 2;Isoform 2 of Sphingosine kinase 2;Isoform 4 of Sphingosine kinase 2;Isoform 5 of Sphingosine kinase 2	AKSELTLTPDPAPPMAHSPLHR
XPR1	S668	12.4	14.5	12.7	15.4	0.274	1.54	Up in T2D	Q9UBH6;Q9UBH6-2	Xenotropic and polytropic retrovirus receptor 1;Isoform 2 of Xenotropic and polytropic retrovirus receptor 1	YNQSISLR
VPS26B	S304	16.2	17.8	16.5	18.5	0.178	1.41	Up in T2D	Q4G0F5	Vacuolar protein sorting-associated protein 26B	SMSHQAAIASQR
ANK1	S834	13.6	15.4	14.3	15.9	0.139	1.5	Up in T2D	P16157;P16157-10;P16157-11;P16157-12;P16157-13;P16157-14;P16157-15;P16157-16;P16157-21;P16157-3;P16157-4;P16157-5;P16157-6;P16157-7;P16157-8;P16157-9	Ankyrin-1;Isoform Er9 of Ankyrin-1;Isoform Er10 of Ankyrin-1;Isoform Er11 of Ankyrin-1;Isoform Er12 of Ankyrin-1;Isoform Er13 of Ankyrin-1;Isoform Er14 of Ankyrin-1;Isoform Er15 of Ankyrin-1;Isoform Br21 of Ankyrin-1;Isoform Er5 of Ankyrin-1;Isoform Er2 o	RDSRDVDEEK
MLIP	S528	15.5	19.1	16.4	18.1	0.7	1.24	Up in T2D	Q5VWP3-3;Q5VWP3-4	Isoform 3 of Muscular LMNA-interacting protein;Isoform 4 of Muscular LMNA-interacting protein	TPSPTLK
SEMA6A	T778	12.4	15.1	13.7	15.5	0.385	1.56	Up in T2D	A0A0A0MQU6;B3KU01;E9PDV9;H0Y8V9;Q9H2E6;Q9H2E6-2	Sema domain, transmembrane domain (TM), and cytoplasmic domain, (Semaphorin) 6A, isoform CRA_d;Semaphorin-6A;Semaphorin-6A (Fragment);Isoform 2 of Semaphorin-6A	ADQHHLDLTALPTPESTPTLQQK
SCAF1	S941	14	18	15.7	17.2	0.826	1.15	Up in T2D	Q9H7N4	Splicing factor, arginine/serine-rich 19	SGGGSGGSGGQVSLK
C18orf25	S69	17.7	18.8	18.4	19	0.238	1.36	Up in T2D	A0A087WVF1;Q96B23;Q96B23-2	Uncharacterized protein C18orf25;Isoform 2 of Uncharacterized protein C18orf25	RDSSESQLASTESDKPTTGR
ZNF423	S1057	15.1	17.2	15.8	16.7	0.765	1.11	Up in T2D	A0A7P0Q1F0;F5H7S1;Q2M1K9;Q2M1K9-2	Zinc finger protein 423;Isoform 2 of Zinc finger protein 423	LAGSSAASSPNGQGLQK
EP400	S315	16.6	17.8	16.6	17.9	0.809	1.07	Up in T2D	Q96L91;Q96L91-2;Q96L91-3;Q96L91-4;Q96L91-5	E1A-binding protein p400;Isoform 2 of E1A-binding protein p400;Isoform 3 of E1A-binding protein p400;Isoform 4 of E1A-binding protein p400;Isoform 5 of E1A-binding protein p400	TPGVLLPGAGGAAGFGMTSPPPPTSPSR
HNRNPU	T191	15.9	17.3	16.9	18.4	0.00832	2.48	Up in T2D	Q00839	Heterogeneous nuclear ribonucleoprotein U	SSGPTSLFAVTVAPPGAR
MIA2	S1129	17.5	18.8	18.6	19.9	0.0504	2.05	Up in T2D	G3V599;Q96PC5;Q96PC5-10;Q96PC5-11;Q96PC5-12;Q96PC5-13;Q96PC5-14;Q96PC5-7;Q96PC5-9	Melanoma inhibitory activity protein 2;Isoform 9 of Melanoma inhibitory activity protein 2;Isoform 10 of Melanoma inhibitory activity protein 2;Isoform 11 of Melanoma inhibitory activity protein 2;Isoform 12 of Melanoma inhibitory activity protein 2;Isofo	APSDTGSLSPPWDQDRR
SRRM1	S684	15.9	20.7	19.8	20	0.249	2.47	Up in T2D	A9Z1X7	Serine/arginine repetitive matrix protein 1	EARSPQPNK
ABL2	S817	14.9	17.7	16.7	17.6	0.0661	1.72	Up in T2D	P42684;P42684-2;P42684-3;P42684-6	Tyrosine-protein kinase ABL2;Isoform 2 of Tyrosine-protein kinase ABL2;Isoform 3 of Tyrosine-protein kinase ABL2;Isoform 6 of Tyrosine-protein kinase ABL2	TVSTSSQPEENVDR
EPS8L3	S205	17.8	20.6	21	21.6	0.00052	4	Up in T2D	Q8TE67;Q8TE67-3	Epidermal growth factor receptor kinase substrate 8-like protein 3;Isoform 3 of Epidermal growth factor receptor kinase substrate 8-like protein 3	TLEHSLPPSPRPLPR;TLEHSLPPSPR
CLDN6	Y200	14.3	16	15.9	16.8	0.00126	2.26	Up in T2D	P56747	Claudin-6	YSTSAPAISR
DMXL1	S324	17.9	19.2	19.1	19.7	0.0295	1.6	Up in T2D	F5H269;Q9Y485	DmX-like protein 1	SLALVAHTGYLPHQQDPHHVHR
COBL	S707	16.2	18.2	17.5	18.2	0.0828	1.47	Up in T2D	H7C1N2;J3KR05;O75128-2	Protein cordon-bleu (Fragment);Isoform 2 of Protein cordon-bleu	LQADPKPISPQQK;PISPQQK
OCIAD1	S96	15.7	18.3	17.3	18.2	0.167	1.6	Up in T2D	D6RBN5;D6RDK6;Q9NX40	OCIA domain-containing protein 1;OCIA domain-containing protein 1 (Fragment)	RSSPPGHYYQK;SSPPGHYYQK
JCAD	S837	12.1	13.9	13	13.7	0.211	1.29	Up in T2D	Q9P266	Junctional protein associated with coronary artery disease	RPWDLISQLESFNK
ARHGEF12	S341	15.8	16.9	16.4	16.8	0.529	1.11	Up in T2D	Q9NZN5	Rho guanine nucleotide exchange factor 12	SETIQDTDTQSLVGSPSTR
UBA1	T800	11.3	12.6	11.6	12.1	0.957	1.01	Up in T2D	P22314	Ubiquitin-like modifier-activating enzyme 1	AAVATFLQSVQVPEFTPK
COG5	S49	14.1	15.8	14.8	15.8	0.25	1.28	Up in T2D	Q9UP83;Q9UP83-2;Q9UP83-3	Conserved oligomeric Golgi complex subunit 5;Isoform 2 of Conserved oligomeric Golgi complex subunit 5;Isoform 3 of Conserved oligomeric Golgi complex subunit 5	GSGAAAATVR
USP14	S237	13	14.6	14.2	14.6	0.0253	1.96	Up in T2D	P54578;P54578-2	Ubiquitin carboxyl-terminal hydrolase 14;Isoform 2 of Ubiquitin carboxyl-terminal hydrolase 14	ETDSSSASAATPSK
MAP4K4	T879	15.1	16.5	16	17.1	0.202	1.52	Up in T2D	E7EN19	Mitogen-activated protein kinase kinase kinase kinase 4	LTANETQSASSTLQK
SIPA1L1	S1611	13.6	17	16.6	17.5	0.00418	3.38	Up in T2D	O43166-2;O43166-3	Isoform 2 of Signal-induced proliferation-associated 1-like protein 1;Isoform 3 of Signal-induced proliferation-associated 1-like protein 1	RPSYTLGMK
EPS8L3	S445	18.4	20.5	20.3	20.8	0.00894	2.74	Up in T2D	Q8TE67;Q8TE67-3	Epidermal growth factor receptor kinase substrate 8-like protein 3;Isoform 3 of Epidermal growth factor receptor kinase substrate 8-like protein 3	THNHDPQPGDPNSRPSSPK
HNF4A	Y119	15.1	16.9	17.2	17.7	0.00051	2.97	Up in T2D	A0A087WXV4;P41235;P41235-4;P41235-5	Hepatocyte nuclear factor 4-alpha;Isoform HNF4-Alpha-4 of Hepatocyte nuclear factor 4-alpha;Isoform HNF4-Alpha-7 of Hepatocyte nuclear factor 4-alpha	RSSYEDSSLPSINALLQAEVLSR
KRT18	T302	13.6	14.6	15.5	15.4	0.0269	2.66	Up in T2D	P05783	Keratin, type I cytoskeletal 18	TVQSLEIDLDSMR
GRAMD1A	T364	15.9	16.9	16.8	17.6	0.000744	2.07	Up in T2D	M0QZ12;Q96CP6;Q96CP6-2;Q96CP6-3	Protein Aster-A;Isoform 2 of Protein Aster-A;Isoform 3 of Protein Aster-A	GHVTPNLSR
PIK3R4	S813	15.7	16.2	16.5	17.4	0.00271	2.21	Up in T2D	Q99570	Phosphoinositide 3-kinase regulatory subunit 4	ANIVDQSHLHDSSQK
SF3B2	S347	14.8	16.8	16.6	17.1	0.0457	3.12	Up in T2D	Q13435	Splicing factor 3B subunit 2	GVSSESSGDREK;GVSSESSGDR
ARHGEF11	S1457	17.4	18.9	19.8	20.7	0.00646	5.81	Up in T2D	O15085;O15085-2	Rho guanine nucleotide exchange factor 11;Isoform 2 of Rho guanine nucleotide exchange factor 11	SLGGESSGGTTPVGSFHTEAAR
FILIP1L	S1013	14.5	15.9	15.4	16.9	0.00202	2.29	Up in T2D	Q4L180;Q4L180-2;Q4L180-3;Q4L180-6;Q4L180-7	Filamin A-interacting protein 1-like;Isoform 2 of Filamin A-interacting protein 1-like;Isoform 3 of Filamin A-interacting protein 1-like;Isoform 6 of Filamin A-interacting protein 1-like;Isoform 7 of Filamin A-interacting protein 1-like	TMSPIQVLAVTGSASSPEQGR
EPB41L3	S7	17.5	19.1	19	20.2	0.00544	2.92	Up in T2D	A0A0A0MRA8;Q9Y2J2-2;Q9Y2J2-4	Band 4.1-like protein 3;Isoform 2 of Band 4.1-like protein 3;Isoform 4 of Band 4.1-like protein 3	TTESGSDSESKPDQEAEPQEAAGAQGR
OGFR	S577	19.3	19.3	20.2	20.1	0.0283	1.91	Up in T2D	Q9NZT2;Q9NZT2-2	Opioid growth factor receptor;Isoform 2 of Opioid growth factor receptor	PAGPAGDEPAESPSETPGPSPAGPTR
MAP1B	S1203	17.3	17.4	18	18.8	0.0495	1.85	Up in T2D	P46821	Microtubule-associated protein 1B	DYNASASTISPPSSMEEDK
ZNF318	S237	14.7	16.3	16	16.3	0.0684	1.45	Up in T2D	Q5VUA4	Zinc finger protein 318	SDYSPHISCHDELLR
PRICKLE2	S796	11	12.3	11.3	11.6	0.987	-1	Up in T2D	A0A1X7SBR1;Q7Z3G6	Prickle-like protein 2	SFQESMGHGSR
MVB12A	Y71	16.7	18.3	18	18.8	0.000887	2.15	Up in T2D	E9PLZ8;Q96EY5	ESCRT-I complex subunit MVB12A (Fragment);Multivesicular body subunit 12A	NDSIYEASSLYGISAMDGVPFTLHPR;RNDSIYEASSLYGISAMDGVPFTLHPR
PI4KA	S256	16.5	18.8	17.9	19.1	0.0257	2.26	Up in T2D	P42356	Phosphatidylinositol 4-kinase alpha	KTSSVSSISQVSPER;TSSVSSISQVSPER
PIEZO2	S1832	14.2	16.2	15.2	16.7	0.034	1.87	Up in T2D	E7EVM7;Q9H5I5;Q9H5I5-2	Piezo-type mechanosensitive ion channel component;Piezo-type mechanosensitive ion channel component 2;Isoform 2 of Piezo-type mechanosensitive ion channel component 2	LGSSILPPLTHELTASELLLK
SORBS1	S233	20.1	21.3	20.7	21	0.449	1.18	Up in T2D	Q9BX66-5	Isoform 5 of Sorbin and SH3 domain-containing protein 1	ASGSFAPISQTPPSFSPPPPLVPPAPEDLRR;ASGSFAPISQTPPSFSPPPPLVPPAPEDLR
DDI2	S194	12.5	14.1	13.3	14.2	0.366	1.3	Up in T2D	Q5TDH0;Q5TDH0-3	Protein DDI1 homolog 2;Isoform 3 of Protein DDI1 homolog 2	LFSADPFDLEAQAK
PRKD2	T199	14	16.8	15.4	16.9	0.0177	1.99	Up in T2D	Q9BZL6;Q9BZL6-3	Serine/threonine-protein kinase D2;Isoform 3 of Serine/threonine-protein kinase D2	RLSSTSLASGHSVR
KRT8	S475	16.4	18	17	18.3	0.287	1.23	Up in T2D	P05787;P05787-2	Keratin, type II cytoskeletal 8;Isoform 2 of Keratin, type II cytoskeletal 8	LVSESSDVLPK
AHNAK	S5125	14	15.1	14.2	15.3	0.168	1.22	Up in T2D	Q09666	Neuroblast differentiation-associated protein AHNAK	LEGELQAPDLELSLPAIHVEGLDIK
TBC1D1	S498	17.5	19	18.1	19.5	0.0354	1.4	Up in T2D	C9JIE2;Q86TI0;Q86TI0-2	TBC1 domain family member 1 (Fragment);TBC1 domain family member 1;Isoform 2 of TBC1 domain family member 1	YHSVSTETPHER
CARMIL1	S960	11.7	13	12	13.5	0.189	1.36	Up in T2D	Q5VZK9;Q5VZK9-2	F-actin-uncapping protein LRRC16A;Isoform 2 of F-actin-uncapping protein LRRC16A	ALEEVPIHIEDPPFPSLR
BIN1	S303	14.7	15.7	16	16.1	0.000192	2.1	Up in T2D	O00499;O00499-2;O00499-3;O00499-4;O00499-5;O00499-6;O00499-7;O00499-9	Myc box-dependent-interacting protein 1;Isoform IIB of Myc box-dependent-interacting protein 1;Isoform IIC1 of Myc box-dependent-interacting protein 1;Isoform IIC2 of Myc box-dependent-interacting protein 1;Isoform IID of Myc box-dependent-interacting pro	GNKSPSPPDGSPAATPEIR
BIN1	S296	14.7	15.7	16	16.1	0.000192	2.1	Up in T2D	O00499;O00499-2;O00499-3;O00499-4;O00499-5;O00499-6;O00499-7;O00499-9	Myc box-dependent-interacting protein 1;Isoform IIB of Myc box-dependent-interacting protein 1;Isoform IIC1 of Myc box-dependent-interacting protein 1;Isoform IIC2 of Myc box-dependent-interacting protein 1;Isoform IID of Myc box-dependent-interacting pro	GNKSPSPPDGSPAATPEIR
BIN1	S298	14.7	15.7	16	16.1	0.000192	2.1	Up in T2D	O00499;O00499-2;O00499-3;O00499-4;O00499-5;O00499-6;O00499-7;O00499-9	Myc box-dependent-interacting protein 1;Isoform IIB of Myc box-dependent-interacting protein 1;Isoform IIC1 of Myc box-dependent-interacting protein 1;Isoform IIC2 of Myc box-dependent-interacting protein 1;Isoform IID of Myc box-dependent-interacting pro	GNKSPSPPDGSPAATPEIR
C17orf49;RNASEK-C17orf49;BAP18	S36	11.9	13.1	13.5	12.5	0.153	1.6	Up in T2D	F8W038;H0YIS7;Q8IXM2;Q8IXM2-3	Chromosome 17 open reading frame 49;RNASEK-C17orf49 readthrough (Fragment);Chromatin complexes subunit BAP18;Isoform 3 of Chromatin complexes subunit BAP18	LGELTMQLHPVADSSPAGAK
DCP1B	S511	12.5	13.5	13.6	13.4	0.0194	1.67	Up in T2D	Q8IZD4;Q8IZD4-2	mRNA-decapping enzyme 1B;Isoform 2 of mRNA-decapping enzyme 1B	TPNTEQQTPLFQVISPQR
SDK2	Y1182	14	15.7	15.5	16	0.00714	1.95	Up in T2D	H7C2P2;Q58EX2;Q58EX2-3;Q58EX2-4	Protein sidekick-2 (Fragment);Protein sidekick-2;Isoform 3 of Protein sidekick-2;Isoform 4 of Protein sidekick-2	SPPRPSPGSLHYSDEDVTK
STX17	S288	16.9	17.9	17.8	18.6	0.132	1.51	Up in T2D	P56962	Syntaxin-17	LTSSCPDLPSQTDK
VCL	T604	15.8	17.6	16.7	16.8	0.523	1.27	Up in T2D	P18206;P18206-2	Vinculin;Isoform 1 of Vinculin	MQEAMTQEVSDVFSDTTTPIK
SCAF11	T218	15.5	16.3	16.6	16.6	0.0176	1.64	Up in T2D	F8VXG7;Q99590;Q99590-2	Protein SCAF11;Isoform 2 of Protein SCAF11	SSSNDSVDEETAESDTSPVLEK
TXLNG	132	13.8	15.6	15.9	16.3	0.000178	2.52	Up in T2D	Q9NUQ3	Gamma-taxilin	NLVSPAYCTQESREEIPGGEAR
ERC1	S37	19	20.1	20.1	20.1	0.101	1.39	Up in T2D	G8JLD3;Q8IUD2;X6RLX0	ELKS/Rab6-interacting/CAST family member 1	TNSTGGSSGSSVGGGSGK
SYAP1	S313	14	16	15.8	16.4	0.00152	2.4	Up in T2D	Q96A49	Synapse-associated protein 1	KQEETAVLEEDSADWEK
SRRM2	S1460	19.5	20.9	21	20.9	0.00272	2.05	Up in T2D	Q9UQ35	Serine/arginine repetitive matrix protein 2	DGSGTPSRHSLSGSSPGMK
UBAP2L	Y613	21	19.7	19.6	21.1	0.546	-1.24	Down in T2D	F8W726;Q14157;Q14157-1;Q14157-3;Q14157-4;Q14157-5	Ubiquitin-associated protein 2-like;Isoform 2 of Ubiquitin-associated protein 2-like;Isoform 3 of Ubiquitin-associated protein 2-like;Isoform 4 of Ubiquitin-associated protein 2-like;Isoform 5 of Ubiquitin-associated protein 2-like	RYPSSISSSPQK;YPSSISSSPQK
TNS2	Y456	17.9	16.4	17.5	17.6	0.179	1.32	Down in T2D	Q63HR2;Q63HR2-4;Q63HR2-6	Tensin-2;Isoform 4 of Tensin-2;Isoform 6 of Tensin-2	WDSYENFNQHHEDSVDGSLTHTR
AHNAK	S4908	17	15.4	16.6	17	0.727	1.11	Down in T2D	Q09666	Neuroblast differentiation-associated protein AHNAK	MPSLEISAPK
TRIM28	S689	17.3	16.1	16.3	16.6	0.206	-1.61	Down in T2D	Q13263	Transcription intermediary factor 1-beta	EEDGSLSLDGADSTGVVAK
ABLIM1	S320	22.4	21.3	21.9	21.6	0.833	-1.03	Down in T2D	A0A0A0MRL6;A0A3B3IS55;F8W8M4;O14639;O14639-2;O14639-6	Actin-binding LIM protein 1;Isoform 2 of Actin-binding LIM protein 1;Isoform 6 of Actin-binding LIM protein 1	TSSESIYSRPGSSIPGSPGHTIYAK;TSSESIYSR
ABLIM1	S420	19.9	18.9	19.3	19.5	0.998	1	Down in T2D	A0A0A0MRL6;A0A3B3IS55;F8W8M4;O14639;O14639-2;O14639-6	Actin-binding LIM protein 1;Isoform 2 of Actin-binding LIM protein 1;Isoform 6 of Actin-binding LIM protein 1	STSQGSINSPVYSR
AKAP2	S22	16.7	14.6	14.4	14.5	0.00114	-2.34	Down in T2D	Q9Y2D5-5	Isoform 2 of A-kinase anchor protein 2	LPPESPGPPESPGPPER
PAICS	S274	13.4	11.9	11.6	11.4	0.0087	-2.05	Down in T2D	P22234	Multifunctional protein ADE2	VVVLMGSTSDLGHCEK
PAK4	S167	16.2	15.1	15.5	15.3	0.147	-1.24	Down in T2D	O96013	Serine/threonine-protein kinase PAK 4	EGSGGPQESSR
UBE2O	142	16.1	13.8	14.3	13.1	0.127	-2.05	Down in T2D	Q9C0C9	(E3-independent) E2 ubiquitin-conjugating enzyme	GSSGCSEAGGAGHEEGRASPLR
VASP	Y39	13.4	11.9	13	12.5	0.981	1.01	Down in T2D	P50552	Vasodilator-stimulated phosphoprotein	VQIYHNPTANSFR
NUMB	T436	18.8	16	16.3	16.1	0.271	-1.63	Down in T2D	P49757;P49757-3	Protein numb homolog;Isoform 3 of Protein numb homolog	RTPSEADR;TPSEADRWLEEVSK
RHPN2	T606	20.4	19.5	19.5	20	0.146	-1.22	Down in T2D	Q8IUC4	Rhophilin-2	SATYSVGMQK
PRKCH	T319	17.8	16.2	15.8	15.7	0.0185	-2.04	Down in T2D	P24723;P24723-2	Protein kinase C eta type;Isoform 2 of Protein kinase C eta type	TLAGMGLQPGNISPTSK
TJP2;	S490	17.4	16.4	15.8	15.6	0.0255	-2.25	Down in T2D	A0A1B0GTW1;A0A2R8YDH4;A0A3B3ITE1;Q9UDY2;Q9UDY2-3;Q9UDY2-7	Tight junction protein ZO-2;Uncharacterized protein;Tight junction protein ZO-2 (Fragment);Isoform C1 of Tight junction protein ZO-2;Isoform 7 of Tight junction protein ZO-2	HQYSDYDYHSSSEK;RHQYSDYDYHSSSEK
SHROOM2	T219	18.1	16.6	15.7	17.1	0.0753	-2.34	Down in T2D	Q13796	Protein Shroom2	DSAYGSFSTSSSTPDHTLSK;RDSAYGSFSTSSSTPDHTLSK
SRP72	S639	25.7	24.4	23.1	23.1	0.00546	-3.85	Down in T2D	O76094	Signal recognition particle subunit SRP72	TVSSPPTSPRPGSAATVSASTSNIIPPR
FAM117B	S391	16.1	15.1	14.7	15.6	0.0171	-1.83	Down in T2D	Q6P1L5	Protein FAM117B	SIDTQTPGGADR
SNTB2	S231	18	17.3	16.3	17.5	0.0397	-1.91	Down in T2D	Q13425	Beta-2-syntrophin	KPSLVSDLPWEGAAPQSPSFSGSEDSGSPK
DYNC1H1	T4366	23.7	24.1	22.3	23.1	0.0275	-4.21	Down in T2D	Q14204	Cytoplasmic dynein 1 heavy chain 1	TDSTSDGRPAWMR
ZYX	S267	14.3	14	12.6	13.5	0.0088	-2.01	Down in T2D	Q15942	Zyxin	FSPVTPK
ZYX	T270	14.3	14	12.6	13.5	0.0088	-2.01	Down in T2D	Q15942	Zyxin	FSPVTPK
IL6ST	852	19.2	19.1	17.7	19	0.00594	-1.65	Down in T2D	P40189	Interleukin-6 receptor subunit beta	QNCSQHESSPDISHFER
SLC9A3R1	T293	23.8	23.3	21.5	22.3	0.000331	-3.79	Down in T2D	O14745	Na(+)/H(+) exchange regulatory cofactor NHE-RF1	SASSDTSEELNSQDSPPK
MARK3	S412	15.6	15.9	14.1	15.9	0.0285	-1.93	Down in T2D	A0A7I2V2E3;A0A7I2V2N8;A0A7I2V3B9;A0A7I2V3I9;A0A7I2V4G7;A0A7I2V4T2;A0A7I2V5G3;A0A7I2V639;A0A7I2YQF7;H0YKP9;J3KNR0;P27448;P27448-2;P27448-3;P27448-4	Non-specific serine/threonine protein kinase;MAP/microtubule affinity-regulating kinase 3;Isoform 2 of MAP/microtubule affinity-regulating kinase 3;Isoform 3 of MAP/microtubule affinity-regulating kinase 3;Isoform 4 of MAP/microtubule affinity-regulating	TPVASTHSISSAATPDR
CTTN	S418	23.6	23.8	20.2	24.2	2.96e-05	-2.97	Down in T2D	Q14247	Src substrate cortactin	LPSSPVYEDAASFK
NUMBL	T210	20.9	20.7	18.5	20.1	0.000672	-2.61	Down in T2D	A0A0C4DGH3;Q9Y6R0	Numb-like protein	AEAAAAPTVAPGPAQPGHVSPTPATTSPGEK;KAEAAAAPTVAPGPAQPGHVSPTPATTSPGEK
MSH6	S41	17.8	15.9	18	17.3	0.0409	1.56	Down in T2D	P52701	DNA mismatch repair protein Msh6	AAAAPGASPSPGGDAAWSEAGPGPR
RBM7;RBM7;	S98	17.9	15.8	17.6	16.4	0.346	1.37	Down in T2D	F5GY08;Q9Y580;F5GXV8;I3L521;J3KPD3	RNA-binding protein 7;RNA-binding protein 7;RRM domain-containing protein (Fragment);RNA binding motif protein 7, isoform CRA_c	SGSSHAPQDVSLSYPQHHVGNSSPTSTSPSR;SGSSHAPQDVSLSYPQHHVGNSSPTSTSPSSR
POLR2A	T1919	19.3	17.5	19.3	18.3	0.461	1.36	Down in T2D	A0A6Q8PGB0;P24928	DNA-directed RNA polymerase subunit;DNA-directed RNA polymerase II subunit RPB1	YSPTSPTYSPTSPK
RELL1	T261	16.6	14.3	15.8	16.2	0.365	1.53	Down in T2D	Q8IUW5	RELT-like protein 1	SLMSVSGAETVNGEVPATPVK
SNX15	T229	18	16.6	17.8	17.5	0.247	1.3	Down in T2D	Q9NRS6	Sorting nexin-15	EEGAAPSPTHVAELATMEVESAR
EHBP1	S428	21.7	18.9	21.8	21.1	0.00584	3.19	Down in T2D	Q8NDI1;Q8NDI1-2;Q8NDI1-3	EH domain-binding protein 1;Isoform 2 of EH domain-binding protein 1;Isoform 3 of EH domain-binding protein 1	DLSTSPKPSPIPSPVLGR
SRRM2	S1620	14.3	13	14.6	14.3	0.00753	1.76	Down in T2D	Q9UQ35	Serine/arginine repetitive matrix protein 2	AQSGSDSSPEPK
SRRM2	S1621	14.3	13	14.6	14.3	0.00753	1.76	Down in T2D	Q9UQ35	Serine/arginine repetitive matrix protein 2	AQSGSDSSPEPK
TAF7	S264	15.6	14.3	16.4	15.6	0.012	2.02	Down in T2D	Q15545	Transcription initiation factor TFIID subunit 7	LNESDEQHQENEGTNQLVMGIQK
TAF7	T274	15.4	14.2	16	15.4	0.0135	1.79	Down in T2D	Q15545	Transcription initiation factor TFIID subunit 7	LNESDEQHQENEGTNQLVMGIQK
ZNF451	T591	15.7	14.6	16	16.2	0.266	2.17	Down in T2D	Q9Y4E5;Q9Y4E5-2	E3 SUMO-protein ligase ZNF451;Isoform 2 of E3 SUMO-protein ligase ZNF451	PSSAITVIDHSPANSSPR
SRRM1	S211	16.1	14.5	16.8	15.7	0.00549	2.21	Down in T2D	A9Z1X7	Serine/arginine repetitive matrix protein 1	SRSPSPAPEK
SRRM1	S209	14.8	12.7	15.3	14.1	0.00985	2.07	Down in T2D	A9Z1X7	Serine/arginine repetitive matrix protein 1	SRSPSPAPEK
FGFR3	S404	14.7	14.2	15.3	14.4	0.095	1.31	Down in T2D	A0A7I2RW32;F8W9L4;P22607;P22607-2;P22607-4	Fibroblast growth factor receptor;Fibroblast growth factor receptor 3;Isoform 2 of Fibroblast growth factor receptor 3;Isoform 4 of Fibroblast growth factor receptor 3	GLGSPTVHK
HEXIM2	S39	12.6	11.3	12.9	11.7	0.206	1.3	Down in T2D	Q96MH2	Protein HEXIM2	HDSGGSLPLTPR
TFEB	S136	18.6	17	20.7	19.1	0.218	2.2	Down in T2D	B0QYS6;B0QYS7;P19484	Transcription factor EB	FAAHISPAQGSPKPPPAASPGVR
TFEB	S123	18.6	17	20.7	19.1	0.218	2.2	Down in T2D	B0QYS6;B0QYS7;P19484	Transcription factor EB	FAAHISPAQGSPKPPPAASPGVR
TFEB	S128	18.6	17	20.7	19.1	0.218	2.2	Down in T2D	B0QYS6;B0QYS7;P19484	Transcription factor EB	FAAHISPAQGSPKPPPAASPGVR
C2CD5	T314	17	15.7	17.6	16.3	0.13	1.85	Down in T2D	Q86YS7-3	Isoform 3 of C2 domain-containing protein 5	QSSSSDTDLSLTPK
NASP	S726	19.1	17.7	20	18.6	0.0475	2.41	Down in T2D	P49321	Nuclear autoantigenic sperm protein	KPEEESPRK;KPEEESPR
UBN1	520	19.9	17.4	19.2	17.9	0.977	-1.01	Down in T2D	Q9NPG3;Q9NPG3-2	Ubinuclein-1;Isoform 2 of Ubinuclein-1	DRICSDEEEDEEK;ICSDEEEDEEK
ZNF524	S24	14.8	14.1	15.2	14.1	0.304	1.27	Down in T2D	K7EP10;Q96C55	Zinc finger protein 524 (Fragment);Zinc finger protein 524	PLALSPPVPR
WDR20	S479	18.1	16.3	18.4	17.9	0.0992	1.61	Down in T2D	A0A088AWN2;Q8TBZ3;Q8TBZ3-2;Q8TBZ3-4;Q8TBZ3-5;Q8TBZ3-6;Q8TBZ3-7	WD repeat-containing protein 20;Isoform 2 of WD repeat-containing protein 20;Isoform 4 of WD repeat-containing protein 20;Isoform 5 of WD repeat-containing protein 20;Isoform 6 of WD repeat-containing protein 20;Isoform 7 of WD repeat-containing protein 2	SSVMDGAIASGVSK
STARD3NL	S11	16.5	14.5	16.6	15.1	0.372	1.27	Down in T2D	O95772-2	Isoform 2 of STARD3 N-terminal-like protein	MENALTGSQSSHASLR
SAMD4B	S594	15.3	14.3	15.7	14.9	0.0731	1.31	Down in T2D	A0A087WZT0;M0QZ22;Q5PRF9	Protein Smaug homolog 2	MGLLSPSGIGGVSPR
SCAF11	S624	19.3	17.5	19.5	18.8	0.354	1.29	Down in T2D	F8VXG7;Q99590;Q99590-2	Protein SCAF11;Isoform 2 of Protein SCAF11	PQSPSPR;RPQSPSPR
PPP1R3D	S78	23.7	21.8	24.1	23.4	0.188	1.4	Down in T2D	O95685	Protein phosphatase 1 regulatory subunit 3D	SLPSSPERR;SLPSSPER
TRPS1	Y834	17.5	16.8	17.7	16.6	0.808	1.05	Down in T2D	E5RFF3;Q9UHF7;Q9UHF7-2;Q9UHF7-3	Zinc finger transcription factor Trps1;Isoform 2 of Zinc finger transcription factor Trps1;Isoform 3 of Zinc finger transcription factor Trps1	HPNYSPPGSPIEK
CHAMP1	S282	19.5	18.9	20	19.1	0.389	1.16	Down in T2D	Q96JM3	Chromosome alignment-maintaining phosphoprotein 1	KPSPSESPEPWK
SRRM1	S806	16.4	14.1	16.6	14.7	0.108	1.92	Down in T2D	A9Z1X7	Serine/arginine repetitive matrix protein 1	SPTPSPSPPR
EIF5B	Y134	17.2	16.3	17.9	17.3	0.0326	1.67	Down in T2D	A0A087WUT6;O60841	Eukaryotic translation initiation factor 5B	VEMYSGSDDDDDFNK
PDXDC1	T761	14.8	15	17.8	17.3	4.4e-06	6.93	Down in T2D	H3BND4;Q6P996;Q6P996-3;Q6P996-4;Q6P996-5	Pyridoxal-dependent decarboxylase domain-containing protein 1;Isoform 3 of Pyridoxal-dependent decarboxylase domain-containing protein 1;Isoform 4 of Pyridoxal-dependent decarboxylase domain-containing protein 1;Isoform 5 of Pyridoxal-dependent decarboxyl	LSSGPEQITLEASSTEGHPGAPSPQHTDQTEAFQK
CLDN3	S209	16.9	18	18.5	17.7	0.0613	1.56	Down in T2D	O15551	Claudin-3	STGPGASLGTGYDR
WDTC1	S511	17.3	17.6	19.8	18.4	0.00325	2.65	Down in T2D	Q8N5D0;Q8N5D0-2;Q8N5D0-3;Q8N5D0-4;Q8N5D0-5;Q8N5D0-6	WD and tetratricopeptide repeats protein 1;Isoform 2 of WD and tetratricopeptide repeats protein 1;Isoform 3 of WD and tetratricopeptide repeats protein 1;Isoform 4 of WD and tetratricopeptide repeats protein 1;Isoform 5 of WD and tetratricopeptide repeat	KDSISEDEMVLR
SRPK2	S494	16.5	15.9	19.4	17.1	0.0399	2.86	Down in T2D	P78362	SRSF protein kinase 2	TVSASSTGDLPK
METTL16	S297	14.2	14.2	15.4	14	0.16	1.47	Down in T2D	Q86W50	RNA N6-adenosine-methyltransferase METTL16	WALAWSFYDDVTVPSPPSK
DICER1	S1142	14	13.5	15.5	14.2	0.0446	1.96	Down in T2D	Q9UPY3	Endoribonuclease Dicer	TSSLENHDQMSVNCR
KIAA0319L	S415	17.7	17.1	18.3	16.8	0.403	1.15	Down in T2D	C9J519;E7EN73;Q8IZA0;Q8IZA0-2;Q8IZA0-3	Dyslexia-associated protein KIAA0319-like protein;Dyslexia-associated protein KIAA0319-like protein (Fragment);Isoform 2 of Dyslexia-associated protein KIAA0319-like protein;Isoform 3 of Dyslexia-associated protein KIAA0319-like protein	ILDATDQESLELKPTSR
NFATC2IP	S314	11.7	11.6	12.7	12	0.00183	1.91	Down in T2D	Q8NCF5	NFATC2-interacting protein	ILLLFGETELSPTATPR
SCARF2	S718	20.6	20.4	22	20.7	0.0215	1.72	Down in T2D	Q96GP6;Q96GP6-2	Scavenger receptor class F member 2;Isoform 2 of Scavenger receptor class F member 2	SAHTVEHGSPR
MIDEAS	S996	17	16.5	18.6	16.9	0.0461	2.09	Down in T2D	A0A0A0MSU2;A0A1C7CYX1;Q6PJG2	Mitotic deacetylase-associated SANT domain protein (Fragment);Mitotic deacetylase-associated SANT domain protein	SHESNAPGSAGGQASEK
CKAP4	S460	16	15.7	17.1	16.3	0.0135	1.71	Down in T2D	Q07065	Cytoskeleton-associated protein 4	LEGLGSSEADQDGLASTVR
MAP1B	S1256	17.1	16.6	18.6	18.1	0.0741	1.69	Down in T2D	P46821	Microtubule-associated protein 1B	SPSLSPSPPSPLEK
ZC3H4	T1106	20.6	19.1	20	19.9	0.836	1.06	Down in T2D	Q9UPT8	Zinc finger CCCH domain-containing protein 4	PGPAEAPSPTASPSGDASPPATAPYDPR
SRSF7	S192	20.1	19.1	20.2	19.4	0.951	-1.01	Down in T2D	Q16629;Q16629-4	Serine/arginine-rich splicing factor 7;Isoform 4 of Serine/arginine-rich splicing factor 7	YFQSPSR
SCAF8	S351	16.5	15.8	16.6	15.9	0.892	1.02	Down in T2D	A0A0A0MT33;Q9UPN6;Q9UPN6-2	SR-related and CTD-associated factor 8;Isoform 2 of SR-related and CTD-associated factor 8	FDFGEDSEHSEEPKK;FDFGEDSEHSEEPK
BCOR	S1127	17.6	15.6	16.5	15.8	0.69	-1.14	Down in T2D	H7BYY2;H7BZ37;H7C231;H7C2V9;Q6W2J9;Q6W2J9-2;Q6W2J9-4	BCL-6 corepressor (Fragment);BCL-6 corepressor;Isoform 2 of BCL-6 corepressor;Isoform 4 of BCL-6 corepressor	QPVSEPPADQVASDMPHSPTLR
CCDC9	S376	19.2	18	18.8	18.2	0.718	-1.06	Down in T2D	A0A2R8Y4Z8	Coiled-coil domain-containing protein 9	EGAASPAPETPQPTSPETSPK
ZPR1	S19	17	15.9	17.2	16.5	0.327	1.19	Down in T2D	O75312	Zinc finger protein ZPR1	AASGAVEPGPPGAAVAPSPAPAPPPAPDHLFR
PRKCG	T655	16.8	12.7	16.5	14	0.34	1.49	Down in T2D	P05129;P05129-2	Protein kinase C gamma type;Isoform 2 of Protein kinase C gamma type	AAPALTPPDR
RPLP2	S105	18.9	17.7	18.8	17.8	0.83	1.05	Down in T2D	P05387	60S acidic ribosomal protein P2	KEESEESDDDMGFGLFD
KANK1	S242	18.1	15.5	17.6	15.5	0.33	-1.4	Down in T2D	Q14678;Q14678-2	KN motif and ankyrin repeat domain-containing protein 1;Isoform 2 of KN motif and ankyrin repeat domain-containing protein 1	HSPLSSGISTPVTNVSPMHLQHIR
PCM1	S861	14.9	14	14.7	13.6	0.385	-1.16	Down in T2D	A0A5H1ZRS1	Pericentriolar material 1 protein	QGLAETASPVAVSLR
PCBP2	Y76	18.1	17.2	18	17.1	0.341	-1.24	Down in T2D	F8VRH0	Poly(rC)-binding protein 2 (Fragment)	PSSSPVIFAGGQAYTIQGQYAIPQPDLTK
CNPY4	S58	12.4	10.8	12	10.9	0.817	-1.05	Down in T2D	Q8N129	Protein canopy homolog 4	SREVLELGQVLDTGK
NMT1	S73	16.3	15.5	16.3	15.5	0.238	-1.17	Down in T2D	A0A7I2V539;P30419	Glycylpeptide N-tetradecanoyltransferase;Glycylpeptide N-tetradecanoyltransferase 1	EKGSETDSAQDQPVK;GSETDSAQDQPVK
BPNT2	S283	12.8	12.1	12.9	12	0.852	1.03	Down in T2D	Q9NX62	Golgi-resident adenosine 3',5'-bisphosphate 3'-phosphatase	VLALLDVPDKSQEK
HIRIP3	S223	16.6	16.2	17	15.7	0.781	-1.04	Down in T2D	Q9BW71	HIRA-interacting protein 3	ESEQESEEEILAQK
RTKN	S529	16.9	16.4	16.9	15.7	0.228	-1.19	Down in T2D	Q9BST9	Rhotekin	TFSLDAVPPDHSPR
RCOR2	S213	15.2	14.5	15.6	14.3	0.767	1.07	Down in T2D	Q8IZ40	REST corepressor 2	GGVSEGEPDPADPK
ZC3H13	S325	21	20.5	21.6	19.7	0.909	-1.02	Down in T2D	A0A7I2V4I5;Q5T200-2	Zinc finger CCCH domain-containing protein 13;Isoform 2 of Zinc finger CCCH domain-containing protein 13	STSPAGQHHSPISSR
ALMS1	S92	15.8	15.1	16.1	14.8	0.981	-1	Down in T2D	A0A087WTU9;A0A087WV20;Q8TCU4;Q8TCU4-2;Q8TCU4-3	Alstrom syndrome protein 1;Isoform 2 of Alstrom syndrome protein 1;Isoform 3 of Alstrom syndrome protein 1	ILPPLSPPQHR
TSHZ3	S672	17	15.9	17.4	14.5	0.246	-1.55	Down in T2D	Q63HK5	Teashirt homolog 3	SQENSPSPPR
MLEC	Y239	16.2	14.8	16.5	14.1	0.75	-1.09	Down in T2D	Q14165	Malectin	KEEEEEEEEYDEGSNLK
BUD13	S201	16.8	16	17.4	15.1	0.464	-1.15	Down in T2D	Q9BRD0	BUD13 homolog	HDSPDPSPPR
CDC42EP1	S350	15.4	15	15.9	13.8	0.237	-1.29	Down in T2D	Q00587;Q00587-2	Cdc42 effector protein 1;Isoform 2 of Cdc42 effector protein 1	ASWESLDEEWR
USP42	S1219	13.8	12.4	14.1	12.3	0.871	1.04	Down in T2D	Q9H9J4;Q9H9J4-2	Ubiquitin carboxyl-terminal hydrolase 42;Isoform 2 of Ubiquitin carboxyl-terminal hydrolase 42	HQQDSDLSAACSDADLHR
SRRM1	S426	22.2	21.4	22.2	21.4	0.792	1.03	Down in T2D	A9Z1X7	Serine/arginine repetitive matrix protein 1	VSVSPGR
SRRM1	S421	22.8	22.1	22.9	22	0.974	-1	Down in T2D	A9Z1X7	Serine/arginine repetitive matrix protein 1	SRVSVSPGR
SRRM1	S388	20.3	18.6	20.1	18	0.332	-1.22	Down in T2D	A9Z1X7	Serine/arginine repetitive matrix protein 1	LSPSASPPR
PALM	S116	20.3	19.3	20.2	19	0.367	-1.18	Down in T2D	O75781;O75781-2	Paralemmin-1;Isoform 2 of Paralemmin-1	ENAAAPSPVRAPAPSPAK;ENAAAPSPVR
ZNF687	S266	14.5	13.9	14.4	13.5	0.741	-1.04	Down in T2D	Q8N1G0	Zinc finger protein 687	QSPGHQSPLASPK
TRA2B	S266	19.3	17.9	19.1	17.5	0.504	-1.14	Down in T2D	P62995	Transformer-2 protein homolog beta	RSPSPYYSR;SPSPYYSR
BUD13	S163	16.5	15.4	16.8	14.9	0.695	-1.08	Down in T2D	Q9BRD0	BUD13 homolog	HDTPDPSPLR
BUD13	S139	15.8	14.4	16	14.1	0.787	1.05	Down in T2D	Q9BRD0	BUD13 homolog	HGTPDPSPR
SF3B1	T303	19	18.2	18.9	17.5	0.111	-1.28	Down in T2D	O75533	Splicing factor 3B subunit 1	DTPGHGSGWAETPRTDR;DTPGHGSGWAETPR;TERDTPGHGSGWAETPR
SEC16A	S1356	18.7	17.3	18.2	16.1	0.0859	-1.68	Down in T2D	O15027	Protein transport protein Sec16A	SLHSAHSLASR
SRRM2	S248	16.3	15.4	16	14.4	0.0719	-1.67	Down in T2D	Q9UQ35	Serine/arginine repetitive matrix protein 2	SRSTTPAPK
SRRM1	S386	17.4	15.6	17.2	15	0.208	-1.31	Down in T2D	A9Z1X7	Serine/arginine repetitive matrix protein 1	LSPSASPPR;RLSPSASPPR
MIA3	S686	14.3	12.8	14.3	12.6	0.97	-1.01	Down in T2D	Q5JRA6	Transport and Golgi organization protein 1 homolog	EDSLDEEFFHHK
SRRM1	S569	21.4	19.9	21.4	19.7	0.363	-1.17	Down in T2D	A9Z1X7	Serine/arginine repetitive matrix protein 1	RSPSPAPPPR;SPSPAPPPR
SON	S2013	19.6	17.8	19.4	16.9	0.13	-1.58	Down in T2D	P18583;P18583-5;P18583-7;P18583-9	Protein SON;Isoform D of Protein SON;Isoform G of Protein SON;Isoform I of Protein SON	SFSISPVR
MEF2A	S408	20.9	19.8	20.5	19.5	0.165	-1.31	Down in T2D	Q02078;Q02078-3;Q02078-5	Myocyte-specific enhancer factor 2A;Isoform RSRFC4 of Myocyte-specific enhancer factor 2A;Isoform 5 of Myocyte-specific enhancer factor 2A	SEPISPPRDR;SEPISPPR
SRRM1	S749	20.3	17.9	20	17.2	0.35	-1.33	Down in T2D	A9Z1X7	Serine/arginine repetitive matrix protein 1	AASPSPQSVR
SRRM1	S765	18.8	17.7	18.7	17.6	0.362	-1.19	Down in T2D	A9Z1X7	Serine/arginine repetitive matrix protein 1	SVSGSPEPAAK
KDM2B	S497	16.6	15.2	16.5	14.1	0.137	-1.47	Down in T2D	Q8NHM5;Q8NHM5-2;Q8NHM5-3;Q8NHM5-4	Lysine-specific demethylase 2B;Isoform 2 of Lysine-specific demethylase 2B;Isoform 3 of Lysine-specific demethylase 2B;Isoform 4 of Lysine-specific demethylase 2B	TPTGSPATEVSAK
HMGXB4	S102	16.9	16	17	15.6	0.167	-1.28	Down in T2D	Q9UGU5	HMG domain-containing protein 4	SSPQSTDTAMDLLK
SPHK2	Y172	17.5	16.5	17.8	16.6	0.986	-1.01	Down in T2D	E9PCV4;M0R344;Q9NRA0;Q9NRA0-2;Q9NRA0-4;Q9NRA0-5	Sphingosine kinase 2;Isoform 2 of Sphingosine kinase 2;Isoform 4 of Sphingosine kinase 2;Isoform 5 of Sphingosine kinase 2	LSYLPATVEPASPTPAHSLPR
CCDC120	S360	17.5	16.2	17	16	0.514	-1.22	Down in T2D	Q96HB5;Q96HB5-2;Q96HB5-3;Q96HB5-4;Q96HB5-5	Coiled-coil domain-containing protein 120;Isoform 2 of Coiled-coil domain-containing protein 120;Isoform 3 of Coiled-coil domain-containing protein 120;Isoform 4 of Coiled-coil domain-containing protein 120;Isoform 5 of Coiled-coil domain-containing prote	RSNSSEALLVDR;SNSSEALLVDR
TEX2	S736	19.4	17.6	18.4	17.3	0.0498	-1.79	Down in T2D	Q8IWB9	Testis-expressed protein 2	HNSPSGHLTHSR
LYSMD1	S99	14.4	13.4	14.3	13.6	0.461	-1.16	Down in T2D	Q96S90;Q96S90-2	LysM and putative peptidoglycan-binding domain-containing protein 1;Isoform 2 of LysM and putative peptidoglycan-binding domain-containing protein 1	DLFNGLDSEEEK
PPIP5K1	S191	17.5	15.7	16.1	15.1	0.0063	-2.33	Down in T2D	A0A2R8YGT1;B7WPL9;F8W9A8;Q6PFW1;Q6PFW1-2;Q6PFW1-3;Q6PFW1-4;Q6PFW1-7	Inositol hexakisphosphate and diphosphoinositol-pentakisphosphate kinase (Fragment);Inositol hexakisphosphate and diphosphoinositol-pentakisphosphate kinase;Inositol hexakisphosphate and diphosphoinositol-pentakisphosphate kinase 1;Isoform 2 of Inositol h	TNQGSMENLCPGK
PARD3	S1139	15.3	14.2	14.6	13.7	0.00381	-1.77	Down in T2D	Q8TEW0;Q8TEW0-11;Q8TEW0-2;Q8TEW0-4	Partitioning defective 3 homolog;Isoform 11 of Partitioning defective 3 homolog;Isoform 2 of Partitioning defective 3 homolog;Isoform 4 of Partitioning defective 3 homolog	NSKPSPVDSNR
H1-0	S92	19.2	17.5	17.8	16.5	0.0112	-2.23	Down in T2D	P07305	Histone H1.0	GVGASGSFR
RIF1	S1046	17.9	17.1	16.9	16.5	0.0345	-1.72	Down in T2D	Q5UIP0;Q5UIP0-2	Telomere-associated protein RIF1;Isoform 2 of Telomere-associated protein RIF1	STDFVFIPPEGK
GLCCI1	S330	17.1	16.6	17.2	16.8	0.135	-1.41	Down in T2D	Q86VQ1	Glucocorticoid-induced transcript 1 protein	VPCNVEGISPELEK
TTC28	S2271	17	15.7	15.9	14.7	0.0142	-2.14	Down in T2D	Q96AY4	Tetratricopeptide repeat protein 28	DSPSQHSGRPSPGCDSQTSQLDQPLFK
PTPN12	S588	17.6	16.7	16.3	15.4	0.00176	-2.38	Down in T2D	Q05209	Tyrosine-protein phosphatase non-receptor type 12	TVSLTPSPTTQVETPDLVDHDNTSPLFR
PRKCB	T641	20.8	17.6	18.4	16.6	0.00121	-3.68	Down in T2D	P05771-2	Isoform Beta-II of Protein kinase C beta type	HPPVLTPPDQEVIR
ANK2	S3838	19	17.6	18.2	17.1	0.01	-1.7	Down in T2D	A0A5F9ZGX3;A0A5F9ZGY3;A0A5F9ZGY4;A0A5F9ZGZ5;A0A5F9ZH19;A0A5F9ZH30;A0A5F9ZHD2;A0A5F9ZHE4;A0A5F9ZHN5;A0A5F9ZHR8;A0A5F9ZHS1;A0A5F9ZI30;A0A5F9ZI40;A0A5F9ZI65;D6RHE1;I6L894;Q01484	Ankyrin-2;Ankyrin-2 (Fragment);Ankyrin 2, neuronal, isoform CRA_b	GGSPIIQEPEEPSEHREESSPR;GGSPIIQEPEEPSEHR
NFATC2	S757	19.6	18	18.3	17.2	0.0031	-2.13	Down in T2D	Q13469;Q13469-2;Q13469-3;Q13469-4	Nuclear factor of activated T-cells, cytoplasmic 2;Isoform 2 of Nuclear factor of activated T-cells, cytoplasmic 2;Isoform 3 of Nuclear factor of activated T-cells, cytoplasmic 2;Isoform 4 of Nuclear factor of activated T-cells, cytoplasmic 2	SLSPSLLGYQQPALMAAPLSLADAHR
SH3GL3	S265	15.8	14.1	14.2	13.6	0.00425	-1.98	Down in T2D	Q99963;Q99963-2;Q99963-3;Q99963-4	Endophilin-A3;Isoform 2 of Endophilin-A3;Isoform 3 of Endophilin-A3;Isoform 4 of Endophilin-A3	RSSSELNGVSTTSVVK
DSP	S1658	14.4	13	13.5	12.8	0.0313	-1.6	Down in T2D	P15924	Desmoplakin	RLSSEVEALR
FRS2	S155	15.8	14.7	15.2	14.1	0.0474	-1.52	Down in T2D	Q8WU20	Fibroblast growth factor receptor substrate 2	YPSFGDASSHPSSR
SLC2A1	T478	19.9	18	19.1	17.6	0.0807	-1.6	Down in T2D	P11166	Solute carrier family 2, facilitated glucose transporter member 1	QGGASQSDKTPEELFHPLGADSQV;TPEELFHPLGADSQV
TMEM192	S230	16.6	15.1	16	14.6	0.0482	-1.6	Down in T2D	Q8IY95	Transmembrane protein 192	TISSLEEIVEK
CD46	T393	19.4	18	18.6	17.7	0.0669	-1.46	Down in T2D	P15529-2;P15529-3;P15529-4;P15529-5;P15529-6;P15529-7	Isoform B of Membrane cofactor protein;Isoform D of Membrane cofactor protein;Isoform F of Membrane cofactor protein;Isoform H of Membrane cofactor protein;Isoform J of Membrane cofactor protein;Isoform L of Membrane cofactor protein	STTPAEQRG;STTPAEQR
FOXO3	S12	14.6	13.3	14.5	13.2	0.116	-1.36	Down in T2D	O43524	Forkhead box protein O3	AEAPASPAPLSPLEVELDPEFEPQSRPR
FOXO3	S7	14.6	13.3	14.5	13.2	0.116	-1.36	Down in T2D	O43524	Forkhead box protein O3	AEAPASPAPLSPLEVELDPEFEPQSRPR
LRATD2	T288	23.2	21.7	22.6	21.5	0.155	-1.47	Down in T2D	Q96KN1	Protein LRATD2	TTPPPGRPPAPSSEEEDGEAVAH
RBM20	S679	15.8	14.7	15.2	14.4	0.0533	-1.51	Down in T2D	Q5T481	RNA-binding protein 20	DSWEHSPYAR
EPS8L1	S485	20.1	18.9	19.4	18.8	0.315	-1.27	Down in T2D	B4DKV7;Q8TE68;Q8TE68-2	Epidermal growth factor receptor kinase substrate 8-like protein 1;Isoform 2 of Epidermal growth factor receptor kinase substrate 8-like protein 1	SLNSTPPPPPAPAPAPPPALAR
BCAT1	S32	14.7	13.3	14.5	13.5	0.569	-1.11	Down in T2D	P54687;P54687-4	Branched-chain-amino-acid aminotransferase, cytosolic;Isoform 4 of Branched-chain-amino-acid aminotransferase, cytosolic	DCSNGCSAECTGEGGSK
SON	S1952	18.2	16	17.3	15.7	0.239	-1.53	Down in T2D	P18583;P18583-5;P18583-7;P18583-9	Protein SON;Isoform D of Protein SON;Isoform G of Protein SON;Isoform I of Protein SON	SFSISPSR
SRRM2	S2046	16.9	15.7	16.6	15.5	0.366	-1.24	Down in T2D	Q9UQ35	Serine/arginine repetitive matrix protein 2	SRSPLAIR
MIER1	S422	16.1	14.9	15.2	14.6	0.0528	-1.52	Down in T2D	Q8N108-12	Isoform 2 of Mesoderm induction early response protein 1	LLDESESAASSR
CUX1	S1292	17.6	15.7	16.4	14.6	0.00721	-2.49	Down in T2D	A0A2R8Y852;A0A2R8YDI1;P39880;P39880-2;P39880-3;P39880-4;P39880-5;P39880-6	Homeobox protein cut-like;Homeobox protein cut-like 1;Isoform 2 of Homeobox protein cut-like 1;Isoform 3 of Homeobox protein cut-like 1;Isoform 5 of Homeobox protein cut-like 1;Isoform 6 of Homeobox protein cut-like 1;Isoform 7 of Homeobox protein cut-lik	AAPSSEGDSCDGVEATEGPGSADTEEPK
CHAMP1	S284	20.5	19	19.5	17.9	0.0119	-2.2	Down in T2D	Q96JM3	Chromosome alignment-maintaining phosphoprotein 1	KPSPSESPEPWK
HIF3A	S494	16.1	14.3	15.9	14.1	0.282	-1.48	Down in T2D	M0R104;Q9Y2N7;Q9Y2N7-2;Q9Y2N7-3;Q9Y2N7-5;Q9Y2N7-6;Q9Y2N7-7	Hypoxia-inducible factor 3-alpha;Isoform 2 of Hypoxia-inducible factor 3-alpha;Isoform 3 of Hypoxia-inducible factor 3-alpha;Isoform 5 of Hypoxia-inducible factor 3-alpha;Isoform 6 of Hypoxia-inducible factor 3-alpha;Isoform 7 of Hypoxia-inducible factor	GDPSASSPMAGAR
MAP1B	S91	15.6	14.3	15.3	13.8	0.369	-1.24	Down in T2D	P46821	Microtubule-associated protein 1B	FSPEVPGQK
ZNF768	S52	20.6	19.8	21.4	20.3	0.419	1.17	Down in T2D	H3BS42;Q9H5H4	Zinc finger protein 768	FEPESPGFESR
SSRP1	S444	23.9	23	24	23.1	0.747	1.04	Down in T2D	Q08945	FACT complex subunit SSRP1	EGMNPSYDEYADSDEDQHDAYLER
PHF6	S155	21	20.2	21	20	0.321	1.12	Down in T2D	A0A0D9SGE8;Q5JRC6;Q8IWS0-2;Q8IWS0;Q8IWS0-5	PHD finger protein 6;Isoform 2 of PHD finger protein 6;PHD finger protein 6;Isoform 5 of PHD finger protein 6	TAHNSEAADLEESFNEHELEPSSPK;TAHNSEADLEESFNEHELEPSSPK
MAP3K1	S921	23.5	21.6	23.1	21.5	0.919	1.05	Down in T2D	Q13233	Mitogen-activated protein kinase kinase kinase 1	LSASSEDISER
EMSY	S739	13.7	11.4	13.3	11.4	0.823	1.07	Down in T2D	E9PMC9;Q7Z589-4	BRCA2-interacting transcriptional repressor EMSY;Isoform 4 of BRCA2-interacting transcriptional repressor EMSY	HSPESPSIAVVESELVAEYITTVSHR
WAC	T426	20.3	19.6	20.5	19.9	0.626	1.06	Down in T2D	J3QTA0;Q9BTA9;Q9BTA9-2	WW domain-containing adapter protein with coiled-coil;Isoform 2 of WW domain-containing adapter protein with coiled-coil	PLISTPPVSSQPK
SUGP2	S329	13.8	12.4	13.3	12.2	0.43	-1.22	Down in T2D	M0R2Z9;Q8IX01	SURP and G-patch domain-containing protein 2	KMSFDIIDK
ASF1A	S166	20.3	19.5	20.1	19.3	0.318	-1.15	Down in T2D	Q9Y294	Histone chaperone ASF1A	LEDAESSNPNLQSLLSTDALPSASK
DCAF1	S1000	21.2	20.4	21	20	0.991	-1	Down in T2D	Q9Y4B6;Q9Y4B6-2;Q9Y4B6-3	DDB1- and CUL4-associated factor 1;Isoform 2 of DDB1- and CUL4-associated factor 1;Isoform 3 of DDB1- and CUL4-associated factor 1	HLPSPPTLDSIITEYLR
THOC2	T1443	18.7	17.9	18.6	17.5	0.404	-1.12	Down in T2D	Q8NI27	THO complex subunit 2	LYINHTPPPLSK
PCM1	S121	17.3	15.2	16.8	15.2	0.96	-1.02	Down in T2D	A0A5H1ZRS1	Pericentriolar material 1 protein	SIGSDSQGR
PSIP1	T267	15.9	14.3	16	14.6	0.804	-1.12	Down in T2D	O75475	PC4 and SFRS1-interacting protein	TGVTSTSDSEEEGDDQEGEK
SCRIB	1336	17.7	16.7	17.5	16	0.169	-1.28	Down in T2D	A0A0G2JNZ2;Q14160	Protein scribble homolog	MAESPCSPSGQQPPSPPSPDELPANVK
TP53BP1	S1460	20.5	19.5	20.4	19.3	0.45	-1.13	Down in T2D	Q12888;Q12888-2;Q12888-3	TP53-binding protein 1;Isoform 2 of TP53-binding protein 1;Isoform 3 of TP53-binding protein 1	RSDSPEIPFQAAAGPSDGLDASSPGNSFVGLR;SDSPEIPFQAAAGPSDGLDASSPGNSFVGLR
;BCKDHA	S371	24.4	23.1	24	22.4	0.0345	-1.49	Down in T2D	F5H5P2;P12694;P12694-2	2-oxoisovalerate dehydrogenase subunit alpha;2-oxoisovalerate dehydrogenase subunit alpha, mitochondrial;Isoform 2 of 2-oxoisovalerate dehydrogenase subunit alpha, mitochondrial	IGHHSTSDDSSAYR
CMIP	S190	16.5	15.5	16.9	15.8	0.481	-1.19	Down in T2D	A0A087WU05;A0A087WY48;Q8IY22;Q8IY22-2;Q8IY22-3	C-Maf-inducing protein;Isoform 2 of C-Maf-inducing protein;Isoform 3 of C-Maf-inducing protein	LLHPSPDLVSQEATLSEAR
SRRM1	S747	23.7	22.6	23.6	22.2	0.211	-1.19	Down in T2D	A9Z1X7	Serine/arginine repetitive matrix protein 1	AASPSPQSVR
SRRM1	S749	23.6	22.5	23.6	22.2	0.199	-1.2	Down in T2D	A9Z1X7	Serine/arginine repetitive matrix protein 1	AASPSPQSVR
USP36	S614	17.3	16.2	17.1	15.7	0.0651	-1.31	Down in T2D	A0A075B784;Q9P275	Ubiquitin carboxyl-terminal hydrolase;Ubiquitin carboxyl-terminal hydrolase 36	GSSSSSPEHSASSDSTK;RGSSSSSPEHSASSDSTK
TDRD7	S319	21.5	20.8	21.5	20.3	0.371	-1.22	Down in T2D	Q8NHU6;Q8NHU6-2	Tudor domain-containing protein 7;Isoform 2 of Tudor domain-containing protein 7	VPLSPLPGPK
NRBP1	S422	18.6	17.7	18.5	16.9	0.0686	-1.6	Down in T2D	Q9UHY1	Nuclear receptor-binding protein	PQQPQQEEVTSPVVPPSVK
ZSCAN21	S157	16.7	15.8	16.7	15.4	0.353	-1.19	Down in T2D	G3V0F4;Q9Y5A6	Zinc finger and SCAN domain-containing protein 21	ESPSSMQPQPLETSHK
SCAF1	Y732	18.8	18.5	19.1	17.9	0.314	-1.11	Down in T2D	Q9H7N4	Splicing factor, arginine/serine-rich 19	EVLYDSEGLSGEER;REVLYDSEGLSGEER
ZNF608	T481	16.7	16.1	17	15.5	0.96	-1.01	Down in T2D	Q9ULD9	Zinc finger protein 608	RTPPNCAAEDIK;TPPNCAAEDIK
RBSN	S219	15.6	13.4	15.8	13.8	0.672	1.14	Down in T2D	Q9H1K0	Rabenosyn-5	ESLSTHTSPSQSPNSVHGSR
ZBTB46	S168	14.8	14.1	14.9	14.1	0.89	1.02	Down in T2D	A0A494BZW5;Q86UZ6	Zinc finger and BTB domain-containing protein 46	SISPWLAR
PFKM	T407	16.9	15.6	17	15.8	0.844	-1.11	Down in T2D	A0A2R8Y891;P08237;P08237-3	ATP-dependent 6-phosphofructokinase;ATP-dependent 6-phosphofructokinase, muscle type;Isoform 3 of ATP-dependent 6-phosphofructokinase, muscle type	GGTPSAFDR
SRRM2	S1379	18.4	17	18.7	16.7	0.9	-1.04	Down in T2D	Q9UQ35	Serine/arginine repetitive matrix protein 2	SSGHSSSELSPDAVEK
ZDHHC8	T679	16.5	15	16.2	15.2	0.844	1.08	Down in T2D	Q9ULC8;Q9ULC8-2	Palmitoyltransferase ZDHHC8;Isoform 2 of Palmitoyltransferase ZDHHC8	QGLPSPPGTPHSPSYAGPK
HMGXB4	S101	16.7	16	16.5	15.8	0.134	-1.29	Down in T2D	Q9UGU5	HMG domain-containing protein 4	SSPQSTDTAMDLLK
AMOTL1	T902	18.2	17.1	18	16.6	0.116	-1.44	Down in T2D	Q8IY63;Q8IY63-2	Angiomotin-like protein 1;Isoform 2 of Angiomotin-like protein 1	LSTTPAHSPVLK
AMOTL1	S906	19.3	18.3	19.1	18	0.347	-1.25	Down in T2D	Q8IY63;Q8IY63-2	Angiomotin-like protein 1;Isoform 2 of Angiomotin-like protein 1	LSTTPAHSPVLK
VAV2	S768	17	16.3	16.9	15.3	0.219	-1.3	Down in T2D	P52735-3	Isoform 3 of Guanine nucleotide exchange factor VAV2	ASSRSPVFTPR
CCDC85C	S213	19.2	17.6	18.9	17.7	0.373	-1.27	Down in T2D	A6NKD9	Coiled-coil domain-containing protein 85C	DVGDGSSTSSAGSGGSPDHHHHVPPPLLPPGPHK
SPP1	Y225	18.2	16.8	17.4	16.3	0.0715	-1.76	Down in T2D	P10451;P10451-3;P10451-4;P10451-5	Osteopontin;Isoform 3 of Osteopontin;Isoform 4 of Osteopontin;Isoform 2 of Osteopontin	GKDSYETSQLDDQSAETHSHK
SOX6	T97	19.2	17.7	19	18.4	0.277	1.32	Down in T2D	P35712;P35712-2;P35712-3;P35712-4	Transcription factor SOX-6;Isoform 2 of Transcription factor SOX-6;Isoform 3 of Transcription factor SOX-6;Isoform 4 of Transcription factor SOX-6	NTSTSPHKPDEGSR
SMARCAD1	S211	16.4	15.2	15.9	15.2	0.79	-1.09	Down in T2D	Q9H4L7;Q9H4L7-2	SWI/SNF-related matrix-associated actin-dependent regulator of chromatin subfamily A containing DEAD/H box 1;Isoform 2 of SWI/SNF-related matrix-associated actin-dependent regulator of chromatin subfamily A containing DEAD/H box 1	KLSSSSEPYEEDEFNDDQSIK
SRSF4	S456	17.6	16.8	17.8	17.1	0.462	1.12	Down in T2D	Q08170	Serine/arginine-rich splicing factor 4	PNLPSESR;SKPNLPSESR
DARS1	T52	16	14.7	15.5	14.7	0.235	-1.23	Down in T2D	P14868	Aspartate--tRNA ligase, cytoplasmic	VRDLTIQK
BACH2	S510	17.4	16.3	17.4	16.5	0.926	1.01	Down in T2D	Q9BYV9	Transcription regulator protein BACH2	SPPLETR
MPDZ	S354	19.1	17.1	18.5	16.6	0.218	-1.49	Down in T2D	O75970;O75970-2;O75970-3;O75970-5	Multiple PDZ domain protein;Isoform 2 of Multiple PDZ domain protein;Isoform 3 of Multiple PDZ domain protein;Isoform 4 of Multiple PDZ domain protein	TAPTALGITLSSSPTSTPELR
MPDZ	T358	17.3	15.3	16.7	15	0.29	-1.41	Down in T2D	O75970;O75970-2;O75970-3;O75970-5	Multiple PDZ domain protein;Isoform 2 of Multiple PDZ domain protein;Isoform 3 of Multiple PDZ domain protein;Isoform 4 of Multiple PDZ domain protein	TAPTALGITLSSSPTSTPELR
ARHGEF5	S1126	23.2	22	22.5	22.5	0.243	-1.2	Down in T2D	A0A2R8YF49	Rho guanine nucleotide exchange factor 5	LESLSETPGPSSPR
PPIP5K1	S211	17.7	16	16.9	16.3	0.287	-1.23	Down in T2D	A0A2R8YGT1;B7WPL9;F8W9A8;Q6PFW1;Q6PFW1-2;Q6PFW1-3;Q6PFW1-4;Q6PFW1-7	Inositol hexakisphosphate and diphosphoinositol-pentakisphosphate kinase (Fragment);Inositol hexakisphosphate and diphosphoinositol-pentakisphosphate kinase;Inositol hexakisphosphate and diphosphoinositol-pentakisphosphate kinase 1;Isoform 2 of Inositol h	ALQTSPQPPEGPGLPR
PRKAR1B	S83	19	17.5	18.3	17.9	0.876	1.03	Down in T2D	C9JSK5;P31321	cAMP-dependent protein kinase type I-beta regulatory subunit (Fragment);cAMP-dependent protein kinase type I-beta regulatory subunit	SNSQSDSHDEEVSPTPPNPVVK
MTSS1	S94	15.6	15.7	16.2	13.8	0.502	-1.29	Down in T2D	E5RJX3;E7EWW5;H0YAZ8;H0YB53;O43312;O43312-2;O43312-4;O43312-5	Protein MTSS 1 (Fragment);Protein MTSS 1;Isoform 2 of Protein MTSS 1;Isoform 3 of Protein MTSS 1;Isoform 4 of Protein MTSS 1	SSGSHSHSPSSHYR
PRKDC	T2609	17.3	17.7	18.5	16.6	0.407	-1.31	Down in T2D	P78527	DNA-dependent protein kinase catalytic subunit	STVLTPMFVETQASQGTLQTR
HAUS6	S669	14.6	15	15.6	14.3	0.976	-1.01	Down in T2D	Q5VY60;Q7Z4H7;Q7Z4H7-3	HAUS augmin-like complex subunit 6;Isoform 3 of HAUS augmin-like complex subunit 6	LEPNSPMHGGTLLEDVVGGR
EDC4	S887	16	17	17.9	16.9	0.446	1.21	Down in T2D	Q6P2E9	Enhancer of mRNA-decapping protein 4	DSQDASAEQSDHDDEVASLASASGGFGTK
MYOF	S729	13.3	14.3	14.5	13.4	0.975	1.01	Down in T2D	Q9NZM1;Q9NZM1-6	Myoferlin;Isoform 6 of Myoferlin	SLSQIHEAAVR
SPEN	T1826	11.7	13.2	14.4	12.1	0.0335	2.02	Down in T2D	Q96T58	Msx2-interacting protein	SKTPVQAAAVSIVEK
RBMX	S251	18.8	18.1	19.4	17.8	0.977	1.01	Down in T2D	P38159	RNA-binding motif protein, X chromosome	DYGHSSSRDDYPSR;DYGHSSSR
YEATS2	S463	16.2	15.1	16.2	14.1	0.285	-1.31	Down in T2D	Q9ULM3	YEATS domain-containing protein 2	IVSGSPISTPSPSPLPR
MAP2	T1791	17	14.3	17.9	12.9	0.993	-1.01	Down in T2D	A0A669KB77;P11137;P11137-3	Microtubule-associated protein;Microtubule-associated protein 2;Isoform 3 of Microtubule-associated protein 2	TPHTPGTPK
MAP2	T1794	17	14.3	17.9	12.9	0.993	-1.01	Down in T2D	A0A669KB77;P11137;P11137-3	Microtubule-associated protein;Microtubule-associated protein 2;Isoform 3 of Microtubule-associated protein 2	TPHTPGTPK
NASP	T490	14.4	13.6	14.9	13	0.715	1.08	Down in T2D	P49321	Nuclear autoantigenic sperm protein	ENDKTEEMPNDSVLENK
RECQL5	S491	14.6	14	15	14.3	0.99	1	Down in T2D	O94762;O94762-4	ATP-dependent DNA helicase Q5;Isoform 4 of ATP-dependent DNA helicase Q5	YDEGSGGSGDEGRDEAHK
CCAR2	S681	17	15.6	16.8	15.2	0.671	-1.12	Down in T2D	Q8N163;Q8N163-2	Cell cycle and apoptosis regulator protein 2;Isoform 2 of Cell cycle and apoptosis regulator protein 2	SVASNQSEMEFSSLQDMPK
MAP1B	S832	19	18.2	19.4	17.2	0.426	-1.28	Down in T2D	P46821	Microtubule-associated protein 1B	SLMSSPEDLTK
RBM15	S164	13.9	13.8	16	12.8	0.595	1.22	Down in T2D	A0A087WWP4;A0A494C001;A0A499FJY3;Q96T37;Q96T37-2;Q96T37-3;Q96T37-4	RNA-binding protein 15;Isoform 2 of RNA-binding protein 15;Isoform 3 of RNA-binding protein 15;Isoform 4 of RNA-binding protein 15	ISHLSGSGSGDER
HIRIP3	T84	15.5	15.4	16.2	14.8	0.751	1.07	Down in T2D	Q9BW71	HIRA-interacting protein 3	RPPTPCSDPER
TMPO	S184	17.8	17.7	18.2	17.1	0.798	1.04	Down in T2D	G5E972;P42167;P42166	Lamina-associated polypeptide 2, isoforms beta/gamma;Lamina-associated polypeptide 2, isoform alpha	QNGSNDSDRYSDNEEDSK;QNGSNDSDRYSDNEEGK
DCP1A	T528	17.7	17.8	19.3	16.6	0.796	-1.1	Down in T2D	Q9NPI6	mRNA-decapping enzyme 1A	ASSPSPLTIGTPESQR
DOT1L	S1065	15.4	14.4	16	13.7	0.386	1.24	Down in T2D	Q8TEK3;Q8TEK3-1	Histone-lysine N-methyltransferase, H3 lysine-79 specific;Isoform 2 of Histone-lysine N-methyltransferase, H3 lysine-79 specific	HSPLTASAR
SUDS3	S236	21.9	21.5	22.4	20.9	0.951	-1.01	Down in T2D	Q9H7L9	Sin3 histone deacetylase corepressor complex component SDS3	RPASPSSPEHLPATPAESPAQR
CREBBP	S2364	19.2	18	18.1	16.8	0.0183	-2.13	Down in T2D	Q92793;Q92793-2	CREB-binding protein;Isoform 2 of CREB-binding protein	PQSQPPHSSPSPR
MICALL1	S640	18.2	17.3	17.8	14.9	0.0644	-2.07	Down in T2D	A0A7P0T8A6;A0A7P0Z4L3;B0QY91;Q8N3F8	MICAL-like protein 1	KPSPAASPATK
MICALL1	S644	18.2	17.3	17.8	14.9	0.0644	-2.07	Down in T2D	A0A7P0T8A6;A0A7P0Z4L3;B0QY91;Q8N3F8	MICAL-like protein 1	KPSPAASPATK
CDK13	S180	16.8	15.2	16.6	14.1	0.0661	-1.6	Down in T2D	A0A2R8Y4Z0;Q14004;Q14004-2	Cyclin-dependent kinase 13 (Fragment);Cyclin-dependent kinase 13;Isoform 2 of Cyclin-dependent kinase 13	SPYSPVLR
UBE2Z	S339	19.1	17.3	18.3	16	0.0154	-2.35	Down in T2D	Q9H832	Ubiquitin-conjugating enzyme E2 Z	LHNENAEMDSDSSSSGTETDLHGSLR
TMEM245	S330	20.3	19.2	19.7	18.3	0.0409	-2.05	Down in T2D	Q9H330	Transmembrane protein 245	GESAPTLSTSPSPSSPSPTSPSPTLGR
MSH6	S309	15	13.9	14.5	12.7	0.009	-1.92	Down in T2D	P52701	DNA mismatch repair protein Msh6	MVTGNGSLK
HGSNAT	S239	17.1	15.3	15.5	14	0.00644	-3.3	Down in T2D	Q68CP4;Q68CP4-2	Heparan-alpha-glucosaminide N-acetyltransferase;Isoform 2 of Heparan-alpha-glucosaminide N-acetyltransferase	LINSELGSPSR
ZFHX4	S2743	14.5	12.8	13.9	11.7	0.318	-1.43	Down in T2D	E7EVZ1;Q86UP3;Q86UP3-2;Q86UP3-4;Q86UP3-5	Zinc finger homeobox protein 4;Isoform 2 of Zinc finger homeobox protein 4;Isoform 4 of Zinc finger homeobox protein 4;Isoform 5 of Zinc finger homeobox protein 4	NLLSPSSFK
TNFAIP3	S573	16.3	14.3	16.4	12.3	0.294	-1.94	Down in T2D	A0A087WU80;P21580	Ubiquitinyl hydrolase 1;Tumor necrosis factor alpha-induced protein 3	LVRSPSPHSCHR
TNFAIP3	S575	16.3	14.3	16.4	12.3	0.294	-1.94	Down in T2D	A0A087WU80;P21580	Ubiquitinyl hydrolase 1;Tumor necrosis factor alpha-induced protein 3	LVRSPSPHSCHR
SLC6A13	T587	14.6	13.5	14	12.5	0.0503	-1.57	Down in T2D	Q9NSD5;Q9NSD5-2	Sodium- and chloride-dependent GABA transporter 2;Isoform 2 of Sodium- and chloride-dependent GABA transporter 2	NPAGPSAPATPR
PODXL	S520	19.1	17.8	19	17.3	0.42	-1.26	Down in T2D	O00592;O00592-2	Podocalyxin;Isoform 2 of Podocalyxin	LTEELQTVENGYHDNPTLEVMETSSEMQEK
RFX7	S418	15.1	14.5	15	13.4	0.266	-1.31	Down in T2D	A0A669KBM4;H0YLX2;Q2KHR2;Q2KHR2-2	DNA-binding protein RFX7;Isoform 2 of DNA-binding protein RFX7	TPQNVPASPGGDR
OBI1	S721	17.3	16.5	17.3	15.6	0.38	-1.28	Down in T2D	Q5W0B1	ORC ubiquitin ligase 1	IQSSLSSASPSK
PCYT1A	S331	22.1	21.7	21.9	20.7	0.00886	-1.7	Down in T2D	P49585	Choline-phosphate cytidylyltransferase A	ERSPSPSFR;SPSPSFR
YEATS2	S465	15.8	15.3	16.1	14.5	0.118	-1.46	Down in T2D	Q9ULM3	YEATS domain-containing protein 2	IVSGSPISTPSPSPLPR
BCL7C	S122	22.7	22.8	23.2	20.8	0.0106	-1.9	Down in T2D	I3L1Q2;Q8WUZ0;Q8WUZ0-2	B-cell CLL/lymphoma 7 protein family member C (Fragment);B-cell CLL/lymphoma 7 protein family member C;Isoform 2 of B-cell CLL/lymphoma 7 protein family member C	GTEPSPGGTPQPSRPVSPAGPPEGVPEEAQPPR
BCL7C	S126	22.7	22.4	23	20.6	0.00721	-1.85	Down in T2D	I3L1Q2;Q8WUZ0;Q8WUZ0-2	B-cell CLL/lymphoma 7 protein family member C (Fragment);B-cell CLL/lymphoma 7 protein family member C;Isoform 2 of B-cell CLL/lymphoma 7 protein family member C	GTEPSPGGTPQPSRPVSPAGPPEGVPEEAQPPR
AKT1S1	S202	19.2	18.5	18.8	18	0.0372	-1.5	Down in T2D	Q96B36	Proline-rich AKT1 substrate 1	SSDEENGPPSSPDLDR;TEARSSDEENGPPSSPDLDR
PUM1	S806	14.7	14.4	14.4	13.3	0.076	-1.59	Down in T2D	Q14671;Q14671-2;Q14671-3;Q5T1Z4;Q5T1Z8	Pumilio homolog 1;Isoform 2 of Pumilio homolog 1;Isoform 3 of Pumilio homolog 1	SASSASSLFSPSSTLFSSSR
TCEAL3	S72	12.1	12.1	11.7	9.02	0.00515	-2.41	Down in T2D	Q969E4	Transcription elongation factor A protein-like 3	SEGEGKPQGEGK
ZMYND8	T746	20.5	20.6	20.4	18.6	0.000526	-2.49	Down in T2D	Q9ULU4;Q9ULU4-10;Q9ULU4-11;Q9ULU4-19;Q9ULU4-20;Q9ULU4-5;Q9ULU4-7	Protein kinase C-binding protein 1;Isoform 10 of Protein kinase C-binding protein 1;Isoform 11 of Protein kinase C-binding protein 1;Isoform 19 of Protein kinase C-binding protein 1;Isoform 20 of Protein kinase C-binding protein 1;Isoform 5 of Protein kin	QDVVGKTPPSTTVGSHSPPETPVLTR;TPPSTTVGSHSPPETPVLTR
PPFIA1	763	18.3	17.9	17.2	15.3	6.54e-06	-3.22	Down in T2D	A0A2R8Y7R9;Q13136	Liprin-alpha-1 (Fragment);Liprin-alpha-1	CETSPPSSPR
AKAP11	460	15.9	16.1	15.3	14	0.0229	-2.43	Down in T2D	Q9UKA4	A-kinase anchor protein 11	KPESPYGNLCDAPDSPRPVK
AKAP11	Y424	15.9	16.1	15.3	14	0.0229	-2.43	Down in T2D	Q9UKA4	A-kinase anchor protein 11	KPESPYGNLCDAPDSPRPVK
MARK1	S589	18.4	18.2	17.1	16.7	0.00097	-2.82	Down in T2D	A0A087X0I6;A0A7I2V550;A0A7I2YQC1;B4DIB3;Q9P0L2;Q9P0L2-2;Q9P0L2-3	Non-specific serine/threonine protein kinase;Serine/threonine-protein kinase MARK1;Isoform 2 of Serine/threonine-protein kinase MARK1;Isoform 3 of Serine/threonine-protein kinase MARK1	VPAASPSAHSISTATPDR
SLC4A2	S170	18.1	18.3	16.8	17	0.00945	-2.5	Down in T2D	A0A7I2V5T6;P04920;P04920-2;P04920-3	Anion exchange protein;Anion exchange protein 2;Isoform B1 of Anion exchange protein 2;Isoform 3 of Anion exchange protein 2	TSPSSPAPLPHQEATPR
