# Supplementary material for: Cell-intrinsic insulin signaling defects in human iPS cell–derived hepatocytes in type 2 diabetes
Source: J Clin Invest. 2025 Apr 15;135(8):e183513. doi: 10.1172/JCI183513 (PMC11996863; doi:10.1172/JCI183513)
Supplement: Supplemental table 6 [file jci-135-183513-s181.xlsx]

## Sheet: Table_6_gend_PP_stats
Table S6: Gender phosphorylation changes (Raw values expressed as log2 mean)
Protein	Site	Control		T2D		Control		T2D		Phosphorylation	Protein	Site	UniProtIds	Protein Description	Sequence
		Male		Male		Female		Female
		Basal	Insulin	Basal	Insulin	Basal	Insulin	Basal	Insulin
TMEM132A	S121	17.1	17	16.4	16.6	16.2	16	16.8	16.9	Male Dominant	TMEM132A	S121	H0YFQ2;Q24JP5;Q24JP5-2;Q24JP5-4	Transmembrane protein 132A (Fragment);Transmembrane protein 132A;Isoform 2 of Transmembrane protein 132A;Isoform 4 of Transmembrane protein 132A	VPGPAEGPAEPAAEASDEAERR;VPGPAEGPAEPAAEASDEAER
TRIM28	S600	20.8	21	19	19.6	18.8	18.2	20.1	18.8	Male Dominant	TRIM28	S600	Q13263	Transcription intermediary factor 1-beta	LASPSGSTSSGLEVVAPEGTSAPGGGPGTLDDSATICR
COBLL1	S1222	18.3	19	17.7	17.9	17.7	17.3	17.6	18	Male Dominant	COBLL1	S1222	A0A0D9SG04;A0A0X1KG75;Q53SF7;Q53SF7-2;Q53SF7-3	Cordon-bleu protein-like 1;Isoform 2 of Cordon-bleu protein-like 1;Isoform 3 of Cordon-bleu protein-like 1	LSHSMSPDAQDGH;SRLSHSMSPDAQDGH
NAA38	S29	15.2	15	14	14.3	14	13.4	13.7	14.2	Male Dominant	NAA38	S29	I3L3Z2;Q9BRA0	N-alpha-acetyltransferase 38, NatC auxiliary subunit	QSSSSAGDSDGEREDSAAER
GRB10	S514	20.7	20.9	19.8	20.3	19.8	19.8	19.6	20.1	Male Dominant	GRB10	S514	A0A2R8YCL1;Q13322;Q13322-2;Q13322-3;Q13322-4	Growth factor receptor-bound protein 10;Isoform 1 of Growth factor receptor-bound protein 10;Isoform 2 of Growth factor receptor-bound protein 10;Isoform 4 of Growth factor receptor-bound protein 10	MNILGSQSPLHPSTLSTVIHR
KAZN	T327	17.2	16.9	16.5	16.3	16	16	16.5	16.2	Male Dominant	KAZN	T327	Q674X7-3	Isoform 3 of Kazrin	SSTPSDINSPR
ANK2	S905	15.5	15.4	14.7	15	14.6	14.4	15.2	14.5	Male Dominant	ANK2	S905	A0A5F9ZGX3;A0A5F9ZGY3;A0A5F9ZGY4;A0A5F9ZGZ5;A0A5F9ZH19;A0A5F9ZH30;A0A5F9ZHD2;A0A5F9ZHE4;A0A5F9ZHN5;A0A5F9ZHR8;A0A5F9ZHS1;A0A5F9ZI30;A0A5F9ZI40;A0A5F9ZI65;D6RHE1;I6L894;Q01484	Ankyrin-2;Ankyrin-2 (Fragment);Ankyrin 2, neuronal, isoform CRA_b	YSLEGGR
NDRG1	S330	24	24.5	23.4	24.9	23	23.1	23.1	23.6	Male Dominant	NDRG1	S330	Q92597	Protein NDRG1	SRTASGSSVTSLDGTR;TASGSSVTSLDGTR
NDRG1	S336	18.7	18.6	18	18.5	17.6	16.7	17.6	17.5	Male Dominant	NDRG1	S336	Q92597	Protein NDRG1	TASGSSVTSLDGTR
RAPGEF1	S313	16.5	16.1	15.8	16.1	15.4	15.3	15.5	15.4	Male Dominant	RAPGEF1	S313	Q13905;Q13905-2;Q13905-3;Q13905-4	Rap guanine nucleotide exchange factor 1;Isoform Short of Rap guanine nucleotide exchange factor 1;Isoform 3 of Rap guanine nucleotide exchange factor 1;Isoform 4 of Rap guanine nucleotide exchange factor 1	ATSGSSLPVGINR
RAPGEF1	S314	16.5	16.1	15.8	16.1	15.4	15.3	15.5	15.4	Male Dominant	RAPGEF1	S314	Q13905;Q13905-2;Q13905-3;Q13905-4	Rap guanine nucleotide exchange factor 1;Isoform Short of Rap guanine nucleotide exchange factor 1;Isoform 3 of Rap guanine nucleotide exchange factor 1;Isoform 4 of Rap guanine nucleotide exchange factor 1	ATSGSSLPVGINR
ZCCHC8	T479	13.3	12.4	10.8	11.9	10.3	11.2	11.1	11.1	Male Dominant	ZCCHC8	T479	Q6NZY4;Q6NZY4-2	Zinc finger CCHC domain-containing protein 8;Isoform 2 of Zinc finger CCHC domain-containing protein 8	GTPPPVFTPPLPK
ZCCHC8	T485	13.3	12.4	10.8	11.9	10.3	11.2	11.1	11.1	Male Dominant	ZCCHC8	T485	Q6NZY4;Q6NZY4-2	Zinc finger CCHC domain-containing protein 8;Isoform 2 of Zinc finger CCHC domain-containing protein 8	GTPPPVFTPPLPK
AKAP2	S22	16.7	16	14.4	14.5	14.6	15.2	14.5	14.1	Male Dominant	AKAP2	S22	Q9Y2D5-5	Isoform 2 of A-kinase anchor protein 2	LPPESPGPPESPGPPER
SDAD1	S548	21.7	21.5	21	21.1	20.8	20.8	20.9	20.5	Male Dominant	SDAD1	S548	E7EW05;Q9NVU7;Q9NVU7-2	Protein SDA1;Protein SDA1 homolog;Isoform 2 of Protein SDA1 homolog	YIEIDSDEEPRGELLSLR;YIEIDSDEEPR
TOM1L1	S316	18.5	18.2	17.9	17.9	17.8	17.9	17.9	17.7	Male Dominant	TOM1L1	S316	I3L4I4;I3NI44;J3KQU4;O75674;O75674-2;O75674-3	TOM1-like protein 1;Isoform 2 of TOM1-like protein 1;Isoform 3 of TOM1-like protein 1	EATNTTSEPSAPSQDLLDLSPSPR
LEO1	S383	13.3	13.1	11.5	10.5	11.2	10.5	10.5	12.4	Male Dominant	LEO1	S383	Q8WVC0	RNA polymerase-associated protein LEO1	LPNFLSVEPR
SPTAN1	S1302	15.7	15.8	15.3	14.1	15	13.6	15.2	14.9	Male Dominant	SPTAN1	S1302	Q13813	Spectrin alpha chain, non-erythrocytic 1	LIQSHPESAEDLQEK
SPTAN1	S1306	15.7	15.8	15.3	14.1	15	13.6	15.2	14.9	Male Dominant	SPTAN1	S1306	Q13813	Spectrin alpha chain, non-erythrocytic 1	LIQSHPESAEDLQEK
GAPVD1	S766	19.6	19.1	18.4	18.7	18.2	18.3	18.6	18.8	Male Dominant	GAPVD1	S766	Q14C86-2;Q14C86-6	Isoform 2 of GTPase-activating protein and VPS9 domain-containing protein 1;Isoform 6 of GTPase-activating protein and VPS9 domain-containing protein 1	EVSSRPSTPGLSVVSGISATSEDIPNK;PSTPGLSVVSGISATSEDIPNK
TERF1	S11	15.4	15.6	15.4	15.3	14.8	14.7	15	14.9	Male Dominant	TERF1	S11	A0A7I2V3N9;A0A7I2V5E0;A0A7I2V5I6;A0A7I2V5T5;A0A7I2YQE7;E5RFJ5;E7EWM7;P54274;P54274-2	Telomeric repeat-binding factor 1;Telomeric repeat-binding factor;Telomeric repeat-binding factor 1 (Fragment);Isoform 2 of Telomeric repeat-binding factor 1	AEDVSSAAPSPR
RBSN	S239	15.4	14.9	14.6	14.3	13.5	13.5	14.7	13.9	Male Dominant	RBSN	S239	Q9H1K0	Rabenosyn-5	RGSISSMSSVSSVLDEK
FAM117B	S106	20.3	20.2	19.6	19.3	19.1	18.6	19.2	19	Male Dominant	FAM117B	S106	Q6P1L5	Protein FAM117B	TSPTVATQTGASATSTR
FAM117B	S345	17	16.7	16.6	16.6	16	15.8	15.8	16.2	Male Dominant	FAM117B	S345	Q6P1L5	Protein FAM117B	FRNSVEGLNQEIEIIIK
PPFIA1	760	18.8	18.6	18	18.3	18.3	17.6	18.3	18.1	Male Dominant	PPFIA1	760	A0A2R8Y7R9;Q13136	Liprin-alpha-1 (Fragment);Liprin-alpha-1	CETSPPSSPR
RPS7	S119	15.7	15.5	15	15	15.1	14.5	15	14.9	Male Dominant	RPS7	S119	P62081	40S ribosomal protein S7	SRTLTAVHDAILEDLVFPSEIVGK
MAGED2	S194	20.2	21.9	19.1	18	18.4	18.8	18.7	19.8	Male Dominant	MAGED2	S194	Q9UNF1	Melanoma-associated antigen D2	HLDGEEDGSSDQSQASGTTGGR
MAGED2	S197	20.5	21.6	18.7	17.5	18.2	18.1	18.1	19.9	Male Dominant	MAGED2	S197	Q9UNF1	Melanoma-associated antigen D2	HLDGEEDGSSDQSQASGTTGGR
RHPN2	T606	20.4	20.2	19.5	19.4	19.5	19.5	20	19.9	Male Dominant	RHPN2	T606	Q8IUC4	Rhophilin-2	SATYSVGMQK
AKAP2	S720	23.4	23.2	23	22.5	22.6	22.7	23	22.6	Male Dominant	AKAP2	S720	Q9Y2D5-5	Isoform 2 of A-kinase anchor protein 2	PQSMFEPPQVSSPVQEK
ARHGEF5	S1126	23.2	23.3	22.5	22.1	22	22.3	22.5	22.5	Male Dominant	ARHGEF5	S1126	A0A2R8YF49	Rho guanine nucleotide exchange factor 5	LESLSETPGPSSPR
ARHGEF5	S1405	16.7	16.5	16.1	15.7	15.7	15.6	15.9	15.7	Male Dominant	ARHGEF5	S1405	A0A2R8YF49	Rho guanine nucleotide exchange factor 5	SGELTALEFSASPGLR
ITGB4	S1474	19.6	19.5	18.5	18.3	18.3	17.4	18.4	18.8	Male Dominant	ITGB4	S1474	P16144;P16144-2;P16144-4	Integrin beta-4;Isoform Beta-4A of Integrin beta-4;Isoform Beta-4D of Integrin beta-4	MTTTSAAAYGTHLSPHVPHR
EXPH5	S1753	14.3	14.1	13.6	13.1	13.1	12.9	13.6	13.4	Male Dominant	EXPH5	S1753	Q8NEV8;Q8NEV8-2	Exophilin-5;Isoform 2 of Exophilin-5	RLSPPFPLEPAQK
SPP1	Y225	18.2	18.3	17.4	17.7	16.8	16.7	16.3	18.4	Male Dominant	SPP1	Y225	P10451;P10451-3;P10451-4;P10451-5	Osteopontin;Isoform 3 of Osteopontin;Isoform 4 of Osteopontin;Isoform 2 of Osteopontin	GKDSYETSQLDDQSAETHSHK
PTK2B	792	16	16.2	15.3	14.6	15.3	15.5	15	16.1	Male Dominant	PTK2B	792	Q14289	Protein-tyrosine kinase 2-beta	LQFQVPEGLCASSPTLTSPMEYPSPVNSLHTPPLHR
PAK4	S167	16.2	15.7	15.5	15.4	15.1	15.3	15.3	15.6	Male Dominant	PAK4	S167	O96013	Serine/threonine-protein kinase PAK 4	EGSGGPQESSR
SRSF4	S456	17.6	17.7	17.8	17.5	16.8	17	17.1	17.4	Male Dominant	SRSF4	S456	Q08170	Serine/arginine-rich splicing factor 4	PNLPSESR;SKPNLPSESR
ULK2	S430	14.5	15.1	14.4	14.2	14	13.4	13.7	13.8	Male Dominant	ULK2	S430	Q8IYT8	Serine/threonine-protein kinase ULK2	IEQNLTSTASSGTNVHGSPR
SLC6A13	T587	14.6	14.1	14	13.7	13.5	13.1	12.5	13.2	Male Dominant	SLC6A13	T587	Q9NSD5;Q9NSD5-2	Sodium- and chloride-dependent GABA transporter 2;Isoform 2 of Sodium- and chloride-dependent GABA transporter 2	NPAGPSAPATPR
NEK1	S798	15.2	15.1	14.8	14.9	14.3	14.5	14.3	14.3	Male Dominant	NEK1	S798	Q96PY6;Q96PY6-2;Q96PY6-3;Q96PY6-4;Q96PY6-6	Serine/threonine-protein kinase Nek1;Isoform 2 of Serine/threonine-protein kinase Nek1;Isoform 3 of Serine/threonine-protein kinase Nek1;Isoform 4 of Serine/threonine-protein kinase Nek1;Isoform 6 of Serine/threonine-protein kinase Nek1	LGPNGSPR
SAMD4B	S594	15.3	15.5	15.7	15.3	14.3	14.5	14.9	15.1	Male Dominant	SAMD4B	S594	A0A087WZT0;M0QZ22;Q5PRF9	Protein Smaug homolog 2	MGLLSPSGIGGVSPR
SCAF11	S624	19.3	19.5	19.5	19.3	17.5	17.5	18.8	18.1	Male Dominant	SCAF11	S624	F8VXG7;Q99590;Q99590-2	Protein SCAF11;Isoform 2 of Protein SCAF11	PQSPSPR;RPQSPSPR
SLC9A3R1	S46	13.9	14.5	13.8	13.8	13	12.8	13.3	13.5	Male Dominant	SLC9A3R1	S46	O14745	Na(+)/H(+) exchange regulatory cofactor NHE-RF1	LVEPGSPAEK
RTN4	S13	22.5	23.2	22.9	22.3	22.1	22.1	22.3	22.6	Male Dominant	RTN4	S13	Q9NQC3	Reticulon-4	MEDLDQSPLVSSSDSPPRPQPAFK
HEATR6	S490	19.7	19.6	19.3	19.2	19	18.6	18.9	18.7	Male Dominant	HEATR6	S490	A0A087WXZ7;K7EIX2;Q6AI08	HEAT repeat-containing protein 6	APAGPSLEETSVSSPK;KAPAGPSLEETSVSSPK
CD46	T393	19.4	19	18.6	18.5	18	17.5	17.7	17.8	Male Dominant	CD46	T393	P15529-2;P15529-3;P15529-4;P15529-5;P15529-6;P15529-7	Isoform B of Membrane cofactor protein;Isoform D of Membrane cofactor protein;Isoform F of Membrane cofactor protein;Isoform H of Membrane cofactor protein;Isoform J of Membrane cofactor protein;Isoform L of Membrane cofactor protein	STTPAEQRG;STTPAEQR
PPIP5K2	S498	15.7	15.7	15.7	15.5	15.3	14.8	15	15	Male Dominant	PPIP5K2	S498	A0A087WZV0;O43314	Inositol hexakisphosphate and diphosphoinositol-pentakisphosphate kinase;Inositol hexakisphosphate and diphosphoinositol-pentakisphosphate kinase 2	TSSEEEDSRREEPSLLLVLK
AHNAK2	S297	17.6	17	15.8	16.6	16.2	15	15.3	15.7	Male Dominant	AHNAK2	S297	Q8IVF2;Q8IVF2-3	Protein AHNAK2;Isoform 3 of Protein AHNAK2	DAHDVSPTSTDTEAQLTVER
CMTR1	S26	20.6	20.4	19.4	20.3	19.8	18.8	19.8	19.9	Male Dominant	CMTR1	S26	Q8N1G2	Cap-specific mRNA (nucleoside-2'-O-)-methyltransferase 1	VAELALSLSSTSDDEPPSSVSHGAK
PARD3B	S289	12	11.6	11.5	11.6	11.3	10.8	11.1	11.8	Male Dominant	PARD3B	S289	A0A087WZG6;A0A087X1S9;Q8TEW8;Q8TEW8-2;Q8TEW8-5	Partitioning defective 3 homolog B;Isoform 2 of Partitioning defective 3 homolog B;Isoform 5 of Partitioning defective 3 homolog B	PSSPSLSPLMGFGSNK
ABLIM1	S420	19.9	19.6	19.3	19.2	18.9	18.9	19.5	19.2	Male Dominant	ABLIM1	S420	A0A0A0MRL6;A0A3B3IS55;F8W8M4;O14639;O14639-2;O14639-6	Actin-binding LIM protein 1;Isoform 2 of Actin-binding LIM protein 1;Isoform 6 of Actin-binding LIM protein 1	STSQGSINSPVYSR
ABLIM1	S320	22.4	22.3	21.9	21.7	21.3	21.2	21.6	21.7	Male Dominant	ABLIM1	S320	A0A0A0MRL6;A0A3B3IS55;F8W8M4;O14639;O14639-2;O14639-6	Actin-binding LIM protein 1;Isoform 2 of Actin-binding LIM protein 1;Isoform 6 of Actin-binding LIM protein 1	TSSESIYSRPGSSIPGSPGHTIYAK;TSSESIYSR
ABLIM1	S608	18.9	18.4	18	17.9	17	16.9	17.5	17.5	Male Dominant	ABLIM1	S608	A0A0A0MRL6;A0A3B3IS55;F8W8M4;O14639;O14639-2;O14639-6	Actin-binding LIM protein 1;Isoform 2 of Actin-binding LIM protein 1;Isoform 6 of Actin-binding LIM protein 1	YDSPINSASHIPSSK
SOX6	T97	19.2	19.2	19	18	17.7	17.6	18.4	18.8	Male Dominant	SOX6	T97	P35712;P35712-2;P35712-3;P35712-4	Transcription factor SOX-6;Isoform 2 of Transcription factor SOX-6;Isoform 3 of Transcription factor SOX-6;Isoform 4 of Transcription factor SOX-6	NTSTSPHKPDEGSR
PHACTR4	S275	18.5	18.6	18.7	18.3	18.3	17.8	18.1	18.2	Male Dominant	PHACTR4	S275	Q8IZ21-3	Isoform 3 of Phosphatase and actin regulator 4	NSNPVIAELSQAINSGTLLSKPSPPLPPK
DDX20	S695	14.8	14.6	14.5	13.6	13.4	13.7	12.9	13.2	Male Dominant	DDX20	S695	A0A7P0T9T8;Q9UHI6	Probable ATP-dependent RNA helicase DDX20	ISLEQPPNGSDTPNPEK
FOXO3	S12	14.6	14.7	14.5	13.6	13.3	13.7	13.2	13.4	Male Dominant	FOXO3	S12	O43524	Forkhead box protein O3	AEAPASPAPLSPLEVELDPEFEPQSRPR
FOXO3	S7	14.6	14.7	14.5	13.6	13.3	13.7	13.2	13.4	Male Dominant	FOXO3	S7	O43524	Forkhead box protein O3	AEAPASPAPLSPLEVELDPEFEPQSRPR
SLC9A3R1	S302	19.2	19	18.5	18.2	17.6	17.9	17.2	17.7	Male Dominant	SLC9A3R1	S302	O14745	Na(+)/H(+) exchange regulatory cofactor NHE-RF1	SASSDTSEELNSQDSPPK
UHRF2	S667	16.6	16.7	16.2	16.2	15.9	15.9	15.6	15.8	Male Dominant	UHRF2	S667	Q96PU4	E3 ubiquitin-protein ligase UHRF2	RPISDDDCPSASK
OTUD4	S1031	14.3	14	13.7	13.4	13	13.1	12.6	13.2	Male Dominant	OTUD4	S1031	Q01804;Q01804-3;Q01804-5	OTU domain-containing protein 4;Isoform 3 of OTU domain-containing protein 4;Isoform 2 of OTU domain-containing protein 4	EESSEDENEVSNILR
CEP131	S89	20.3	19.9	19.7	18.7	19	18.9	18.9	18.7	Male Dominant	CEP131	S89	I3L2J8;Q9UPN4;Q9UPN4-2;Q9UPN4-3	Centrosomal protein of 131 kDa;Isoform 2 of Centrosomal protein of 131 kDa;Isoform 3 of Centrosomal protein of 131 kDa	SGSPRPTEPTDFLMLFEGSPSGK
MEF2A	S408	20.9	20.4	20.5	20	19.8	20.1	19.5	20	Male Dominant	MEF2A	S408	Q02078;Q02078-3;Q02078-5	Myocyte-specific enhancer factor 2A;Isoform RSRFC4 of Myocyte-specific enhancer factor 2A;Isoform 5 of Myocyte-specific enhancer factor 2A	SEPISPPRDR;SEPISPPR
CUX1	S1409	17	17.5	17.1	15.6	14.6	14.9	15	15	Male Dominant	CUX1	S1409	A0A2R8Y852;A0A2R8YDI1;P39880;P39880-2;P39880-3;P39880-4;P39880-5;P39880-6	Homeobox protein cut-like;Homeobox protein cut-like 1;Isoform 2 of Homeobox protein cut-like 1;Isoform 3 of Homeobox protein cut-like 1;Isoform 5 of Homeobox protein cut-like 1;Isoform 6 of Homeobox protein cut-like 1;Isoform 7 of Homeobox protein cut-lik	RPSSLQSLFGLPEAAGAR
FOXJ2	S164	17.4	17.3	17.2	16.3	16.3	16.5	16.2	16.1	Male Dominant	FOXJ2	S164	Q9P0K8;Q9P0K8-2	Forkhead box protein J2;Isoform FOXJ2.S of Forkhead box protein J2	HPPDDDLSQDSPEQEASK
DOCK4	S1783	18	17.3	17.4	17.2	16.4	17.2	16.7	16.7	Male Dominant	DOCK4	S1783	H0Y599;H0Y7H7;Q8N1I0;Q8N1I0-2;Q8N1I0-3	Dedicator of cytokinesis protein 4 (Fragment);Dedicator of cytokinesis protein 4;Isoform 2 of Dedicator of cytokinesis protein 4;Isoform 3 of Dedicator of cytokinesis protein 4	SDPNLSAPEK
IRS2	S682	19	18.9	18.7	18.5	18.1	18.4	17.4	17.6	Male Dominant	IRS2	S682	Q9Y4H2	Insulin receptor substrate 2	SDDYMPMSPASVSAPK
LCA5	S7	16.9	16.4	16.5	16.5	16.3	16.3	15.5	15.7	Male Dominant	LCA5	S7	Q86VQ0	Lebercilin	AGSPGTDQER
GPRC5C	Y432	16	15.8	15.6	15.4	14.8	15	15.2	14.7	Male Dominant	GPRC5C	Y432	A0A0C4DFY5;Q9NQ84;Q9NQ84-2	G-protein-coupled receptor family C group 5 member C;G-protein coupled receptor family C group 5 member C;Isoform 2 of G-protein coupled receptor family C group 5 member C	VPSEGAYDIILPR
HDGFL2	S671	14.5	14.4	14.1	13.5	13.3	13.1	13.2	12.6	Male Dominant	HDGFL2	S671	Q7Z4V5	Hepatoma-derived growth factor-related protein 2	ARGDSEALDEES
EHBP1L1	S191	20.2	19.8	19.5	19.1	18.8	18.7	18.4	18.4	Male Dominant	EHBP1L1	S191	Q8N3D4	EH domain-binding protein 1-like protein 1	PSDVGNLDDFAESDEDEAHGPGAPEAR
CNOT2	S150	19.5	19.2	19.2	19.2	18.8	18.4	18.4	19	Male Dominant	CNOT2	S150	F8VUB4;F8VV52;Q9NZN8;Q9NZN8-4;Q9NZN8-5	CCR4-NOT transcription complex subunit 2;CCR4-NOT transcription complex subunit 2 (Fragment);Isoform 4 of CCR4-NOT transcription complex subunit 2;Isoform 5 of CCR4-NOT transcription complex subunit 2	SSPSIICMPK
TCF12	S283	21.2	20.9	20.8	20.3	20.1	19.8	18.1	19	Male Dominant	TCF12	S283	Q99081	Transcription factor 12	LSYPPHSVSPTDINTSLPPMSSFHR
ZFYVE19	S331	20.1	20	20	19.6	19.4	19.4	19.4	19.3	Male Dominant	ZFYVE19	S331	H3BRF9;Q96K21;Q96K21-2;Q96K21-3	Abscission/NoCut checkpoint regulator;Isoform 2 of Abscission/NoCut checkpoint regulator;Isoform 3 of Abscission/NoCut checkpoint regulator	LPDSDDDEDEETAIQR
FAM13A	S175	16	15.4	15	14.9	13.6	14.2	13.9	14	Male Dominant	FAM13A	S175	E9PGM7;O94988;O94988-1;O94988-5;O94988-6	Protein FAM13A;Isoform 1 of Protein FAM13A;Isoform 4 of Protein FAM13A;Isoform 5 of Protein FAM13A	ENSDSDEAHLSPQAGR
DSG2	S999	15.7	15.3	15.2	15.1	14.6	14.5	14	14.3	Male Dominant	DSG2	S999	Q14126	Desmoglein-2	VIQPHGGGSNPLEGTQHLQDVPYVMVR
AMOTL1	S906	18.1	17.9	17.4	17.3	16.8	16.7	15.9	16.1	Male Dominant	AMOTL1	S906	Q8IY63;Q8IY63-2	Angiomotin-like protein 1;Isoform 2 of Angiomotin-like protein 1	LSTTPAHSPVLK
ZNF609	S252	17.2	16.9	16.7	16.8	16.4	16.4	15.9	15.9	Male Dominant	ZNF609	S252	O15014	Zinc finger protein 609	MESPVSTPAVLPIHLLVPVVNNDISSPCEQIMVR
IRS2	S391	21.1	20.8	20.5	20.1	20.3	19.7	19.4	19.4	Male Dominant	IRS2	S391	Q9Y4H2	Insulin receptor substrate 2	PVSVAGSPLSPGPVR
IRS2	S915	20.8	20.6	20.4	19.9	19.7	19.5	19.3	19	Male Dominant	IRS2	S915	Q9Y4H2	Insulin receptor substrate 2	SPGEYINIDFGEPGAR
IRS2	S1162	21.2	20.8	20.4	20	19.9	19.4	18.9	19.1	Male Dominant	IRS2	S1162	Q9Y4H2	Insulin receptor substrate 2	HSSETFSSTTTVTPVSPSFAHNPK;RHSSETFSSTTTVTPVSPSFAHNPK
IRS2	T520	21.8	21.3	21.4	20.8	20.8	20.2	20	19.8	Male Dominant	IRS2	T520	Q9Y4H2	Insulin receptor substrate 2	SNTPESIAETPPAR
TSC22D4	S264	21.1	21.3	20.6	20.4	20	19.6	19.6	18.7	Male Dominant	TSC22D4	S264	Q9Y3Q8	TSC22 domain family protein 4	MELGAPEEMGQVPPLDSRPSSPALYFTHDASLVHK;PSSPALYFTHDASLVHK
FOXO1	Y348	18.3	18	17.4	17.4	16.5	16.2	16.1	15.8	Male Dominant	FOXO1	Y348	Q12778	Forkhead box protein O1	LSPIMTEQDDLGEGDVHSMVYPPSAAK
ELK1	S194	17	16.7	16.7	16.4	16.3	16	16.1	15.8	Male Dominant	ELK1	S194	P19419	ETS domain-containing protein Elk-1	PAVVLPSAAPAGAAAPPSGSR
AKAP12	S388	19	18.8	17.8	17.9	16.9	17.8	17.6	17.4	Male Dominant	AKAP12	S388	Q02952	A-kinase anchor protein 12	VELPSEEQVSGSQGPSEEK
MAPK7	S731	17.6	17.1	16.4	17.1	16.3	16.5	15.7	16.1	Male Dominant	MAPK7	S731	Q13164;Q13164-2	Mitogen-activated protein kinase 7;Isoform 2 of Mitogen-activated protein kinase 7	SQVEDPLPPVFSGTPK
MITF	S504	16.7	16.4	15.9	16.1	15.7	16	15.5	15.2	Male Dominant	MITF	S504	O75030;O75030-10;O75030-11;O75030-12;O75030-2;O75030-3;O75030-4;O75030-5;O75030-6;O75030-7;O75030-8;O75030-9	Microphthalmia-associated transcription factor;Isoform M2 of Microphthalmia-associated transcription factor;Isoform Mdel of Microphthalmia-associated transcription factor;Isoform 12 of Microphthalmia-associated transcription factor;Isoform A2 of Microphth	LEDILMDDTLSPVGVTDPLLSSVSPGASK
ARHGAP45	S23	20.5	20	18.4	19.3	16.9	16.3	15.3	16.5	Male Dominant	ARHGAP45	S23	Q92619	Rho GTPase-activating protein 45	AGSPSPQPSGELPR
SURF6	S206	15.6	15.6	15.3	15.4	14.8	14.5	14.5	14.3	Male Dominant	SURF6	S206	O75683	Surfeit locus protein 6	VEVSEDEPASK
TTC28	S28	20.5	20.6	19.9	20.1	19.4	19.4	19.1	19.1	Male Dominant	TTC28	S28	Q96AY4	Tetratricopeptide repeat protein 28	EPESPPASAPIPLFGADTIGQR;REPESPPASAPIPLFGADTIGQR;RREPESPPASAPIPLFGADTIGQR
SURF6	S138	18.4	18.2	17.9	18.1	17.5	17.3	16.9	17.1	Male Dominant	SURF6	S138	O75683	Surfeit locus protein 6	ELSPAALEK
TTC28	S2108	17.9	17.9	17.4	17.8	16.9	16.6	16	16.4	Male Dominant	TTC28	S2108	Q96AY4	Tetratricopeptide repeat protein 28	GSISTPNSPVK
MCMBP	S298	21.7	21.6	21.3	21.3	21	20.8	20.2	20.4	Male Dominant	MCMBP	S298	Q9BTE3;Q9BTE3-2	Mini-chromosome maintenance complex-binding protein;Isoform 2 of Mini-chromosome maintenance complex-binding protein	VHSPPASLVPR
CGNL1	S297	19.7	18.8	18.4	19.1	18.6	17.4	16.7	17.2	Male Dominant	CGNL1	S297	Q0VF96	Cingulin-like protein 1	SSSSSTTPTSANSLYR
SMCR8	S489	15.9	15.5	15	15.2	14.8	14.2	14.2	14.4	Male Dominant	SMCR8	S489	Q8TEV9	Guanine nucleotide exchange protein SMCR8	SDSQASLTVPLSPQVVR
PRDM2	S643	20.5	20.4	20.2	20.3	20	19.9	19.6	19.7	Male Dominant	PRDM2	S643	Q13029;Q13029-2;Q13029-3;Q13029-5	PR domain zinc finger protein 2;Isoform 2 of PR domain zinc finger protein 2;Isoform 3 of PR domain zinc finger protein 2;Isoform 5 of PR domain zinc finger protein 2	TASPPALPK
TRAFD1	S415	23.6	23.5	23.2	23.2	23	22.8	22.5	22.8	Male Dominant	TRAFD1	S415	O14545	TRAF-type zinc finger domain-containing protein 1	LDSQPQETSPELPR
DNAJC5	S12	18.5	18.3	17.8	18	17.4	17.2	16.5	16.3	Male Dominant	DNAJC5	S12	Q9H3Z4;Q9H3Z4-2	DnaJ homolog subfamily C member 5;Isoform 2 of DnaJ homolog subfamily C member 5	SLSTSGESLYHVLGLDK
RERE	S388	21.4	21.3	21	21	20.8	20.8	20.6	20.4	Male Dominant	RERE	S388	B1AKN3;Q9P2R6;Q9P2R6-2	Arginine-glutamic acid dipeptide (RE) repeats, isoform CRA_b;Arginine-glutamic acid dipeptide repeats protein;Isoform 2 of Arginine-glutamic acid dipeptide repeats protein	VASDTEEADR
FOXO1	T478	19.8	19.8	19.7	19.4	18.6	18.4	17.6	17.7	Male Dominant	FOXO1	T478	Q12778	Forkhead box protein O1	ELLTSDSPPHNDIMTPVDPGVAQPNSR
EPN2	S192	20	19.9	19.6	19.4	19	18.8	18.2	18.5	Male Dominant	EPN2	S192	O95208;F6PQP6	Epsin-2;Epsin-2 (Fragment)	AGGSPASYHGSPEASLCPQHR;AGGSPASYHGSTSPR
EP300	S2283	17.9	17.9	17.6	17.6	17.2	17.1	16.7	16.8	Male Dominant	EP300	S2283	A0A669KB12;Q09472	Histone acetyltransferase;Histone acetyltransferase p300	SPQPVPSPR
CGNL1	S204	19.8	19.7	19.6	18.6	18	18.3	17.4	17.3	Male Dominant	CGNL1	S204	Q0VF96	Cingulin-like protein 1	PSNSQPTSPSLEDPAK
FOXO1	S287	20.5	20.2	19.9	19.3	19.2	18.9	18.4	18.5	Male Dominant	FOXO1	S287	Q12778	Forkhead box protein O1	ASLQSGQEGAGDSPGSQFSK
ZKSCAN1	S208	19.6	19.5	19.5	19.4	19	18.9	18.6	18.7	Male Dominant	ZKSCAN1	S208	P17029	Zinc finger protein with KRAB and SCAN domains 1	ALPAAHIPAPPHEGSPR
NCOR2	S999	19.5	19.7	19.4	19.3	19	18.8	18.6	18.7	Male Dominant	NCOR2	S999	C9J0Q5;Q9Y618;Q9Y618-4	Nuclear receptor corepressor 2;Isoform 3 of Nuclear receptor corepressor 2	PAPPAPPPPQNLQPESDAPQQPGSSPR
CBFA2T2	549	14	14.2	13.5	13.9	13.5	13.4	12.9	12.9	Male Dominant	CBFA2T2	549	O43439-2	Isoform 2 of Protein CBFA2T2	LCGQNLHGQSPHGQGR
FERMT2	S339	19	18.8	18.6	18.5	18.3	18.2	18	17.8	Male Dominant	FERMT2	S339	Q96AC1;Q96AC1-3	Fermitin family homolog 2;Isoform 3 of Fermitin family homolog 2	LSIMTSENHLNNSDKEVDEVDAALSDLEITLEGGK;LSIMTSENHLNNSDK
TBC1D4	S688	19.5	19	19	19.4	17.7	16.7	17	16.1	Male Dominant	TBC1D4	S688	O60343-2	Isoform 2 of TBC1 domain family member 4	TSSTCSNESLSVGGTSVTPR
RSL1D1	T358	14.8	15	14.7	14.7	14.2	14.3	14.4	14	Male Dominant	RSL1D1	T358	O76021	Ribosomal L1 domain-containing protein 1	ATNESEDEIPQLVPIGK
EIF4EBP1	T46	22.7	22	21.4	22.1	20.8	20.9	18.9	17.3	Male Dominant	EIF4EBP1	T46	Q13541	Eukaryotic translation initiation factor 4E-binding protein 1	RVVLGDGVQLPPGDYSTTPGGTLFSTTPGGTR;VVLGDGVQLPPGDYSTTPGGTLFSTTPGGTR
ZBTB44	S48	16.5	16.5	16.2	16.2	15.9	15.4	15	15.1	Male Dominant	ZBTB44	S48	H0YCZ0;H0YEM9;H7BY22;Q8NCP5;Q8NCP5-2;Q8NCP5-3;Q8NCP5-4	Zinc finger and BTB domain-containing protein 44 (Fragment);Zinc finger and BTB domain-containing protein 44;Isoform 2 of Zinc finger and BTB domain-containing protein 44;Isoform 3 of Zinc finger and BTB domain-containing protein 44;Isoform 4 of Zinc fing	SYIVMSPESPVK
PRKACB	S309	17.2	16.9	16.3	16.4	15.5	16	13.9	13.5	Male Dominant	PRKACB	S309	A0A087WVC4;A0A0A0MS54;P22694;P22694-2;P22694-3;P22694-4;P22694-5;P22694-6;P22694-7;P22694-9	cAMP-dependent protein kinase;cAMP-dependent protein kinase catalytic subunit beta;Isoform 2 of cAMP-dependent protein kinase catalytic subunit beta;Isoform 3 of cAMP-dependent protein kinase catalytic subunit beta;Isoform 4 of cAMP-dependent protein kina	FRGSGDTSNFDDYEEEDIR
H1-2	S104	22.3	21.9	21.4	21.5	20.8	20.6	19.6	20	Male Dominant	H1-2	S104	P16403	Histone H1.2	GTGASGSFK
DSG2	S700	17.8	17.9	17.5	16.8	16.9	16.4	16	16.1	Male Dominant	DSG2	S700	Q14126	Desmoglein-2	GSSSASIVK
RERE	S332	21.2	21	20.7	20.7	20.4	20.5	19.8	19.5	Male Dominant	RERE	S332	B1AKN3;Q9P2R6;Q9P2R6-2	Arginine-glutamic acid dipeptide (RE) repeats, isoform CRA_b;Arginine-glutamic acid dipeptide repeats protein;Isoform 2 of Arginine-glutamic acid dipeptide repeats protein	TSPINEDIR
BNC1	T617	18.3	17.5	17	16.5	16.7	16.7	15.2	14.6	Male Dominant	BNC1	T617	F5GY04;Q01954	Zinc finger protein basonuclin-1	ESVIESSGAISQTPEQATHNSER
IRS2	T779	20.1	20.2	19.1	19	18.5	19.1	18.5	18.5	Male Dominant	IRS2	T779	Q9Y4H2	Insulin receptor substrate 2	LLPNGDYLNVSPSDAVTTGTPPDFFSAALHPGGEPLR
FAM53C	S234	17.6	17.4	17.5	17.3	16.9	17	16.7	16.8	Male Dominant	FAM53C	S234	Q9NYF3	Protein FAM53C	FSLSPSLGPQASR
CBX4	S291	17.2	17	17	16.9	16.6	16.6	16.4	16.2	Male Dominant	CBX4	S291	O00257	E3 SUMO-protein ligase CBX4	SGEVAEGEARSPSHK
GYS1	S645	22.3	22.4	21.5	21.5	20.4	20.5	20.4	20.3	Male Dominant	GYS1	S645	P13807	Glycogen [starch] synthase, muscle	PASVPPSPSLSR;YPRPASVPPSPSLSR
GYS1	S641	22.4	22.5	21.5	21.5	20	20.3	20	20.1	Male Dominant	GYS1	S641	P13807	Glycogen [starch] synthase, muscle	PASVPPSPSLSR;YPRPASVPPSPSLSR
COBLL1	S221	16	15.7	15.2	15.4	14.6	14.5	14.5	14.3	Male Dominant	COBLL1	S221	A0A0D9SG04;A0A0X1KG75;Q53SF7;Q53SF7-2;Q53SF7-3	Cordon-bleu protein-like 1;Isoform 2 of Cordon-bleu protein-like 1;Isoform 3 of Cordon-bleu protein-like 1	VSPHASLQELAPIICSK
MPHOSPH8	S188	18.1	18	17.8	17.3	16.7	16.9	16.7	16.6	Male Dominant	MPHOSPH8	S188	Q99549;Q99549-2	M-phase phosphoprotein 8;Isoform 2 of M-phase phosphoprotein 8	SKPDLESSLESLVFDLR
ALS2	S492	21.4	21.3	20.8	20.6	20.4	20.2	20.1	20	Male Dominant	ALS2	S492	A0A7P0T8F3;A0A7P0T980;A0A7P0T9R1;A0A7P0T9U5;A0A7P0Z4J9;A0A7P0Z4M6;Q96Q42	Alsin	LSLPGLLSQVSPR
CCDC85C	S179	20.3	20	19.3	19.4	18.9	18.7	18.7	18.7	Male Dominant	CCDC85C	S179	A6NKD9	Coiled-coil domain-containing protein 85C	SSIDSQASLSGPLSGGAPGAGAR
IRS2	S1176	20.8	20.7	20.4	20.1	19.9	19.6	19.4	19.4	Male Dominant	IRS2	S1176	Q9Y4H2	Insulin receptor substrate 2	HNSASVENVSLR;RHNSASVENVSLR
IRS2	S973	18.3	18.3	18.1	17.9	17.8	17.5	17.1	17.2	Male Dominant	IRS2	S973	Q9Y4H2	Insulin receptor substrate 2	QRSPLSDYMNLDFSSPK
CGNL1	S261	17.9	17.8	17.5	17.9	17.2	16.4	15.7	15.9	Male Dominant	CGNL1	S261	Q0VF96	Cingulin-like protein 1	PLTAHSPHAHPETK;VGEEALFTSGRPLTAHSPHAHPETK
KAT14	S415	14.9	14.8	14.6	14.7	14.2	14.3	13.4	14.1	Male Dominant	KAT14	S415	A0A075B6H4;A0A7I2V3N1;A0A7I2V574;Q9H8E8;Q9H8E8-2	Cysteine-rich protein 2-binding protein;Isoform 2 of Cysteine-rich protein 2-binding protein	QEVESEEEKPDR
DVL2	S135	17	17.6	17.3	16.9	16	15.9	15.5	16.1	Male Dominant	DVL2	S135	O14641	Segment polarity protein dishevelled homolog DVL-2	TSGIGDSRPPSFHPNVSSSHENLEPETETESVVSLR
NCOR2	S1331	18.4	18.3	18.4	18.3	17.4	17.6	17	17.5	Male Dominant	NCOR2	S1331	C9J0Q5;Q9Y618;Q9Y618-4	Nuclear receptor corepressor 2;Isoform 3 of Nuclear receptor corepressor 2	AIPPERHSPHHLK
NEO1	S1299	20.7	20.5	19.5	19.6	17.9	17.8	16.7	17.6	Male Dominant	NEO1	S1299	Q92859;Q92859-4	Neogenin;Isoform 4 of Neogenin	ANSTESVR
CALCOCO1	S80	19	19	18.6	18.7	17.9	17.8	17.2	17.5	Male Dominant	CALCOCO1	S80	H3BRW8;Q9P1Z2;Q9P1Z2-2;Q9P1Z2-3;Q9P1Z2-4	Calcium-binding and coiled-coil domain-containing protein 1 (Fragment);Calcium-binding and coiled-coil domain-containing protein 1;Isoform 2 of Calcium-binding and coiled-coil domain-containing protein 1;Isoform 3 of Calcium-binding and coiled-coil domain	GDPGSSPAGPR
TMEM132C	S1046	21.4	21.6	21.3	21.2	20.3	20.7	19.6	19.7	Male Dominant	TMEM132C	S1046	Q8N3T6	Transmembrane protein 132C	QDPLHSPTSK
DOCK6	S632	17	16.7	16.7	16.6	16.3	16.1	15.8	16.2	Male Dominant	DOCK6	S632	K7ESB7	Dedicator of cytokinesis protein 6 (Fragment)	ERSPFGNPENVR
PRDM2	S781	17.9	17.6	17.5	17.5	16.7	16.9	16.4	16.6	Male Dominant	PRDM2	S781	Q13029;Q13029-2;Q13029-3;Q13029-5	PR domain zinc finger protein 2;Isoform 2 of PR domain zinc finger protein 2;Isoform 3 of PR domain zinc finger protein 2;Isoform 5 of PR domain zinc finger protein 2	LESHSDSPAWSLSGR
BOD1L1	S2815	16.1	15.9	15.8	15.8	15.1	15.3	14.9	14.8	Male Dominant	BOD1L1	S2815	Q8NFC6	Biorientation of chromosomes in cell division protein 1-like 1	EENSRDLEELPK
PARD3	S887	18	17.7	17.6	17.1	16.9	17.1	16.5	16.7	Male Dominant	PARD3	S887	Q8TEW0;Q8TEW0-11;Q8TEW0-2;Q8TEW0-4	Partitioning defective 3 homolog;Isoform 11 of Partitioning defective 3 homolog;Isoform 2 of Partitioning defective 3 homolog;Isoform 4 of Partitioning defective 3 homolog	SSSLESLQTAVAEVTLNGDIPFHRPR;SSSLESLQTAVAEVTLNGDIPFHR
PALM	S162	19.4	19.5	19.1	19.2	18.2	18.1	18.1	17.6	Male Dominant	PALM	S162	O75781;O75781-2	Paralemmin-1;Isoform 2 of Paralemmin-1	TVDGSPMMK
HSPE1	Y76	15.1	15.1	15	15	14.2	14.1	13.8	14	Male Dominant	HSPE1	Y76	P61604	10 kDa heat shock protein, mitochondrial	VLLPEYGGTK
NFATC1	260	14.8	14.5	13.7	14.4	13.2	13.2	12.7	13.2	Male Dominant	NFATC1	260	K7ER53;O95644;O95644-10;O95644-11;O95644-2;O95644-3;O95644-4;O95644-5;O95644-6;O95644-8	Nuclear factor of-activated T-cells, cytoplasmic 1;Nuclear factor of activated T-cells, cytoplasmic 1;Isoform IA-deltaIX of Nuclear factor of activated T-cells, cytoplasmic 1;Isoform IB-deltaIX of Nuclear factor of activated T-cells, cytoplasmic 1;Isoform	GLGACTLLGSPR
TPPP	T14	16.2	16.2	15.5	15.4	14	14.4	14.2	13.2	Male Dominant	TPPP	T14	O94811	Tubulin polymerization-promoting protein	AANRTPPK
PHACTR1	172	15.1	14.8	13.7	14.2	13.1	12.9	11.7	12.1	Male Dominant	PHACTR1	172	A0A6Q8PFA8;A0A6Q8PG87;A0A6Q8PGC2;Q9C0D0;Q9C0D0-2	Phosphatase and actin regulator;Phosphatase and actin regulator 1;Isoform 2 of Phosphatase and actin regulator 1	LPCLPVKLSPPLPPK
PHACTR1	T12	18	18	17.2	17.3	15.9	16	14.5	14.6	Male Dominant	PHACTR1	T12	A0A6Q8PFA8;A0A6Q8PG87;A0A6Q8PGC2;Q9C0D0;Q9C0D0-2	Phosphatase and actin regulator;Phosphatase and actin regulator 1;Isoform 2 of Phosphatase and actin regulator 1	SDSLVPGTHTPPIR
CAMSAP2	S673	16.7	16.5	15.9	16.1	15.7	15.6	15.2	15.3	Male Dominant	CAMSAP2	S673	Q08AD1;Q08AD1-2;Q08AD1-3	Calmodulin-regulated spectrin-associated protein 2;Isoform 2 of Calmodulin-regulated spectrin-associated protein 2;Isoform 3 of Calmodulin-regulated spectrin-associated protein 2	EALSPCPSTVSTK
SLC7A4	S10	19.1	18.6	16.2	16.9	16.1	15.6	14.1	14.5	Male Dominant	SLC7A4	S10	O43246	Cationic amino acid transporter 4	GLPTIASLAR
DSC2	S721	17.5	16.8	16	16.7	15.9	15.7	15	15.5	Male Dominant	DSC2	S721	A0A3B3ISU0;Q02487	Desmocollin-2	GSVAGSVGCCSER
PRKCB	T641	20.8	20.5	18.4	19.3	17.6	17.4	16.6	17.3	Male Dominant	PRKCB	T641	P05771-2	Isoform Beta-II of Protein kinase C beta type	HPPVLTPPDQEVIR
ANK2	S3838	19	18.9	18.2	18.2	17.6	17.2	17.1	17.1	Male Dominant	ANK2	S3838	A0A5F9ZGX3;A0A5F9ZGY3;A0A5F9ZGY4;A0A5F9ZGZ5;A0A5F9ZH19;A0A5F9ZH30;A0A5F9ZHD2;A0A5F9ZHE4;A0A5F9ZHN5;A0A5F9ZHR8;A0A5F9ZHS1;A0A5F9ZI30;A0A5F9ZI40;A0A5F9ZI65;D6RHE1;I6L894;Q01484	Ankyrin-2;Ankyrin-2 (Fragment);Ankyrin 2, neuronal, isoform CRA_b	GGSPIIQEPEEPSEHREESSPR;GGSPIIQEPEEPSEHR
PDHA1	S232	24.3	24.2	23.7	23.7	23	22.9	22.8	22.7	Male Dominant	PDHA1	S232	P08559;P08559-2;P08559-3;P08559-4	Pyruvate dehydrogenase E1 component subunit alpha, somatic form, mitochondrial;Isoform 2 of Pyruvate dehydrogenase E1 component subunit alpha, somatic form, mitochondrial;Isoform 3 of Pyruvate dehydrogenase E1 component subunit alpha, somatic form, mitoch	YGMGTSVER
COBLL1	S217	16.7	16.4	15.4	15.7	14.9	14.6	14.4	14.7	Male Dominant	COBLL1	S217	A0A0D9SG04;A0A0X1KG75;Q53SF7;Q53SF7-2;Q53SF7-3	Cordon-bleu protein-like 1;Isoform 2 of Cordon-bleu protein-like 1;Isoform 3 of Cordon-bleu protein-like 1	VSPHASLQELAPIICSK
ATP7B	S345	20.9	20.8	19.9	20.1	19.6	19.2	19.2	19.2	Male Dominant	ATP7B	S345	A0A669KB88;B7ZLR4;F5H748;P35670;P35670-4	P-type Cu(+) transporter;Copper-transporting ATPase 2;Isoform 4 of Copper-transporting ATPase 2	SSSSHSPGSPPR
SEMA4C	787	14.5	15.2	13.6	14.5	13.9	13.3	12.9	13.2	Male Dominant	SEMA4C	787	Q9C0C4	Semaphorin-4C	CQPGGGPPSPPPGIPGQPLPSPTR
TRIM56	S475	20.1	20.1	19.6	19.8	19.5	19.4	19.2	19.4	Male Dominant	TRIM56	S475	Q9BRZ2	E3 ubiquitin-protein ligase TRIM56	EPSPALGPNLDGSGLLPR;SISREPSPALGPNLDGSGLLPR
DSP	S2209	23.1	22.8	22	22.4	22.1	21.9	21.5	21.9	Male Dominant	DSP	S2209	P15924	Desmoplakin	SMSFQGIR
EPHB3	S589	13.2	12.9	12.3	12.9	11.6	11.2	11.1	11.6	Male Dominant	EPHB3	S589	P54753	Ephrin type-B receptor 3	HGSDSEYTEK
DSP	S53	22.7	22.5	21.3	21.7	21	20.6	20.1	20.5	Male Dominant	DSP	S53	P15924	Desmoplakin	GVITDQNSDGYCQTGTMSR
RTN4	S181	23.6	23.5	23.2	23.2	22.7	22.6	22.3	22.5	Male Dominant	RTN4	S181	Q9NQC3	Reticulon-4	GSSGSVDETLFALPAASEPVIR;RGSSGSVDETLFALPAASEPVIR;RRGSSGSVDETLFALPAASEPVIR
TRAF3IP1	S476	18	18.1	17.8	17.9	17.3	16.9	16.7	17.2	Male Dominant	TRAF3IP1	S476	Q8TDR0;Q8TDR0-2	TRAF3-interacting protein 1;Isoform 2 of TRAF3-interacting protein 1	RQDSMEALQMDR
CAD	S1875	14.3	13.9	13.8	13.8	13.5	13.1	12.9	13.5	Male Dominant	CAD	S1875	F8VPD4;P27708	Aspartate carbamoyltransferase;CAD protein	DQMSHLFNVAHTLR
AMPD2	S22	15.9	15.9	15.5	15.5	15.3	14.9	14.5	15.1	Male Dominant	AMPD2	S22	A0A5F9UK94;H0Y360;Q01433	AMP deaminase;AMP deaminase 2	RASLQASTAAPEAR
GDAP1	S11	20.7	20.8	20.1	20	19.6	19.3	19.5	19.5	Male Dominant	GDAP1	S11	A0A6Q8PEX8;A0A6Q8PEZ4;A0A6Q8PF20;A0A6Q8PFF4;A0A6Q8PFG4;A0A6Q8PFP5;A0A6Q8PFU1;A0A6Q8PFX7;A0A6Q8PFZ0;A0A6Q8PG78;A0A6Q8PGB8;A0A6Q8PGL3;A0A6Q8PGQ9;A0A6Q8PGS2;A0A6Q8PGU0;A0A6Q8PH79;A0A6Q8PH88;A0A6Q8PH97;A0A6Q8PHC1;A0A6Q8PHN7;A0A7I2RYU0;E5RGI2;Q8TB36	Ganglioside-induced differentiation-associated protein 1	QEEQRGSPPLRAEGK;QEEQRGSPPLR
DNMBP	S1003	19.9	19.5	19.3	19.2	18.6	18.5	18.3	19.1	Male Dominant	DNMBP	S1003	A0A1B0GTX1	Dynamin-binding protein	SHSDASVGSHSSTESEHGSSSPR
TJP1	S381	17.1	17.1	16.8	16.7	16.5	16.3	16.2	16.1	Male Dominant	TJP1	S381	A0A087X0K9;Q07157	Tight junction protein 1 (Zona occludens 1), isoform CRA_a;Tight junction protein ZO-1	QTPSLPEPK
PPIP5K1	S191	17.5	17.7	16.1	16.2	15.7	15.6	15.1	15.7	Male Dominant	PPIP5K1	S191	A0A2R8YGT1;B7WPL9;F8W9A8;Q6PFW1;Q6PFW1-2;Q6PFW1-3;Q6PFW1-4;Q6PFW1-7	Inositol hexakisphosphate and diphosphoinositol-pentakisphosphate kinase (Fragment);Inositol hexakisphosphate and diphosphoinositol-pentakisphosphate kinase;Inositol hexakisphosphate and diphosphoinositol-pentakisphosphate kinase 1;Isoform 2 of Inositol h	TNQGSMENLCPGK
MT2A	33	18.9	18.7	17.7	17.2	17.3	16.5	16.1	16.9	Male Dominant	MT2A	33	P02795	Metallothionein-2	MDPNCSCAAGDSCTCAGSCK
DSP	S1658	14.4	14.2	13.5	13	13	13.3	12.8	13.3	Male Dominant	DSP	S1658	P15924	Desmoplakin	RLSSEVEALR
TEX2	S736	19.4	19	18.4	17.2	17.6	18.2	17.3	17.7	Male Dominant	TEX2	S736	Q8IWB9	Testis-expressed protein 2	HNSPSGHLTHSR
CRYBG3	S1934	17.3	17	16.4	16.4	16.5	16.3	16.5	16.3	Male Dominant	CRYBG3	S1934	Q68DQ2	Very large A-kinase anchor protein	GYESPTLSK
NFATC2	S217	17.8	17.2	17	16.4	16.7	15.9	16.1	15.8	Male Dominant	NFATC2	S217	Q13469;Q13469-2;Q13469-3;Q13469-4	Nuclear factor of activated T-cells, cytoplasmic 2;Isoform 2 of Nuclear factor of activated T-cells, cytoplasmic 2;Isoform 3 of Nuclear factor of activated T-cells, cytoplasmic 2;Isoform 4 of Nuclear factor of activated T-cells, cytoplasmic 2	TSPIMSPR
DSG2	S1116	15.1	15	14.7	14.3	14.2	13.7	13.7	13.8	Male Dominant	DSG2	S1116	Q14126	Desmoglein-2	HSTVQHSYS
SLC9A3R1	S280	24.6	24.5	23.8	23.8	23.8	23.3	23.4	23.5	Male Dominant	SLC9A3R1	S280	O14745	Na(+)/H(+) exchange regulatory cofactor NHE-RF1	EALAEAALESPRPALVR;EALAEAALESPR;ENSREALAEAALESPR
COBLL1	S322	22	21.9	20.7	20.4	20.9	20.6	20.6	20.6	Male Dominant	COBLL1	S322	A0A0D9SG04;A0A0X1KG75;Q53SF7;Q53SF7-2;Q53SF7-3	Cordon-bleu protein-like 1;Isoform 2 of Cordon-bleu protein-like 1;Isoform 3 of Cordon-bleu protein-like 1	DQTASAPATPLVNK;RDQTASAPATPLVNK
NEO1	S1401	15.3	15.5	13.8	13.8	13.8	13.3	13.4	13.6	Male Dominant	NEO1	S1401	Q92859;Q92859-4	Neogenin;Isoform 4 of Neogenin	TASIGTLGR
NFATC2	T325	21	21	20.2	20.3	20.3	19.9	20.1	19.9	Male Dominant	NFATC2	T325	Q13469;Q13469-2;Q13469-3;Q13469-4	Nuclear factor of activated T-cells, cytoplasmic 2;Isoform 2 of Nuclear factor of activated T-cells, cytoplasmic 2;Isoform 3 of Nuclear factor of activated T-cells, cytoplasmic 2;Isoform 4 of Nuclear factor of activated T-cells, cytoplasmic 2	TSPDPSPVSAAPSK
NFATC2	S217	16.8	16.8	16.3	16	15.9	15.8	15.8	15.5	Male Dominant	NFATC2	S217	Q13469;Q13469-2;Q13469-3;Q13469-4	Nuclear factor of activated T-cells, cytoplasmic 2;Isoform 2 of Nuclear factor of activated T-cells, cytoplasmic 2;Isoform 3 of Nuclear factor of activated T-cells, cytoplasmic 2;Isoform 4 of Nuclear factor of activated T-cells, cytoplasmic 2	TSPIMSPR
NFATC2	S221	16.8	16.8	16.3	16	15.9	15.8	15.8	15.5	Male Dominant	NFATC2	S221	Q13469;Q13469-2;Q13469-3;Q13469-4	Nuclear factor of activated T-cells, cytoplasmic 2;Isoform 2 of Nuclear factor of activated T-cells, cytoplasmic 2;Isoform 3 of Nuclear factor of activated T-cells, cytoplasmic 2;Isoform 4 of Nuclear factor of activated T-cells, cytoplasmic 2	TSPIMSPR
SERPINB9	S366	14.9	14.8	14.3	14.8	14	12.9	14	13.8	Male Dominant	SERPINB9	S366	P50453	Serpin B9	ANSILFCGR
FAM110C	S241	16.8	16.7	16.2	16.1	16.1	15.3	15.4	15.9	Male Dominant	FAM110C	S241	Q1W6H9	Protein FAM110C	ENFTAGSDCVTLK
EIF3B	S81	23.4	23.5	23.5	23.1	23.2	22.8	23.1	23	Male Dominant	EIF3B	S81	P55884;P55884-2	Eukaryotic translation initiation factor 3 subunit B;Isoform 2 of Eukaryotic translation initiation factor 3 subunit B	TEPAAEAEAASGPSESPSPPAAEELPGSHAEPPVPAQGEAPGEQAR
HIVEP3	S805	16.1	15.6	14.1	14.6	14.9	13.4	13.6	14.3	Male Dominant	HIVEP3	S805	Q5T1R4;Q5T1R4-2	Transcription factor HIVEP3;Isoform 2 of Transcription factor HIVEP3	EISVIQHTSSFEK
TNKS1BP1	S1652	19.3	19.2	18.5	18.4	18.5	18.2	18.3	18.5	Male Dominant	TNKS1BP1	S1652	Q9C0C2	182 kDa tankyrase-1-binding protein	VNLFPGLSPSALK
PTPN1	S50	18.6	18.5	17.8	17.7	17.8	17.7	17.6	17.7	Male Dominant	PTPN1	S50	P18031	Tyrosine-protein phosphatase non-receptor type 1	DVSPFDHSR;YRDVSPFDHSR
PPL	S14	19.5	19.2	18.4	18.5	18.2	17.7	17.8	18.2	Male Dominant	PPL	S14	K7EKI8;O60437	Periplakin	GKYSPTVQTR;YSPTVQTR
GYS1	S653	18.2	17.9	16.9	16.9	15.7	15.9	15.8	16.1	Male Dominant	GYS1	S653	P13807	Glycogen [starch] synthase, muscle	HSSPHQSEDEEDPR
SLIRP	S102	21	20.8	20.4	20.4	19.9	19.8	19.8	19.8	Male Dominant	SLIRP	S102	Q9GZT3;Q9GZT3-2	SRA stem-loop-interacting RNA-binding protein, mitochondrial;Isoform 2 of SRA stem-loop-interacting RNA-binding protein, mitochondrial	LPQTSDDEKK;LPQTSDDEK
SPP1	S234	16.9	17	15.8	15.1	15.1	14.8	14.1	15.4	Male Dominant	SPP1	S234	P10451;P10451-3;P10451-4;P10451-5	Osteopontin;Isoform 3 of Osteopontin;Isoform 4 of Osteopontin;Isoform 2 of Osteopontin	DSYETSQLDDQSAETHSHK
BIRC6	S2812	15.3	14.9	14.3	14.5	14.2	13.7	13.9	14.5	Male Dominant	BIRC6	S2812	A0A3B3IUB9;Q9NR09	Baculoviral IAP repeat-containing protein 6 (Fragment);Baculoviral IAP repeat-containing protein 6	SGSDSSVGAR
ARHGEF2	S265	18.1	17.8	17.5	17.6	17.3	16.9	17.3	17.3	Male Dominant	ARHGEF2	S265	A0A5F9ZI21;Q92974;Q92974-2;Q92974-3;V9GYM8	Guanine nucleotide exchange factor H1;Rho guanine nucleotide exchange factor 2;Isoform 2 of Rho guanine nucleotide exchange factor 2;Isoform 3 of Rho guanine nucleotide exchange factor 2	ERPSSAIYPSDSFR
COBLL1	Y984	13	13.7	12.5	11.7	12	12.4	11.7	12.7	Male Dominant	COBLL1	Y984	A0A0D9SG04;A0A0X1KG75;Q53SF7;Q53SF7-2;Q53SF7-3	Cordon-bleu protein-like 1;Isoform 2 of Cordon-bleu protein-like 1;Isoform 3 of Cordon-bleu protein-like 1	RVSGHYVTSAAAK
MT1X	66	20.9	20.9	19.6	17.8	18.4	18.6	17.7	18.7	Male Dominant	MT1X	66	P80297	Metallothionein-1X	MDPNCSCSPVGSCACAGSCK
FZD6	647	19	18.9	17.6	17.7	17.7	17.4	15.8	17.3	Male Dominant	FZD6	647	O60353;O60353-2	Frizzled-6;Isoform 2 of Frizzled-6	EQDCGEPASPAASISR;LREQDCGEPASPAASISRLSGEQVDGK
SLC34A2	T669	15	15.3	14	13	13.8	13.7	13.6	13.7	Male Dominant	SLC34A2	T669	O95436	Sodium-dependent phosphate transport protein 2B	APETFDNITISR
AKAP12	S514	18.4	18.3	17.5	17.6	17.4	17.4	17.6	17.4	Male Dominant	AKAP12	S514	Q02952	A-kinase anchor protein 12	VQGSPLKK;VQGSPLK
DSP	34	17.4	17.5	16.6	16.3	16.2	16.3	16	15.9	Male Dominant	DSP	34	P15924	Desmoplakin	MSCNGGSHPR;SCNGGSHPR
IRS2	S388	19.6	20	19.1	19.2	18.7	18.8	18.6	18.6	Male Dominant	IRS2	S388	Q9Y4H2	Insulin receptor substrate 2	PVSVAGSPLSPGPVR
RIOK1	S22	19.7	19.6	19.2	19.1	18.6	18.3	18.7	18.2	Male Dominant	RIOK1	S22	E9PFQ8;Q9BRS2	Serine/threonine-protein kinase RIO1	VVPGQFDDADSSDSENRDLK;VVPGQFDDADSSDSENR
ARHGAP28	S55	21.4	21.3	20.6	20.9	20.3	20.3	20.1	20.3	Male Dominant	ARHGAP28	S55	Q9P2N2	Rho GTPase-activating protein 28	MLSNESLHPPAFSR
BCR	S354	19.2	19.1	19	19	18.5	18.5	18.4	18.6	Male Dominant	BCR	S354	P11274;P11274-2	Breakpoint cluster region protein;Isoform 2 of Breakpoint cluster region protein	VSPSPTTYR
BCR	S356	18.8	18.8	18.5	18.5	18.2	18.1	18	18.2	Male Dominant	BCR	S356	P11274;P11274-2	Breakpoint cluster region protein;Isoform 2 of Breakpoint cluster region protein	VSPSPTTYR
SMG1	T3577	20.8	20.9	20.2	20.5	19.6	19.2	18.7	19.3	Male Dominant	SMG1	T3577	Q96Q15	Serine/threonine-protein kinase SMG1	NLATSADTPPSTVPGTGK
ZFC3H1	S1046	14.6	14.8	14.4	14.5	14.1	14.2	13.9	13.8	Male Dominant	ZFC3H1	S1046	O60293;O60293-2	Zinc finger C3H1 domain-containing protein;Isoform 2 of Zinc finger C3H1 domain-containing protein	SFLESNYFTK
WRNIP1	T116	20.6	20.8	20.5	20.5	20.1	20.1	19.9	20	Male Dominant	WRNIP1	T116	Q96S55;Q96S55-2	ATPase WRNIP1;Isoform 2 of ATPase WRNIP1	ESYDAPPTPSGAR
PTPRA	S185	15.4	15.2	14.5	14.6	14.3	13.9	13.1	13.8	Male Dominant	PTPRA	S185	P18433;P18433-6	Receptor-type tyrosine-protein phosphatase alpha;Isoform 2 of Receptor-type tyrosine-protein phosphatase alpha	QAGSHSNSFR
NEO1	S1194	19.6	19.7	18.7	18.9	18.3	17.9	17.6	17.7	Male Dominant	NEO1	S1194	Q92859;Q92859-4	Neogenin;Isoform 4 of Neogenin	NSQDITPVDNSMDSNIHQR
CLMN	S585	17.5	17.5	16.8	15.9	16	15.4	14.9	14.8	Male Dominant	CLMN	S585	Q96JQ2	Calmin	VPSPHETKPDEDAEAFENHAEK
ALDH9A1	S11	12.5	12.6	12.1	12.1	11.7	11.6	10.8	11.1	Male Dominant	ALDH9A1	S11	P49189-3	Isoform 3 of 4-trimethylaminobutyraldehyde dehydrogenase	AGLAALSPLLR
ZNF395	S248	19.3	19.2	18.4	18.5	18.1	17.5	16.9	18.4	Male Dominant	ZNF395	S248	Q9H8N7	Zinc finger protein 395	YLGDAFGSPQTDHGFETDPDPFLLDEPAPR
TPPP	S32	19.1	18.9	18	18.1	17.7	16.9	16.8	16.5	Male Dominant	TPPP	S32	O94811	Tubulin polymerization-promoting protein	RLSLESEGAGEGAAASPELSALEEAFR
TPPP	S160	21.9	21.6	20	20.2	19.7	18.7	18.3	18.5	Male Dominant	TPPP	S160	O94811	Tubulin polymerization-promoting protein	AISSPTVSR
NDRG1	S2	17.6	17.4	17.3	17.5	16.7	16.3	16	16.6	Male Dominant	NDRG1	S2	Q92597	Protein NDRG1	SREMQDVDLAEVKPLVEK;SREMQDVDLAEVK
SLC2A1	S490	18.6	18.4	17.2	17.6	16.7	16	15.6	16	Male Dominant	SLC2A1	S490	P11166	Solute carrier family 2, facilitated glucose transporter member 1	TPEELFHPLGADSQV
SLC2A1	T234	18.4	18.3	17.4	17.5	16.5	15.8	15.7	16.1	Male Dominant	SLC2A1	T234	P11166	Solute carrier family 2, facilitated glucose transporter member 1	LRGTADVTHDLQEMK
ACVR2A	S184	16.5	16.5	16	16.1	15.3	15	14.9	15.1	Male Dominant	ACVR2A	S184	P27037;P27037-2	Activin receptor type-2A;Isoform 2 of Activin receptor type-2A	MAYPPVLVPTQDPGPPPPSPLLGLK
LRP2	S4463	21.6	21.5	20.9	21	20.2	19.1	19.6	19.3	Male Dominant	LRP2	S4463	P98164	Low-density lipoprotein receptor-related protein 2	LPSLSSLVK
DVL2	S618	19.5	19	18.7	18.7	18.4	18.4	18.2	18.3	Male Dominant	DVL2	S618	O14641	Segment polarity protein dishevelled homolog DVL-2	SGSGSESEPSSR
ATP1A1	S47	17.2	16.9	16.3	16.5	16.2	16	15.7	15.8	Male Dominant	ATP1A1	S47	P05023;P05023-4	Sodium/potassium-transporting ATPase subunit alpha-1;Isoform 4 of Sodium/potassium-transporting ATPase subunit alpha-1	EVSMDDHKLSLDELHR
ARHGAP23	S361	15.7	15.6	14.8	15	14.4	14.2	13.8	13.8	Male Dominant	ARHGAP23	S361	Q9P227	Rho GTPase-activating protein 23	SAEALGPGALVSPR
NFATC2	S757	19.6	19.4	18.3	18.8	18	18.2	17.2	17.9	Male Dominant	NFATC2	S757	Q13469;Q13469-2;Q13469-3;Q13469-4	Nuclear factor of activated T-cells, cytoplasmic 2;Isoform 2 of Nuclear factor of activated T-cells, cytoplasmic 2;Isoform 3 of Nuclear factor of activated T-cells, cytoplasmic 2;Isoform 4 of Nuclear factor of activated T-cells, cytoplasmic 2	SLSPSLLGYQQPALMAAPLSLADAHR
USP13	S629	14.9	15	14.1	14.1	13.2	13.5	12.5	13.2	Male Dominant	USP13	S629	A0A7P0TAP9;A0A7P0TB69;H7C5J3;Q92995;Q92995-2	Ubiquitin carboxyl-terminal hydrolase 13;Ubiquitin carboxyl-terminal hydrolase 13 (Fragment);Isoform 2 of Ubiquitin carboxyl-terminal hydrolase 13	GLQPGEEELPDISPPIVIPDDSK
NOL9	S487	17.8	17.6	17.8	17.5	17.3	17	17	17	Male Dominant	NOL9	S487	Q5SY16	Polynucleotide 5'-hydroxyl-kinase NOL9	LAAFADALEFADEEKESPVEFTGHK
HMGA2	S101	18.6	18.4	18.8	18.1	17.8	17.1	17.1	17	Male Dominant	HMGA2	S101	P52926	High mobility group protein HMGI-C	KPAQEETEETSSQESAEED
CAMK2D	S276	16.9	16.7	16.6	16.7	16.2	15.9	15.9	15.8	Male Dominant	CAMK2D	S276	D6R938;Q13557;Q13557-8	Calcium/calmodulin-dependent protein kinase;Calcium/calmodulin-dependent protein kinase type II subunit delta;Isoform Delta 6 of Calcium/calmodulin-dependent protein kinase type II subunit delta	STVASMMHR
PKP2	Y631	16.9	16.8	16.4	16.6	15.6	14.9	15.4	15	Male Dominant	PKP2	Y631	Q99959;Q99959-2	Plakophilin-2;Isoform 1 of Plakophilin-2	YSQNIYIQNR
TBC1D4	723	17.7	17.1	17.2	17.4	16.1	14.6	14.8	16	Male Dominant	TBC1D4	723	O60343-2	Isoform 2 of TBC1 domain family member 4	TSSTCSNESLSVGGTSVTPR
ZNF660	S23	17	16.7	16.8	17.2	16.4	16	15.9	16.1	Male Dominant	ZNF660	S23	C9J3D4;C9J3N9;Q6AZW8	Zinc finger protein 660 (Fragment);Zinc finger protein 660	VLTEGSDQESEK
HDAC4	S266	15.9	16.2	15.7	15.9	15.4	14.9	14.8	14.9	Male Dominant	HDAC4	S266	A0A7I2SVS4;P56524;P56524-2	Histone deacetylase;Histone deacetylase 4;Isoform 2 of Histone deacetylase 4	RSSPLLR
TMEM132C	S557	13.6	13.1	12.6	12.8	12	11.4	10.8	11.2	Male Dominant	TMEM132C	S557	Q8N3T6	Transmembrane protein 132C	ESEDEDEEER
BOLA1	S81	15.1	14.9	14.6	14.9	14.1	13.9	13.6	13.8	Male Dominant	BOLA1	S81	Q9Y3E2	BolA-like protein 1	FEGLSPLQR
GSN	S51	13.7	13.8	13	13.5	13	12.3	12.4	12.6	Male Dominant	GSN	S51	P06396	Gelsolin	VPEARPNSMVVEHPEFLK
CLASP1	S340	14.9	15.2	14.6	14.6	14.6	14.1	14.2	14.3	Male Dominant	CLASP1	S340	H0Y5T1;Q7Z460-2;Q7Z460-3	CLIP-associating protein 1 (Fragment);Isoform 2 of CLIP-associating protein 1;Isoform 3 of CLIP-associating protein 1	SSSSSQESLNRPLSAK
PAK4	S104	22.8	22.9	22.4	22.5	22.4	22	22	22.2	Male Dominant	PAK4	S104	O96013	Serine/threonine-protein kinase PAK 4	RDSPPPPAR
TP53BP2	S698	21.1	21.2	20.7	20.7	20.5	20.1	20.2	20.2	Male Dominant	TP53BP2	S698	Q13625;Q13625-2;Q13625-3	Apoptosis-stimulating of p53 protein 2;Isoform 2 of Apoptosis-stimulating of p53 protein 2;Isoform 3 of Apoptosis-stimulating of p53 protein 2	IPRPLSPTK
ZNF579	T482	16.3	16.3	16	16	15.6	15.3	15.5	15.5	Male Dominant	ZNF579	T482	Q8NAF0	Zinc finger protein 579	AAALQALQAQAPTSPPPPPPPLK
ZNF579	S483	20.4	20.4	20.3	20.2	19.9	19.6	19.7	19.7	Male Dominant	ZNF579	S483	Q8NAF0	Zinc finger protein 579	AAALQALQAQAPTSPPPPPPPLK
DSP	S2825	24.2	24	23.8	23.6	22.9	22.4	22.7	22.3	Male Dominant	DSP	S2825	P15924	Desmoplakin	GLPSPYNMSSAPGSR
SMG9	S32	17.9	17.8	17.8	17.7	17.5	17.3	17.2	17.3	Male Dominant	SMG9	S32	Q9H0W8;Q9H0W8-2	Protein SMG9;Isoform 2 of Protein SMG9	EPGSGGPQNLSGPGGR;WKEPGSGGPQNLSGPGGR
ABCC1	S599	16.4	16.5	15.3	15.9	15.4	14.9	15.3	15.3	Male Dominant	ABCC1	S599	A0A0A0MS99;A0A7I2V2E0;I3L4X2;P33527;P33527-2;P33527-3;P33527-4;P33527-5;P33527-6;P33527-7;P33527-8;P33527-9	ABC-type glutathione-S-conjugate transporter;ABC-type glutathione-S-conjugate transporter (Fragment);Multidrug resistance-associated protein 1;Isoform 2 of Multidrug resistance-associated protein 1;Isoform 3 of Multidrug resistance-associated protein 1;Is	QLSSSSSYSGDISR
FOXO3	70	15.2	14.9	14.5	14.9	14.4	13.6	13.5	14.3	Male Dominant	FOXO3	70	O43524	Forkhead box protein O3	SCTWPLQRPELQASPAK
BCAT1	32	14.7	15.5	14.5	14.3	13.3	13.5	13.5	13.6	Male Dominant	BCAT1	32	P54687;P54687-4	Branched-chain-amino-acid aminotransferase, cytosolic;Isoform 4 of Branched-chain-amino-acid aminotransferase, cytosolic	DCSNGCSAECTGEGGSK
ARHGAP45	S582	17.6	17.9	16.6	17	16	15.6	14.9	15.4	Male Dominant	ARHGAP45	S582	Q92619	Rho GTPase-activating protein 45	KSSFNVSDVARPEAAGSPPEEGGCTEGTPAK
SF3B1	T303	19.1	19.1	18.7	18.9	18.6	18.6	18.4	18.5	Male Dominant	SF3B1	T303	O75533	Splicing factor 3B subunit 1	TERDTPGHGSGWAETPR
EPB41L2	T673	17	16.8	16.5	16.3	16.2	16.1	16.1	16	Male Dominant	EPB41L2	T673	O43491	Band 4.1-like protein 2	ITPLSLQTQGSSHETLNIVEEK
EPB41L2	T679	17	16.8	16.5	16.3	16.2	16.1	16.1	16	Male Dominant	EPB41L2	T679	O43491	Band 4.1-like protein 2	ITPLSLQTQGSSHETLNIVEEK
FNBP1L	S501	24.1	23.9	23.9	23.5	23.4	23.2	23.1	23.2	Male Dominant	FNBP1L	S501	Q5T0N5;Q5T0N5-2;Q5T0N5-3;Q5T0N5-4;Q5T0N5-5	Formin-binding protein 1-like;Isoform 2 of Formin-binding protein 1-like;Isoform 3 of Formin-binding protein 1-like;Isoform 4 of Formin-binding protein 1-like;Isoform 5 of Formin-binding protein 1-like	ESPEGSYTDDANQEVR;HSSDINHLVTQGRESPEGSYTDDANQEVR;RHSSDINHLVTQGRESPEGSYTDDANQEVR
FNBP1L	Y506	19.6	19.5	19.4	19	18.9	18.5	18.8	18.8	Male Dominant	FNBP1L	Y506	Q5T0N5;Q5T0N5-2;Q5T0N5-3;Q5T0N5-4;Q5T0N5-5	Formin-binding protein 1-like;Isoform 2 of Formin-binding protein 1-like;Isoform 3 of Formin-binding protein 1-like;Isoform 4 of Formin-binding protein 1-like;Isoform 5 of Formin-binding protein 1-like	ESPEGSYTDDANQEVR;HSSDINHLVTQGRESPEGSYTDDANQEVR;RHSSDINHLVTQGRESPEGSYTDDANQEVR
FBLN1	S147	17.9	18.5	17.7	17.6	17	16.9	17.8	17.4	Male Dominant	FBLN1	S147	P23142	Fibulin-1	SQETGDLDVGGLQETDK
FAM117B	S16	16.7	16.4	16.6	16	15.8	15.6	15.4	16.1	Male Dominant	FAM117B	S16	Q6P1L5	Protein FAM117B	NGSPTPAGSLGGGAVATAGGPGSR
ZNF646	S612	15.1	14.6	14.5	14.1	13.7	14	13.6	14.1	Male Dominant	ZNF646	S612	O15015;O15015-1	Zinc finger protein 646;Isoform 1 of Zinc finger protein 646	TETTMSPPR
IGFBP5	Y132	20	20.1	20	17.1	17.1	15.7	17.5	16.1	Male Dominant	IGFBP5	Y132	P24593	Insulin-like growth factor-binding protein 5	IERDSREHEEPTTSEMAEETYSPK
JUNB	S251	15.2	15.2	15.4	14.2	14.6	14.6	14.8	14.7	Male Dominant	JUNB	S251	P17275	Transcription factor jun-B	SRDATPPVSPINMEDQER
NMT1	S73	16.3	16.2	16.3	15.8	15.5	15.6	15.5	15	Male Dominant	NMT1	S73	A0A7I2V539;P30419	Glycylpeptide N-tetradecanoyltransferase;Glycylpeptide N-tetradecanoyltransferase 1	EKGSETDSAQDQPVK;GSETDSAQDQPVK
AGFG1	T177	19.6	19.3	19.4	18.9	18.7	18.9	18.9	18.6	Male Dominant	AGFG1	T177	P52594;P52594-2;P52594-3;P52594-4	Arf-GAP domain and FG repeat-containing protein 1;Isoform 2 of Arf-GAP domain and FG repeat-containing protein 1;Isoform 3 of Arf-GAP domain and FG repeat-containing protein 1;Isoform 4 of Arf-GAP domain and FG repeat-containing protein 1	GTPSQSPVVGR
FXR1	S472	20	19.5	19.3	19.2	19.1	19.1	18.9	18.7	Male Dominant	FXR1	S472	B4DXZ6;P51114	Fragile X mental retardation syndrome-related protein 1	DPDSNPYSLLDNTESDQTADTDASESHHSTNR
RELCH	S170	18.9	18.6	18.4	18.3	18	18.1	18	17.9	Male Dominant	RELCH	S170	A0A2R8Y566;Q9P260-2	RAB11-binding protein RELCH;Isoform 2 of RAB11-binding protein RELCH	EPSTASGGGQLNR
RBM20	S1216	17.7	17.5	16.5	16.6	15.8	15.8	16.1	15.8	Male Dominant	RBM20	S1216	Q5T481	RNA-binding protein 20	ETEGADSPRPEDSGIVPR
PPIP5K2	S1021	18.2	17.7	17.7	17.5	17.4	17.1	17.3	16.8	Male Dominant	PPIP5K2	S1021	A0A087WZV0;O43314	Inositol hexakisphosphate and diphosphoinositol-pentakisphosphate kinase;Inositol hexakisphosphate and diphosphoinositol-pentakisphosphate kinase 2	SGEQITSSPVSPK
PCDH7	S989	21.3	21.1	20.4	20.4	20.2	20.2	20.3	20.1	Male Dominant	PCDH7	S989	O60245;O60245-2	Protocadherin-7;Isoform B of Protocadherin-7	SVNGGPGSPDLAR
SAFB	S383	18.5	18.2	18.3	18.3	18	18	17.8	17.9	Male Dominant	SAFB	S383	Q15424;Q15424-3;Q15424-4	Scaffold attachment factor B1;Isoform 3 of Scaffold attachment factor B1;Isoform 4 of Scaffold attachment factor B1	ESSTSEGADQKMSSPEDDSDTK;MSSPEDDSDTK;MSSPEDDSDTKR
RABEP2	S122	19.9	19.6	19.5	19.5	18.9	19	18.9	18.8	Male Dominant	RABEP2	S122	B4DHR0;H3BNR2;H3BT64;H3BU67;Q9H5N1;Q9H5N1-2	Rab GTPase-binding effector protein 2;Rab GTPase-binding effector protein 2 (Fragment);Isoform 2 of Rab GTPase-binding effector protein 2	HAPSLHGSTELLPLSR
PPP1R7	S27	19	18.8	18.8	18.7	18.5	18.6	18.4	18.4	Male Dominant	PPP1R7	S27	Q15435	Protein phosphatase 1 regulatory subunit 7	RVESEESGDEEGKK;RVESEESGDEEGK;VESEESGDEEGKK;VESEESGDEEGK
BNIP3	T126	20	19.3	19.2	19.4	19	18.9	18.6	18.8	Male Dominant	BNIP3	T126	A0A0J9YW18;F6RP06;Q12983	BCL2/adenovirus E1B 19 kDa protein-interacting protein 3 (Fragment);BCL2/adenovirus E1B 19 kDa protein-interacting protein 3	SQTPQDTNR
CC2D1B	S309	16.7	16.4	16	16.1	15.6	15.3	15.4	15.4	Male Dominant	CC2D1B	S309	H0Y517;H7C1U3;Q5T0F9;Q5T0F9-2;Q5T0F9-3	Coiled-coil and C2 domain-containing protein 1B (Fragment);Coiled-coil and C2 domain-containing protein 1B;Isoform 2 of Coiled-coil and C2 domain-containing protein 1B;Isoform 3 of Coiled-coil and C2 domain-containing protein 1B	ASSSKESPSPSVR;ESPSPSVR
TRIM24	S744	14.3	14	13.9	13.8	13.6	13.5	13.1	13.4	Male Dominant	TRIM24	S744	O15164;O15164-2	Transcription intermediary factor 1-alpha;Isoform Short of Transcription intermediary factor 1-alpha	QESDEESRPQNANYPR
HUWE1	S1907	23.2	23	22.7	22.7	22.5	22.3	22.3	22.3	Male Dominant	HUWE1	S1907	Q7Z6Z7;Q7Z6Z7-2	E3 ubiquitin-protein ligase HUWE1;Isoform 2 of E3 ubiquitin-protein ligase HUWE1	GSGTASDDEFENLR
SLC2A1	S465	14	14.1	13.8	13.8	13.2	12.9	12.6	13	Male Dominant	SLC2A1	S465	P11166	Solute carrier family 2, facilitated glucose transporter member 1	TFDEIASGFR
WASHC2A	S1092	20.8	20.7	20.5	20.3	20.3	20.1	19.9	20	Male Dominant	WASHC2A	S1092	F8W7U3;Q641Q2;Q641Q2-2	WASH complex subunit 2A;Isoform 2 of WASH complex subunit 2A	SPMFPALGEASSDDDLFQSAK
NCKAP5L	S477	17.3	17.3	16.6	16.7	16.4	15.6	16.1	15.6	Male Dominant	NCKAP5L	S477	Q9HCH0	Nck-associated protein 5-like	SPSPGGPQLSPQLPR
RBM15B	S265	15.9	16	15.8	15.8	15.8	15.1	14.9	15.4	Male Dominant	RBM15B	S265	Q8NDT2	Putative RNA-binding protein 15B	QRSLSPVAAPPLR;SLSPVAAPPLREPR;SLSPVAAPPLR
RBM15B	S267	15.9	16	15.8	15.8	15.8	15.1	14.9	15.4	Male Dominant	RBM15B	S267	Q8NDT2	Putative RNA-binding protein 15B	QRSLSPVAAPPLR;SLSPVAAPPLREPR;SLSPVAAPPLR
LARP1	S75	15.8	15.9	16	15.8	15	14.3	14.9	15	Male Dominant	LARP1	S75	Q6PKG0	La-related protein 1	ESPRPLQLPGAEGPAISDGEEGGGEPGAGGGAAGAAGAGR
LARP1	S90	15.8	15.9	16	15.8	15	14.3	14.9	15	Male Dominant	LARP1	S90	Q6PKG0	La-related protein 1	ESPRPLQLPGAEGPAISDGEEGGGEPGAGGGAAGAAGAGR
BACH2	S315	17.5	17.7	17.6	17.8	17.2	16.9	16.8	17.1	Male Dominant	BACH2	S315	Q9BYV9	Transcription regulator protein BACH2	KQPSPAPTPTAPAGAACLER
VGLL4	S103	16.5	16.7	16.6	16.7	16.1	15.6	15.6	15.8	Male Dominant	VGLL4	S103	A0A075B6E4;A0A0A6YYI5;G5E9M7;Q14135;Q14135-2;Q14135-4	Transcription cofactor vestigial-like protein 4;Isoform 2 of Transcription cofactor vestigial-like protein 4;Isoform 4 of Transcription cofactor vestigial-like protein 4	SRSPIER
REXO1	S459	15.4	15.4	15.3	15.4	15	14.7	14.8	14.9	Male Dominant	REXO1	S459	Q8N1G1	RNA exonuclease 1 homolog	RPSPTSGDSR
MFAP1	S52	19	19.2	19.2	19.2	18.9	18.5	18.6	18.7	Male Dominant	MFAP1	S52	P55081	Microfibrillar-associated protein 1	RPDYAPMESSDEEDEEFQFIK
MFAP1	S53	19	19.2	19.2	19.2	18.9	18.6	18.6	18.7	Male Dominant	MFAP1	S53	P55081	Microfibrillar-associated protein 1	RPDYAPMESSDEEDEEFQFIK
APC	S2535	16	16.1	16	15.8	15.2	14.8	14.9	15.2	Male Dominant	APC	S2535	P25054;P25054-2;P25054-3	Adenomatous polyposis coli protein;Isoform 2 of Adenomatous polyposis coli protein;Isoform 1B of Adenomatous polyposis coli protein	SHSESPSRLPINR
MAGI1	Y66	14.3	14.4	14.4	14.2	13.7	13.4	13.2	13.7	Male Dominant	MAGI1	Y66	A0A087WT53;Q96QZ7;Q96QZ7-2;Q96QZ7-6;Q96QZ7-7	Membrane-associated guanylate kinase, WW and PDZ domain-containing protein 1;Isoform 2 of Membrane-associated guanylate kinase, WW and PDZ domain-containing protein 1;Isoform 6 of Membrane-associated guanylate kinase, WW and PDZ domain-containing protein	IEDPVYGIYYVDHINR
CLASRP	T327	18.5	18.3	19.1	18.1	17.9	17.2	17.1	17.5	Male Dominant	CLASRP	T327	A0A0A0MQS2;F5H0Q6;Q8N2M8;Q8N2M8-3	CLK4-associating serine/arginine-rich protein;CLK4-associating serine/arginine rich protein;Isoform 2 of CLK4-associating serine/arginine rich protein	ITFITSFGGSDEEAAAAAAAAAASGVTTGKPPAPPQPGGPAPGR
FAM117B	T149	19.2	19.4	19	19.6	18.7	17.4	16.1	18.9	Male Dominant	FAM117B	T149	Q6P1L5	Protein FAM117B	GSPPRPPPPPPLLGTVSSPSSSPTHLWTGEVSAAPPPAR
FAM117B	S151	18.9	18.9	19.1	19.2	18.1	16.9	16.6	18	Male Dominant	FAM117B	S151	Q6P1L5	Protein FAM117B	GSPPRPPPPPPLLGTVSSPSSSPTHLWTGEVSAAPPPAR
FAM117B	S136	19.7	20	19.9	20.1	19.5	17.9	17.6	19.4	Male Dominant	FAM117B	S136	Q6P1L5	Protein FAM117B	GSPPRPPPPPPLLGTVSSPSSSPTHLWTGEVSAAPPPAR
ZBTB46	S298	15	14.9	15.1	15.2	14.5	14.5	14.2	14.5	Male Dominant	ZBTB46	S298	A0A494BZW5;Q86UZ6	Zinc finger and BTB domain-containing protein 46	ASSPVPSFLPTSGWPFSSR
ZNF687	S266	16.9	16.7	16.9	17.1	16.2	16	15.4	16.2	Male Dominant	ZNF687	S266	Q8N1G0	Zinc finger protein 687	QSPGHQSPLASPK
ZNF687	S271	17.4	17.3	17.6	17.8	16.8	16.7	16.1	16.8	Male Dominant	ZNF687	S271	Q8N1G0	Zinc finger protein 687	QSPGHQSPLASPK
MDC1	S168	16.1	16.9	16.6	17.1	15.8	15.8	15.8	15.4	Male Dominant	MDC1	S168	Q14676;Q14676-3	Mediator of DNA damage checkpoint protein 1;Isoform 3 of Mediator of DNA damage checkpoint protein 1	LLLAEDSEEEVDFLSER
CDK13	T224	15	15.5	15.7	15.5	14.7	14.8	14.5	14.7	Male Dominant	CDK13	T224	A0A2R8Y4Z0;Q14004;Q14004-2	Cyclin-dependent kinase 13 (Fragment);Cyclin-dependent kinase 13;Isoform 2 of Cyclin-dependent kinase 13	HSSISPSTLTLK
ATF7IP	T432	16.6	16.9	16.8	16.8	16.1	15.9	15.9	15.9	Male Dominant	ATF7IP	T432	Q6VMQ6;Q6VMQ6-4	Activating transcription factor 7-interacting protein 1;Isoform 3 of Activating transcription factor 7-interacting protein 1	SENILENTDSMETDEIIPILEK
PRPF4B	S354	18.9	18.9	19	19	18.7	18.6	18.2	18.5	Male Dominant	PRPF4B	S354	Q13523	Serine/threonine-protein kinase PRP4 homolog	SLSPKPR
PRPF4B	S356	18.9	18.9	19	19	18.7	18.6	18.2	18.5	Male Dominant	PRPF4B	S356	Q13523	Serine/threonine-protein kinase PRP4 homolog	SLSPKPR
CLASRP	S547	18.6	18.9	19	18.9	18.6	18.3	18.2	18.2	Male Dominant	CLASRP	S547	A0A0A0MQS2;F5H0Q6;Q8N2M8;Q8N2M8-3	CLK4-associating serine/arginine-rich protein;CLK4-associating serine/arginine rich protein;Isoform 2 of CLK4-associating serine/arginine rich protein	LTRPAASPAVGEK;PAASPAVGEK
SRSF9	S204	21.5	21.5	21.9	21.9	21.5	21.3	21.1	21.3	Male Dominant	SRSF9	S204	Q13242	Serine/arginine-rich splicing factor 9	GRDSPYQSR
SMARCC1	S328	21.2	21.2	21.4	21.3	20.8	20.7	20.5	20.8	Male Dominant	SMARCC1	S328	Q92922	SWI/SNF complex subunit SMARCC1	HSPSPPPPTPTESR;KHSPSPPPPTPTESR;RKHSPSPPPPTPTESR
SMARCC1	S330	21.2	21.2	21.4	21.3	20.8	20.7	20.5	20.8	Male Dominant	SMARCC1	S330	Q92922	SWI/SNF complex subunit SMARCC1	HSPSPPPPTPTESR;KHSPSPPPPTPTESR;RKHSPSPPPPTPTESR
IRS1	S1142	16.5	16.6	16.9	16.8	16.4	16.3	16.1	16.1	Male Dominant	IRS1	S1142	P35568	Insulin receptor substrate 1	RHSSASFENVWLRPGELGGAPK
IRS1	S1145	16.5	16.6	16.9	16.8	16.4	16.3	16.1	16.1	Male Dominant	IRS1	S1145	P35568	Insulin receptor substrate 1	RHSSASFENVWLRPGELGGAPK
VIRMA	S173	19.5	19.8	19.8	19.7	19.4	19.2	19.1	19.1	Male Dominant	VIRMA	S173	Q69YN4;Q69YN4-3	Protein virilizer homolog;Isoform 3 of Protein virilizer homolog	EDQFNGSPPRPQPR
GPALPP1	S103	19.7	19.8	19.9	19.6	19.3	19.1	18.8	19	Male Dominant	GPALPP1	S103	A0A0A0MRI1;Q8IXQ4;Q8IXQ4-4	GPALPP motifs-containing protein 1;Isoform 4 of GPALPP motifs-containing protein 1	KQDDSPPRPIIGPALPPGFIK;QDDSPPRPIIGPALPPGFIK
CASC3	S363	20.4	20.6	20.6	20.3	20.2	20.1	19.9	19.8	Male Dominant	CASC3	S363	O15234	Protein CASC3	DPSPEADAPVLGSPEK;LEQTSVRDPSPEADAPVLGSPEK;RLEQTSVRDPSPEADAPVLGSPEK
ZC3H13	S77	20.6	20.7	20.9	20.7	20.5	20.4	20.3	20.2	Male Dominant	ZC3H13	S77	A0A7I2V4I5;Q5T200-2	Zinc finger CCCH domain-containing protein 13;Isoform 2 of Zinc finger CCCH domain-containing protein 13	RSPERPTGDLR;SPERPTGDLR
SRRM2	S351	17.4	18	17.7	17.5	17.3	17.2	16.9	17	Male Dominant	SRRM2	S351	Q9UQ35	Serine/arginine repetitive matrix protein 2	SATRPSPSPER
GPATCH8	S740	20.9	21.1	21.1	21.1	20.9	20.7	20.4	20.6	Male Dominant	GPATCH8	S740	Q9UKJ3;Q9UKJ3-2	G patch domain-containing protein 8;Isoform 2 of G patch domain-containing protein 8	GPKPEPPGSGSPAPPR;PEPPGSGSPAPPR
IRS1	T446	20.3	19.7	20.6	20	19.7	19.4	19.2	19.3	Male Dominant	IRS1	T446	P35568	Insulin receptor substrate 1	SVTPDSLGHTPPARGEEELSNYICMGGK;SVTPDSLGHTPPAR
SUDS3	S236	21.9	21.7	22.4	21.8	21.5	21.2	20.9	21.1	Male Dominant	SUDS3	S236	Q9H7L9	Sin3 histone deacetylase corepressor complex component SDS3	RPASPSSPEHLPATPAESPAQR
SUDS3	S234	22.6	22.6	22.9	22.5	22.4	22.1	21.8	21.9	Male Dominant	SUDS3	S234	Q9H7L9	Sin3 histone deacetylase corepressor complex component SDS3	RPASPSSPEHLPATPAESPAQR
HNRNPC	S259	23.6	23.7	24.1	23.9	23.6	23.5	23.5	23.3	Male Dominant	HNRNPC	S259	G3V2Q1;P07910	Heterogeneous nuclear ribonucleoproteins C1/C2	MESEGGADDSAEEGDLLDDDDNEDRGDDQLELIK;MESEGGADDSAEEGDLLDDDDNEDRGDDQLELIKDDEK;MESEGGADDSAEEGDLLDDDDNEDR
ZC3H13	S325	21	21.1	21.6	20.8	20.5	20.5	19.7	20.2	Male Dominant	ZC3H13	S325	A0A7I2V4I5;Q5T200-2	Zinc finger CCCH domain-containing protein 13;Isoform 2 of Zinc finger CCCH domain-containing protein 13	STSPAGQHHSPISSR
CDC42EP1	S350	15.4	15	15.9	15.1	15	14.8	13.8	14.4	Male Dominant	CDC42EP1	S350	Q00587;Q00587-2	Cdc42 effector protein 1;Isoform 2 of Cdc42 effector protein 1	ASWESLDEEWR
SUDS3	S237	21.5	21.9	21.7	21.5	21.1	20.8	20.2	20.5	Male Dominant	SUDS3	S237	Q9H7L9	Sin3 histone deacetylase corepressor complex component SDS3	RPASPSSPEHLPATPAESPAQR
SRRM2	S1975	18.5	19	18.8	18.6	18.3	18.1	17.7	17.9	Male Dominant	SRRM2	S1975	Q9UQ35	Serine/arginine repetitive matrix protein 2	SRTSPITR
SRRM2	S1893	19.8	20.4	20.2	20.1	19.4	19.5	18.2	19	Male Dominant	SRRM2	S1893	Q9UQ35	Serine/arginine repetitive matrix protein 2	SRTSPVSR
MMTAG2	S220	17.9	18.1	18.2	18.1	17.6	17.5	16.9	17.2	Male Dominant	MMTAG2	S220	Q9BU76	Multiple myeloma tumor-associated protein 2	RPAEATSSPTSPERPR
KANSL3	S515	15.6	15.6	15.6	15.7	15.4	15.2	15	15.2	Male Dominant	KANSL3	S515	A0A590UJ53;Q9P2N6;Q9P2N6-2;Q9P2N6-3;Q9P2N6-4;Q9P2N6-5;Q9P2N6-6	KAT8 regulatory NSL complex subunit 3;Isoform 2 of KAT8 regulatory NSL complex subunit 3;Isoform 3 of KAT8 regulatory NSL complex subunit 3;Isoform 4 of KAT8 regulatory NSL complex subunit 3;Isoform 5 of KAT8 regulatory NSL complex subunit 3;Isoform 6 of	GSRPASPAAK
CROCC	S1451	13.8	14.6	14.6	14.6	14	12.7	12.4	13	Male Dominant	CROCC	S1451	Q5TZA2	Rootletin	APSPAPRPVPGSPAR
CROCC	S1460	13.8	14.6	14.6	14.6	14	12.7	12.4	13	Male Dominant	CROCC	S1460	Q5TZA2	Rootletin	APSPAPRPVPGSPAR
POLDIP3	S127	17.8	18	18.1	18.1	17.7	17.4	17.3	17.5	Male Dominant	POLDIP3	S127	F6VRR5;F8WCX5;F8WEE2;Q6R954;Q8WUT1;Q9BY77;Q9BY77-2	Polymerase delta-interacting protein 3;Polymerase delta interacting protein 46;POLDIP3 protein;Isoform 2 of Polymerase delta-interacting protein 3	RSSPAAFINPPIGTVTPALK;SSPAAFINPPIGTVTPALK
SCAF1	S498	18.6	18.7	18.8	19	18.5	18.2	17.8	18.4	Male Dominant	SCAF1	S498	Q9H7N4	Splicing factor, arginine/serine-rich 19	QRSPSPAPAPAPAAAAGPPTR;SPSPAPAPAPAAAAGPPTR
SCAF1	S500	18.6	18.7	18.8	19	18.5	18.2	17.8	18.4	Male Dominant	SCAF1	S500	Q9H7N4	Splicing factor, arginine/serine-rich 19	QRSPSPAPAPAPAAAAGPPTR;SPSPAPAPAPAAAAGPPTR
PNISR	S511	14.7	14.9	15.1	15.1	14.4	14.3	14.2	14.4	Male Dominant	PNISR	S511	A0A2R8Y2Y1;A0A7P0Z4K1;Q8TF01	Arginine/serine-rich protein PNISR	SRSPTIK
CD2BP2	S195	20.7	20.8	20.9	20.8	20.5	20.4	20.4	20.5	Male Dominant	CD2BP2	S195	O95400	CD2 antigen cytoplasmic tail-binding protein 2	GPGQPSSPQR;KGPGQPSSPQR
TP53BP1	S1094	18.7	18.9	19	18.9	18.3	18.2	18.3	18.3	Male Dominant	TP53BP1	S1094	Q12888;Q12888-2;Q12888-3	TP53-binding protein 1;Isoform 2 of TP53-binding protein 1;Isoform 3 of TP53-binding protein 1	PISPVKDPVSPASQK;QSQQPMKPISPVK
ARID1A	S696	19.8	19.7	20	19.9	19.3	19.3	19.2	19.3	Male Dominant	ARID1A	S696	O14497	AT-rich interactive domain-containing protein 1A	GPSPSPVGSPASVAQSR
HIRIP3	S223	16.6	16.6	17	16.6	16.2	15.9	15.7	15.9	Male Dominant	HIRIP3	S223	Q9BW71	HIRA-interacting protein 3	ESEQESEEEILAQK
CASC3	Y263	19.6	19.4	19.6	19.4	19.3	19.1	18.8	19.1	Male Dominant	CASC3	Y263	O15234	Protein CASC3	YGSPPQRDPNWNGER;YGSPPQR
KDM2B	S1031	17.7	18.2	18.5	18.5	17.5	17.5	16.8	17.3	Male Dominant	KDM2B	S1031	Q8NHM5;Q8NHM5-2;Q8NHM5-3;Q8NHM5-4	Lysine-specific demethylase 2B;Isoform 2 of Lysine-specific demethylase 2B;Isoform 3 of Lysine-specific demethylase 2B;Isoform 4 of Lysine-specific demethylase 2B	VISRPPPSVSPPK
NASP	T490	14.4	14.3	14.9	14.6	13.6	13.9	13	13.4	Male Dominant	NASP	T490	P49321	Nuclear autoantigenic sperm protein	ENDKTEEMPNDSVLENK
STK11IP	S605	18.6	18.8	18.8	18.7	18.5	18.5	18.2	18.4	Male Dominant	STK11IP	S605	Q8N1F8	Serine/threonine-protein kinase 11-interacting protein	SPRPTGSDLLPGAPILSLR
DSC2	S725	18.3	17.8	17	18.1	16.7	16.5	15.8	16	Male Dominant	DSC2	S725	A0A3B3ISU0;Q02487	Desmocollin-2	GSVAGSVGCCSER
FOXK1	T436	18.6	18.4	18.3	18.8	17.8	17.8	16.9	17.2	Male Dominant	FOXK1	T436	P85037	Forkhead box protein K1	SGGLQTPECLSR
RECQL5	S815	18.7	18.5	18.4	18.4	17.8	17.7	16.8	17.8	Male Dominant	RECQL5	S815	O94762;O94762-4	ATP-dependent DNA helicase Q5;Isoform 4 of ATP-dependent DNA helicase Q5	YTGEEDGAGGHSPAPPQTEECLR
ATP7A	S1463	15.1	14.7	14.9	14.7	13	13.6	11.1	12.8	Male Dominant	ATP7A	S1463	Q04656;Q04656-2;Q04656-3;Q04656-5	Copper-transporting ATPase 1;Isoform 1 of Copper-transporting ATPase 1;Isoform 2 of Copper-transporting ATPase 1;Isoform 5 of Copper-transporting ATPase 1	ASINSLLSDKR
GTF3C1	S739	19.9	19.5	19.7	19.8	18.7	19	18.3	18.9	Male Dominant	GTF3C1	S739	Q12789;Q12789-3	General transcription factor 3C polypeptide 1;Isoform 2 of General transcription factor 3C polypeptide 1	TSQPPVPQGEAEEDSQGK
ATF2	S118	19	18.9	18.9	18.9	18.2	18.2	16.8	17.7	Male Dominant	ATF2	S118	B8ZZU6;P15336;P15336-5	Cyclic AMP-dependent transcription factor ATF-2;Isoform 5 of Cyclic AMP-dependent transcription factor ATF-2	IEEPSVVETTHQDSPLPHPESTTSDEK
ATP7A	S1447	19.6	19.4	19.4	19.4	19.2	19	17.6	18.3	Male Dominant	ATP7A	S1447	Q04656;Q04656-2;Q04656-3;Q04656-5	Copper-transporting ATPase 1;Isoform 1 of Copper-transporting ATPase 1;Isoform 2 of Copper-transporting ATPase 1;Isoform 5 of Copper-transporting ATPase 1	SPSEISVHVGIDDTSRNSPK
NDRG1	S364	23.5	23.6	23.4	23.6	22.4	23	21.6	22.7	Male Dominant	NDRG1	S364	Q92597	Protein NDRG1	SRSHTSEGAHLDITPNSGAAGNSAGPK;SHTSEGAHLDITPNSGAAGNSAGPK
BRD7	S279	17.1	16.9	17.1	17.1	16.7	16.7	15.7	16.5	Male Dominant	BRD7	S279	Q9NPI1;Q9NPI1-2	Bromodomain-containing protein 7;Isoform 2 of Bromodomain-containing protein 7	EREDSGDAEAHAFK
HNRNPU	S4	21.2	21.3	21.4	21.2	20.9	21.1	19.5	20.8	Male Dominant	HNRNPU	S4	Q00839	Heterogeneous nuclear ribonucleoprotein U	SSSPVNVKK;SSSPVNVK
PCYT1A	S319	15.8	15.4	15.9	15.4	15.3	15.4	13.8	14.1	Male Dominant	PCYT1A	S319	P49585	Choline-phosphate cytidylyltransferase A	QSPSSSPTR
DACT3	S391	15.3	15.1	15.2	15.5	14.7	15	13.7	13.7	Male Dominant	DACT3	S391	Q96B18	Dapper homolog 3	SVEQSPPR
ACIN1	S617	20.3	20.3	20.3	20.2	20	20.2	19.5	19.9	Male Dominant	ACIN1	S617	E7EQT4;Q9UKV3;S4R3H4	Apoptotic chromatin condensation inducer in the nucleus	SLSPGVSR
LARP7	S299	22	21.8	21.5	21.4	21.1	21.2	19.8	20.8	Male Dominant	LARP7	S299	Q4G0J3;Q4G0J3-3	La-related protein 7;Isoform 3 of La-related protein 7	KRSSSEDAESLAPR;RSSSEDAESLAPR;SSSEDAESLAPR
EIF4EBP2	73	19.3	19.4	19.3	19.4	18.7	18.5	17.5	18.6	Male Dominant	EIF4EBP2	73	Q13542	Eukaryotic translation initiation factor 4E-binding protein 2	TVAISDAAQLPHDYCTTPGGTLFSTTPGGTR
PRKDC	T2615	21.8	22.7	22	21.8	20.9	20.8	18.6	19.9	Male Dominant	PRKDC	T2615	P78527	DNA-dependent protein kinase catalytic subunit	STVLTPMFVETQASQGTLQTR
EIF3C	T524	15.1	15	15.6	16.1	14.9	15.9	14	14.5	Male Dominant	EIF3C	T524	Q99613;Q99613-2	Eukaryotic translation initiation factor 3 subunit C;Isoform 2 of Eukaryotic translation initiation factor 3 subunit C	QLTPPEGSSK
REPIN1	S329	18.9	18.7	19.2	19.1	18.9	18.7	17.9	18.5	Male Dominant	REPIN1	S329	Q9BWE0;Q9BWE0-4	Replication initiator 1;Isoform 2 of Replication initiator 1	RSEGSAQAAPGPGSPQLPAGPQESAAEPTPAVPLK;SEGSAQAAPGPGSPQLPAGPQESAAEPTPAVPLK
TAF2	S361	15.7	15.7	16.1	16	15.8	15.8	15	15.6	Male Dominant	TAF2	S361	H0YEX2;Q6P1X5	Transcription initiation factor TFIID 150 kDa subunit (Fragment);Transcription initiation factor TFIID subunit 2	DKEPFTFSSPASGR
HAUS6	S669	14.6	15.5	15.6	15.5	15	14.9	14.3	14.7	Male Dominant	HAUS6	S669	Q5VY60;Q7Z4H7;Q7Z4H7-3	HAUS augmin-like complex subunit 6;Isoform 3 of HAUS augmin-like complex subunit 6	LEPNSPMHGGTLLEDVVGGR
PPFIA1	763	18.3	17.8	17.2	17.9	17.9	17.6	15.3	16.9	Male Dominant	PPFIA1	763	A0A2R8Y7R9;Q13136	Liprin-alpha-1 (Fragment);Liprin-alpha-1	CETSPPSSPR
ZMYND8	T746	20.5	20.1	20.4	20.7	20.6	20.3	18.6	19.7	Male Dominant	ZMYND8	T746	Q9ULU4;Q9ULU4-10;Q9ULU4-11;Q9ULU4-19;Q9ULU4-20;Q9ULU4-5;Q9ULU4-7	Protein kinase C-binding protein 1;Isoform 10 of Protein kinase C-binding protein 1;Isoform 11 of Protein kinase C-binding protein 1;Isoform 19 of Protein kinase C-binding protein 1;Isoform 20 of Protein kinase C-binding protein 1;Isoform 5 of Protein kin	QDVVGKTPPSTTVGSHSPPETPVLTR;TPPSTTVGSHSPPETPVLTR
HNRNPA1	S284	16.6	17	16.8	16.6	16.8	16.8	15.4	17	Male Dominant	HNRNPA1	S284	A0A7I2V3R8;P09651-2	Helix-destabilizing protein;Isoform A1-A of Heterogeneous nuclear ribonucleoprotein A1	SSGPYGGGGQYFAK
SNW1	S232	16.4	16.5	15.8	15.6	15.3	15.7	14.3	15.3	Male Dominant	SNW1	S232	G3V3A4;G3V4X8;Q13573	SNW domain-containing protein 1	GPPSPPAPVMHSPSR
CDK12	S228	15.4	15.3	15.3	15	14.9	14.9	13.3	14	Male Dominant	CDK12	S228	Q9NYV4	Cyclin-dependent kinase 12	KWSDSSK
RBM10	S788	24.4	24.4	24.5	24.4	24.2	24	23.8	24.1	Male Dominant	RBM10	S788	P98175-5	Isoform 5 of RNA-binding protein 10	LASDDRPSPPR
SON	S2029	15.2	16	15.9	16	15.8	15.6	15.3	14.1	Male Dominant	SON	S2029	P18583;P18583-5;P18583-7;P18583-9	Protein SON;Isoform D of Protein SON;Isoform G of Protein SON;Isoform I of Protein SON	FSRSPIR
SON	S2031	15.2	16	15.9	16	15.8	15.6	15.3	14.1	Male Dominant	SON	S2031	P18583;P18583-5;P18583-7;P18583-9	Protein SON;Isoform D of Protein SON;Isoform G of Protein SON;Isoform I of Protein SON	FSRSPIR
THRAP3	S747	13.8	14	14.2	14	14.1	13.5	13.3	12.9	Male Dominant	THRAP3	S747	Q9Y2W1	Thyroid hormone receptor-associated protein 3	ESVDSRDSSHSR
DCP1A	T528	17.7	18.7	19.3	18.4	17.8	17.3	16.6	16.4	Male Dominant	DCP1A	T528	Q9NPI6	mRNA-decapping enzyme 1A	ASSPSPLTIGTPESQR
SAP130	S274	14.4	14.7	14.8	14.7	14.8	14.4	14.3	13.5	Male Dominant	SAP130	S274	A0A2R8YDB8;H7BXF5;Q9H0E3-3	Histone deacetylase complex subunit SAP130;Isoform 3 of Histone deacetylase complex subunit SAP130	AQSPVITTTAAHATDSALSR
DEPTOR	S15	19.5	20.7	19.8	19.4	19.8	19.2	19.1	17.9	Male Dominant	DEPTOR	S15	Q8TB45	DEP domain-containing mTOR-interacting protein	MEEGGSTGSAGSDSSTSGSGGAQQR
KLF3	S71	18	16.7	18.2	18.4	18	18.1	17.6	17.6	Male Dominant	KLF3	S71	P57682	Krueppel-like factor 3	SSPPSAGNSPSSLK
SIPA1L1	T1562	16.7	16.4	17	17.2	17.1	17	16.4	15.6	Male Dominant	SIPA1L1	T1562	O43166-2;O43166-3	Isoform 2 of Signal-induced proliferation-associated 1-like protein 1;Isoform 3 of Signal-induced proliferation-associated 1-like protein 1	TLSDESIYNSQR
RBM12B	S280	15.6	15.6	15.8	16.1	15.7	15.3	15.2	15.1	Male Dominant	RBM12B	S280	Q8IXT5	RNA-binding protein 12B	SRSPLGFYVHLK;SPLGFYVHLK
PPIG	T355	20.8	20.8	21	21.2	20.8	20.7	20.3	20.4	Male Dominant	PPIG	T355	A0A7I2V5Q5;A0A7I2V629;E9PG73;Q13427	Peptidyl-prolyl cis-trans isomerase G	RSETPPHWR;SETPPHWR
SNIP1	S74	15.8	15.4	16	16	15.5	15.4	12.9	14.4	Male Dominant	SNIP1	S74	Q8TAD8	Smad nuclear-interacting protein 1	GVSRSPPK
PHKA2	S1043	20.5	21.4	22.1	22.7	21.4	20.9	19.1	20	Male Dominant	PHKA2	S1043	P46019	Phosphorylase b kinase regulatory subunit alpha, liver isoform	SSTPSSPTGTSSSDSGGHHIGWGER
FAM193A	S1435	16.7	16.6	17	17.1	16.5	16.5	15.9	16.4	Male Dominant	FAM193A	S1435	A0A1B0GVL4;E7EUR8;P78312;P78312-2;P78312-4;P78312-6	Protein FAM193A;Protein FAM193A (Fragment);Isoform 2 of Protein FAM193A;Isoform 4 of Protein FAM193A;Isoform 6 of Protein FAM193A	LVLAESPQPK
TOPORS	S194	16.7	16.3	17.1	17.4	16.7	16.3	15.5	16	Male Dominant	TOPORS	S194	Q9NS56;Q9NS56-2	E3 ubiquitin-protein ligase Topors;Isoform 2 of E3 ubiquitin-protein ligase Topors	NASVYSPSGPVNR
ZNF654	S23	12.2	12.2	12.5	12.1	11.6	11.9	11.3	11.5	Male Dominant	ZNF654	S23	A0A1B0GWA0	Zinc finger protein 654	LGEELVAIVESPLGPVGLR
HEXIM2	S53	14.1	13.8	14.3	14.1	13.6	13.7	12.9	13.4	Male Dominant	HEXIM2	S53	Q96MH2	Protein HEXIM2	MESHSEDEDLAGAVGGLGWNSR
ZC3H18	S917	19.6	19.6	19.7	19.7	19.5	19.5	19.2	19.2	Male Dominant	ZC3H18	S917	E7ERS3;Q86VM9	Zinc finger CCCH domain-containing protein 18	QLSPQSK;RQLSPQSK
SRSF11	S449	25.2	25.1	25.2	25.1	24.9	25	24.9	24.6	Male Dominant	SRSF11	S449	Q05519;Q05519-2	Serine/arginine-rich splicing factor 11;Isoform 2 of Serine/arginine-rich splicing factor 11	KPIETGSPK
DCAF1	S1000	21.2	20.6	21	20.8	20.4	20.7	20	20.4	Male Dominant	DCAF1	S1000	Q9Y4B6;Q9Y4B6-2;Q9Y4B6-3	DDB1- and CUL4-associated factor 1;Isoform 2 of DDB1- and CUL4-associated factor 1;Isoform 3 of DDB1- and CUL4-associated factor 1	HLPSPPTLDSIITEYLR
ZNF608	T481	16.7	16.4	17	16.5	16.1	16.4	15.5	16	Male Dominant	ZNF608	T481	Q9ULD9	Zinc finger protein 608	RTPPNCAAEDIK;TPPNCAAEDIK
HUWE1	S2362	18.1	18.1	18.6	18.3	17.4	17.4	17.1	16.8	Male Dominant	HUWE1	S2362	Q7Z6Z7;Q7Z6Z7-2	E3 ubiquitin-protein ligase HUWE1;Isoform 2 of E3 ubiquitin-protein ligase HUWE1	DGGSGNSTIIVSR
RAI1	S323	17.2	16.7	17.3	16.9	16.4	16.6	16.2	16.2	Male Dominant	RAI1	S323	A0A1W2PQJ7;Q7Z5J4;Q7Z5J4-2;Q7Z5J4-3	Retinoic acid-induced protein 1;Isoform 2 of Retinoic acid-induced protein 1;Isoform 3 of Retinoic acid-induced protein 1	TPEQYYQTFSPSSSHSPAR
SF3B1	S129	21.7	21.6	21.7	21.6	21.4	21.4	21.3	21.2	Male Dominant	SF3B1	S129	O75533	Splicing factor 3B subunit 1	TMIISPERLDPFADGGK;TMIISPER
PRPF38B	S290	21.5	21.3	21.5	21.4	21	21.3	20.7	20.6	Male Dominant	PRPF38B	S290	Q5VTL8	Pre-mRNA-splicing factor 38B	EGHGSSSFDRELER;EGHGSSSFDR
KMT2A	T337	17.2	17	17.2	17.2	16.6	16.7	16.3	16.2	Male Dominant	KMT2A	T337	Q03164;Q03164-2;Q03164-3	Histone-lysine N-methyltransferase 2A;Isoform 2 of Histone-lysine N-methyltransferase 2A;Isoform 3 of Histone-lysine N-methyltransferase 2A	DKEGTPPLTK;EGTPPLTK
ZFHX3	S2801	15.6	15.4	15.8	15.7	15	14.9	14.7	14.7	Male Dominant	ZFHX3	S2801	Q15911	Zinc finger homeobox protein 3	TLLSPSSIK
KMT2A	S3527	20.4	20.3	20.3	20.4	20	19.8	19.6	19.6	Male Dominant	KMT2A	S3527	Q03164;Q03164-2;Q03164-3	Histone-lysine N-methyltransferase 2A;Isoform 2 of Histone-lysine N-methyltransferase 2A;Isoform 3 of Histone-lysine N-methyltransferase 2A	SASPSVPGPTK
MGA	S924	15.4	15.5	15.6	15.7	15.1	15	14.9	14.8	Male Dominant	MGA	S924	Q8IWI9;Q8IWI9-3	MAX gene-associated protein;Isoform 2 of MAX gene-associated protein	SILPYPVSPK
SIN3A	S860	16.9	16.9	17.2	17.1	16.6	16.7	16.1	16.3	Male Dominant	SIN3A	S860	Q96ST3	Paired amphipathic helix protein Sin3a	HNGVGGSPPK
MDC1	S793	19.3	19.4	19.8	19.5	18.8	18.5	18.6	18.4	Male Dominant	MDC1	S793	Q14676;Q14676-3	Mediator of DNA damage checkpoint protein 1;Isoform 3 of Mediator of DNA damage checkpoint protein 1	AIPGDQHPESPVHTEPMGIQGR
ALMS1	S92	15.8	15.8	16.1	16	15.1	15.2	14.8	14.7	Male Dominant	ALMS1	S92	A0A087WTU9;A0A087WV20;Q8TCU4;Q8TCU4-2;Q8TCU4-3	Alstrom syndrome protein 1;Isoform 2 of Alstrom syndrome protein 1;Isoform 3 of Alstrom syndrome protein 1	ILPPLSPPQHR
HIRIP3	T527	17.6	17.8	17.9	18	17.5	17.4	16.7	17	Male Dominant	HIRIP3	T527	Q9BW71	HIRA-interacting protein 3	TLDSDEERPRPAPPDWSHMR;TLDSDEERPR
ETV3	S250	16.4	16.5	16.7	16.6	16.2	16.1	15.9	15.7	Male Dominant	ETV3	S250	P41162	ETS translocation variant 3	PGMYPDPHSPFAVSPIPGR
RAI1	S1055	15.7	15.7	15.9	16.1	15.8	15.2	14.9	15.2	Male Dominant	RAI1	S1055	A0A1W2PQJ7;Q7Z5J4;Q7Z5J4-2;Q7Z5J4-3	Retinoic acid-induced protein 1;Isoform 2 of Retinoic acid-induced protein 1;Isoform 3 of Retinoic acid-induced protein 1	VGKPSPK
MDC1	S108	16	16	16.2	16.2	15.7	15.5	15.3	15.3	Male Dominant	MDC1	S108	Q14676;Q14676-3	Mediator of DNA damage checkpoint protein 1;Isoform 3 of Mediator of DNA damage checkpoint protein 1	VLSPGVSHR
MAPK8IP3	S366	20.6	20.6	20.8	20.9	20	19.8	19.9	19.8	Male Dominant	MAPK8IP3	S366	A0A087WYG2;A0A669KB35;E9PFH7;Q9UPT6	C-Jun-amino-terminal kinase-interacting protein 3	TGSSPTQGIVNK
ZNF286A	S19	13.2	13	13.8	13.7	13.1	12.9	12.1	12.7	Male Dominant	ZNF286A	S19	A8MTT8;J3KRD3;J3KRF9;J3KRV6;J3KSJ1;J3KSW0;J3QQV4;Q9HBT8;Q9HBT8-2	Zinc finger protein 286A;Zinc finger protein 286A (Fragment);Isoform 2 of Zinc finger protein 286A	GALSSQDSPHFQEK
NASP	S451	17.4	17	17.6	17.4	16.6	17	16.6	16.6	Male Dominant	NASP	S451	P49321	Nuclear autoantigenic sperm protein	VAQGATEKSPEDK
PSIP1	S129	17.7	17.5	18.1	18.1	17.5	17.3	16.6	16.8	Male Dominant	PSIP1	S129	O75475	PC4 and SFRS1-interacting protein	ASNEDVTK;EDTDHEEKASNEDVTK
BOD1L1	S1531	17.9	17.9	18.3	18.2	17.9	17.7	17.5	17.4	Male Dominant	BOD1L1	S1531	Q8NFC6	Biorientation of chromosomes in cell division protein 1-like 1	DVTLSPVK
HSF1	S291	15.9	15.8	15.6	16.1	15.2	15.1	14.5	14.8	Male Dominant	HSF1	S291	E9PMQ6;Q00613;Q00613-2	Heat shock factor protein 1;Isoform Short of Heat shock factor protein 1	PLSSSPLVR
NUMA1	S1743	22.3	22.3	22.4	22.6	22	21.8	21.6	21.5	Male Dominant	NUMA1	S1743	Q14980-2	Isoform 2 of Nuclear mitotic apparatus protein 1	TQPDGTSVPGEPASPISQR
CROCC	S1460	19.5	19.5	19.3	19.6	18.8	18.8	18.4	18.4	Male Dominant	CROCC	S1460	Q5TZA2	Rootletin	PVPGSPAR
IFITM10	S74	19.5	19.5	19.3	19.6	18.8	18.8	18.4	18.4	Male Dominant	IFITM10	S74	H0Y3H0	Interferon-induced transmembrane protein 10	PVPSPAGR
CROCC	S1451	18.2	18.4	17.9	18.4	17.4	17.4	17.4	16.3	Male Dominant	CROCC	S1451	Q5TZA2	Rootletin	APSPAPR
PALM	S116	20.3	20.2	20.2	20.2	19.3	19.3	19	19.1	Male Dominant	PALM	S116	O75781;O75781-2	Paralemmin-1;Isoform 2 of Paralemmin-1	ENAAAPSPVRAPAPSPAK;ENAAAPSPVR
TTC28	S2398	14.8	14.8	14.5	14.7	13.8	13.9	13.5	13.7	Male Dominant	TTC28	S2398	Q96AY4	Tetratricopeptide repeat protein 28	DVLSLLNLSPR;RDVLSLLNLSPR
EGLN3	T134	13.9	14	13.7	13.6	13.5	13.4	13	13	Male Dominant	EGLN3	T134	F8VR39	Prolyl hydroxylase EGLN3	PAAAAPAGTGGTR
ZC2HC1A	S164	16	15.9	15.8	15.3	15	14.9	14	14.5	Male Dominant	ZC2HC1A	S164	H0YAP0;Q96GY0	Zinc finger C2HC domain-containing protein 1A (Fragment);Zinc finger C2HC domain-containing protein 1A	GIEGHSPGNLPK
NCOR2	S152	20	20	19.9	19.9	19.5	19.1	19	19	Male Dominant	NCOR2	S152	C9J0Q5;Q9Y618;Q9Y618-4	Nuclear receptor corepressor 2;Isoform 3 of Nuclear receptor corepressor 2	LEPVSPPSPPHTDPELELVPPR
CTBP2	S428	21.4	21.5	21.4	21.3	20.8	20.9	20.7	20.6	Male Dominant	CTBP2	S428	P56545;P56545-2;P56545-3	C-terminal-binding protein 2;Isoform 2 of C-terminal-binding protein 2;Isoform 3 of C-terminal-binding protein 2	YPPGIVGVAPGGLPAAMEGIIPGGIPVTHNLPTVAHPSQAPSPNQPTK
SIN3A	S940	17.8	17.7	17.9	17.8	17.2	17.4	17	17.2	Male Dominant	SIN3A	S940	Q96ST3	Paired amphipathic helix protein Sin3a	SDSPAIQLR
NIPBL	S318	20.5	20.5	20.7	20.7	20.2	20.4	20.1	20.1	Male Dominant	NIPBL	S318	A0A590UJS4;Q6KC79-2	Nipped-B protein;Isoform 2 of Nipped-B-like protein	DVPPDILLDSPERK
SCAF1	S548	18.5	18.4	18.6	18.6	18.1	18.1	17.3	17.2	Male Dominant	SCAF1	S548	Q9H7N4	Splicing factor, arginine/serine-rich 19	EAASSSSGTQPAPPAPASPWDSK
PRR12	S917	17	16.4	16.9	16.8	15.8	16.1	14.4	15.2	Male Dominant	PRR12	S917	Q9ULL5	Proline-rich protein 12	SPSPQGTK
PCF11	S800	15.4	15.6	15.6	15.6	15.2	15.1	14.8	14.9	Male Dominant	PCF11	S800	E9PQ01	Pre-mRNA cleavage complex 2 protein Pcf11 (Fragment)	RLSPISGSR
TCOF1	S233	17.3	17.5	17.7	17.6	17.2	17.2	16.7	16.8	Male Dominant	TCOF1	S233	Q13428;Q13428-3;Q13428-4	Treacle protein;Isoform 3 of Treacle protein;Isoform 4 of Treacle protein	ASSVSTKESPARK;ASSVSTKESPAR
KIAA1143	S50	20.9	21	21.5	20.9	20.5	20.5	20.2	20.1	Male Dominant	KIAA1143	S50	Q96AT1	Uncharacterized protein KIAA1143	IQPQPPDEDGDHSDKEDEQPQVVVLK;IQPQPPDEDGDHSDK
KMT2A	S2938	16.9	16.9	17.1	16.9	16.5	16.3	15.8	16	Male Dominant	KMT2A	S2938	Q03164;Q03164-2;Q03164-3	Histone-lysine N-methyltransferase 2A;Isoform 2 of Histone-lysine N-methyltransferase 2A;Isoform 3 of Histone-lysine N-methyltransferase 2A	SPTVPSQNPSR
POC1B	S191	15.5	15.4	15.6	15.7	14.9	14.9	14.8	14.6	Male Dominant	POC1B	S191	Q8IU52;Q8TC44;Q8TC44-2	POC1 centriolar protein homolog B;Isoform 2 of POC1 centriolar protein homolog B	LHFDSPPHLLDIYPR
C7orf50	S175	21.1	21	21.2	21	20.6	20.6	20.4	20.3	Male Dominant	C7orf50	S175	C9JQV0;Q9BRJ6	Uncharacterized protein C7orf50 (Fragment);Uncharacterized protein C7orf50	ELDEEGSDPPLPGR
SCAF1	S239	21.1	21	21.2	20.9	20.6	20.7	20.2	20.2	Male Dominant	SCAF1	S239	Q9H7N4	Splicing factor, arginine/serine-rich 19	FDIYDPFHPTDEAYSPPPAPEQK
ZNF687	S183	21.6	21.4	21.7	21.5	21.1	21.1	20.7	21	Male Dominant	ZNF687	S183	Q8N1G0	Zinc finger protein 687	TPLDLFAHFGPEPGDHSDPLPPSAPSPTR
DPF2	S142	19.9	19.8	19.9	19.8	19.2	19.1	18.9	18.8	Male Dominant	DPF2	S142	J3KMZ8;Q92785	Zinc finger protein ubi-d4	VDDDSLGEFPVTNSR
CEP135	T1121	17.7	17.7	17.8	17.6	17.1	16.9	16.3	16.3	Male Dominant	CEP135	T1121	Q66GS9	Centrosomal protein of 135 kDa	HGLATPPLSSTLR
ZC3H13	S877	22.3	22.3	22.5	22.3	22	22	21.8	21.7	Male Dominant	ZC3H13	S877	A0A7I2V4I5;Q5T200-2	Zinc finger CCCH domain-containing protein 13;Isoform 2 of Zinc finger CCCH domain-containing protein 13	SLSPSHLTEDR
RSRC2	S32	23.7	23.7	23.8	23.8	23.3	23.5	23.1	23.1	Male Dominant	RSRC2	S32	Q7L4I2	Arginine/serine-rich coiled-coil protein 2	EQSEVSVSPR;KEQSEVSVSPR
ZFC3H1	S953	21.7	21.7	21.7	21.7	21.3	21.4	21.1	21	Male Dominant	ZFC3H1	S953	O60293;O60293-2	Zinc finger C3H1 domain-containing protein;Isoform 2 of Zinc finger C3H1 domain-containing protein	LDSSPVSSPR
ZNF768	S59	16.5	16.4	16.6	16.5	15.9	15.9	15.5	15.4	Male Dominant	ZNF768	S59	H3BS42;Q9H5H4	Zinc finger protein 768	SPGLVPPSPEFAPR
ZC3H13	T1033	19.3	19.3	19.4	19.3	19	19.1	18.8	18.8	Male Dominant	ZC3H13	T1033	A0A7I2V4I5;Q5T200-2	Zinc finger CCCH domain-containing protein 13;Isoform 2 of Zinc finger CCCH domain-containing protein 13	GPRTPPITTK;TPPITTK
NASP	S503	14	14.2	14.3	14.4	13.9	13.7	12.9	13.6	Male Dominant	NASP	S503	P49321	Nuclear autoantigenic sperm protein	SLQENEEEEIGNLELAWDMLDLAK
SRSF9	S211	24.5	24.3	24.8	24.7	24.1	24.3	23.9	23.9	Male Dominant	SRSF9	S211	Q13242	Serine/arginine-rich splicing factor 9	GSPHYFSPFRPY;GSPHYFSPFR
ING5	S120	16.2	16.1	16.2	16.3	16	15.8	15.8	15.6	Male Dominant	ING5	S120	A0A1B0GW41;Q8WYH8;Q8WYH8-2	Inhibitor of growth protein 5;Isoform 2 of Inhibitor of growth protein 5	MEGSDFESSGGR
CTNNBL1	S550	18.9	18.9	18.9	19	18.7	18.5	18.4	18.3	Male Dominant	CTNNBL1	S550	A0A087WUB9;Q8WYA6;Q8WYA6-2;Q8WYA6-3;Q8WYA6-4	Beta-catenin-like protein 1;Isoform 2 of Beta-catenin-like protein 1;Isoform 3 of Beta-catenin-like protein 1;Isoform 4 of Beta-catenin-like protein 1	EYAENIGDGRSPEFR
MLLT10	S689	15	14.9	15.1	15	14.5	14.5	14.2	14.1	Male Dominant	MLLT10	S689	P55197;P55197-1;Q5JT35	Protein AF-10;Isoform 1 of Protein AF-10;Protein AF-10 (Fragment)	SPVSSLQIR
RAVER1	T463	20.7	20.7	20.7	20.9	20.3	20.4	20.1	20.2	Male Dominant	RAVER1	T463	A0A087WZ13;Q8IY67-2	Ribonucleoprotein PTB-binding 1;Isoform 2 of Ribonucleoprotein PTB-binding 1	EALGLGPPAAQLTPPPAPVGLR
PWWP2A	S81	17	16.9	16.8	16.9	16.5	16.4	16.2	16	Male Dominant	PWWP2A	S81	Q96N64	PWWP domain-containing protein 2A	SPEAVGPELEAEEK
H1-5	T4	19.2	19	18.9	19.2	18.2	18.2	17.8	17.5	Male Dominant	H1-5	T4	P16401	Histone H1.5	SETAPAETATPAPVEK
PKM	S37	18.9	18.8	18.8	18.9	18.4	18.2	18.1	18.1	Male Dominant	PKM	S37	P14618	Pyruvate kinase PKM	LDIDSPPITAR
ZSCAN21	S157	16.7	16.5	16.7	16.4	15.8	16.1	15.4	15.5	Male Dominant	ZSCAN21	S157	G3V0F4;Q9Y5A6	Zinc finger and SCAN domain-containing protein 21	ESPSSMQPQPLETSHK
RBM12B	S638	20.4	20.3	20.3	20.4	20	20	19.8	19.7	Male Dominant	RBM12B	S638	Q8IXT5	RNA-binding protein 12B	RSPTEDFR;SPTEDFR
CLASRP	S294	19.8	19.6	19.7	19.6	19.3	19.2	18.9	19	Male Dominant	CLASRP	S294	A0A0A0MQS2;F5H0Q6;Q8N2M8;Q8N2M8-3	CLK4-associating serine/arginine-rich protein;CLK4-associating serine/arginine rich protein;Isoform 2 of CLK4-associating serine/arginine rich protein	RDSPTYDPYKR;RDSPTYDPYK
ZSCAN21	T136	15.7	15.9	15.7	15.8	15.2	15.3	14.7	14.8	Male Dominant	ZSCAN21	T136	G3V0F4;Q9Y5A6	Zinc finger and SCAN domain-containing protein 21	ELDEPGHQVSTPPNEQK
TMPO	T74	23.4	23.3	23.3	23.4	22.5	22.4	21.3	21.6	Male Dominant	TMPO	T74	G5E972;P42167	Lamina-associated polypeptide 2, isoforms beta/gamma	GPPDFSSDEEREPTPVLGSGAAAAGR
CWC25	S218	18	17.9	18	18	17.5	17	16.8	16.7	Male Dominant	CWC25	S218	Q9NXE8	Pre-mRNA-splicing factor CWC25 homolog	MANSSPVLSK
ZKSCAN8	S12	16.7	16.7	16.8	17	16.3	16.2	15.8	15.9	Male Dominant	ZKSCAN8	S12	Q15776	Zinc finger protein with KRAB and SCAN domains 8	KPSAPSPPDQTPEEDLVIVK
ZKSCAN8	S177	18.4	18.3	18.4	18.5	18.1	17.9	17.6	17.5	Male Dominant	ZKSCAN8	S177	Q15776	Zinc finger protein with KRAB and SCAN domains 8	SPVPQESQER
MECP2	S435	15.6	15.4	15.3	15.8	15.1	14.9	14.3	14.5	Male Dominant	MECP2	S435	P51608-2	Isoform B of Methyl-CpG-binding protein 2	GGSLESDGCPK
EIF4E	S52	16.4	16.3	16.5	16.5	15.8	16	14.9	15.3	Male Dominant	EIF4E	S52	D6RBW1;P06730;P06730-2;P06730-3	Eukaryotic translation initiation factor 4E;Isoform 2 of Eukaryotic translation initiation factor 4E;Isoform 3 of Eukaryotic translation initiation factor 4E	TESNQEVANPEHYIK
PABIR2	S58	17.2	16.9	17.2	17.2	16.2	16.2	15.2	15.8	Male Dominant	PABIR2	S58	Q7Z309;Q7Z309-2;G1UD79;Q7Z309-3;Q7Z309-4	PABIR family member 2;Isoform 2 of PABIR family member 2;PABIR family member 2;Isoform 3 of PABIR family member 2;Isoform 4 of PABIR family member 2	HSLEEGLDMVNR;HSLLLSSSPNR
SRRM2	S2694	19.5	19.4	19.4	19.5	19.1	19	18.3	18.5	Male Dominant	SRRM2	S2694	Q9UQ35	Serine/arginine repetitive matrix protein 2	SLSYSPVER
CAAP1	S312	18.7	18.8	18.7	18.6	18.4	18.3	17.6	17.7	Male Dominant	CAAP1	S312	Q9H8G2	Caspase activity and apoptosis inhibitor 1	SVNEILGLAESSPNEPK
SCAF4	S154	20.5	20.5	20.7	20.5	20.1	20.2	19.9	19.8	Male Dominant	SCAF4	S154	O95104;O95104-2;O95104-3	SR-related and CTD-associated factor 4;Isoform 2 of SR-related and CTD-associated factor 4;Isoform 3 of SR-related and CTD-associated factor 4	IEIIQPLLDMAAGTSNAAPVAENVTNNEGSPPPPVK
PRPF4B	S241	17.5	17.3	17.4	17.4	16.8	16.8	16.2	16.4	Male Dominant	PRPF4B	S241	Q13523	Serine/threonine-protein kinase PRP4 homolog	SKSPTLR
CCDC6	S244	23.3	23.5	23.3	23.3	23	23	22.5	22.5	Male Dominant	CCDC6	S244	Q16204	Coiled-coil domain-containing protein 6	LDQPVSAPPSPR
FAM171A2	S446	17.3	17.2	17.5	17.4	16.8	16.6	16.2	16.1	Male Dominant	FAM171A2	S446	A8MVW0	Protein FAM171A2	SAEGPGGLEPGLEEHRR;SAEGPGGLEPGLEEHR
PRPF4B	S277	21.6	21.7	21.8	21.7	21.4	21.4	21.2	21.2	Male Dominant	PRPF4B	S277	Q13523	Serine/threonine-protein kinase PRP4 homolog	KKSPIINESR;KSPIINESR;SPIINESR
SF3B1	T303	19	18.9	18.9	18.8	18.2	17.9	17.5	17.8	Male Dominant	SF3B1	T303	O75533	Splicing factor 3B subunit 1	DTPGHGSGWAETPRTDR;DTPGHGSGWAETPR;TERDTPGHGSGWAETPR
GLI3	S386	17.7	17.7	17.6	17.5	17.1	16.9	16.2	16.3	Male Dominant	GLI3	S386	A0A2R8YGX0;A0A7I2V4X9;P10071	Transcriptional activator GLI3	IKPDEDLPSPGAR
NKTR	S390	15.7	15.5	15.5	15.4	14.8	14.6	13.7	13.4	Male Dominant	NKTR	S390	P30414	NK-tumor recognition protein	GDKLSDPCSSR
FAM161A	S650	14.4	14.1	14.4	14.1	13.4	13.5	12.5	12.7	Male Dominant	FAM161A	S650	Q3B820;Q3B820-2;Q3B820-3	Protein FAM161A;Isoform 2 of Protein FAM161A;Isoform 3 of Protein FAM161A	DEANEESEEEK;EKDEANEESEEEK
CHD4	S1556	19.2	19.1	19.1	19.3	18.8	18.6	18.3	18.7	Male Dominant	CHD4	S1556	A0A0C4DGG9;A0A2R8Y212;A0A2R8Y425;A0A2R8Y521;A0A2R8Y5J0;A0A2R8YFK9;A0A2U3TZM0;F5GWX5;Q14839;Q14839-2	DNA helicase;DNA helicase (Fragment);Chromodomain-helicase-DNA-binding protein 4;Isoform 2 of Chromodomain-helicase-DNA-binding protein 4	KMSQPGSPSPK
CHD4	S1560	19.2	19	19.2	19.2	18.9	18.6	18.4	18.6	Male Dominant	CHD4	S1560	A0A0C4DGG9;A0A2R8Y212;A0A2R8Y425;A0A2R8Y521;A0A2R8Y5J0;A0A2R8YFK9;A0A2U3TZM0;F5GWX5;Q14839;Q14839-2	DNA helicase;DNA helicase (Fragment);Chromodomain-helicase-DNA-binding protein 4;Isoform 2 of Chromodomain-helicase-DNA-binding protein 4	KMSQPGSPSPK;MSQPGSPSPK
CBX8	S191	20	19.8	19.8	20	19.4	19.4	19.3	19.3	Male Dominant	CBX8	S191	Q9HC52	Chromobox protein homolog 8	VDDKPSSPGDSSK
HOMEZ	T340	17.7	17.6	17.5	17.7	17.3	17	17.1	17	Male Dominant	HOMEZ	T340	A0A669KB72;Q8IX15;Q8IX15-3;U3KPW8	Homeobox and leucine zipper protein Homez;Isoform 2 of Homeobox and leucine zipper protein Homez;Homeobox and leucine zipper protein Homez (Fragment)	AETPPLPIPPPPPDIQPLER
SSBP3	S347	19.6	19.4	19.7	19.7	19.2	18.9	18.6	18.7	Male Dominant	SSBP3	S347	Q9BWW4;Q9BWW4-2;Q9BWW4-3	Single-stranded DNA-binding protein 3;Isoform 2 of Single-stranded DNA-binding protein 3;Isoform 3 of Single-stranded DNA-binding protein 3	NSPNNISGISNPPGTPR
GPATCH8	S981	14.8	14.7	14.7	14.9	14	13.7	13.9	13.4	Male Dominant	GPATCH8	S981	Q9UKJ3;Q9UKJ3-2	G patch domain-containing protein 8;Isoform 2 of G patch domain-containing protein 8	STTAHSWQR
ASF1A	S166	20.3	19.9	20.1	20	19.5	19.7	19.3	19.2	Male Dominant	ASF1A	S166	Q9Y294	Histone chaperone ASF1A	LEDAESSNPNLQSLLSTDALPSASK
CEP68	S478	17	16.8	16.8	16.8	15.9	16.1	15.8	15.9	Male Dominant	CEP68	S478	Q76N32;Q76N32-2	Centrosomal protein of 68 kDa;Isoform 2 of Centrosomal protein of 68 kDa	SEEEVESDDEYLALPAR
NIPBL	S2609	20.5	20.5	20.5	20.7	20.2	20.1	20	20	Male Dominant	NIPBL	S2609	A0A590UJS4;Q6KC79-2	Nipped-B protein;Isoform 2 of Nipped-B-like protein	AITSLLGGGSPK
CCNL1	S352	20.9	20.8	20.7	20.8	20.5	20.5	20.2	20.2	Male Dominant	CCNL1	S352	Q9UK58	Cyclin-L1	SPISINVK
MEPCE	S217	20.7	20.5	20.5	20.5	20.3	20.4	19.9	20	Male Dominant	MEPCE	S217	Q7L2J0	7SK snRNA methylphosphate capping enzyme	SSPLPAK
TRA2B	S264	21.7	21.5	21.3	21.4	21	20.8	20.3	20.1	Male Dominant	TRA2B	S264	P62995	Transformer-2 protein homolog beta	RSPSPYYSR;SPSPYYSR
ELOA	S125	21.1	21	20.9	20.8	20.7	20.6	20.5	20.3	Male Dominant	ELOA	S125	A0A024RAC6;Q14241	Elongin-A	SYSPDHR
ERCC5;BIVM-ERCC5	S173	21.3	21.1	21.1	21.1	20.8	20.8	20.6	20.6	Male Dominant	ERCC5;BIVM-ERCC5	S173	A0A090HNM7;A0A1W2PS85;A0A494C0S2;P28715;R4GMW8	DNA repair protein-complementing XP-G cells;BIVM-ERCC5 readthrough;DNA excision repair protein ERCC-5	EPDATPPSPR
SCAF1	S725	19.3	19.2	19.2	19.2	18.8	18.6	18.3	18.3	Male Dominant	SCAF1	S725	Q9H7N4	Splicing factor, arginine/serine-rich 19	GPSPAPASSPKR;GPSPAPASSPK
CERT1	S123	17	16.9	16.9	16.6	16.2	16.2	15.8	15.7	Male Dominant	CERT1	S123	Q9Y5P4	Ceramide transfer protein	TESGYGSESSLR
ZNF609	S578	20.9	21	20.9	20.9	20.4	20.2	20	20	Male Dominant	ZNF609	S578	O15014	Zinc finger protein 609	LVEPHSPSPSSK
ZNF609	S576	21.6	21.8	21.7	21.6	21	21	20.8	20.8	Male Dominant	ZNF609	S576	O15014	Zinc finger protein 609	LVEPHSPSPSSK
LIN52	S24	17.7	17.6	17.7	17.7	17.1	17.1	16.9	17	Male Dominant	LIN52	S24	B3KN83;Q52LA3	Protein lin-52 homolog	LDRASPDLWPEQLPGVAEFAASFK
PHIP	S1783	19.9	19.9	19.9	19.9	19.3	19.2	19	18.9	Male Dominant	PHIP	S1783	Q8WWQ0	PH-interacting protein	RTAFYNEDDSEEEQR;TAFYNEDDSEEEQR
MBD1	T570	16	16.1	15.9	16.1	15.3	15.6	15.4	15.5	Male Dominant	MBD1	T570	Q9UIS9;Q9UIS9-12;Q9UIS9-5;Q9UIS9-9	Methyl-CpG-binding domain protein 1;Isoform 12 of Methyl-CpG-binding domain protein 1;Isoform 5 of Methyl-CpG-binding domain protein 1;Isoform 9 of Methyl-CpG-binding domain protein 1	LAPEEEAGGAGTPVITEIFSLGGTR
RAVER1	S14	24.5	24.5	24.6	24.6	24	23.9	23.8	23.9	Male Dominant	RAVER1	S14	A0A087WZ13;Q8IY67-2	Ribonucleoprotein PTB-binding 1;Isoform 2 of Ribonucleoprotein PTB-binding 1	AADVSVTHRPPLSPK
RAVER1	S617	21.5	21.4	21.5	21.6	21.1	21	20.8	21	Male Dominant	RAVER1	S617	A0A087WZ13;Q8IY67-2	Ribonucleoprotein PTB-binding 1;Isoform 2 of Ribonucleoprotein PTB-binding 1	HKMSPPPSGFGER;MSPPPSGFGER
PKP4	S281	20.3	20.5	20.3	20.6	20.1	20	19.6	19.6	Male Dominant	PKP4	S281	Q99569;Q99569-2	Plakophilin-4;Isoform 2 of Plakophilin-4	AASPYSQRPASPTAIR;PASPTAIR
MEPCE	S69	16.8	16.8	16.7	16.7	16.5	16.3	16	16.1	Male Dominant	MEPCE	S69	Q7L2J0	7SK snRNA methylphosphate capping enzyme	ESPGAAATSSSGPQAQQHR
DBR1	S514	18.6	18.6	18.8	18.8	18.3	18.3	17.9	18	Male Dominant	DBR1	S514	Q9UK59	Lariat debranching enzyme	RLSDEHEPEQR
ZC3H13	T364	20.5	20.5	20.6	20.7	20.3	20.3	20	20	Male Dominant	ZC3H13	T364	A0A7I2V4I5;Q5T200-2	Zinc finger CCCH domain-containing protein 13;Isoform 2 of Zinc finger CCCH domain-containing protein 13	TLTPPLRR;TLTPPLR
FOXO1	S329	18.6	17.9	18.1	17.6	17.5	16.5	16.2	15.3	Male Dominant	FOXO1	S329	Q12778	Forkhead box protein O1	LSPIMTEQDDLGEGDVHSMVYPPSAAK
LARP7	S337	17.8	17.7	17.7	17.5	17.4	17	16.8	16.5	Male Dominant	LARP7	S337	Q4G0J3;Q4G0J3-3	La-related protein 7;Isoform 3 of La-related protein 7	DIEISTEEEK
CCNL1	S335	16.8	16.7	16.8	16.5	16.3	16	15.5	15.8	Male Dominant	CCNL1	S335	Q9UK58	Cyclin-L1	GLNPDGTPALSTLGGFSPASKPSSPR;GLNPDGTPALSTLGGFSPASK
SUPT5H	S666	18.4	18.2	18.3	18.2	18.1	17.9	17.5	17.6	Male Dominant	SUPT5H	S666	O00267;O00267-2	Transcription elongation factor SPT5;Isoform 2 of Transcription elongation factor SPT5	DVTNFTVGGFAPMSPR
NASP	S428	18.3	18.5	18.9	18.8	17.9	17.5	17.2	16.9	Male Dominant	NASP	S428	P49321	Nuclear autoantigenic sperm protein	LVPSQEETKLSVEESEAAGDGVDTK
ZNF787	S46	19.2	19.1	19.1	19.2	18.5	18.2	17.9	18.1	Male Dominant	ZNF787	S46	Q6DD87	Zinc finger protein 787	LSPPQSAPPAGPPPR
NOLC1	S572	19.9	19.6	19.8	19.6	19.3	19.3	18.9	19.1	Male Dominant	NOLC1	S572	A0A0A0MRM9;Q14978;Q14978-2;Q14978-3	Nucleolar and coiled-body phosphoprotein 1 (Fragment);Nucleolar and coiled-body phosphoprotein 1;Isoform Beta of Nucleolar and coiled-body phosphoprotein 1;Isoform 3 of Nucleolar and coiled-body phosphoprotein 1	AAKNSEEEEEEKK;AAKNSEEEEEEK;NSEEEEEEKK;NSEEEEEEK
TRERF1	S735	15.5	15.1	15.5	15.2	15.1	14.8	14.7	14.5	Male Dominant	TRERF1	S735	Q05GC8	Breast cancer anti-estrogen resistance 2	VLGDHLLLDPTHELPPYTPPPMLSPVR
WAPL	S221	21.8	21.7	21.9	21.7	21.5	21.4	21.3	21.4	Male Dominant	WAPL	S221	Q7Z5K2;Q7Z5K2-2;Q7Z5K2-3	Wings apart-like protein homolog;Isoform 2 of Wings apart-like protein homolog;Isoform 3 of Wings apart-like protein homolog	RPESPSEISPIK
P4HA1	S345	11.1	10.7	10.9	11.1	9.84	9.61	9.14	9.67	Male Dominant	P4HA1	S345	P13674	Prolyl 4-hydroxylase subunit alpha-1	FHDIISDAEIEIVK
KAT6A	S420	13.8	13.5	13.8	13.7	12.9	13.1	12.9	12.9	Male Dominant	KAT6A	S420	A0A3B3IS53;A0A3F2YNX6;Q92794	Histone acetyltransferase (Fragment);Histone acetyltransferase;Histone acetyltransferase KAT6A	FFTPSPDGR
ZNF646	S991	14.3	14.1	14.3	14.3	13.4	13.1	13.2	13.7	Male Dominant	ZNF646	S991	O15015;O15015-1	Zinc finger protein 646;Isoform 1 of Zinc finger protein 646	APSPLGVAGDAMEMVVDSVLEDIVNSVSGEGGDAK
EXOSC7	S177	16.4	16.2	16.4	16.4	15.5	15.6	15.4	15.3	Male Dominant	EXOSC7	S177	Q15024	Exosome complex component RRP42	VLEDEEGSK
ZNF768	S59	16.9	16.7	16.9	16.8	16	16	15.8	15.8	Male Dominant	ZNF768	S59	H3BS42;Q9H5H4	Zinc finger protein 768	SPGLVPPSPEFAPR
ZNF768	S66	16.9	16.7	16.9	16.8	16	16	15.8	15.8	Male Dominant	ZNF768	S66	H3BS42;Q9H5H4	Zinc finger protein 768	SPGLVPPSPEFAPR
KAT6A	S1001	16.7	16.6	16.8	16.9	16	16.1	16.1	15.8	Male Dominant	KAT6A	S1001	A0A3B3IS53;A0A3F2YNX6;Q92794	Histone acetyltransferase (Fragment);Histone acetyltransferase;Histone acetyltransferase KAT6A	SSSPPILTKPTLK;SSSPPILTK
NASP	S421	20.3	20.1	20.4	20.6	19.5	19.2	19	19.1	Male Dominant	NASP	S421	P49321	Nuclear autoantigenic sperm protein	LVPSQEETKLSVEESEAAGDGVDTK;LVPSQEETK
MDC1	S505	19.7	19.7	20	20	19.2	19.1	18.7	18.8	Male Dominant	MDC1	S505	Q14676;Q14676-3	Mediator of DNA damage checkpoint protein 1;Isoform 3 of Mediator of DNA damage checkpoint protein 1	SSPGIHLER
ZNF768	S129	17.9	17.7	18	18	17.3	17.2	17.1	17.1	Male Dominant	ZNF768	S129	H3BS42;Q9H5H4	Zinc finger protein 768	TQSPEFEAQSSK
PHF20	S902	14.2	14	14.3	14.3	13.6	13.5	13.3	13.4	Male Dominant	PHF20	S902	Q9BVI0	PHD finger protein 20	GDSDPKPGSPK
WRNIP1	S65	19	19	19	19	18.3	18.4	18.3	18.1	Male Dominant	WRNIP1	S65	Q96S55;Q96S55-2	ATPase WRNIP1;Isoform 2 of ATPase WRNIP1	GPSPPGAK
SRRM1	T220	25.7	25.5	25.9	25.8	25.3	25.4	25.2	25.2	Male Dominant	SRRM1	T220	A9Z1X7	Serine/arginine repetitive matrix protein 1	EKTPELPEPSVK;KEKTPELPEPSVK;TPELPEPSVK
DNLZ	S171	15.6	15.6	15.8	15.6	14.9	14.9	14.6	14.6	Male Dominant	DNLZ	S171	Q5SXM8	DNL-type zinc finger protein	VAGEGALELVLEAAGAPTSTAAPEAGEDEGPPSPGK
HIF3A	S462	16.4	16.1	15.8	16.3	14.6	14.5	14.4	14.3	Male Dominant	HIF3A	S462	M0R104;Q9Y2N7;Q9Y2N7-2;Q9Y2N7-3;Q9Y2N7-5;Q9Y2N7-6;Q9Y2N7-7	Hypoxia-inducible factor 3-alpha;Isoform 2 of Hypoxia-inducible factor 3-alpha;Isoform 3 of Hypoxia-inducible factor 3-alpha;Isoform 5 of Hypoxia-inducible factor 3-alpha;Isoform 6 of Hypoxia-inducible factor 3-alpha;Isoform 7 of Hypoxia-inducible factor	SFHGLSPPALEPSLLPR
HIC2	S197	17.6	17.4	17.7	17.6	17.2	17.1	17	17.1	Male Dominant	HIC2	S197	Q96JB3;Q96JB3-2	Hypermethylated in cancer 2 protein;Isoform 2 of Hypermethylated in cancer 2 protein	GAHAPQELPQAKGSDDELFLGGSNQDSVQGLGR;GSDDELFLGGSNQDSVQGLGR
YTHDC1	S424	23.9	23.4	23.7	23.7	23.1	23.1	22.7	23	Male Dominant	YTHDC1	S424	J3QR07;Q96MU7;Q96MU7-2	YTH domain-containing protein 1;Isoform 2 of YTH domain-containing protein 1	LSSESHHGGSPIHWVLPAGMSAK
HIC2	S348	18.5	18.5	18.6	18.5	18.1	18.2	18.1	18.1	Male Dominant	HIC2	S348	Q96JB3;Q96JB3-2	Hypermethylated in cancer 2 protein;Isoform 2 of Hypermethylated in cancer 2 protein	EPVAGSPFER;KEPVAGSPFER
VCPIP1	S998	19.2	19.1	19	19	18.3	18.4	18.2	18.2	Male Dominant	VCPIP1	S998	Q96JH7	Deubiquitinating protein VCPIP1	ESSPSHGLLK
PKP4	S776	19.7	19.6	19.6	19.5	19.1	19	18.9	19	Male Dominant	PKP4	S776	Q99569;Q99569-2	Plakophilin-4;Isoform 2 of Plakophilin-4	LLGLNELDDLLGKESPSK
ATF2	T53	19	19.1	19.1	18.9	18.3	18.4	17.9	18.2	Male Dominant	ATF2	T53	B8ZZU6;P15336;P15336-5	Cyclic AMP-dependent transcription factor ATF-2;Isoform 5 of Cyclic AMP-dependent transcription factor ATF-2	NDSVIVADQTPTPTR
SRRM2	T2170	13.5	13.4	13.3	13.3	12.6	12.4	12.1	12.2	Male Dominant	SRRM2	T2170	Q9UQ35	Serine/arginine repetitive matrix protein 2	TSVPENHAQSR
SRRM2	S2123	23.5	23.5	23.5	23.5	23.1	23.1	23	23	Male Dominant	SRRM2	S2123	Q9UQ35	Serine/arginine repetitive matrix protein 2	PSMSPTPLDR
L3MBTL2	S67	16.7	16.3	16.6	16.6	16.1	16.1	15.8	15.8	Male Dominant	L3MBTL2	S67	Q969R5	Lethal(3)malignant brain tumor-like protein 2	EAGELPTSPLHLLSPGTPR
BRD9	S56	15.6	15.4	15.7	15.6	15	14.9	14.8	14.5	Male Dominant	BRD9	S56	Q9H8M2	Bromodomain-containing protein 9	VGGSEVTELSGSGHDSSYYDDRSDHER
ZNF106	S1393	18.2	18.2	18.2	18.2	17.9	17.9	17.7	17.7	Male Dominant	ZNF106	S1393	H3BSS6;Q9H2Y7	Zinc finger protein 106	AAHVPENSDTEQDVLTVK
PAICS	S274	13.4	12.9	11.6	12.7	11.9	11.8	11.4	11.3	Male Dominant	PAICS	S274	P22234	Multifunctional protein ADE2	VVVLMGSTSDLGHCEK
SH2D5	260	16.2	16	15.7	15.8	13.9	13.9	13.9	14	Male Dominant	SH2D5	260	Q6ZV89;Q6ZV89-2	SH2 domain-containing protein 5;Isoform 2 of SH2 domain-containing protein 5	LGNPYCSPTLVR
DNAJC2	S49	16.4	16.6	16	16.5	15.8	16.2	15.8	15.7	Male Dominant	DNAJC2	S49	F2Z3H0;F2Z3N9;H7C3L7;Q99543;Q99543-2	DnaJ homolog subfamily C member 2;DnaJ homolog subfamily C member 2 (Fragment);Isoform 2 of DnaJ homolog subfamily C member 2	NASASFQELEDKK;NASASFQELEDK
CRAMP1	334	14.4	14	13.7	14.2	13.6	13.7	13.3	13.6	Male Dominant	CRAMP1	334	Q96RY5	Protein cramped-like	LCDPDGLSDEEDQKPVR
ANK2	S3810	19.7	19.8	19.4	19.8	18.7	19.2	19.1	18.9	Male Dominant	ANK2	S3810	A0A5F9ZGX3;A0A5F9ZGY3;A0A5F9ZGY4;A0A5F9ZGZ5;A0A5F9ZH19;A0A5F9ZH30;A0A5F9ZHD2;A0A5F9ZHE4;A0A5F9ZHN5;A0A5F9ZHR8;A0A5F9ZHS1;A0A5F9ZI30;A0A5F9ZI40;A0A5F9ZI65;D6RHE1;I6L894;Q01484	Ankyrin-2;Ankyrin-2 (Fragment);Ankyrin 2, neuronal, isoform CRA_b	AMIVPSSPSK
TBC1D15	S658	18.2	18.2	17.7	18.2	17.6	17.5	17.4	17.4	Male Dominant	TBC1D15	S658	Q8TC07-2;Q8TC07-3	Isoform 2 of TBC1 domain family member 15;Isoform 3 of TBC1 domain family member 15	NDSPTQIPVSSDVCR
HUWE1	S1395	21.6	21.5	21.2	21.5	21	20.7	20.7	21	Male Dominant	HUWE1	S1395	Q7Z6Z7;Q7Z6Z7-2	E3 ubiquitin-protein ligase HUWE1;Isoform 2 of E3 ubiquitin-protein ligase HUWE1	AESPEEVACR
PAICS	S107	17.4	17.3	17.2	17	16.6	16.4	16.6	16.3	Male Dominant	PAICS	S107	P22234	Multifunctional protein ADE2	IATGSFLK
AMPD2	S136	15.8	15.7	15.4	15.6	15	15.1	15.1	14.9	Male Dominant	AMPD2	S136	A0A5F9UK94;H0Y360;Q01433	AMP deaminase;AMP deaminase 2	TDSDSDLQLYK
SRRM2	S2046	16.9	16.9	16.6	16.9	15.7	15.9	15.5	15.4	Male Dominant	SRRM2	S2046	Q9UQ35	Serine/arginine repetitive matrix protein 2	SRSPLAIR
SLC2A1	T478	19.9	19.6	19.1	19.4	18	17.8	17.6	17.3	Male Dominant	SLC2A1	T478	P11166	Solute carrier family 2, facilitated glucose transporter member 1	QGGASQSDKTPEELFHPLGADSQV;TPEELFHPLGADSQV
TMEM192	S230	16.6	16.4	16	16	15.1	15.1	14.6	14.7	Male Dominant	TMEM192	S230	Q8IY95	Transmembrane protein 192	TISSLEEIVEK
VPS13D	S1042	16	15.9	16.1	15.9	15.2	15.3	14.9	14.9	Male Dominant	VPS13D	S1042	Q5THJ4;Q5THJ4-2	Vacuolar protein sorting-associated protein 13D;Isoform 2 of Vacuolar protein sorting-associated protein 13D	AQSPVSGPNVAHLTDGATLNDR
PCM1	S861	14.9	14.6	14.7	14.5	14	14	13.6	13.9	Male Dominant	PCM1	S861	A0A5H1ZRS1	Pericentriolar material 1 protein	QGLAETASPVAVSLR
HMGXB4	S101	16.7	16.9	16.5	16.7	16	16.2	15.8	15.6	Male Dominant	HMGXB4	S101	Q9UGU5	HMG domain-containing protein 4	SSPQSTDTAMDLLK
FRS2	S155	15.8	15.4	15.2	15.5	14.7	14.7	14.1	14.3	Male Dominant	FRS2	S155	Q8WU20	Fibroblast growth factor receptor substrate 2	YPSFGDASSHPSSR
PALM	S124	20.2	20	19.9	19.9	19.5	19.4	19.2	19.2	Male Dominant	PALM	S124	O75781;O75781-2	Paralemmin-1;Isoform 2 of Paralemmin-1	APAPSPAK;ENAAAPSPVRAPAPSPAK
MIER1	S422	16.1	16.1	15.2	15.5	14.9	15.1	14.6	14.1	Male Dominant	MIER1	S422	Q8N108-12	Isoform 2 of Mesoderm induction early response protein 1	LLDESESAASSR
RPS6KC1	S211	16.8	17.2	16.6	16.4	15.8	15.6	16	15.2	Male Dominant	RPS6KC1	S211	F5H7T0;F6RJM5;Q96S38;Q96S38-2	Non-specific serine/threonine protein kinase;Ribosomal protein S6 kinase delta-1;Isoform 2 of Ribosomal protein S6 kinase delta-1	FLNRSPEESFDIK
SOS1	S1082	17.2	17.5	17	17.4	16.6	16.9	16.3	16.7	Male Dominant	SOS1	S1082	G5E9C8	Son of sevenless homolog 1	IPESETESTASAPNSPR
YEATS2	S465	15.8	16.6	16.1	16.2	15.3	15.2	14.5	14.7	Male Dominant	YEATS2	S465	Q9ULM3	YEATS domain-containing protein 2	IVSGSPISTPSPSPLPR
FBXW9	S18	19.1	19	18.5	18.8	18.4	18.5	17.8	18	Male Dominant	FBXW9	S18	K7EL01;Q5XUX1;Q5XUX1-2	F-box/WD repeat-containing protein 9;Isoform 2 of F-box/WD repeat-containing protein 9	TWDDDSDPESETDPDAQAK
RPTOR	S863	20.7	20.9	20.2	20.8	20.2	20.3	19.9	20	Male Dominant	RPTOR	S863	Q8N122;Q8N122-3	Regulatory-associated protein of mTOR;Isoform 3 of Regulatory-associated protein of mTOR	VLDTSSLTQSAPASPTNK
NCKAP5L	T588	13.3	13.4	12.8	13.5	12.7	12.8	12.4	12.5	Male Dominant	NCKAP5L	T588	Q9HCH0	Nck-associated protein 5-like	GPSPEPPPSPLQVPTYPQLTLEVPQAPEVLR
NCKAP5L	Y584	13.3	13.4	12.8	13.5	12.7	12.8	12.4	12.5	Male Dominant	NCKAP5L	Y584	Q9HCH0	Nck-associated protein 5-like	GPSPEPPPSPLQVPTYPQLTLEVPQAPEVLR
PARD3	S1139	15.3	15.4	14.6	14.7	14.2	13.8	13.7	13.8	Male Dominant	PARD3	S1139	Q8TEW0;Q8TEW0-11;Q8TEW0-2;Q8TEW0-4	Partitioning defective 3 homolog;Isoform 11 of Partitioning defective 3 homolog;Isoform 2 of Partitioning defective 3 homolog;Isoform 4 of Partitioning defective 3 homolog	NSKPSPVDSNR
H1-0	S92	19.2	18.8	17.8	17.6	17.5	17.5	16.5	17	Male Dominant	H1-0	S92	P07305	Histone H1.0	GVGASGSFR
PUM1	S75	15.2	15.1	14.2	14.9	13.8	14.1	14.2	14.4	Male Dominant	PUM1	S75	Q14671;Q14671-2;Q14671-3;Q5T1Z4;Q5T1Z8	Pumilio homolog 1;Isoform 2 of Pumilio homolog 1;Isoform 3 of Pumilio homolog 1	SQDDAMVDYFFQR
NCAM1	S240	15.2	15.1	14	14.5	13.2	12.8	14.2	14.1	Male Dominant	NCAM1	S240	A0A0D9SF30	Neural cell adhesion molecule 1 (Fragment)	GPSASAPSPAPASAPK
PLXDC2	S86	15.9	15.7	14.3	14.4	14.2	13.4	13.9	13.7	Male Dominant	PLXDC2	S86	Q6UX71	Plexin domain-containing protein 2	ASVGQDSPEPR
C1orf226	S240	17.6	17.5	17	17.1	16.7	16.1	16.4	16.4	Male Dominant	C1orf226	S240	A1L170;A1L170-2	Uncharacterized protein C1orf226;Isoform 2 of Uncharacterized protein C1orf226	LSLSPISLAESWEDGSPPPQAR
PPIP5K1	S211	17.7	17.4	16.9	17.2	16	16.1	16.3	16.5	Male Dominant	PPIP5K1	S211	A0A2R8YGT1;B7WPL9;F8W9A8;Q6PFW1;Q6PFW1-2;Q6PFW1-3;Q6PFW1-4;Q6PFW1-7	Inositol hexakisphosphate and diphosphoinositol-pentakisphosphate kinase (Fragment);Inositol hexakisphosphate and diphosphoinositol-pentakisphosphate kinase;Inositol hexakisphosphate and diphosphoinositol-pentakisphosphate kinase 1;Isoform 2 of Inositol h	ALQTSPQPPEGPGLPR
MYCBP2	S2751	20.5	20.4	20	20.1	19.8	19.9	19.9	19.7	Male Dominant	MYCBP2	S2751	A0A499FJI4;O75592;O75592-2	RCR-type E3 ubiquitin transferase;E3 ubiquitin-protein ligase MYCBP2;Isoform 2 of E3 ubiquitin-protein ligase MYCBP2	SLSPNHNTLQTLK
SUZ12	587	17	17.2	16.4	16.8	16	15.9	16.1	15.7	Male Dominant	SUZ12	587	J3QQW9;Q15022	Polycomb protein SUZ12	LYFHSDTCLPLRPQEMEVDSEDEK
FBXL2	T404	16.5	16.3	15.9	16.1	15.9	15.7	15.6	15.6	Male Dominant	FBXL2	T404	Q9UKC9;Q9UKC9-2	F-box/LRR-repeat protein 2;Isoform 2 of F-box/LRR-repeat protein 2	VHAYFAPVTPPTAVAGSGQR
CTR9	T925	20.2	19.9	20	19.9	19.7	19.6	19.3	19.6	Male Dominant	CTR9	T925	Q6PD62	RNA polymerase-associated protein CTR9 homolog	GGEFDEFVNDDTDDDLPISK;KGGEFDEFVNDDTDDDLPISK
SMAP	S147	17.2	16.9	17.3	16.8	16.3	16.3	16.1	15.9	Male Dominant	SMAP	S147	O00193	Small acidic protein	EESAEELQAAEHPDEVEDPK
HDGFL2	S625	22.5	22.3	22.4	22.3	22	22	21.8	21.9	Male Dominant	HDGFL2	S625	Q7Z4V5	Hepatoma-derived growth factor-related protein 2	EHEEGRDSEEGPR
BRD4	S601	22.2	22	22.2	22.1	21.8	21.6	21.5	21.5	Male Dominant	BRD4	S601	O60885	Bromodomain-containing protein 4	SKPPPTYESEEEDK
DPF2	S258	16.1	16	15.9	15.8	15.3	15	14.7	14.9	Male Dominant	DPF2	S258	J3KMZ8;Q92785	Zinc finger protein ubi-d4	EDSQPPTPVSQR
DPF2	T262	16.1	16	15.9	15.8	15.3	15	14.7	14.9	Male Dominant	DPF2	T262	J3KMZ8;Q92785	Zinc finger protein ubi-d4	EDSQPPTPVSQR
DARS1	T52	16	15.8	15.5	15.6	14.7	14.8	14.7	14.7	Male Dominant	DARS1	T52	P14868	Aspartate--tRNA ligase, cytoplasmic	VRDLTIQK
CCDC85C	S178	20.1	20	19.5	19.2	18.8	18.3	18.6	17.8	Male Dominant	CCDC85C	S178	A6NKD9	Coiled-coil domain-containing protein 85C	SSIDSQASLSGPLSGGAPGAGAR
ZNF691	S305	16	15.9	16.1	15.9	15.5	15.4	15.2	15.2	Male Dominant	ZNF691	S305	Q5VV50;Q5VV52;Q5VV52-3	Zinc finger protein 691;Isoform 2 of Zinc finger protein 691	THLGEQAGKDSS
DPF2	S258	17.7	17.5	17.5	17.6	17	16.8	16.6	16.6	Male Dominant	DPF2	S258	J3KMZ8;Q92785	Zinc finger protein ubi-d4	EDSQPPTPVSQR
WRNIP1	S75	21	20.9	21	21	20.4	20.5	20	20.2	Male Dominant	WRNIP1	S75	Q96S55;Q96S55-2	ATPase WRNIP1;Isoform 2 of ATPase WRNIP1	RLSESSALK
AATF	S203	14.9	14.9	14.6	14.7	14	14	13.8	14.1	Male Dominant	AATF	S203	A0A087WTH8;A0A7P0T868;A0A7P0TAR0;A0A7P0TBI0;A0A7P0Z434;A0A7P0Z4N2;A0A7P0Z4P2;Q9NY61	Protein AATF	AGDRNSEDDGVVMTFSSVK
TLK2	S134	13.8	13.8	13.6	13.6	12.9	12.6	12.6	12.6	Male Dominant	TLK2	S134	Q86UE8;Q86UE8-2	Serine/threonine-protein kinase tousled-like 2;Isoform 2 of Serine/threonine-protein kinase tousled-like 2	RVEQPLYGLDGSAAK
GJA1	S372	22.2	22	21.9	21.9	21.2	21	21.2	21.3	Male Dominant	GJA1	S372	P17302	Gap junction alpha-1 protein	ASSRPRPDDLEI
STC2	S285	16.4	16	15.1	16.1	14.2	13.8	14	14.4	Male Dominant	STC2	S285	O76061	Stanniocalcin-2	VGGLGAQGPSGSSEWEDEQSEYSDIR
DNM1	S745	17	16.8	16.5	16.6	15.9	15.6	15.5	15.9	Male Dominant	DNM1	S745	A0A0D9SFB1;A0A0D9SFE4;A0A0U1RQP1;Q05193;Q05193-2;Q05193-3;Q05193-5	Dynamin GTPase;Dynamin-1;Isoform 2 of Dynamin-1;Isoform 3 of Dynamin-1;Isoform 4 of Dynamin-1	SPTSSPTPQR
NCOR2	S1000	19.8	19.5	19.4	19.4	19.2	18.9	18.8	18.8	Male Dominant	NCOR2	S1000	C9J0Q5;Q9Y618;Q9Y618-4	Nuclear receptor corepressor 2;Isoform 3 of Nuclear receptor corepressor 2	PAPPAPPPPQNLQPESDAPQQPGSSPR
APLP2	Y283	16.6	16.7	16	16.1	15.4	15.1	14.8	15.1	Male Dominant	APLP2	Y283	Q06481;Q06481-2;Q06481-3;Q06481-4;Q06481-6	Amyloid-like protein 2;Isoform 2 of Amyloid-like protein 2;Isoform 3 of Amyloid-like protein 2;Isoform 4 of Amyloid-like protein 2;Isoform 6 of Amyloid-like protein 2	GDDYNEENPTEPGSDGTMSDK
TJP1	S810	18.5	18	18	18.1	17.7	17.6	17.3	17.4	Male Dominant	TJP1	S810	A0A087X0K9;Q07157	Tight junction protein 1 (Zona occludens 1), isoform CRA_a;Tight junction protein ZO-1	ADGATSDDLDLHDDR
ITSN1	S986	18.7	18.8	18.1	18	17.7	17.6	17.8	17	Male Dominant	ITSN1	S986	Q15811;Q15811-4;Q15811-8;Q15811-9	Intersectin-1;Isoform 4 of Intersectin-1;Isoform 8 of Intersectin-1;Isoform 9 of Intersectin-1	STSMDSGSSESPASLKR;STSMDSGSSESPASLK
HTATSF1	S721	19.3	19.1	18.9	19	18.7	18.7	18.5	18.5	Male Dominant	HTATSF1	S721	O43719	HIV Tat-specific factor 1	LFDDSDER
TP53BP1	S1216	23.6	23.4	23.5	23.3	22.8	22.7	22.4	22.7	Male Dominant	TP53BP1	S1216	Q12888;Q12888-2;Q12888-3	TP53-binding protein 1;Isoform 2 of TP53-binding protein 1;Isoform 3 of TP53-binding protein 1	PVSAPGDDTESLHSQGEEEFDMPQPPHGHVLHR
TP53BP1	S1219	23.2	23.1	23.1	22.9	22.8	22.4	22	22.2	Male Dominant	TP53BP1	S1219	Q12888;Q12888-2;Q12888-3	TP53-binding protein 1;Isoform 2 of TP53-binding protein 1;Isoform 3 of TP53-binding protein 1	PVSAPGDDTESLHSQGEEEFDMPQPPHGHVLHR
PRDM10	S398	16.1	15.9	15.7	15.9	15.5	15.6	15.2	15.3	Male Dominant	PRDM10	S398	E9PLV1;Q9NQV6;Q9NQV6-1;Q9NQV6-2;Q9NQV6-4;Q9NQV6-5;Q9NQV6-7	PR domain zinc finger protein 10;Isoform 1 of PR domain zinc finger protein 10;Isoform 2 of PR domain zinc finger protein 10;Isoform 4 of PR domain zinc finger protein 10;Isoform 5 of PR domain zinc finger protein 10;Isoform 7 of PR domain zinc finger pro	SDDGTQDLLHFPTK
TP53BP1	S1460	20.5	20.4	20.4	20.2	19.5	19.9	19.3	19.4	Male Dominant	TP53BP1	S1460	Q12888;Q12888-2;Q12888-3	TP53-binding protein 1;Isoform 2 of TP53-binding protein 1;Isoform 3 of TP53-binding protein 1	RSDSPEIPFQAAAGPSDGLDASSPGNSFVGLR;SDSPEIPFQAAAGPSDGLDASSPGNSFVGLR
SMARCC1	S822	15	15	15.1	14.8	14.1	14.4	13.5	13.9	Male Dominant	SMARCC1	S822	Q92922	SWI/SNF complex subunit SMARCC1	EQDSEVSEDTK
PCF11	S370	16	15.9	16.2	16.1	15.6	15.8	15.5	15.6	Male Dominant	PCF11	S370	E9PQ01	Pre-mRNA cleavage complex 2 protein Pcf11 (Fragment)	SKSPSPLK
PCF11	S372	16	15.9	16.2	16.1	15.6	15.8	15.5	15.6	Male Dominant	PCF11	S372	E9PQ01	Pre-mRNA cleavage complex 2 protein Pcf11 (Fragment)	SKSPSPLK
MPHOSPH8	S85	18.6	18.1	18	18.5	17.8	18	17.6	18	Male Dominant	MPHOSPH8	S85	Q99549;Q99549-2	M-phase phosphoprotein 8;Isoform 2 of M-phase phosphoprotein 8	GYTSDDDTWEPEIHLEDCK
MAPK6	S665	14.2	14.1	14.6	14.5	13.8	13.9	13.6	13.6	Male Dominant	MAPK6	S665	Q16659	Mitogen-activated protein kinase 6	GHEEGFLNNSGEFLFNK
PHRF1	1152	18.3	18.2	18.3	18.3	17.1	17	17.1	17.1	Male Dominant	PHRF1	1152	A0A0J9YWD5;A0A0J9YX88;A0A0J9YYB5;B7ZM65;E9PJ24;F8WEF5;Q9P1Y6;Q9P1Y6-2;Q9P1Y6-3	PHD and RING finger domain-containing protein 1;Isoform 2 of PHD and RING finger domain-containing protein 1;Isoform 3 of PHD and RING finger domain-containing protein 1	GRECSPTSSLER
YEATS2	S627	12.3	12.9	13.2	13	13.7	12.2	12.1	11.7	Male Dominant	YEATS2	S627	Q9ULM3	YEATS domain-containing protein 2	GGHMIAVSPQK
PPP6R3	552	16.3	17.3	17.4	17.4	17.5	14.7	16	16.3	Male Dominant	PPP6R3	552	Q5H9R7;Q5H9R7-2;Q5H9R7-5	Serine/threonine-protein phosphatase 6 regulatory subunit 3;Isoform 2 of Serine/threonine-protein phosphatase 6 regulatory subunit 3;Isoform 5 of Serine/threonine-protein phosphatase 6 regulatory subunit 3	NTVDLVTTCHIHSSSDDEIDFK
PSIP1	S118	15.1	15.1	15.6	15.4	15	14.4	14.1	14.3	Male Dominant	PSIP1	S118	O75475	PC4 and SFRS1-interacting protein	ETSVSKEDTDHEEK
RCOR2	90	15.5	15.3	15.8	16.1	14.6	14.1	14	14.2	Male Dominant	RCOR2	90	Q8IZ40	REST corepressor 2	VGTNYQAVIPECKPESPAR
HIRIP3	S530	17.9	17.6	18.2	18.1	17.7	17.3	17.2	17	Male Dominant	HIRIP3	S530	Q9BW71	HIRA-interacting protein 3	TLDSDEERPRPAPPDWSHMR;TLDSDEERPR
ZFHX3	S2625	15.4	15.2	15.6	15.8	14.8	14.6	14.2	14.5	Male Dominant	ZFHX3	S2625	Q15911	Zinc finger homeobox protein 3	ASASPGENDSGTGGEEPQR
BRF1	463	12.4	12.3	12.1	12.9	11.8	11.6	11.5	11.3	Male Dominant	BRF1	463	Q92994;Q92994-3;Q92994-5;Q92994-7;Q92994-8;Q92994-9	Transcription factor IIIB 90 kDa subunit;Isoform 3 of Transcription factor IIIB 90 kDa subunit;Isoform 5 of Transcription factor IIIB 90 kDa subunit;Isoform 7 of Transcription factor IIIB 90 kDa subunit;Isoform 8 of Transcription factor IIIB 90 kDa subuni	ECISSQSSDPK
IFT88	S124	14.4	14.6	14.6	14.9	13.8	13.8	13.7	13.5	Male Dominant	IFT88	S124	Q13099;Q13099-1;Q13099-3	Intraflagellar transport protein 88 homolog;Isoform 1 of Intraflagellar transport protein 88 homolog;Isoform 3 of Intraflagellar transport protein 88 homolog	GPASPLEAK
PSIP1	S106	21.8	21.6	21.7	22.1	21.4	21.3	20.9	21.1	Male Dominant	PSIP1	S106	O75475	PC4 and SFRS1-interacting protein	QSNASSDVEVEEK
GREB1	S1193	15.4	15.1	15.4	15.8	14.4	13.7	13.6	13.9	Male Dominant	GREB1	S1193	Q4ZG55;Q4ZG55-4	Protein GREB1;Isoform 4 of Protein GREB1	HSPGPTPQPDCSLR
HNRNPU	S271	23.8	23.6	23.7	23.7	23.4	22.9	22.9	23.2	Male Dominant	HNRNPU	S271	Q00839	Heterogeneous nuclear ribonucleoprotein U	AKSPQPPVEEEDEHFDDTVVCLDTYNCDLHFK;SPQPPVEEEDEHFDDTVVCLDTYNCDLHFK
ZC2HC1A	T116	17.7	17.5	17.5	17.4	16.5	16.2	16	16.2	Male Dominant	ZC2HC1A	T116	H0YAP0;Q96GY0	Zinc finger C2HC domain-containing protein 1A (Fragment);Zinc finger C2HC domain-containing protein 1A	NSTPPSLAR
ZNF362	S410	21.1	21	20.8	21	20.3	20.3	19.8	20.2	Male Dominant	ZNF362	S410	Q5T0B9	Zinc finger protein 362	TESPGIPVR
ZNF362	S404	19	18.8	18.8	18.8	18	17.4	17.4	17.6	Male Dominant	ZNF362	S404	Q5T0B9	Zinc finger protein 362	HTVVEHLVSHHSPQR
KDM2B	S497	16.6	16.5	16.5	16.7	15.2	15	14.1	15	Male Dominant	KDM2B	S497	Q8NHM5;Q8NHM5-2;Q8NHM5-3;Q8NHM5-4	Lysine-specific demethylase 2B;Isoform 2 of Lysine-specific demethylase 2B;Isoform 3 of Lysine-specific demethylase 2B;Isoform 4 of Lysine-specific demethylase 2B	TPTGSPATEVSAK
HMGXB4	S102	16.9	17	17	17	16	15.9	15.6	15.8	Male Dominant	HMGXB4	S102	Q9UGU5	HMG domain-containing protein 4	SSPQSTDTAMDLLK
TRIT1	S73	14.6	14.6	14.4	14.9	14	13.7	13.5	13.5	Male Dominant	TRIT1	S73	Q3T7B4;Q9H3H1;Q9H3H1-2;Q9H3H1-3;Q9H3H1-4;Q9H3H1-5;Q9H3H1-6	tRNA dimethylallyltransferase;Isoform 2 of tRNA dimethylallyltransferase;Isoform 3 of tRNA dimethylallyltransferase;Isoform 4 of tRNA dimethylallyltransferase;Isoform 5 of tRNA dimethylallyltransferase;Isoform 6 of tRNA dimethylallyltransferase	GSPGQNDQELK
USP24	S2047	20.5	20.5	20.5	20.5	20.3	20.1	20.1	20	Male Dominant	USP24	S2047	Q9UPU5	Ubiquitin carboxyl-terminal hydrolase 24	VSDQNSPVLPK
SRRM1	S616	16.8	16.4	16.7	16.8	16.1	15.3	15.5	15.2	Male Dominant	SRRM1	S616	A9Z1X7	Serine/arginine repetitive matrix protein 1	YSPSPPPK
RING1	T238	20	19.8	20	19.9	19.6	19.4	19.4	19	Male Dominant	RING1	T238	Q06587	E3 ubiquitin-protein ligase RING1	GGTLGGGTLGPPSPPGAPSPPEPGGEIELVFRPHPLLVEK;GGTLGGGTLGPPSPPGAPSPPEPGGEIELVFR
RFFL	S240	22.1	22	22	21.9	21.6	21.3	21.6	21.3	Male Dominant	RFFL	S240	Q8WZ73;Q8WZ73-2	E3 ubiquitin-protein ligase rififylin;Isoform 2 of E3 ubiquitin-protein ligase rififylin	ASLSDLTDLEDIEGLTVR;RASLSDLTDLEDIEGLTVR
SRRM2	S1318	20.5	20.6	20.6	20.5	20.1	19.9	20.1	19.5	Male Dominant	SRRM2	S1318	Q9UQ35	Serine/arginine repetitive matrix protein 2	ELSNSPLRENSFGSPLEFR;ELSNSPLR
ZMYM3	S1047	13.9	14.3	14.5	14.2	13.2	12.6	12.8	11.7	Male Dominant	ZMYM3	S1047	A6NHB5;A6NHN7;Q14202;Q14202-2	Zinc finger MYM-type protein 3;Isoform 2 of Zinc finger MYM-type protein 3	LVLSESCSR
SMARCAD1	S152	15.5	15.3	15.5	15.2	14.9	14.7	14.5	14.4	Male Dominant	SMARCAD1	S152	Q9H4L7;Q9H4L7-2	SWI/SNF-related matrix-associated actin-dependent regulator of chromatin subfamily A containing DEAD/H box 1;Isoform 2 of SWI/SNF-related matrix-associated actin-dependent regulator of chromatin subfamily A containing DEAD/H box 1	RNDDISELEDLSELEDLK
TAF7	S213	13.7	13.8	13.9	13.8	13.2	13	13.5	12.8	Male Dominant	TAF7	S213	Q15545	Transcription initiation factor TFIID subunit 7	QGHDSLEHDELR
KIF3A	T659	16.3	15.9	16.1	16.2	15.1	14.9	14.8	14.9	Male Dominant	KIF3A	T659	A0A087X011;E9PES4;H7C2F6;J3KPF9;Q9Y496	Kinesin-like protein;Kinesin-like protein KIF3A (Fragment);Kinesin-like protein KIF3A	KQTPVPDK
ARID1A	S1944	13.6	13.7	13.8	13.9	13.4	13.1	13.3	13.2	Male Dominant	ARID1A	S1944	O14497	AT-rich interactive domain-containing protein 1A	FPFGISPAQSHR
ZC2HC1A	S12	15	14.6	15	14.9	13.6	12.8	13.1	13.5	Male Dominant	ZC2HC1A	S12	H0YAP0;Q96GY0	Zinc finger C2HC domain-containing protein 1A (Fragment);Zinc finger C2HC domain-containing protein 1A	SNSPGTASSGSSR
AGAP1	S269	11.7	11.5	11.6	11.4	10.9	10.1	10.3	10.6	Male Dominant	AGAP1	S269	E7EUN2	Arf-GAP with GTPase, ANK repeat and PH domain-containing protein 1	FFSGIFAR
TRIOBP	S88	17.8	17.9	17.7	17.4	16.6	16	15.5	16.1	Male Dominant	TRIOBP	S88	Q9H2D6	TRIO and F-actin-binding protein	RGPSPSAGLPEEGPTAAPR
MAP1B	S91	15.6	15.4	15.3	15.4	14.3	14.3	13.8	14	Male Dominant	MAP1B	S91	P46821	Microtubule-associated protein 1B	FSPEVPGQK
AP3B2	S315	16.1	16	15.4	15.5	14.8	14.3	13.5	14.1	Male Dominant	AP3B2	S315	A0A2R8Y2A8;A0A590UJ60;A0A590UJU0;A0A590UJU7;A0A590UK04;A0A590UKC4;A0A5F9UJV3;Q13367;Q13367-3;Q13367-4	AP-3 complex subunit beta;AP-3 complex subunit beta-2 (Fragment);AP-3 complex subunit beta-2;Isoform 3 of AP-3 complex subunit beta-2;Isoform 4 of AP-3 complex subunit beta-2	AFYGSEEDEAK
CEP131	S381	18.9	18.6	18.6	18.6	17.4	17.4	17.1	17.5	Male Dominant	CEP131	S381	I3L2J8;Q9UPN4;Q9UPN4-2;Q9UPN4-3	Centrosomal protein of 131 kDa;Isoform 2 of Centrosomal protein of 131 kDa;Isoform 3 of Centrosomal protein of 131 kDa	QPAQELSPTPGGTAHQALK
DNAAF5	T334	17.9	17.9	17.9	18.1	17.5	17.4	17.3	17.3	Male Dominant	DNAAF5	T334	Q86Y56	Dynein axonemal assembly factor 5	LDFAPPTPPHYPPHER
PCM1	S110	13.4	13.6	12.8	13.2	12.6	12.3	12.3	12.4	Male Dominant	PCM1	S110	A0A5H1ZRS1	Pericentriolar material 1 protein	INFSDLDQR
PCM1	T1557	15.5	15.5	15	15.9	14.8	14.4	14.6	14.1	Male Dominant	PCM1	T1557	A0A5H1ZRS1	Pericentriolar material 1 protein	IIEDGDGAGAETPVIENR
NECTIN1	Y418	18.6	18.4	18.3	18.6	17.4	16.9	17.5	17.6	Male Dominant	NECTIN1	Y418	Q15223	Nectin-1	AGIPQHHPPMAQNLQYPDDSDDEKK;AGIPQHHPPMAQNLQYPDDSDDEK
AGAP1	S733	20.7	20.6	20.6	20.6	20.2	20.2	20.2	20.2	Male Dominant	AGAP1	S733	E7EUN2	Arf-GAP with GTPase, ANK repeat and PH domain-containing protein 1	LDPPPSPHANRK;LDPPPSPHANR
RBM12B	S280	18.1	18.3	18.3	18.2	17.8	17.6	17.5	17.6	Male Dominant	RBM12B	S280	Q8IXT5	RNA-binding protein 12B	SRSPLGFYVHLK
RBM12B	S278	18	18.2	18.2	18.1	17.7	17.5	17.4	17.4	Male Dominant	RBM12B	S278	Q8IXT5	RNA-binding protein 12B	SRSPLGFYVHLK
MAP1B	S1244	14.9	15.2	15	14.6	14.4	14.6	13.5	14.1	Male Dominant	MAP1B	S1244	P46821	Microtubule-associated protein 1B	DSISAVSSEK
CEP170	S594	16.1	16.4	16	14.9	14.7	14.7	14.1	14.4	Male Dominant	CEP170	S594	H0Y2V6;Q5SW79	Centrosomal protein of 170 kDa (Fragment);Centrosomal protein of 170 kDa	STGSATSLASQGER
CTNNA1	S655	23.6	23.7	23.6	23.4	23.2	23	22.9	22.8	Male Dominant	CTNNA1	S655	P35221	Catenin alpha-1	SRTSVQTEDDQLIAGQSAR;TSVQTEDDQLIAGQSAR
FIP1L1	S492	22.6	22.3	22.6	22.2	21.9	22	21.9	21.8	Male Dominant	FIP1L1	S492	Q6UN15	Pre-mRNA 3'-end-processing factor FIP1	DHSPTPSVFNSDEERYR;DHSPTPSVFNSDEER;ERDHSPTPSVFNSDEERYR;ERDHSPTPSVFNSDEER
AKNA	T51	15.7	16.2	16	15.6	14.4	15	14.6	14.5	Male Dominant	AKNA	T51	Q7Z591	Microtubule organization protein AKNA	LFPNATSPELLEDFR
FIP1L1	S500	21.8	21.7	21.9	21.6	20.5	21.3	20.8	21	Male Dominant	FIP1L1	S500	Q6UN15	Pre-mRNA 3'-end-processing factor FIP1	DHSPTPSVFNSDEER;DHSPTPSVFNSDEERYR;ERDHSPTPSVFNSDEERYR;ERDHSPTPSVFNSDEER
DOT1L	S1065	15.4	15.8	16	15.9	14.4	14.8	13.7	14.5	Male Dominant	DOT1L	S1065	Q8TEK3;Q8TEK3-1	Histone-lysine N-methyltransferase, H3 lysine-79 specific;Isoform 2 of Histone-lysine N-methyltransferase, H3 lysine-79 specific	HSPLTASAR
TP53BP1	S1462	20	20.4	20.2	20	19.3	19.4	19.1	19.1	Male Dominant	TP53BP1	S1462	Q12888;Q12888-2;Q12888-3	TP53-binding protein 1;Isoform 2 of TP53-binding protein 1;Isoform 3 of TP53-binding protein 1	RSDSPEIPFQAAAGPSDGLDASSPGNSFVGLR;SDSPEIPFQAAAGPSDGLDASSPGNSFVGLR
GATAD2A	T49	17.2	17.1	17.3	17	16.7	16.6	16.4	16.7	Male Dominant	GATAD2A	T49	Q86YP4;Q86YP4-2;Q86YP4-3	Transcriptional repressor p66-alpha;Isoform 2 of Transcriptional repressor p66-alpha;Isoform 3 of Transcriptional repressor p66-alpha	GLLASDLNTDGDMRVTPEPGAGPTQGLLR
PABIR2	S115	16.5	16.6	16.9	16.6	16.2	16.1	15.9	16	Male Dominant	PABIR2	S115	Q7Z309;Q7Z309-2	PABIR family member 2;Isoform 2 of PABIR family member 2	RIDFTPVSPAPSPTR
PABIR2	S119	16.5	16.6	16.9	16.6	16.2	16.1	15.9	16	Male Dominant	PABIR2	S119	Q7Z309;Q7Z309-2	PABIR family member 2;Isoform 2 of PABIR family member 2	RIDFTPVSPAPSPTR
NUCKS1	S204	20.9	20.7	21	20.8	20.5	20.3	20	20.1	Male Dominant	NUCKS1	S204	Q9H1E3	Nuclear ubiquitous casein and cyclin-dependent kinase substrate 1	EKTPSPK;TPSPKEEDEEPESPPEK
ZRANB2	S307	18.7	18.7	18.4	18.6	17.9	17.7	17	17.4	Male Dominant	ZRANB2	S307	O95218-2	Isoform 2 of Zinc finger Ran-binding domain-containing protein 2	SRSPESQVIGENTK;SPESQVIGENTK
RPRD1B	Y161	20.5	20.7	20.6	20.6	20.2	20.1	19.8	19.9	Male Dominant	RPRD1B	Y161	Q9NQG5	Regulation of nuclear pre-mRNA domain-containing protein 1B	TFQQIQEEEDDDYPGSYSPQDPSAGPLLTEELIK
TFPT	S180	20.4	20.2	20.2	20.1	19.9	19.9	19.6	19.6	Male Dominant	TFPT	S180	P0C1Z6;P0C1Z6-2	TCF3 fusion partner;Isoform 2 of TCF3 fusion partner	RTPAPPEPGSPAPGEGPSGR;TPAPPEPGSPAPGEGPSGR
TUT4	S49	18.6	18.5	18.5	18.4	17.8	18	17.8	17.8	Male Dominant	TUT4	S49	A0A0C4DFM7;E9PKY2;E9PRG2;Q5TAX3;Q5TAX3-2;X6R5G7	Terminal uridylyltransferase 4;Terminal uridylyltransferase 4 (Fragment);Isoform 2 of Terminal uridylyltransferase 4	EIENSSPNR
FAM117B	T223	17.4	16.8	17.1	16.9	16.3	16.1	15.8	16.1	Male Dominant	FAM117B	T223	Q6P1L5	Protein FAM117B	RTSSLDTLAAPYLAGHWPR
TNRC18	S1579	14.9	15.1	15.1	14.9	14.2	14.3	14.3	13.9	Male Dominant	TNRC18	S1579	H9KVB4;O15417	Trinucleotide repeat-containing gene 18 protein	HKGSEEEHDALIGMGK
ZRANB2	S120	22.9	22.7	22.9	22.7	22.5	22.4	22.3	22.4	Male Dominant	ZRANB2	S120	O95218-2	Isoform 2 of Zinc finger Ran-binding domain-containing protein 2	EESDGEYDEFGRK;EESDGEYDEFGR;ENVEYIEREESDGEYDEFGRK;ENVEYIEREESDGEYDEFGR
ZMYND8	S756	22.9	23.1	23.2	23.2	22.9	22.6	22.4	22.5	Male Dominant	ZMYND8	S756	Q9ULU4;Q9ULU4-10;Q9ULU4-11;Q9ULU4-19;Q9ULU4-20;Q9ULU4-5;Q9ULU4-7	Protein kinase C-binding protein 1;Isoform 10 of Protein kinase C-binding protein 1;Isoform 11 of Protein kinase C-binding protein 1;Isoform 19 of Protein kinase C-binding protein 1;Isoform 20 of Protein kinase C-binding protein 1;Isoform 5 of Protein kin	TPPSTTVGSHSPPETPVLTR
CETN2	S20	21.3	21.1	21.4	21.4	21	20.7	20.5	20.8	Male Dominant	CETN2	S20	P41208	Centrin-2	MSPKPELTEEQK;RMSPKPELTEEQK
ZC3H13	S643	20.9	20.9	21	20.9	20.7	20.5	20.4	20.5	Male Dominant	ZC3H13	S643	A0A7I2V4I5;Q5T200-2	Zinc finger CCCH domain-containing protein 13;Isoform 2 of Zinc finger CCCH domain-containing protein 13	DQRPSSPIR;ERDQRPSSPIR
ZC3H13	S265	20.6	20.6	20.8	20.7	20.3	20.2	20.1	20.1	Male Dominant	ZC3H13	S265	A0A7I2V4I5;Q5T200-2	Zinc finger CCCH domain-containing protein 13;Isoform 2 of Zinc finger CCCH domain-containing protein 13	GPRTPSPPPPIPEDIALGK;KGPRTPSPPPPIPEDIALGK;TPSPPPPIPEDIALGK
ZC3H13	T263	20.6	20.6	20.8	20.7	20.3	20.2	20.1	20.1	Male Dominant	ZC3H13	T263	A0A7I2V4I5;Q5T200-2	Zinc finger CCCH domain-containing protein 13;Isoform 2 of Zinc finger CCCH domain-containing protein 13	GPRTPSPPPPIPEDIALGK;KGPRTPSPPPPIPEDIALGK;TPSPPPPIPEDIALGK
SNW1	S232	22.3	22.3	22.5	22.5	22.2	22	22	22	Male Dominant	SNW1	S232	G3V3A4;G3V4X8;Q13573	SNW domain-containing protein 1	GPPSPPAPVMHSPSR;GPPSPPAPVMHSPSRK
SNW1	S224	22.5	22.5	22.7	22.6	22.4	22.1	22.1	22.2	Male Dominant	SNW1	S224	G3V3A4;G3V4X8;Q13573	SNW domain-containing protein 1	GPPSPPAPVMHSPSR;GPPSPPAPVMHSPSRK
PPIG	S412	21	21.1	21.2	21.3	20.8	20.6	20.6	20.5	Male Dominant	PPIG	S412	A0A7I2V5Q5;A0A7I2V629;E9PG73;Q13427	Peptidyl-prolyl cis-trans isomerase G	NVSESPNRK;NVSESPNR
PGK1	S203	21.3	21.3	21.4	21.5	20.6	20.3	20.3	20.3	Male Dominant	PGK1	S203	P00558	Phosphoglycerate kinase 1	ALESPERPFLAILGGAK
WDR77	T5	23.1	23.1	23.1	23.2	22.7	22.3	22.3	22.5	Male Dominant	WDR77	T5	Q9BQA1	Methylosome protein 50	ETPPPLVPPAAR;KETPPPLVPPAAR;MRKETPPPLVPPAAR
SNIP1	S35	21.7	21.8	21.8	21.8	21.5	21.2	21.1	21.3	Male Dominant	SNIP1	S35	Q8TAD8	Smad nuclear-interacting protein 1	LSPEVAPPAHR;QERLSPEVAPPAHR
RBM17	S190	20.6	20.7	20.6	20.7	20.3	20.2	20	20.4	Male Dominant	RBM17	S190	Q5W012;Q96I25	Splicing factor 45 (Fragment);Splicing factor 45	SPTGPSNSFLANMGGTVAHK
RBM26	S127	21.8	21.9	21.8	21.8	21.6	21.5	21.4	21.5	Male Dominant	RBM26	S127	A0A087X0H9;Q5T8P6;Q5T8P6-2;Q5T8P6-3	RNA-binding protein 26;Isoform 2 of RNA-binding protein 26;Isoform 3 of RNA-binding protein 26	LNHSPPQSSSR
SRRM1	S705	26.3	26.3	26.4	26.4	26.1	26	25.9	26	Male Dominant	SRRM1	S705	A9Z1X7	Serine/arginine repetitive matrix protein 1	APQTSSSPPPVRR;APQTSSSPPPVR
PRPF4B	S294	19.2	19.1	19.2	19.2	18.3	18.1	18.2	18	Male Dominant	PRPF4B	S294	Q13523	Serine/threonine-protein kinase PRP4 homolog	SRSPVDLR
SNW1	S224	18.6	18.7	18.6	18.6	18	17.7	17.8	17.1	Male Dominant	SNW1	S224	G3V3A4;G3V4X8;Q13573	SNW domain-containing protein 1	GPPSPPAPVMHSPSR
SEC16A	S1356	18.7	18.7	18.2	18	17.3	17.2	16.1	16.5	Male Dominant	SEC16A	S1356	O15027	Protein transport protein Sec16A	SLHSAHSLASR
SEC16A	S1359	17.8	17.8	17.4	17.2	16.4	16.3	15.4	15.5	Male Dominant	SEC16A	S1359	O15027	Protein transport protein Sec16A	SLHSAHSLASR
LARP1	S521	21.1	21.1	20.7	20.8	20.1	20.1	19.5	20	Male Dominant	LARP1	S521	Q6PKG0	La-related protein 1	ETESAPGSPR
SNX1	S72	15.8	15.7	15.4	15.4	15.3	15.3	14.7	15	Male Dominant	SNX1	S72	Q13596	Sorting nexin-1	ITTSLLPINNGSK
FOXO3	S12	16.3	16.5	15.7	16	15.5	15.3	14.6	14.8	Male Dominant	FOXO3	S12	O43524	Forkhead box protein O3	AEAPASPAPLSPLEVELDPEFEPQSRPR
BTF3L4	S109	15.9	15.7	15.3	15.8	14.7	14.3	14	14.4	Male Dominant	BTF3L4	S109	E9PL10;Q96K17;Q96K17-2	Transcription factor BTF3;Transcription factor BTF3 homolog 4;Isoform 2 of Transcription factor BTF3 homolog 4	PITEMLPGILSQLGADSLTSLR
FOXO3	S284	17.3	16.7	16.9	17.1	16.1	15.9	14.3	15	Male Dominant	FOXO3	S284	O43524	Forkhead box protein O3	AALQTAPESADDSPSQLSK
SRRM2	S248	16.3	16.3	16	16.2	15.4	14.7	14.4	14.3	Male Dominant	SRRM2	S248	Q9UQ35	Serine/arginine repetitive matrix protein 2	SRSTTPAPK
SRRM2	S2067	21.9	22	22.1	22.1	20.9	20.7	20.4	19.8	Male Dominant	SRRM2	S2067	Q9UQ35	Serine/arginine repetitive matrix protein 2	SLTRSPPAIR
SRRM2	S2071	20.8	20.9	21	20.9	20	19.7	19.3	19.1	Male Dominant	SRRM2	S2071	Q9UQ35	Serine/arginine repetitive matrix protein 2	SLTRSPPAIR
KMT2A	S1858	18	17.9	18.1	18	17.4	17.4	16.7	17.2	Male Dominant	KMT2A	S1858	Q03164;Q03164-2;Q03164-3	Histone-lysine N-methyltransferase 2A;Isoform 2 of Histone-lysine N-methyltransferase 2A;Isoform 3 of Histone-lysine N-methyltransferase 2A	SREDSPELNPPPGIEDNR
SRSF7	S171	16.6	16.6	16.7	16.7	16	15.4	14.6	15.4	Male Dominant	SRSF7	S171	Q16629;Q16629-4	Serine/arginine-rich splicing factor 7;Isoform 4 of Serine/arginine-rich splicing factor 7	SRSASLR
SRSF7	S173	16.6	16.6	16.7	16.7	16	15.4	14.6	15.4	Male Dominant	SRSF7	S173	Q16629;Q16629-4	Serine/arginine-rich splicing factor 7;Isoform 4 of Serine/arginine-rich splicing factor 7	SRSASLR
KDM5A	S1488	16	16	15.8	15.8	14.7	14.7	14.2	14.8	Male Dominant	KDM5A	S1488	P29375	Lysine-specific demethylase 5A	FLHIMEDDSMEEK
AUTS2	S71	17.2	17.1	17.1	17.2	16.3	16.4	15.8	16.1	Male Dominant	AUTS2	S71	A0A087WVB5;A0A2R8Y8C6;Q75MD7;Q8WXX7;Q8WXX7-2	Autism susceptibility gene 2 protein;Autism susceptibility gene 2 protein (Fragment);Isoform 2 of Autism susceptibility gene 2 protein	APSPDPDLVQR
SSBP3	T360	17.1	17.3	17.3	17.4	16.7	16.7	16.3	16.6	Male Dominant	SSBP3	T360	Q9BWW4;Q9BWW4-2;Q9BWW4-3	Single-stranded DNA-binding protein 3;Isoform 2 of Single-stranded DNA-binding protein 3;Isoform 3 of Single-stranded DNA-binding protein 3	NSPNNISGISNPPGTPR
SON	S2011	14.7	14.6	14.4	14.8	14.2	14	13.9	14	Male Dominant	SON	S2011	P18583;P18583-5;P18583-7;P18583-9	Protein SON;Isoform D of Protein SON;Isoform G of Protein SON;Isoform I of Protein SON	SFSISPVR
SON	S2013	16.3	16.5	16.3	16.5	15.7	15.6	15.3	15.5	Male Dominant	SON	S2013	P18583;P18583-5;P18583-7;P18583-9	Protein SON;Isoform D of Protein SON;Isoform G of Protein SON;Isoform I of Protein SON	SFSISPVR
SON	S2009	15.7	15.9	15.7	15.9	15.1	14.9	14.7	14.9	Male Dominant	SON	S2009	P18583;P18583-5;P18583-7;P18583-9	Protein SON;Isoform D of Protein SON;Isoform G of Protein SON;Isoform I of Protein SON	SFSISPVR
FOXK1	S416	21.8	21.2	21.7	22.1	20.6	20.5	20.2	20.6	Male Dominant	FOXK1	S416	P85037	Forkhead box protein K1	SAPASPTHPGLMSPR
APC	S2459	17.4	16.4	16.4	16.8	15.3	15.8	14.5	16	Male Dominant	APC	S2459	P25054;P25054-2;P25054-3	Adenomatous polyposis coli protein;Isoform 2 of Adenomatous polyposis coli protein;Isoform 1B of Adenomatous polyposis coli protein	KLEESASFESLSPSSR
THOC2	Y1439	16.5	16.9	16.9	16.7	16.1	15.7	15.9	16.5	Male Dominant	THOC2	Y1439	Q8NI27	THO complex subunit 2	LYINHTPPPLSK
NASP	T390	15.1	15	15.5	15.6	14.4	13.3	13.6	13.9	Male Dominant	NASP	T390	P49321	Nuclear autoantigenic sperm protein	DGAVNGPSVVGDQTPIEPQTSIER
NUMA1	S1977	13.3	13.9	13.8	13.6	13.1	12.4	11.9	12.8	Male Dominant	NUMA1	S1977	Q14980-2	Isoform 2 of Nuclear mitotic apparatus protein 1	RVSLEPHQGPGTPESK
GYS1	S657	14.1	13.8	12.4	13.2	11.7	10.2	9.86	11.8	Male Dominant	GYS1	S657	P13807	Glycogen [starch] synthase, muscle	HSSPHQSEDEEDPR
GYS1	S652	14.1	13.8	12.4	13.2	11.7	10.2	9.86	11.8	Male Dominant	GYS1	S652	P13807	Glycogen [starch] synthase, muscle	HSSPHQSEDEEDPR
GYS1	S653	14.1	13.8	12.4	13.2	11.7	10.2	9.86	11.8	Male Dominant	GYS1	S653	P13807	Glycogen [starch] synthase, muscle	HSSPHQSEDEEDPR
SUSD5	S105	18.3	18	16	16.1	14.1	13.7	14.6	14.8	Male Dominant	SUSD5	S105	O60279	Sushi domain-containing protein 5	GSGEQQIMR
TBC1D4	S688	19.1	19.7	17.8	18.3	16.7	16.4	15.8	16.7	Male Dominant	TBC1D4	S688	O60343-2	Isoform 2 of TBC1 domain family member 4	TSSTCSNESLSVGGTSVTPR
BCOR	S1127	17.6	16.4	16.5	16.7	15.6	15.8	15.8	15.1	Male Dominant	BCOR	S1127	H7BYY2;H7BZ37;H7C231;H7C2V9;Q6W2J9;Q6W2J9-2;Q6W2J9-4	BCL-6 corepressor (Fragment);BCL-6 corepressor;Isoform 2 of BCL-6 corepressor;Isoform 4 of BCL-6 corepressor	QPVSEPPADQVASDMPHSPTLR
THRAP3	S379	20.6	20.3	20.5	20.4	20	20	20	19.9	Male Dominant	THRAP3	S379	Q9Y2W1	Thyroid hormone receptor-associated protein 3	GSFSDTGLGDGK
BCLAF1	S222	16.9	16.5	16.7	16.7	16.1	16.2	15.5	15.7	Male Dominant	BCLAF1	S222	Q9NYF8;Q9NYF8-2	Bcl-2-associated transcription factor 1;Isoform 2 of Bcl-2-associated transcription factor 1	SSATSGDIWPGLSAYDNSPR
CHD4	S1595	16.5	16.4	16.6	16.2	15.9	15.9	15.7	15.5	Male Dominant	CHD4	S1595	A0A0C4DGG9;A0A2R8Y212;A0A2R8Y425;A0A2R8Y521;A0A2R8Y5J0;A0A2R8YFK9;A0A2U3TZM0;F5GWX5;Q14839;Q14839-2	DNA helicase;DNA helicase (Fragment);Chromodomain-helicase-DNA-binding protein 4;Isoform 2 of Chromodomain-helicase-DNA-binding protein 4	IEENSLKEEESIEGEK
TP53BP1	S222	17.2	17	17.4	17.1	16.7	16.8	16.7	16.3	Male Dominant	TP53BP1	S222	Q12888;Q12888-2;Q12888-3	TP53-binding protein 1;Isoform 2 of TP53-binding protein 1;Isoform 3 of TP53-binding protein 1	HEEQSNEDIPIAEQSSK
SRRM2	S1581	16.8	16.3	16.4	16.4	14.9	15.1	14.4	14.4	Male Dominant	SRRM2	S1581	Q9UQ35	Serine/arginine repetitive matrix protein 2	SGSSPEVDSK
PHRF1	S1031	16.3	16.1	16.4	16.3	15.7	15.9	15.3	15.3	Male Dominant	PHRF1	S1031	A0A0J9YWD5;A0A0J9YX88;A0A0J9YYB5;B7ZM65;E9PJ24;F8WEF5;Q9P1Y6;Q9P1Y6-2;Q9P1Y6-3	PHD and RING finger domain-containing protein 1;Isoform 2 of PHD and RING finger domain-containing protein 1;Isoform 3 of PHD and RING finger domain-containing protein 1	SASPSVGEERPR
ZCCHC8	T479	18.4	18.2	18.4	18.2	17.9	17.9	17.7	17.7	Male Dominant	ZCCHC8	T479	Q6NZY4;Q6NZY4-2	Zinc finger CCHC domain-containing protein 8;Isoform 2 of Zinc finger CCHC domain-containing protein 8	GTPPPVFTPPLPK
ZCCHC8	T492	18.5	18.4	18.5	18.3	17.8	17.8	17.6	17.3	Male Dominant	ZCCHC8	T492	Q6NZY4;Q6NZY4-2	Zinc finger CCHC domain-containing protein 8;Isoform 2 of Zinc finger CCHC domain-containing protein 8	GTPPLTPSDSPQTR
GZF1	S613	16.5	16.4	16.5	16.3	16.1	16.1	15.9	15.9	Male Dominant	GZF1	S613	Q9H116	GDNF-inducible zinc finger protein 1	SFLVIVDGSPK
SRRM1	S763	14.7	14.5	14.6	14.8	14.2	13.6	13.8	13.5	Male Dominant	SRRM1	S763	A9Z1X7	Serine/arginine repetitive matrix protein 1	SVSGSPEPAAK
ALKBH5	S64	17.9	17.7	17.8	17.9	17.4	17.3	17.2	17.1	Male Dominant	ALKBH5	S64	Q6P6C2;Q6P6C2-3	RNA demethylase ALKBH5;Isoform 3 of RNA demethylase ALKBH5	YQEDSDPERSDYEEQQLQK;YQEDSDPER
ARHGAP21	S1621	15.5	15.2	15.1	15.1	14.8	14.2	14.3	14.2	Male Dominant	ARHGAP21	S1621	A0A7P0TAS2;Q5T5U3	Rho GTPase-activating protein 21	LSPEVQSVAESK
CLK2	S97	16.8	16.6	16.6	16.7	16.4	16.1	16	16.1	Male Dominant	CLK2	S97	B1AVT0;P49760;P49760-3	Dual-specificity protein kinase CLK2;Dual specificity protein kinase CLK2;Isoform 3 of Dual specificity protein kinase CLK2	DRGDAYYDTDYRHSYEYQR
SYN3	S227	15.1	14.8	14.8	15	13.7	13.6	13.1	13.3	Male Dominant	SYN3	S227	A0A0A0MR68;O14994	Synapsin-3	SPGSPQLSR
PRPSAP2	S198	16.5	16.3	16.4	16.4	15.8	15.7	15.2	15.2	Male Dominant	PRPSAP2	S198	O60256	Phosphoribosyl pyrophosphate synthase-associated protein 2	AQSFAER
CDK12	S303	16.6	16.3	16.4	16.4	15.9	15.8	15.3	15.2	Male Dominant	CDK12	S303	Q9NYV4	Cyclin-dependent kinase 12	SVSPYSR
CHD2	S1373	13.6	13.4	13.5	13.5	12.8	12.9	12.5	12.6	Male Dominant	CHD2	S1373	O14647	Chromodomain-helicase-DNA-binding protein 2	HSDNPSEEGEVK
GTF3C3	S43	19.1	18.9	19.1	19.2	18.6	18.5	18.4	18.4	Male Dominant	GTF3C3	S43	A0A494C1S7;Q9Y5Q9	General transcription factor 3C polypeptide 3	GKLSAEENPDDSEVPSSSGINSTK
SCAF1	S738	15	14.8	15.4	15.3	14.4	13.9	13.7	13.7	Male Dominant	SCAF1	S738	Q9H7N4	Splicing factor, arginine/serine-rich 19	EVLYDSEGLSGEER;REVLYDSEGLSGEER
HOMEZ	T326	16.6	16.6	16.7	16.5	16	16	15.5	15.7	Male Dominant	HOMEZ	T326	A0A669KB72;Q8IX15;Q8IX15-3;U3KPW8	Homeobox and leucine zipper protein Homez;Isoform 2 of Homeobox and leucine zipper protein Homez;Homeobox and leucine zipper protein Homez (Fragment)	DNAVPGAPSFQDPAIPTPPPSTR
SRRM1	S592	19.2	19.4	19.4	19.6	18.1	18.1	17.7	17.9	Male Dominant	SRRM1	S592	A9Z1X7	Serine/arginine repetitive matrix protein 1	TPSPPPR
PHRF1	S1094	15.2	15.2	15.3	15.5	14.5	14.8	14.5	14.3	Male Dominant	PHRF1	S1094	A0A0J9YWD5;A0A0J9YX88;A0A0J9YYB5;B7ZM65;E9PJ24;F8WEF5;Q9P1Y6;Q9P1Y6-2;Q9P1Y6-3	PHD and RING finger domain-containing protein 1;Isoform 2 of PHD and RING finger domain-containing protein 1;Isoform 3 of PHD and RING finger domain-containing protein 1	SGSPGSSSYEHYESR
RSBN1	S33	15.7	15.6	15.8	16	15.1	15	14.9	14.9	Male Dominant	RSBN1	S33	A0A087WWP8;A0A0C4DH79;Q5VWQ0;Q5VWQ0-4	Lysine-specific demethylase 9;Isoform 4 of Lysine-specific demethylase 9	EKPHAGVSPR;PHAGVSPR
PML	S527	20.3	20.5	20.6	20.5	19.7	19.5	19.5	19.4	Male Dominant	PML	S527	P29590;P29590-11	Protein PML;Isoform PML-11 of Protein PML	AVSPPHLDGPPSPR
ENO2	S263	17	16.7	16.4	17.1	15	14.7	14.7	14.9	Male Dominant	ENO2	S263	P09104	Gamma-enolase	YDLDFKSPTDPSR
UHRF1BP1	T1101	15.4	15.2	15.8	15.4	13.9	13.7	13.9	13.4	Male Dominant	UHRF1BP1	T1101	H7C1J4;Q6BDS2	Chromosome 6 open reading frame 107, isoform CRA_b;UHRF1-binding protein 1	TVSQQSFDGVSLDSSGPEDR
USP36	S614	17.3	17.1	17.1	17	16.2	16.3	15.7	16.2	Male Dominant	USP36	S614	A0A075B784;Q9P275	Ubiquitin carboxyl-terminal hydrolase;Ubiquitin carboxyl-terminal hydrolase 36	GSSSSSPEHSASSDSTK;RGSSSSSPEHSASSDSTK
SRRM2	S1727	16.8	16.5	16.2	16.9	15.1	14.9	14.7	15.1	Male Dominant	SRRM2	S1727	Q9UQ35	Serine/arginine repetitive matrix protein 2	SPSVSSPEPAEK
SON	S1952	18.2	17.7	17.3	17.6	16	16.3	15.7	15.5	Male Dominant	SON	S1952	P18583;P18583-5;P18583-7;P18583-9	Protein SON;Isoform D of Protein SON;Isoform G of Protein SON;Isoform I of Protein SON	SFSISPSR
MAP7D1	T97	19.4	19.4	19.2	19.3	19	18.9	18.9	19	Male Dominant	MAP7D1	T97	Q3KQU3;Q3KQU3-4	MAP7 domain-containing protein 1;Isoform 4 of MAP7 domain-containing protein 1	GPTPPAMGPR;SRGPTPPAMGPR
HEXIM2	S39	12.6	12.8	12.9	12.6	11.3	11.9	11.7	11.5	Male Dominant	HEXIM2	S39	Q96MH2	Protein HEXIM2	HDSGGSLPLTPR
HNRNPC	S108	18.8	18.5	18.6	18.6	17.6	17.4	17.3	17.6	Male Dominant	HNRNPC	S108	B4DY08	Heterogeneous nuclear ribonucleoproteins C1/C2	SAAEMYGSSFDLDYDFQR
TSHZ3	S672	17	16.2	17.4	17.2	15.9	15.9	14.5	15	Male Dominant	TSHZ3	S672	Q63HK5	Teashirt homolog 3	SQENSPSPPR
MLEC	Y239	16.2	15.9	16.5	16.5	14.8	15	14.1	14.4	Male Dominant	MLEC	Y239	Q14165	Malectin	KEEEEEEEEYDEGSNLK
MIA3	S686	14.3	14.1	14.3	14.5	12.8	13.1	12.6	12.8	Male Dominant	MIA3	S686	Q5JRA6	Transport and Golgi organization protein 1 homolog	EDSLDEEFFHHK
TASOR2	S1240	14.8	14.7	14.9	15.1	14.5	14.3	14	14.4	Male Dominant	TASOR2	S1240	A0A2R8YH03;Q5VWN6	Protein TASOR 2	TGTLQDLIQHGSPINNECHPSLER
BUD13	S201	16.8	16.8	17.4	17.1	16	15.9	15.1	15.5	Male Dominant	BUD13	S201	Q9BRD0	BUD13 homolog	HDSPDPSPPR
CLASP2	556	15.6	15.3	15.4	15.6	15	14.9	14.4	14.6	Male Dominant	CLASP2	556	E3W994;J3KR49;O75122	CLIP-associating protein 2	PSVSQGCSR
SRSF7	S192	20.1	20.2	20.2	20.1	19.1	19.2	19.4	18.9	Male Dominant	SRSF7	S192	Q16629;Q16629-4	Serine/arginine-rich splicing factor 7;Isoform 4 of Serine/arginine-rich splicing factor 7	YFQSPSR
TRA2A	T88	17.8	17.5	17.6	17.6	17	16.9	17	17	Male Dominant	TRA2A	T88	Q13595	Transformer-2 protein homolog alpha	SYTPEYR
SRRM1	S569	21.4	21.1	21.4	21.2	19.9	20	19.7	19.6	Male Dominant	SRRM1	S569	A9Z1X7	Serine/arginine repetitive matrix protein 1	RSPSPAPPPR;SPSPAPPPR
SON	S2013	19.6	19.5	19.4	19.4	17.8	17.9	16.9	16.9	Male Dominant	SON	S2013	P18583;P18583-5;P18583-7;P18583-9	Protein SON;Isoform D of Protein SON;Isoform G of Protein SON;Isoform I of Protein SON	SFSISPVR
SRRM1	S765	18.8	18.7	18.7	18.9	17.7	17.7	17.6	17.4	Male Dominant	SRRM1	S765	A9Z1X7	Serine/arginine repetitive matrix protein 1	SVSGSPEPAAK
TRA2B	S266	19.3	19	19.1	19.2	17.9	17.8	17.5	17.6	Male Dominant	TRA2B	S266	P62995	Transformer-2 protein homolog beta	RSPSPYYSR;SPSPYYSR
SRRM2	S954	19.2	19.3	19.3	19.3	18.2	18	18.3	17.8	Male Dominant	SRRM2	S954	Q9UQ35	Serine/arginine repetitive matrix protein 2	SVSPCSNVESR
SRRM1	S386	17.4	17.2	17.2	17.2	15.6	15.4	15	15.2	Male Dominant	SRRM1	S386	A9Z1X7	Serine/arginine repetitive matrix protein 1	LSPSASPPR;RLSPSASPPR
SRRM1	S749	20.3	20	20	20.3	17.9	17.7	17.2	17.5	Male Dominant	SRRM1	S749	A9Z1X7	Serine/arginine repetitive matrix protein 1	AASPSPQSVR
SRRM1	S388	20.3	20.2	20.1	20.3	18.6	18.7	18	18.1	Male Dominant	SRRM1	S388	A9Z1X7	Serine/arginine repetitive matrix protein 1	LSPSASPPR
BUD13	S139	15.8	15.7	16	15.8	14.4	14.6	14.1	14.2	Male Dominant	BUD13	S139	Q9BRD0	BUD13 homolog	HGTPDPSPR
BUD13	S163	16.5	16.7	16.8	16.8	15.4	15.5	14.9	15.1	Male Dominant	BUD13	S163	Q9BRD0	BUD13 homolog	HDTPDPSPLR
SCAF1	S453	18.8	19.1	19.1	18.8	18.6	18.5	18.1	18.2	Male Dominant	SCAF1	S453	Q9H7N4	Splicing factor, arginine/serine-rich 19	APEGDDFLSLHAESDGEGALQVDLGEPAPAPPAADSR
PHC2	Y599	19.1	19.8	18.9	18.9	18	17.1	17	17.6	Male Dominant	PHC2	Y599	A0A0A0MSI2;B3KPJ4;Q8IXK0;Q8IXK0-2;Q8IXK0-3;Q8IXK0-4;Q8IXK0-5	Polyhomeotic-like protein 2;Isoform 2 of Polyhomeotic-like protein 2;Isoform 3 of Polyhomeotic-like protein 2;Isoform 4 of Polyhomeotic-like protein 2;Isoform 5 of Polyhomeotic-like protein 2	LPQQDHTTTTDSEMEEPYLQESK
PHC2	T588	18.3	19.3	18.2	18.8	17.7	16.8	16.6	17	Male Dominant	PHC2	T588	A0A0A0MSI2;B3KPJ4;Q8IXK0;Q8IXK0-2;Q8IXK0-3;Q8IXK0-4;Q8IXK0-5	Polyhomeotic-like protein 2;Isoform 2 of Polyhomeotic-like protein 2;Isoform 3 of Polyhomeotic-like protein 2;Isoform 4 of Polyhomeotic-like protein 2;Isoform 5 of Polyhomeotic-like protein 2	LPQQDHTTTTDSEMEEPYLQESK
ARID1B	S1638	17.8	17.7	18	18	17.1	16.4	16.8	17.1	Male Dominant	ARID1B	S1638	A0A3F2YNW7;A0A6Q8NVI4;Q8NFD5;Q8NFD5-2;Q8NFD5-3	AT-rich interactive domain-containing protein 1B;Isoform 2 of AT-rich interactive domain-containing protein 1B;Isoform 3 of AT-rich interactive domain-containing protein 1B	APSPASFQR
ZNF777	S7	16.2	16.1	16.3	16.4	15.6	15.6	15.3	15.2	Male Dominant	ZNF777	S7	Q9ULD5	Zinc finger protein 777	SSPLSFPSVPQEETLR
CROCC	S512	15.2	15.4	15.1	15.4	14.8	14.1	14.2	14.6	Male Dominant	CROCC	S512	Q5TZA2	Rootletin	GPSPACSDSSTLALIHSALHK;RGPSPACSDSSTLALIHSALHK
SMARCC2	S304	18.1	18	18	18.2	17.5	17.1	17.2	17.3	Male Dominant	SMARCC2	S304	Q8TAQ2	SWI/SNF complex subunit SMARCC2	KRSPSPSPTPEAK;RSPSPSPTPEAK;SPSPSPTPEAK
TRPS1	S584	16.8	16.8	17	17	16.5	16.2	16	16.4	Male Dominant	TRPS1	S584	E5RFF3;Q9UHF7;Q9UHF7-2;Q9UHF7-3	Zinc finger transcription factor Trps1;Isoform 2 of Zinc finger transcription factor Trps1;Isoform 3 of Zinc finger transcription factor Trps1	TLRDSPNVEAAHLAR
ZMYM3	S214	22.4	22.3	22.4	22.5	21.9	21.6	21.4	21.7	Male Dominant	ZMYM3	S214	A6NHB5;A6NHN7;Q14202;Q14202-2	Zinc finger MYM-type protein 3;Isoform 2 of Zinc finger MYM-type protein 3	PGGSSPPAHPSLPGDGLTAK
ADNP	S781	17.7	17.7	17.8	17.7	17	16.8	16.7	16.9	Male Dominant	ADNP	S781	A0A669KBJ7;Q9H2P0	Activity-dependent neuroprotector homeobox protein	LNQSPSLAPVK
SAP130	S416	19.7	19.8	19.9	19.9	19.6	19.5	19.2	19.2	Male Dominant	SAP130	S416	A0A2R8YDB8;H7BXF5;Q9H0E3-3	Histone deacetylase complex subunit SAP130;Isoform 3 of Histone deacetylase complex subunit SAP130	VVPQQITHTSPR
CNPY2	205	14.4	14.2	14.1	14.6	13.2	13.6	13	12.8	Male Dominant	CNPY2	205	Q9Y2B0	Protein canopy homolog 2	RTDLCDHALHISHDEL
CHD4	S1556	12.8	13.1	12.8	13.3	12.2	11.6	11.2	11.5	Male Dominant	CHD4	S1556	A0A0C4DGG9;A0A2R8Y212;A0A2R8Y425;A0A2R8Y521;A0A2R8Y5J0;A0A2R8YFK9;A0A2U3TZM0;F5GWX5;Q14839;Q14839-2	DNA helicase;DNA helicase (Fragment);Chromodomain-helicase-DNA-binding protein 4;Isoform 2 of Chromodomain-helicase-DNA-binding protein 4	KMSQPGSPSPK
HSP90B1	T44	19.2	19.1	19.1	19.2	18.3	17.9	16.6	17	Male Dominant	HSP90B1	T44	A0A7P0TAT8;H0YIV0;P14625	Endoplasmin	EGSRTDDEVVQREEEAIQLDGLNASQIR;EGSRTDDEVVQR
SMARCC1	S330	18.8	18.8	18.4	19.5	18.4	17.5	17.5	17.4	Male Dominant	SMARCC1	S330	Q92922	SWI/SNF complex subunit SMARCC1	HSPSPPPPTPTESR;KHSPSPPPPTPTESR
BCLAF1	S290	20.6	20.5	20.7	20.7	20.4	20	20.1	19.9	Male Dominant	BCLAF1	S290	Q9NYF8;Q9NYF8-2	Bcl-2-associated transcription factor 1;Isoform 2 of Bcl-2-associated transcription factor 1	YSPSQNSPIHHIPSR
SPEN	S2481	16.2	16.2	16.3	16.3	16.1	16	15.5	15.8	Male Dominant	SPEN	S2481	Q96T58	Msx2-interacting protein	LSPPVASGGIPHQSPPTK
MDC1	S376	18.9	18.8	19.2	19.1	18.3	18	17.7	17.8	Male Dominant	MDC1	S376	Q14676;Q14676-3	Mediator of DNA damage checkpoint protein 1;Isoform 3 of Mediator of DNA damage checkpoint protein 1	GPGAPGLAHLQESQAGSDTDVEEGK
NASP	T464	17.1	16.8	17.2	17.3	16.6	16.2	15.9	16.3	Male Dominant	NASP	T464	P49321	Nuclear autoantigenic sperm protein	VQIAANEETQEREEQMK
KMT2E	S1359	18.6	18.5	18.8	18.8	18.1	18.3	18.1	18	Male Dominant	KMT2E	S1359	Q8IZD2;Q8IZD2-2;Q8IZD2-5;Q8IZD2-7	Inactive histone-lysine N-methyltransferase 2E;Isoform 2 of Inactive histone-lysine N-methyltransferase 2E;Isoform 5 of Inactive histone-lysine N-methyltransferase 2E;Isoform 7 of Inactive histone-lysine N-methyltransferase 2E	PGSPGSVIPAQAHGK
MDN1	S4538	16.2	16	16.1	16.5	15.8	15.7	15.6	15.5	Male Dominant	MDN1	S4538	Q9NU22	Midasin	AEENTDQASPQEDYAGFER
SP2	T48	14.8	14.9	15.2	14.8	14	14	14.1	13.7	Male Dominant	SP2	T48	A0A1B0GVH1;Q02086;Q02086-2;Q9BRW5	Transcription factor Sp2 (Fragment);Transcription factor Sp2;Isoform 2 of Transcription factor Sp2;SP2 protein	IGPPAVEAAVTPPAPPQPTPR
BRF1	S553	19.4	19.4	19.6	19.3	18.8	18.6	18.7	18.6	Male Dominant	BRF1	S553	Q92994;Q92994-3;Q92994-5;Q92994-7;Q92994-8;Q92994-9	Transcription factor IIIB 90 kDa subunit;Isoform 3 of Transcription factor IIIB 90 kDa subunit;Isoform 5 of Transcription factor IIIB 90 kDa subunit;Isoform 7 of Transcription factor IIIB 90 kDa subunit;Isoform 8 of Transcription factor IIIB 90 kDa subuni	GLSSAGGGSPHREDAQPEHSASAR;GLSSAGGGSPHR
BRD4	S1083	17.2	16.7	17.4	17.3	16.3	15.6	15.3	15.4	Male Dominant	BRD4	S1083	O60885	Bromodomain-containing protein 4	EAPSPLMIHSPQMSQFQSLTHQSPPQQNVQPK
BCLAF1	S658	24.5	24.5	24.7	24.5	24.2	24.1	24	23.9	Male Dominant	BCLAF1	S658	Q9NYF8;Q9NYF8-2	Bcl-2-associated transcription factor 1;Isoform 2 of Bcl-2-associated transcription factor 1	IDISPSTLRK;IDISPSTLR;RIDISPSTLR
WWP2	S211	20.7	20.5	20.5	20.3	20.2	19.9	19.9	19.8	Male Dominant	WWP2	S211	O00308;O00308-2;O00308-4	NEDD4-like E3 ubiquitin-protein ligase WWP2;Isoform 2 of NEDD4-like E3 ubiquitin-protein ligase WWP2;Isoform 4 of NEDD4-like E3 ubiquitin-protein ligase WWP2	HSGASARTTPATGEQSPGAR;TTPATGEQSPGAR
RNPS1	S155	13.8	13.9	13.9	14.1	13.5	13	13	13	Male Dominant	RNPS1	S155	H3BMM9;H3BMS0;H3BTC0;Q15287;Q15287-2;Q15287-3	RNA-binding protein with serine-rich domain 1 (Fragment);RNA-binding protein with serine-rich domain 1;Isoform 2 of RNA-binding protein with serine-rich domain 1;Isoform 3 of RNA-binding protein with serine-rich domain 1	SPSPKPTK
SRRM1	S426	22.2	22.1	22.2	22.3	21.4	21.6	21.4	21.4	Male Dominant	SRRM1	S426	A9Z1X7	Serine/arginine repetitive matrix protein 1	VSVSPGR
SRRM1	S421	22.8	22.5	22.9	22.9	22.1	22.2	22	22	Male Dominant	SRRM1	S421	A9Z1X7	Serine/arginine repetitive matrix protein 1	SRVSVSPGR
SRRM1	S426	23.6	23.6	23.8	23.8	23.2	23.3	23	23.1	Male Dominant	SRRM1	S426	A9Z1X7	Serine/arginine repetitive matrix protein 1	SRVSVSPGR;VSVSPGR
ZNF768	S108	17.2	17.1	17.5	17.6	16.9	17	16.9	16.9	Male Dominant	ZNF768	S108	H3BS42;Q9H5H4	Zinc finger protein 768	SPGYESESSR
THRAP3	S682	25	25.2	25.3	25.3	24.9	24.9	24.9	24.7	Male Dominant	THRAP3	S682	Q9Y2W1	Thyroid hormone receptor-associated protein 3	IDISPSTFR;RIDISPSTFR
PDS5A	S1305	18.1	18.1	18.3	18.2	18	18	17.8	17.6	Male Dominant	PDS5A	S1305	Q29RF7	Sister chromatid cohesion protein PDS5 homolog A	AAVGQESPGGLEAGNAK
BCLAF1	S512	24.4	24.5	24.7	24.6	24.1	24	24	23.7	Male Dominant	BCLAF1	S512	Q9NYF8;Q9NYF8-2	Bcl-2-associated transcription factor 1;Isoform 2 of Bcl-2-associated transcription factor 1	DLFDYSPPLHK;LKDLFDYSPPLHK
BCLAF1	S177	23.4	23.4	23.5	23.5	23.1	23.1	23	23	Male Dominant	BCLAF1	S177	Q9NYF8;Q9NYF8-2	Bcl-2-associated transcription factor 1;Isoform 2 of Bcl-2-associated transcription factor 1	AEGEPQEESPLK;KAEGEPQEESPLK
CCDC85C	S213	19.2	19.1	18.9	18.4	17.6	18.2	17.7	18.1	Male Dominant	CCDC85C	S213	A6NKD9	Coiled-coil domain-containing protein 85C	DVGDGSSTSSAGSGGSPDHHHHVPPPLLPPGPHK
DNLZ	T156	14.5	14.4	14.5	13.9	13.7	13.8	13.6	13.5	Male Dominant	DNLZ	T156	Q5SXM8	DNL-type zinc finger protein	VAGEGALELVLEAAGAPTSTAAPEAGEDEGPPSPGK
VIRMA	S222	16.6	16.6	16.9	16.5	16.2	16.2	16	15.7	Male Dominant	VIRMA	S222	Q69YN4;Q69YN4-3	Protein virilizer homolog;Isoform 3 of Protein virilizer homolog	EEDAPHREDYFEPISPDR
SETD5	T493	17.8	17.7	17.9	17.5	16.9	17	16.6	16.8	Male Dominant	SETD5	T493	E7EWN3;Q9C0A6;Q9C0A6-2;Q9C0A6-3	Histone-lysine N-methyltransferase SETD5;Isoform 2 of Histone-lysine N-methyltransferase SETD5;Isoform 3 of Histone-lysine N-methyltransferase SETD5	VTVSSDHEEVDNPEEKPEEEK
TTC28	S47	15.2	15	15.1	15	14.1	14.5	14.2	14.1	Male Dominant	TTC28	S47	Q96AY4	Tetratricopeptide repeat protein 28	SPDGPVLSK
SRP72	T624	15.5	15.7	14.8	15.3	13.6	14.3	13.9	13.6	Male Dominant	SRP72	T624	O76094	Signal recognition particle subunit SRP72	TVSSPPTSPR
WNK3	S886	16.6	15.5	16.8	16.1	14.8	15.8	14.5	15.1	Male Dominant	WNK3	S886	A0A087WYK2;Q9BYP7;Q9BYP7-2;Q9BYP7-3;Q9BYP7-4	Non-specific serine/threonine protein kinase;Serine/threonine-protein kinase WNK3;Isoform 2 of Serine/threonine-protein kinase WNK3;Isoform 3 of Serine/threonine-protein kinase WNK3;Isoform 4 of Serine/threonine-protein kinase WNK3	ETQSPPSLQHSMSAVPGR
PCYT1A	T325	19.8	19.1	19.6	19.3	18.8	19.1	17.9	18.9	Male Dominant	PCYT1A	T325	P49585	Choline-phosphate cytidylyltransferase A	QSPSSSPTR
ARHGAP23	S351	14.9	13.6	14	13.7	12.6	13.3	13.1	13.6	Male Dominant	ARHGAP23	S351	Q9P227	Rho GTPase-activating protein 23	ARSDDYLSR
MSH6	S41	17.8	17.6	18	17.4	15.9	16.9	17.3	16.8	Male Dominant	MSH6	S41	P52701	DNA mismatch repair protein Msh6	AAAAPGASPSPGGDAAWSEAGPGPR
GTF3C1	S1856	19.9	19.9	19.9	19.6	19.1	19.3	19.3	19.1	Male Dominant	GTF3C1	S1856	Q12789;Q12789-3	General transcription factor 3C polypeptide 1;Isoform 2 of General transcription factor 3C polypeptide 1	EDPQARPLEGSSSEDSPPEGQAPPSHSPR;PLEGSSSEDSPPEGQAPPSHSPR
PRKDC	T1006	14.2	14.6	14.7	15	13	13.5	12.1	13.3	Male Dominant	PRKDC	T1006	P78527	DNA-dependent protein kinase catalytic subunit	KFESQDTVALLEAILDGIVDPVDSTLR
NOP58	S351	15.6	15.6	16.2	16.1	14.7	15.5	15	15.1	Male Dominant	NOP58	S351	Q9Y2X3	Nucleolar protein 58	YGLIYHASLVGQTSPK
SOS1	S1214	17.6	18.1	18.1	18.3	16.9	17.6	17.2	17.3	Male Dominant	SOS1	S1214	G5E9C8	Son of sevenless homolog 1	TPDVFSSSPLHLQPPPLGK
ZNF768	S52	20.6	20.9	21.4	20.7	19.8	20.1	20.3	19.5	Male Dominant	ZNF768	S52	H3BS42;Q9H5H4	Zinc finger protein 768	FEPESPGFESR
BICRA	S867	18.5	18.7	18.9	18.3	17.9	18.1	18.3	18	Male Dominant	BICRA	S867	A0A087WWH3;Q9NZM4;Q9NZM4-2	BRD4-interacting chromatin-remodeling complex-associated protein;Isoform 2 of BRD4-interacting chromatin-remodeling complex-associated protein	SPTPPPTLHLVPEPAAPPPPPPR
PPP1R3D	S78	23.7	23.6	24.1	23.4	21.8	23	23.4	22.7	Male Dominant	PPP1R3D	S78	O95685	Protein phosphatase 1 regulatory subunit 3D	SLPSSPERR;SLPSSPER
NAB1	S174	16.5	15.3	16.4	16.3	14.4	15.2	14.6	14.8	Male Dominant	NAB1	S174	B8ZZS2;Q13506;Q13506-2	NGFI-A binding protein 1 (EGR1 binding protein 1), isoform CRA_b;NGFI-A-binding protein 1;Isoform Short of NGFI-A-binding protein 1	LWQGHHATESEHSLSPADLGSPASPK
SMG9	S450	14.9	15	14.1	14.8	13.7	14.2	13.2	14	Male Dominant	SMG9	S450	Q9H0W8;Q9H0W8-2	Protein SMG9;Isoform 2 of Protein SMG9	AGPGSSPLFSLLPGYR
EMSY	S739	13.7	13.2	13.3	12.7	11.4	13	11.4	12.4	Male Dominant	EMSY	S739	E9PMC9;Q7Z589-4	BRCA2-interacting transcriptional repressor EMSY;Isoform 4 of BRCA2-interacting transcriptional repressor EMSY	HSPESPSIAVVESELVAEYITTVSHR
ZNF316	S112	17.5	17.5	17.5	17.5	16.9	17.2	16.7	16.9	Male Dominant	ZNF316	S112	A6NFI3	Zinc finger protein 316	SPVLQEK
SRRM1	S409	19	19.2	19.5	18.9	18.1	18.7	17.8	18.6	Male Dominant	SRRM1	S409	A9Z1X7	Serine/arginine repetitive matrix protein 1	TRHSPTPQQSNR
SRRM1	T411	19.2	19.4	19.7	19.1	18.3	18.9	18.1	18.8	Male Dominant	SRRM1	T411	A9Z1X7	Serine/arginine repetitive matrix protein 1	TRHSPTPQQSNR
DDI2	S105	20.4	20.5	20.5	20.4	20.1	20.1	19.9	19.9	Male Dominant	DDI2	S105	Q5TDH0;Q5TDH0-3	Protein DDI1 homolog 2;Isoform 3 of Protein DDI1 homolog 2	IDFSSIAVPGTSSPR
ACIN1	T374	17.2	17.9	18.1	17.6	17.1	17.5	16.8	16	Male Dominant	ACIN1	T374	E7EQT4;Q9UKV3;S4R3H4	Apoptotic chromatin condensation inducer in the nucleus	ASLVALPEQTASEEETPPPLLTK
PPP1R7	S37	14	13.8	14.2	13.7	13.4	13.7	13.1	12.9	Male Dominant	PPP1R7	S37	Q15435	Protein phosphatase 1 regulatory subunit 7	HSSGIVADLSEQSLK
CDK11B	S47	18.7	18.6	18.7	18.3	18.1	18.5	17.9	18	Male Dominant	CDK11B	S47	A0A0D9SEI3;A0A0D9SEN2;A0A0D9SER5;P21127;P21127-2;P21127-3;P21127-6;P21127-8;P21127-9	Cyclin-dependent kinase 11B;Isoform SV1 of Cyclin-dependent kinase 11B;Isoform 2 of Cyclin-dependent kinase 11B;Isoform SV5 of Cyclin-dependent kinase 11B;Isoform 8 of Cyclin-dependent kinase 11B;Isoform SV10 of Cyclin-dependent kinase 11B	RDSLEEGELRDHR;RDSLEEGELR
BABAM1	S8	21.4	21.7	21.7	20.7	20.9	20.9	20.6	20.5	Male Dominant	BABAM1	S8	J3KQS6;M0QXG9;M0R0I0;M0R193;M0R2A4;M0R2K3;M0R3F4;Q9NWV8;Q9NWV8-3	BRISC and BRCA1-A complex member 1;BRISC and BRCA1-A complex member 1 (Fragment);Isoform 3 of BRISC and BRCA1-A complex member 1	MEVAEPSSPTEEEEEEEEHSAEPRPR;MEVAEPSSPTEEEEEEEEHSAEPR
SLTM	S209	17.6	17.4	18.4	17	16.8	17.1	16.1	17.2	Male Dominant	SLTM	S209	Q9NWH9	SAFB-like transcription modulator	DIAGSGDGTQEVSK
AMOTL1	T902	18.2	17.6	18	16.9	17.1	17.5	16.6	17	Male Dominant	AMOTL1	T902	Q8IY63;Q8IY63-2	Angiomotin-like protein 1;Isoform 2 of Angiomotin-like protein 1	LSTTPAHSPVLK
ZC3H13	S1230	13.9	13.9	13.9	13.8	13.4	13.6	12.8	13.3	Male Dominant	ZC3H13	S1230	A0A7I2V4I5;Q5T200-2	Zinc finger CCCH domain-containing protein 13;Isoform 2 of Zinc finger CCCH domain-containing protein 13	VLHSGSRDR
ZC3H13	S1232	13.9	13.9	13.9	13.8	13.4	13.6	12.8	13.3	Male Dominant	ZC3H13	S1232	A0A7I2V4I5;Q5T200-2	Zinc finger CCCH domain-containing protein 13;Isoform 2 of Zinc finger CCCH domain-containing protein 13	VLHSGSRDR
BCL7C	S122	22.7	22.7	23.2	22.5	22.8	22.1	20.8	22.1	Male Dominant	BCL7C	S122	I3L1Q2;Q8WUZ0;Q8WUZ0-2	B-cell CLL/lymphoma 7 protein family member C (Fragment);B-cell CLL/lymphoma 7 protein family member C;Isoform 2 of B-cell CLL/lymphoma 7 protein family member C	GTEPSPGGTPQPSRPVSPAGPPEGVPEEAQPPR
BCL7C	S126	22.7	22.7	23	22.6	22.4	22	20.6	22	Male Dominant	BCL7C	S126	I3L1Q2;Q8WUZ0;Q8WUZ0-2	B-cell CLL/lymphoma 7 protein family member C (Fragment);B-cell CLL/lymphoma 7 protein family member C;Isoform 2 of B-cell CLL/lymphoma 7 protein family member C	GTEPSPGGTPQPSRPVSPAGPPEGVPEEAQPPR
BCL7C	T118	22.8	22.8	23.2	22.5	22	22.1	21	22.2	Male Dominant	BCL7C	T118	I3L1Q2;Q8WUZ0;Q8WUZ0-2	B-cell CLL/lymphoma 7 protein family member C (Fragment);B-cell CLL/lymphoma 7 protein family member C;Isoform 2 of B-cell CLL/lymphoma 7 protein family member C	GTEPSPGGTPQPSRPVSPAGPPEGVPEEAQPPR
SRSF2	S206	17.6	17.4	17.3	17.3	16.6	16.9	16.1	16.5	Male Dominant	SRSF2	S206	Q01130;Q01130-2	Serine/arginine-rich splicing factor 2;Isoform 2 of Serine/arginine-rich splicing factor 2	SKSPPKSPEEEGAVSS
SRSF2	S208	18.6	18.1	18.3	18.3	17.5	17.9	17.3	17.6	Male Dominant	SRSF2	S208	Q01130;Q01130-2	Serine/arginine-rich splicing factor 2;Isoform 2 of Serine/arginine-rich splicing factor 2	SKSPPKSPEEEGAVSS
RNF214	S47	14.8	14.6	14.5	14.9	14.2	14.1	14	13.9	Male Dominant	RNF214	S47	Q8ND24	RING finger protein 214	NSPLLSVSSQTITK
INO80	S1490	13.2	13.2	13.2	13.2	12.6	12.7	12.5	12.5	Male Dominant	INO80	S1490	Q9ULG1	Chromatin-remodeling ATPase INO80	GISASSPLQTSLVR
PODXL	S520	19.1	19	19	18.3	17.8	18	17.3	17	Male Dominant	PODXL	S520	O00592;O00592-2	Podocalyxin;Isoform 2 of Podocalyxin	LTEELQTVENGYHDNPTLEVMETSSEMQEK
THOC2	T1443	18.7	18.3	18.6	18.3	17.9	17.8	17.5	17.7	Male Dominant	THOC2	T1443	Q8NI27	THO complex subunit 2	LYINHTPPPLSK
RAD9A	T268	16.6	16.4	16.6	16.4	16	16.1	15.7	15.9	Male Dominant	RAD9A	T268	Q99638	Cell cycle checkpoint control protein RAD9A	DSLLDGHFVLATLSDTDSHSQDLGSPER
UBE2Z	S339	19.1	17.9	18.3	18.1	17.3	16.8	16	16.7	Male Dominant	UBE2Z	S339	Q9H832	Ubiquitin-conjugating enzyme E2 Z	LHNENAEMDSDSSSSGTETDLHGSLR
SUGP2	S329	13.8	13.2	13.3	13.6	12.4	12.3	12.2	12.6	Male Dominant	SUGP2	S329	M0R2Z9;Q8IX01	SURP and G-patch domain-containing protein 2	KMSFDIIDK
YEATS2	S463	16.2	15.8	16.2	16.1	15.1	15.1	14.1	14.9	Male Dominant	YEATS2	S463	Q9ULM3	YEATS domain-containing protein 2	IVSGSPISTPSPSPLPR
KMT2B	T2061	17.4	17.2	17.5	17.4	16.9	16.7	16.8	16.7	Male Dominant	KMT2B	T2061	A0A669KBI7;Q9UMN6	[Histone H3]-lysine(4) N-trimethyltransferase;Histone-lysine N-methyltransferase 2B	GQGTPPSGPGVVR
MCC	666	12.7	12.6	12.5	12.6	11.8	10.8	11.7	10.8	Male Dominant	MCC	666	D6REY2;P23508;P23508-2	Colorectal mutant cancer protein;Isoform 2 of Colorectal mutant cancer protein	ECADAASPALSLAELR
CMIP	S190	16.5	16.8	16.9	16.9	15.5	15.1	15.8	14.7	Male Dominant	CMIP	S190	A0A087WU05;A0A087WY48;Q8IY22;Q8IY22-2;Q8IY22-3	C-Maf-inducing protein;Isoform 2 of C-Maf-inducing protein;Isoform 3 of C-Maf-inducing protein	LLHPSPDLVSQEATLSEAR
ZNF217	S407	16.4	16.3	16.4	16.2	15.9	15.9	15.7	15.6	Male Dominant	ZNF217	S407	O75362	Zinc finger protein 217	AGAESPTMSVDGR
OBI1	S721	17.3	16.8	17.3	17	16.5	16.2	15.6	15.6	Male Dominant	OBI1	S721	Q5W0B1	ORC ubiquitin ligase 1	IQSSLSSASPSK
GLI4	S86	15.8	15.9	15.9	16	15.4	15.2	15.1	15	Male Dominant	GLI4	S86	P10075	Zinc finger protein GLI4	SPGSQAPDEGAGGALR
KDM3A	S445	17.8	17.7	18	18	17.2	17.3	16.7	16.5	Male Dominant	KDM3A	S445	Q9Y4C1	Lysine-specific demethylase 3A	HLEHAPSPSDVSNAPEVK
SRRM1	S234	15.3	15	15.3	15.2	14.6	14.7	14.5	14.6	Male Dominant	SRRM1	S234	A9Z1X7	Serine/arginine repetitive matrix protein 1	VKEPSVQEATSTSDILK
GTF3C1	S1068	19.7	19.5	19.6	19.6	19	18.8	19	18.8	Male Dominant	GTF3C1	S1068	Q12789;Q12789-3	General transcription factor 3C polypeptide 1;Isoform 2 of General transcription factor 3C polypeptide 1	NSSTDQGSDEEGSLQK
CLK3	S157	20.6	20.5	20.6	20.5	20.2	20.2	20.2	20.1	Male Dominant	CLK3	S157	P49761	Dual specificity protein kinase CLK3	YRSPEPDPYLSYR
RBM17	T39	21	21	21.2	21.1	20.7	20.7	20.6	20.6	Male Dominant	RBM17	T39	Q5W012;Q96I25	Splicing factor 45 (Fragment);Splicing factor 45	QIVDTPPHVAAGLK
ZC3H13	S64	17.5	17.5	17.8	17.7	17.1	17.2	17.1	17.1	Male Dominant	ZC3H13	S64	A0A7I2V4I5;Q5T200-2	Zinc finger CCCH domain-containing protein 13;Isoform 2 of Zinc finger CCCH domain-containing protein 13	FVHGPSPR
TRA2B	S14	18.3	18.1	18.2	18.2	17.5	17.7	17.4	17.4	Male Dominant	TRA2B	S14	P62995	Transformer-2 protein homolog beta	SDSGEQNYGERESR
CWF19L2	S360	17.6	17.5	17.6	17.6	17.1	17.2	17	16.9	Male Dominant	CWF19L2	S360	H0YE03;H7C3G7;Q2TBE0;Q2TBE0-2;Q2TBE0-3	CWF19-like protein 2 (Fragment);CWF19-like protein 2;Isoform 2 of CWF19-like protein 2;Isoform 3 of CWF19-like protein 2	STFAGSPER
CBX3	S99	19.5	19.8	19.4	19.2	18.3	18.4	18.8	18	Male Dominant	CBX3	S99	Q13185	Chromobox protein homolog 3	SLSDSESDDSK
PCM1	S121	17.3	16.8	16.8	16.8	15.2	15.7	15.2	15.3	Male Dominant	PCM1	S121	A0A5H1ZRS1	Pericentriolar material 1 protein	SIGSDSQGR
NTHL1	S48	15.6	15.6	15.6	15.8	14.9	15.1	14.9	14.9	Male Dominant	NTHL1	S48	A0A494C106;H3BPD5;H3BRL9;H3BUV2;P78549;P78549-2;P78549-3	Endonuclease III-like protein 1 (Fragment);Endonuclease III-like protein 1;Isoform 2 of Endonuclease III-like protein 1;Isoform 3 of Endonuclease III-like protein 1	VAYEGSDSEK
WAC	T426	20.3	20.3	20.5	20.3	19.6	19.8	19.9	19.7	Male Dominant	WAC	T426	J3QTA0;Q9BTA9;Q9BTA9-2	WW domain-containing adapter protein with coiled-coil;Isoform 2 of WW domain-containing adapter protein with coiled-coil	PLISTPPVSSQPK
SSRP1	S444	23.9	23.8	24	23.8	23	23.2	23.1	23.1	Male Dominant	SSRP1	S444	Q08945	FACT complex subunit SSRP1	EGMNPSYDEYADSDEDQHDAYLER
PHF6	S155	21	20.8	21	21	20.2	20.4	20	20.5	Male Dominant	PHF6	S155	A0A0D9SGE8;Q5JRC6;Q8IWS0-2;Q8IWS0;Q8IWS0-5	PHD finger protein 6;Isoform 2 of PHD finger protein 6;PHD finger protein 6;Isoform 5 of PHD finger protein 6	TAHNSEAADLEESFNEHELEPSSPK;TAHNSEADLEESFNEHELEPSSPK
SETD2	T1487	18.7	19.3	19.3	19.1	18.2	18.4	18.3	18.3	Male Dominant	SETD2	T1487	H7C3H4;Q9BYW2	Histone-lysine N-methyltransferase SETD2 (Fragment);Histone-lysine N-methyltransferase SETD2	AHTPLNTPDPSTK
U2SURP	94	18.6	18.4	18.4	18.7	18	18	17.8	18.1	Male Dominant	U2SURP	94	E7ET15;O15042;O15042-2	U2 snRNP-associated SURP motif-containing protein;Isoform 2 of U2 snRNP-associated SURP motif-containing protein	ESLCDSPHQNLSRPLLENK;ESLCDSPHQNLSR
ATF7IP	S673	20.6	20.6	20.9	20.9	20.4	20.2	20.3	20.3	Male Dominant	ATF7IP	S673	Q6VMQ6;Q6VMQ6-4	Activating transcription factor 7-interacting protein 1;Isoform 3 of Activating transcription factor 7-interacting protein 1	HEHPPNPPVSPGK;RHEHPPNPPVSPGK
CDK2	T160	18.2	18	18.5	18.6	17.8	17.8	17.5	17.7	Male Dominant	CDK2	T160	G3V5T9;P24941	Cyclin-dependent kinase 2	TYTHEVVTLWYR
TP53BP1	S366	20.4	20.5	20.7	20.7	20	20.1	20	20	Male Dominant	TP53BP1	S366	Q12888;Q12888-2;Q12888-3	TP53-binding protein 1;Isoform 2 of TP53-binding protein 1;Isoform 3 of TP53-binding protein 1	SLVQDSLSTNSSDLVAPSPDAFR
BPTF	S2231	16.3	16.1	16.5	16.4	16	16	15.9	15.9	Male Dominant	BPTF	S2231	A0A2R8Y7Q1;E7ETD6;E9PE19;Q12830;Q12830-4	Nucleosome-remodeling factor subunit BPTF;Nucleosome-remodeling factor subunit BPTF (Fragment);Isoform 4 of Nucleosome-remodeling factor subunit BPTF	LSPQMQVHQDK
RAD54L2	T1089	19.1	19.1	19.4	19.4	18.8	19	18.6	18.8	Male Dominant	RAD54L2	T1089	H0Y760;Q9Y4B4	Helicase ARIP4 (Fragment);Helicase ARIP4	LATPPAAQESSR
CHD7	T2227	15.2	15	15.5	15.9	14.5	14.3	13.6	14	Male Dominant	CHD7	T2227	Q9P2D1	Chromodomain-helicase-DNA-binding protein 7	GVEVGADTGSK
ZFP91-CNTF;ZFP91	S103	19.7	19.6	19.9	19.6	19.3	19.3	19	19	Male Dominant	ZFP91-CNTF;ZFP91	S103	A0A0A6YYC7;Q96JP5;Q96JP5-2	HCG2042749, isoform CRA_d;E3 ubiquitin-protein ligase ZFP91;Isoform 2 of E3 ubiquitin-protein ligase ZFP91	SPSPVQGK
GTF3C2	S167	21.1	21	21.2	21.1	20.8	20.8	20.6	20.5	Male Dominant	GTF3C2	S167	Q8WUA4	General transcription factor 3C polypeptide 2	DLDRPESQSPK
ZNF768	S94	20.7	20.5	20.8	20.9	20.1	20.1	19.9	20	Male Dominant	ZNF768	S94	H3BS42;Q9H5H4	Zinc finger protein 768	SPGYEPR;YEPQSPGYEPR
POGZ	S425	21.7	21.6	21.8	21.8	21.4	21.3	21	21.2	Male Dominant	POGZ	S425	Q7Z3K3;Q7Z3K3-2;Q7Z3K3-3;Q7Z3K3-5;Q7Z3K3-6;Q7Z3K3-7	Pogo transposable element with ZNF domain;Isoform 2 of Pogo transposable element with ZNF domain;Isoform 3 of Pogo transposable element with ZNF domain;Isoform 5 of Pogo transposable element with ZNF domain;Isoform 6 of Pogo transposable element with ZNF	SLDSEPSVPSAAKPPSPEK
SETD2	S258	19.2	19	19.2	19.2	18.8	18.9	18.6	18.7	Male Dominant	SETD2	S258	H7C3H4;Q9BYW2	Histone-lysine N-methyltransferase SETD2 (Fragment);Histone-lysine N-methyltransferase SETD2	LNDSPTLK
THOC1	T4	14.2	14.2	14.5	14.4	13.8	14	13.4	13.6	Male Dominant	THOC1	T4	A0A087WWS1;Q96FV9	THO complex subunit 1	SPTPPLFSLPEAR
PPIG	S684	22.5	22.4	22.6	22.5	22.2	22.3	22	22.1	Male Dominant	PPIG	S684	A0A7I2V5Q5;A0A7I2V629;E9PG73;Q13427	Peptidyl-prolyl cis-trans isomerase G	ADRDQSPFSK;DQSPFSK;KADRDQSPFSK
MSL3	S74	18.3	18	18.4	18.3	18	18	17.6	17.7	Male Dominant	MSL3	S74	A0A3B3IRN2;A0A3B3IT59;A0A3B3ITF3;A0A3B3ITL5;A0A3F2YNX2;Q8N5Y2;Q8N5Y2-2;Q8N5Y2-3;Q8N5Y2-4;Q8N5Y2-6	Male-specific lethal 3 homolog (Fragment);Male-specific lethal 3 homolog;Isoform 2 of Male-specific lethal 3 homolog;Isoform 3 of Male-specific lethal 3 homolog;Isoform 4 of Male-specific lethal 3 homolog;Isoform 6 of Male-specific lethal 3 homolog	SSSPIPLTPSK
BCL9	T155	20.5	20.6	21.2	21	20.6	20.4	20.1	20.3	Male Dominant	BCL9	T155	O00512	B-cell CLL/lymphoma 9 protein	SSTPSHGQTTATEPTPAQK
SMARCA5	S66	18.5	18.4	18.7	18.7	18.1	18	18.1	18.4	Male Dominant	SMARCA5	S66	O60264	SWI/SNF-related matrix-associated actin-dependent regulator of chromatin subfamily A member 5	GGPEGVAAQAVASAASAGPADAEMEEIFDDASPGK
ZMYM3	S466	17.6	17.4	17.8	17.8	17.2	17.2	17.2	17.1	Male Dominant	ZMYM3	S466	A6NHB5;A6NHN7;Q14202;Q14202-2	Zinc finger MYM-type protein 3;Isoform 2 of Zinc finger MYM-type protein 3	TGSPGPELLFHEGQQK
TCF20	S574	19.7	19.7	20	19.9	19.4	19.5	19.5	19.4	Male Dominant	TCF20	S574	Q9UGU0;Q9UGU0-2	Transcription factor 20;Isoform 2 of Transcription factor 20	LNASPAAR
TLK2	S99	15.2	15	15.5	15	14.9	14.7	14.7	14.5	Male Dominant	TLK2	S99	Q86UE8;Q86UE8-2	Serine/threonine-protein kinase tousled-like 2;Isoform 2 of Serine/threonine-protein kinase tousled-like 2	ISDYFEFAGGSAPGTSPGR
BUD13	S325	18.6	18.6	18.9	18.7	18.3	18.2	18.3	18.1	Male Dominant	BUD13	S325	Q9BRD0	BUD13 homolog	YEYDPDISPPRK;YEYDPDISPPR
MED1	S1401	18.2	18.1	18.4	18.3	17.8	17.8	17.9	17.7	Male Dominant	MED1	S1401	Q15648	Mediator of RNA polymerase II transcription subunit 1	HDGGSPSIK
TRPM7	S1850	16.3	15.5	16.3	15.6	15.1	15.4	15.5	15.5	Male Dominant	TRPM7	S1850	H0YLN8;Q96QT4	Non-specific serine/threonine protein kinase;Transient receptor potential cation channel subfamily M member 7	IIFPQDEPSDLNLQPGNSTK
IRS1	S531	20.5	20	20.9	20.2	20	19.4	20.1	19.4	Male Dominant	IRS1	S531	P35568	Insulin receptor substrate 1	THSAGTSPTITHQK
TASOR2	S1387	16.8	16.7	17.1	17	16.5	16.3	16.4	16.2	Male Dominant	TASOR2	S1387	A0A2R8YH03;Q5VWN6	Protein TASOR 2	SSSHLSPSEEVR
FGFR3	S404	14.7	14.7	15.3	15.2	14.2	14.3	14.4	14.4	Male Dominant	FGFR3	S404	A0A7I2RW32;F8W9L4;P22607;P22607-2;P22607-4	Fibroblast growth factor receptor;Fibroblast growth factor receptor 3;Isoform 2 of Fibroblast growth factor receptor 3;Isoform 4 of Fibroblast growth factor receptor 3	GLGSPTVHK
RBSN	S219	15.6	15.6	15.8	15.7	13.4	14.6	13.8	14.4	Male Dominant	RBSN	S219	Q9H1K0	Rabenosyn-5	ESLSTHTSPSQSPNSVHGSR
BACH2	S510	17.4	17.5	17.4	17.1	16.3	16.7	16.5	16.3	Male Dominant	BACH2	S510	Q9BYV9	Transcription regulator protein BACH2	SPPLETR
CHD2	S1365	18.1	18.1	18.2	18.1	17.6	17.8	17.7	17.4	Male Dominant	CHD2	S1365	O14647	Chromodomain-helicase-DNA-binding protein 2	EEHGIELSSPR
KIAA0319L	S415	17.7	17.6	18.3	17.4	17.1	17.1	16.8	17.1	Male Dominant	KIAA0319L	S415	C9J519;E7EN73;Q8IZA0;Q8IZA0-2;Q8IZA0-3	Dyslexia-associated protein KIAA0319-like protein;Dyslexia-associated protein KIAA0319-like protein (Fragment);Isoform 2 of Dyslexia-associated protein KIAA0319-like protein;Isoform 3 of Dyslexia-associated protein KIAA0319-like protein	ILDATDQESLELKPTSR
DOCK6	T1318	16.4	16.4	16.7	16.6	15.9	15.9	16	15.8	Male Dominant	DOCK6	T1318	K7ESB7	Dedicator of cytokinesis protein 6 (Fragment)	LPQLMAPTPPGLR
NSD1	S2471	16.5	16.5	16.7	16.6	16.2	16.3	16	16	Male Dominant	NSD1	S2471	Q96L73;Q96L73-2;Q96L73-3	Histone-lysine N-methyltransferase, H3 lysine-36 specific;Isoform 2 of Histone-lysine N-methyltransferase, H3 lysine-36 specific;Isoform 3 of Histone-lysine N-methyltransferase, H3 lysine-36 specific	AASPHQVTPQADEK
CHD8	S1229	20.7	20.6	20.9	20.7	20.3	20.3	20.3	20.3	Male Dominant	CHD8	S1229	H0YJG4;Q9HCK8;Q9HCK8-2	Chromodomain-helicase-DNA-binding protein 8 (Fragment);Chromodomain-helicase-DNA-binding protein 8;Isoform 2 of Chromodomain-helicase-DNA-binding protein 8	TASPLPLRPDAPVEK
BCLAF1	S198	19.2	19.2	19.5	19.4	18.9	18.7	18.9	18.8	Male Dominant	BCLAF1	S198	Q9NYF8;Q9NYF8-2	Bcl-2-associated transcription factor 1;Isoform 2 of Bcl-2-associated transcription factor 1	DTFEHDPSESIDEFNK
ZNF687	T191	18	18.1	18.1	18.2	16.9	17.2	17	16.6	Male Dominant	ZNF687	T191	Q8N1G0	Zinc finger protein 687	EGALTPPPFPSSFELAQENGPGMQPPVSSPPLGALK
ANKRD17	S1639	13.2	12.8	13.3	12.8	12.3	12.6	12.3	12.4	Male Dominant	ANKRD17	S1639	O75179;O75179-2;O75179-6	Ankyrin repeat domain-containing protein 17;Isoform 2 of Ankyrin repeat domain-containing protein 17;Isoform 6 of Ankyrin repeat domain-containing protein 17	SDNHSPAVVTTTVSSK
LDB1	T61	15.8	15.9	16	16	15.3	15.4	15.1	15.1	Male Dominant	LDB1	T61	A0A6E1WJ75;Q86U70;Q86U70-2;Q86U70-3	LIM domain binding 1, isoform CRA_c;LIM domain-binding protein 1;Isoform 3 of LIM domain-binding protein 1;Isoform 2 of LIM domain-binding protein 1	HTPYGNQTDYR
NFRKB	S228	19.2	19.2	19.3	19.2	18.7	18.7	18.6	18.5	Male Dominant	NFRKB	S228	Q6P4R8;Q6P4R8-2;Q6P4R8-3	Nuclear factor related to kappa-B-binding protein;Isoform 2 of Nuclear factor related to kappa-B-binding protein;Isoform 3 of Nuclear factor related to kappa-B-binding protein	SPSPAVPLR
RBBP6	S1217	20.6	20.4	20.7	20.5	20.1	20.1	19.9	19.9	Male Dominant	RBBP6	S1217	A0A2R8Y880;Q7Z6E9;Q7Z6E9-2	E3 ubiquitin-protein ligase RBBP6 (Fragment);E3 ubiquitin-protein ligase RBBP6;Isoform 2 of E3 ubiquitin-protein ligase RBBP6	LEVTEIVKPSPK
HAUS6	S772	14.2	14.1	14.1	14.1	13.2	13.4	13.2	13.3	Male Dominant	HAUS6	S772	Q5VY60;Q7Z4H7;Q7Z4H7-3	HAUS augmin-like complex subunit 6;Isoform 3 of HAUS augmin-like complex subunit 6	SLSPLIK
WAC	S425	15.7	15.4	15.3	15.3	14.5	14.3	14.7	14	Male Dominant	WAC	S425	J3QTA0;Q9BTA9;Q9BTA9-2	WW domain-containing adapter protein with coiled-coil;Isoform 2 of WW domain-containing adapter protein with coiled-coil	PLISTPPVSSQPK
SRRM2	S1378	18.2	18.2	18.2	17.9	17	16.7	16.4	16.3	Male Dominant	SRRM2	S1378	Q9UQ35	Serine/arginine repetitive matrix protein 2	SSGHSSSELSPDAVEK
ICE1	S925	16.7	16.6	16.9	16.7	16.3	16.2	16.1	15.9	Male Dominant	ICE1	S925	Q9Y2F5	Little elongation complex subunit 1	SISPEVSASR
ICE1	S1854	17.8	17.9	17.9	17.8	17.5	17.4	17.5	17.2	Male Dominant	ICE1	S1854	Q9Y2F5	Little elongation complex subunit 1	LDTGSPEPETR
HSF1	S303	19.9	19.8	20.1	19.7	19.6	19.2	19.5	19.2	Male Dominant	HSF1	S303	E9PMQ6;Q00613;Q00613-2	Heat shock factor protein 1;Isoform Short of Heat shock factor protein 1	EEPPSPPQSPR;VKEEPPSPPQSPR
HIF3A	S494	16.1	15.8	15.9	14.8	14.3	12.8	14.1	14.1	Male Dominant	HIF3A	S494	M0R104;Q9Y2N7;Q9Y2N7-2;Q9Y2N7-3;Q9Y2N7-5;Q9Y2N7-6;Q9Y2N7-7	Hypoxia-inducible factor 3-alpha;Isoform 2 of Hypoxia-inducible factor 3-alpha;Isoform 3 of Hypoxia-inducible factor 3-alpha;Isoform 5 of Hypoxia-inducible factor 3-alpha;Isoform 6 of Hypoxia-inducible factor 3-alpha;Isoform 7 of Hypoxia-inducible factor	GDPSASSPMAGAR
POLR1F	T322	18	17.7	18.2	17.5	17.3	16.6	17	17	Male Dominant	POLR1F	T322	Q3B726	DNA-directed RNA polymerase I subunit RPA43	HSEEAEFTPPLK;KHSEEAEFTPPLK;RKHSEEAEFTPPLK
USP42	S936	17	17	17.4	17.4	16.6	16.8	16.5	16.8	Male Dominant	USP42	S936	Q9H9J4;Q9H9J4-2	Ubiquitin carboxyl-terminal hydrolase 42;Isoform 2 of Ubiquitin carboxyl-terminal hydrolase 42	APGPSPAK
TLE4	S208	20	20.2	20.7	20.8	20	20.1	19.4	19.5	Male Dominant	TLE4	S208	Q04727;Q04727-3;Q04727-4	Transducin-like enhancer protein 4;Isoform 3 of Transducin-like enhancer protein 4;Isoform 4 of Transducin-like enhancer protein 4	SSSVSPSASFR
BUD13	S358	18.3	18.2	18.6	18.6	18.1	18.3	17.9	17.8	Male Dominant	BUD13	S358	Q9BRD0	BUD13 homolog	ATDSDLSSPR
DCAF5	S468	14.7	14.8	15	14.9	14.3	14.7	14.4	14.3	Male Dominant	DCAF5	S468	Q96JK2;Q96JK2-2;Q96JK2-3	DDB1- and CUL4-associated factor 5;Isoform 2 of DDB1- and CUL4-associated factor 5;Isoform 3 of DDB1- and CUL4-associated factor 5	SPPPTVDESADNAFHLGPLR
BPNT2	S283	12.8	12.4	12.9	12.8	12.1	12.1	12	11.9	Male Dominant	BPNT2	S283	Q9NX62	Golgi-resident adenosine 3',5'-bisphosphate 3'-phosphatase	VLALLDVPDKSQEK
GATAD2A	T186	18.1	18.6	18.8	18.8	17.8	17.9	17.8	17.7	Male Dominant	GATAD2A	T186	Q86YP4;Q86YP4-2;Q86YP4-3	Transcriptional repressor p66-alpha;Isoform 2 of Transcriptional repressor p66-alpha;Isoform 3 of Transcriptional repressor p66-alpha	EATAQKPTGSVGSTVTTPPPLVR;PTGSVGSTVTTPPPLVR
BUD13	T159	18.8	18.8	19.1	19	18.7	18.7	18.5	18.4	Male Dominant	BUD13	T159	Q9BRD0	BUD13 homolog	ARHDTPDPSPLR;HDTPDPSPLR
BUD13	S271	19.7	19.8	20.1	20	19.4	19.6	19.5	19.5	Male Dominant	BUD13	S271	Q9BRD0	BUD13 homolog	ARHDSPDLAPNVTYSLPR;HDSPDLAPNVTYSLPR
USP42	S1219	13.8	13.7	14.1	14.2	12.4	12.7	12.3	12.6	Male Dominant	USP42	S1219	Q9H9J4;Q9H9J4-2	Ubiquitin carboxyl-terminal hydrolase 42;Isoform 2 of Ubiquitin carboxyl-terminal hydrolase 42	HQQDSDLSAACSDADLHR
BUD13	S240	17.9	17.8	18	18	17.6	17.5	17.5	17.4	Male Dominant	BUD13	S240	Q9BRD0	BUD13 homolog	HGSSDISSPR
TLE4	S222	13.4	13.3	14	14.3	13.4	13.3	13	13	Male Dominant	TLE4	S222	Q04727;Q04727-3;Q04727-4	Transducin-like enhancer protein 4;Isoform 3 of Transducin-like enhancer protein 4;Isoform 4 of Transducin-like enhancer protein 4	HRNSADYSSESK
GATAD2A	S107	14.7	14.6	15	15.2	14.5	14.5	14.4	14.4	Male Dominant	GATAD2A	S107	Q86YP4;Q86YP4-2;Q86YP4-3	Transcriptional repressor p66-alpha;Isoform 2 of Transcriptional repressor p66-alpha;Isoform 3 of Transcriptional repressor p66-alpha	RPPSPDVIVLSDNEQPSSPR
PSIP1	S514	17.3	17.4	17.9	17.9	17.4	17.1	17	17.1	Male Dominant	PSIP1	S514	O75475	PC4 and SFRS1-interacting protein	KPSSEERETEISLK
RCOR2	S213	15.2	14.8	15.6	15.9	14.5	13.9	14.3	14.2	Male Dominant	RCOR2	S213	Q8IZ40	REST corepressor 2	GGVSEGEPDPADPK
GTF3C1	S1653	13.9	13.5	14.2	14.2	13.7	13.6	13.2	13.2	Male Dominant	GTF3C1	S1653	Q12789;Q12789-3	General transcription factor 3C polypeptide 1;Isoform 2 of General transcription factor 3C polypeptide 1	GYYSPGIVSTR
HIRIP3	S196	14	13.5	14.4	14.5	13.8	13.1	12.7	13.1	Male Dominant	HIRIP3	S196	Q9BW71	HIRA-interacting protein 3	EESEESEAEPVQR;QAREESEESEAEPVQR
SMYD3	T22	12.5	12.5	12.9	13	12.2	12	11.9	12.2	Male Dominant	SMYD3	T22	B0QZ88;Q9H7B4	Histone-lysine N-methyltransferase SMYD3	AVTPLRPGELLFR
BCL9	S880	16	16.1	16.9	16.7	15.8	15.1	15.8	14.3	Male Dominant	BCL9	S880	O00512	B-cell CLL/lymphoma 9 protein	SPTMHQVQSPMLGSPSGNLK
BCOR	S1139	17.3	16.7	16.7	17.4	16.3	16.3	16	16.3	Male Dominant	BCOR	S1139	H7BYY2;H7BZ37;H7C231;H7C2V9;Q6W2J9;Q6W2J9-2;Q6W2J9-4	BCL-6 corepressor (Fragment);BCL-6 corepressor;Isoform 2 of BCL-6 corepressor;Isoform 4 of BCL-6 corepressor	KVSGDSSHTETTAEEVPEDPLLK
PHLDB2	T557	19.4	21	20.9	21.3	19.3	19.2	17.6	18.3	Male Dominant	PHLDB2	T557	E9PFQ4;Q86SQ0;Q86SQ0-2;Q86SQ0-3	Pleckstrin homology-like domain family B member 2 (Fragment);Pleckstrin homology-like domain family B member 2;Isoform 2 of Pleckstrin homology-like domain family B member 2;Isoform 3 of Pleckstrin homology-like domain family B member 2	NDELLSDLTRTPPPPSSTFPK;TPPPPSSTFPK
AHNAK	S5464	15.3	15.5	16.4	16.2	15.1	15	15.3	14.5	Male Dominant	AHNAK	S5464	Q09666	Neuroblast differentiation-associated protein AHNAK	GSLGATGEIK
DOCK6	S178	17.8	17.6	18	17.9	17.2	17.5	17.5	17.2	Male Dominant	DOCK6	S178	Q96HP0	Dedicator of cytokinesis protein 6	GSGSPEDTPR;RGSGSPEDTPR
SCAF11	S610	17.7	17.4	17.8	17.8	17.1	17.2	17.3	17.3	Male Dominant	SCAF11	S610	F8VXG7;Q99590;Q99590-2	Protein SCAF11;Isoform 2 of Protein SCAF11	FHSPSTTWSPNK
SNAPC4	S1224	17.9	17.7	18	17.7	16.7	17.2	16.7	16.6	Male Dominant	SNAPC4	S1224	Q5SXM2	snRNA-activating protein complex subunit 4	GTPGSPSGTQEPR
PRPF40A	S922	15.6	15.5	15.4	15.4	14.3	14.5	14.5	14.6	Male Dominant	PRPF40A	S922	A0A7N4I394;O75400;O75400-2;O75400-3	Pre-mRNA-processing factor 40 homolog A;Isoform 2 of Pre-mRNA-processing factor 40 homolog A;Isoform 3 of Pre-mRNA-processing factor 40 homolog A	HKSDSPESDAER;SDSPESDAEREK;SDSPESDAER
TP53BP1	S552	22.7	22.5	22.8	22.6	22	22.2	22.1	22.1	Male Dominant	TP53BP1	S552	Q12888;Q12888-2;Q12888-3	TP53-binding protein 1;Isoform 2 of TP53-binding protein 1;Isoform 3 of TP53-binding protein 1	IDEDGENTQIEDTEPMSPVLNSK
LCOR	S605	16.2	16.9	17	16.2	16	16	15.8	15.8	Male Dominant	LCOR	S605	Q96JN0-3	Isoform 3 of Ligand-dependent corepressor	IKPNLSSSPR
ZCCHC8	S658	18.6	19.3	19.4	18.9	18.4	18	18.3	17.7	Male Dominant	ZCCHC8	S658	Q6NZY4;Q6NZY4-2	Zinc finger CCHC domain-containing protein 8;Isoform 2 of Zinc finger CCHC domain-containing protein 8	IHSPIPDMSK
TJP1	S300	14.2	14.2	14.3	14	13.2	12.7	12.4	12.6	Male Dominant	TJP1	S300	A0A087X0K9;Q07157	Tight junction protein 1 (Zona occludens 1), isoform CRA_a;Tight junction protein ZO-1	DDISEIQSLASDHSGR
RBM12B	S254	18.3	18.1	18.5	18.4	17.9	17.9	17.8	17.9	Male Dominant	RBM12B	S254	Q8IXT5	RNA-binding protein 12B	RSEEHSPPR;SEEHSPPR
TASOR2	S900	15.1	15.1	15.4	15.4	14.8	14.9	14.6	14.5	Male Dominant	TASOR2	S900	A0A2R8YH03;Q5VWN6	Protein TASOR 2	SPEAATPVGK
TP53BP1	S380	21.8	21.7	21.8	21.5	21.2	21.3	21.1	21	Male Dominant	TP53BP1	S380	Q12888;Q12888-2;Q12888-3	TP53-binding protein 1;Isoform 2 of TP53-binding protein 1;Isoform 3 of TP53-binding protein 1	STPFIVPSSPTEQEGR
MORC2	S615	20	19.8	19.9	19.9	19.5	19.6	19.5	19.5	Male Dominant	MORC2	S615	Q9Y6X9;Q9Y6X9-2	ATPase MORC2;Isoform 2 of ATPase MORC2	SPPLPAVIR
MATR3	S606	18.1	18.1	17.8	18.4	17.8	17.7	17.3	17.6	Male Dominant	MATR3	S606	A0A0R4J2E8;A8MXP9;P43243	Matrin-3	SYSPDGKESPSDKK;SYSPDGKESPSDK
CKB	S199	21.8	21.6	22.1	22.1	21.3	21.2	21.1	21.1	Male Dominant	CKB	S199	P12277	Creatine kinase B-type	PVSPLLLASGMAR;SMTEAEQQQLIDDHFLFDKPVSPLLLASGMAR
GXYLT1	S141	16.9	16.8	17.1	17.1	16.3	16.1	16.1	16.1	Male Dominant	GXYLT1	S141	Q4G148;Q4G148-2	Glucoside xylosyltransferase 1;Isoform 2 of Glucoside xylosyltransferase 1	SAIIFSIK
ERBIN	T836	16.4	16	17.2	16.2	15.7	14.6	15.4	15.7	Male Dominant	ERBIN	T836	Q96RT1-8	Isoform 8 of Erbin	TEPHDSDCSVDLGISK
SRRM2	S1379	18.4	18.2	18.7	17.9	17	17.6	16.7	16.6	Male Dominant	SRRM2	S1379	Q9UQ35	Serine/arginine repetitive matrix protein 2	SSGHSSSELSPDAVEK
SLTM	S97	14.5	14.6	14.8	14.5	14.3	14.4	13.9	14.1	Male Dominant	SLTM	S97	Q9NWH9	SAFB-like transcription modulator	KHEADELSGDASVEDDAFIK
EIF4G2	T508	23.5	23.3	23.3	23	22.9	23	22.6	22.6	Male Dominant	EIF4G2	T508	D3DQV9;H0Y3P2;P78344;P78344-2	Eukaryotic translation initiation factor 4 gamma 2 (Fragment);Eukaryotic translation initiation factor 4 gamma 2;Isoform 2 of Eukaryotic translation initiation factor 4 gamma 2	TQTPPLGQTPQLGLK
ZNF687	S266	14.5	14.2	14.4	14.3	13.9	14	13.5	13.8	Male Dominant	ZNF687	S266	Q8N1G0	Zinc finger protein 687	QSPGHQSPLASPK
ADSL	S9	19.2	19.2	19.1	19	18.8	18.8	18.8	18.6	Male Dominant	ADSL	S9	A0A096LNY6;A0A1B0GTJ7;A0A1B0GWJ0;A0A7P0T9A7;A0A7P0Z472;P30566	Adenylosuccinate lyase	AAGGDHGSPDSYR
BUD13	S139	19.2	19.2	19.4	19.2	19	19	18.8	19	Male Dominant	BUD13	S139	Q9BRD0	BUD13 homolog	HGTPDPSPRK;HGTPDPSPR
BUD13	T135	19.2	19.2	19.4	19.2	19	19	18.8	19	Male Dominant	BUD13	T135	Q9BRD0	BUD13 homolog	HGTPDPSPRK;HGTPDPSPR
SRRM2	S1122	15.2	14.3	14.4	14.7	13.6	14.1	12.5	11.2	Male Dominant	SRRM2	S1122	Q9UQ35	Serine/arginine repetitive matrix protein 2	GEFSASPMLK
SRRM2	S1124	15.2	14.3	14.4	14.7	13.6	14.1	12.5	11.2	Male Dominant	SRRM2	S1124	Q9UQ35	Serine/arginine repetitive matrix protein 2	GEFSASPMLK
VIRMA	T184	15.9	15.6	16	15.8	15.7	15.4	15	15.2	Male Dominant	VIRMA	T184	Q69YN4;Q69YN4-3	Protein virilizer homolog;Isoform 3 of Protein virilizer homolog	GPRTPPGPPPPDDDEDDPVPLPVSGDK
AHCTF1	T1210	14.2	14	14.3	14	13.9	13.7	13.4	13.4	Male Dominant	AHCTF1	T1210	Q8WYP5;Q8WYP5-2;Q8WYP5-3	Protein ELYS;Isoform 2 of Protein ELYS;Isoform 3 of Protein ELYS	STPLASPSPSPGR
DDX55	S513	16.3	16.3	16.4	16.2	15.6	15.8	15.1	15.1	Male Dominant	DDX55	S513	F5H5U2;Q8NHQ9	RNA helicase;ATP-dependent RNA helicase DDX55	KREEGSDIEDEDMEELLNDTR
RERE	S411	17.4	17.1	17.3	16.9	16.7	16.8	16.7	16.6	Male Dominant	RERE	S411	B1AKN3;Q9P2R6;Q9P2R6-2	Arginine-glutamic acid dipeptide (RE) repeats, isoform CRA_b;Arginine-glutamic acid dipeptide repeats protein;Isoform 2 of Arginine-glutamic acid dipeptide repeats protein	TQEISRPNSPSEGEGESSDSR
KDM1B	S13	14.8	14.7	14.9	14	13.1	13.9	13.4	13.3	Male Dominant	KDM1B	S13	H0Y6H0;Q8NB78	Lysine-specific histone demethylase 1B	KASFDHSPDSLPLR
MEF2A	S494	18.6	18.3	18.3	17.5	17	17.8	16.8	17.1	Male Dominant	MEF2A	S494	Q02078;Q02078-3;Q02078-5	Myocyte-specific enhancer factor 2A;Isoform RSRFC4 of Myocyte-specific enhancer factor 2A;Isoform 5 of Myocyte-specific enhancer factor 2A	GDFHSPIVLGRPPNTEDRESPSVK
ZC3H4	S1269	19.3	19.1	19.3	19.2	18.7	18.8	18.4	18.5	Male Dominant	ZC3H4	S1269	Q9UPT8	Zinc finger CCCH domain-containing protein 4	TGSGSPFAGNSPAR
VCPIP1	S747	21.5	21.4	21.4	21.3	20.9	20.9	20.9	20.8	Male Dominant	VCPIP1	S747	Q96JH7	Deubiquitinating protein VCPIP1	TVSPSTIR
AHDC1	S896	17	16.7	16.7	16.7	16.1	16.2	16	15.9	Male Dominant	AHDC1	S896	Q5TGY3	AT-hook DNA-binding motif-containing protein 1	ASPVAVGSSGAGADPSFQPVLSAR
SRRM2	S398	21.1	20.6	20.8	20.4	20.2	20.5	19.9	19.3	Male Dominant	SRRM2	S398	Q9UQ35	Serine/arginine repetitive matrix protein 2	HGGSPQPLATTPLSQEPVNPPSEASPTR
STK32C	S18	17.8	17.3	16.9	16.6	16.6	16.5	15.8	15.8	Male Dominant	STK32C	S18	Q86UX6	Serine/threonine-protein kinase 32C	GSSAAASPGSPPPGR
ERCC5;BIVM-ERCC5	S214	15.6	16.1	15.3	15.5	14.9	14.6	14.7	14.1	Male Dominant	ERCC5;BIVM-ERCC5	S214	A0A090HNM7;A0A1W2PS85;A0A494C0S2;P28715;R4GMW8	DNA repair protein-complementing XP-G cells;BIVM-ERCC5 readthrough;DNA excision repair protein ERCC-5	NAPAAVDEGSISPR
ERCC5;BIVM-ERCC5	S216	15.6	16.1	15.3	15.5	14.9	14.6	14.7	14.1	Male Dominant	ERCC5;BIVM-ERCC5	S216	A0A090HNM7;A0A1W2PS85;A0A494C0S2;P28715;R4GMW8	DNA repair protein-complementing XP-G cells;BIVM-ERCC5 readthrough;DNA excision repair protein ERCC-5	NAPAAVDEGSISPR
CEP162	T176	14.5	14.2	14.3	14	13.6	13.4	13.5	13.2	Male Dominant	CEP162	T176	Q5TB80;Q5TB80-2	Centrosomal protein of 162 kDa;Isoform 2 of Centrosomal protein of 162 kDa	ALHSNQANAELTDDEHENESK
ANAPC1	T530	15.9	15.7	15.5	15.7	15.2	15.3	15.2	14.9	Male Dominant	ANAPC1	T530	Q9H1A4	Anaphase-promoting complex subunit 1	PSTPLDGVSTPK
CBFA2T2	S380	17.4	17.2	17.3	17.3	16.6	16.7	16.4	15.7	Male Dominant	CBFA2T2	S380	O43439-2	Isoform 2 of Protein CBFA2T2	QHSPGSADSLSNDSQR
MLEC	S243	15.5	15.1	15.7	15.7	15.4	14.4	14.8	13.5	Male Dominant	MLEC	S243	Q14165	Malectin	KEEEEEEEEYDEGSNLK
IWS1	S248	18.9	18.7	19	19.1	18.5	18.6	18.7	17.5	Male Dominant	IWS1	S248	Q96ST2	Protein IWS1 homolog	ISDSESEDPPR
PDS5B	S1176	17.2	17.2	17.4	17.6	17.3	16.7	17.1	16.1	Male Dominant	PDS5B	S1176	Q9NTI5;Q9NTI5-2	Sister chromatid cohesion protein PDS5 homolog B;Isoform 2 of Sister chromatid cohesion protein PDS5 homolog B	LDSSEMDHSENEDYTMSSPLPGK
INTS12	S127	17.9	17.2	17.4	17.9	17.4	17.4	17.4	16.4	Male Dominant	INTS12	S127	A0A087WXN4;Q96CB8	Integrator complex subunit 12	LEKPETQSSPITVQSSK;PETQSSPITVQSSK
BRD9	Y583	16.5	16.5	16.4	16.7	16.5	16.1	16.4	15.1	Male Dominant	BRD9	Y583	Q9H8M2	Bromodomain-containing protein 9	LSVGEQPDVTHDPYEFLQSPEPAASAK
NELFA	S374	18.6	18.2	18	18.4	18.2	17.7	17.1	17.4	Male Dominant	NELFA	S374	A0A0C4DFX9;Q9H3P2	Negative elongation factor A	EASRPPEEPSAPSPTLPAQFK
SAMD8	S15	19	18.9	19	18.8	18.7	18.4	18.5	17.8	Male Dominant	SAMD8	S15	A0A5F9ZGS6	Sphingomyelin synthase-related protein 1	LHSGSPPRAPPPPLEALHSGEAGR;LHSGSPPR
RECQL5	S491	14.6	14.8	15	14.6	14	13.9	14.3	13.1	Male Dominant	RECQL5	S491	O94762;O94762-4	ATP-dependent DNA helicase Q5;Isoform 4 of ATP-dependent DNA helicase Q5	YDEGSGGSGDEGRDEAHK
CCAR2	S681	17	16.7	16.8	16.1	15.6	15.9	15.2	15.4	Male Dominant	CCAR2	S681	Q8N163;Q8N163-2	Cell cycle and apoptosis regulator protein 2;Isoform 2 of Cell cycle and apoptosis regulator protein 2	SVASNQSEMEFSSLQDMPK
CTNND1	S346	18.9	18.7	18.9	18.6	18.4	18.4	18.1	17.7	Male Dominant	CTNND1	S346	O60716-3;O60716-5	Isoform 1AC of Catenin delta-1;Isoform 1A of Catenin delta-1	GSLASLDSLRK;GSLASLDSLR
THRAP3	S55	22	22	22	21.9	21.6	21.5	21.3	21.3	Male Dominant	THRAP3	S55	Q9Y2W1	Thyroid hormone receptor-associated protein 3	SYSPAHNR
NKTR	S463	17.6	17.7	17.6	17.5	17.3	17.2	17	16.8	Male Dominant	NKTR	S463	P30414	NK-tumor recognition protein	ILIPSDIESSK
SCRIB	S1220	16.9	17	17.5	17.3	16.5	16.3	16.3	15.3	Male Dominant	SCRIB	S1220	A0A0G2JNZ2;Q14160	Protein scribble homolog	NSLESISSIDRELSPEGPGK
DAB2	S394	18.5	18.4	18.2	18.4	17.6	17.9	17.8	17.4	Male Dominant	DAB2	S394	P98082	Disabled homolog 2	SSPNPFVGSPPK
SMN2;SMN1	S31	17.7	17.4	17.1	17.4	17.1	16.9	16.8	16.2	Male Dominant	SMN2;SMN1	S31	A0A1W2PRV5;B4DP61;E7EQZ4;Q16637;Q16637-2;Q16637-3;Q16637-4	Survival motor neuron protein;Isoform SMN-delta5 of Survival motor neuron protein;Isoform SMN-delta7 of Survival motor neuron protein;Isoform SMN-delta57 of Survival motor neuron protein	GTGQSDDSDIWDDTALIK;RGTGQSDDSDIWDDTALIK
TBC1D15	S205	20.3	19.9	20.1	20	19.8	19.9	19.6	19.5	Male Dominant	TBC1D15	S205	Q8TC07-2;Q8TC07-3	Isoform 2 of TBC1 domain family member 15;Isoform 3 of TBC1 domain family member 15	SLSQSFENLLDEPAYGLIQK
SSRP1	Y438	18.6	17.8	17.9	17.5	17.7	17.4	17.2	16.5	Male Dominant	SSRP1	Y438	Q08945	FACT complex subunit SSRP1	EGMNPSYDEYADSDEDQHDAYLER
RTKN	S529	16.9	16	16.9	16	16.4	15.7	15.7	15.5	Male Dominant	RTKN	S529	Q9BST9	Rhotekin	TFSLDAVPPDHSPR
SPIRE2	S440	18.7	18.6	18.8	18.5	18.1	18	17.9	17.8	Male Dominant	SPIRE2	S440	Q8WWL2;Q8WWL2-2;Q8WWL2-3;Q8WWL2-4	Protein spire homolog 2;Isoform 2 of Protein spire homolog 2;Isoform 3 of Protein spire homolog 2;Isoform 4 of Protein spire homolog 2	DRSFSEHDLAQLR;SFSEHDLAQLR
HNRNPD	S80	18.4	18.4	18.4	18.1	17.9	17.9	17.9	17.7	Male Dominant	HNRNPD	S80	Q14103;Q14103-3	Heterogeneous nuclear ribonucleoprotein D0;Isoform 3 of Heterogeneous nuclear ribonucleoprotein D0	IDASKNEEDEGHSNSSPR;NEEDEGHSNSSPR
SCAF8	S351	16.5	16.4	16.6	16.5	15.8	15.6	15.9	15.3	Male Dominant	SCAF8	S351	A0A0A0MT33;Q9UPN6;Q9UPN6-2	SR-related and CTD-associated factor 8;Isoform 2 of SR-related and CTD-associated factor 8	FDFGEDSEHSEEPKK;FDFGEDSEHSEEPK
SCRIB	S1226	18.2	17.6	18.2	18.4	17.1	16.9	16.2	15.8	Male Dominant	SCRIB	S1226	A0A0G2JNZ2;Q14160	Protein scribble homolog	NSLESISSIDRELSPEGPGK
SEPHS2	S97	16.7	16.9	16.8	16.7	16.2	16.2	16	15.8	Male Dominant	SEPHS2	S97	Q99611	Selenide, water dikinase 2	GLVGGQEEASQEAGLPAGAGPSPTFPALGIGMDSCVIPLR
ASH2L	S623	20	19.8	20.1	20.2	19.7	19.7	19.6	19.7	Male Dominant	ASH2L	S623	Q9UBL3	Set1/Ash2 histone methyltransferase complex subunit ASH2	RSPPWEP
TAF12	S51	18.5	18.6	18.9	18.8	18.5	18.4	18.3	18.3	Male Dominant	TAF12	S51	Q16514;Q16514-2	Transcription initiation factor TFIID subunit 12;Isoform TAFII15 of Transcription initiation factor TFIID subunit 12	IPGTPGAGGRLSPENNQVLTK;LSPENNQVLTK
DENND1A	T707	19.4	19.2	19.9	19.7	19.3	19.4	19	18.8	Male Dominant	DENND1A	T707	Q8TEH3	DENN domain-containing protein 1A	KTPELGIVPPPPIPR
FGA	S643	15.3	15.1	15.9	15.8	14.6	15.2	14.1	13.6	Male Dominant	FGA	S643	P02671-2	Isoform 2 of Fibrinogen alpha chain	GIHTSPLGKPSLSP
SRRM2	S395	19.3	18.8	19.1	19.1	19	18.7	18.8	17.5	Male Dominant	SRRM2	S395	Q9UQ35	Serine/arginine repetitive matrix protein 2	HGGSPQPLATTPLSQEPVNPPSEASPTR
TMEM40	S147	14.1	14.2	14.4	14.2	13.8	13.8	13.4	12.5	Male Dominant	TMEM40	S147	Q8WWA1;Q8WWA1-2;Q8WWA1-3	Transmembrane protein 40;Isoform 2 of Transmembrane protein 40;Isoform 3 of Transmembrane protein 40	RGSDPASGEVEASQLR
PHKA2	T1048	16.4	16.3	15.7	15.8	15.8	15	14.8	13.7	Male Dominant	PHKA2	T1048	P46019	Phosphorylase b kinase regulatory subunit alpha, liver isoform	SSTPSSPTGTSSSDSGGHHIGWGER
CTNND1	S346	20.2	19.6	19.9	19.7	19.8	19.4	19.1	18.9	Male Dominant	CTNND1	S346	O60716-3;O60716-5	Isoform 1AC of Catenin delta-1;Isoform 1A of Catenin delta-1	GSLASLDSLRK;GSLASLDSLR
LARP1	T1074	17.5	17.7	17.6	17.4	17.2	16.8	17.1	16.4	Male Dominant	LARP1	T1074	Q6PKG0	La-related protein 1	PAAMISQPPTPPTGQPVREDAK;PAAMISQPPTPPTGQPVR
TJP1	S297	13.7	13.6	13.8	13.7	12.5	12.7	12.2	11.6	Male Dominant	TJP1	S297	A0A087X0K9;Q07157	Tight junction protein 1 (Zona occludens 1), isoform CRA_a;Tight junction protein ZO-1	DDISEIQSLASDHSGR
TJP1	S300	13.7	13.6	13.8	13.7	12.5	12.7	12.2	11.6	Male Dominant	TJP1	S300	A0A087X0K9;Q07157	Tight junction protein 1 (Zona occludens 1), isoform CRA_a;Tight junction protein ZO-1	DDISEIQSLASDHSGR
NELFB	S605	18.3	18.1	17.4	18.5	17.3	17.9	17.7	16.9	Male Dominant	NELFB	S605	A0A5H1ZRP4;Q8WX92;Q8WX92-2	Negative elongation factor B;Isoform 2 of Negative elongation factor B	KPSPAQAAETPALELPLPSVPAPAPL
SCAF1	S725	22.9	22.4	23.6	23.3	21.8	21.7	22.7	20.8	Male Dominant	SCAF1	S725	Q9H7N4	Splicing factor, arginine/serine-rich 19	GPSPAPASSPK;GPSPAPASSPKR
SEMA4C	787	14.4	15.4	15.1	14.9	14.2	14	13.5	14.3	Male Dominant	SEMA4C	787	Q9C0C4	Semaphorin-4C	CQPGGGPPSPPPGIPGQPLPSPTR
SMAP	S24	14.2	14.6	14.4	14.6	13	13.6	12.7	13.9	Male Dominant	SMAP	S24	O00193	Small acidic protein	SASPDDDLGSSNWEAADLGNEER
SMAP	S25	14.2	14.6	14.4	14.6	13	13.6	12.7	13.9	Male Dominant	SMAP	S25	O00193	Small acidic protein	SASPDDDLGSSNWEAADLGNEER
UTP14A	S29	16.4	16.4	16.4	16.1	15.7	15.7	15.4	15.9	Male Dominant	UTP14A	S29	Q9BVJ6;Q9BVJ6-3	U3 small nucleolar RNA-associated protein 14 homolog A;Isoform 3 of U3 small nucleolar RNA-associated protein 14 homolog A	DYLLSESEDEGDNDGERK
UTP14A	S31	16.4	16.4	16.4	16.1	15.7	15.7	15.4	15.9	Male Dominant	UTP14A	S31	Q9BVJ6;Q9BVJ6-3	U3 small nucleolar RNA-associated protein 14 homolog A;Isoform 3 of U3 small nucleolar RNA-associated protein 14 homolog A	DYLLSESEDEGDNDGERK
THRAP3	S207	17	17.3	17.4	16.8	16.3	16.1	15.8	16.2	Male Dominant	THRAP3	S207	Q9Y2W1	Thyroid hormone receptor-associated protein 3	EQTFSGGTSQDTK
AKT1S1	S212	18.9	18.7	18.8	18.4	17.8	18.1	17.9	18	Male Dominant	AKT1S1	S212	Q96B36	Proline-rich AKT1 substrate 1	SSDEENGPPSSPDLDR;TEARSSDEENGPPSSPDLDR
SRRM2	S1857	20.7	21	20.9	20.9	20.6	20.4	20.4	20.4	Male Dominant	SRRM2	S1857	Q9UQ35	Serine/arginine repetitive matrix protein 2	SRTSPAPWK;TSPAPWK
ALKBH5	S361	17.4	17.6	17.3	17.7	16.8	16.9	16.5	17	Male Dominant	ALKBH5	S361	Q6P6C2;Q6P6C2-3	RNA demethylase ALKBH5;Isoform 3 of RNA demethylase ALKBH5	GSFSSENYWR;RGSFSSENYWR
PKM	S77	15.4	15.7	15.1	15.3	14.2	13.9	13.9	14.5	Male Dominant	PKM	S77	P14618	Pyruvate kinase PKM	LNFSHGTHEYHAETIK
;BCKDHA	S381	19.1	19	18.7	19	18.4	18.3	18.3	18.1	Male Dominant	;BCKDHA	S381	F5H5P2;P12694;P12694-2	2-oxoisovalerate dehydrogenase subunit alpha;2-oxoisovalerate dehydrogenase subunit alpha, mitochondrial;Isoform 2 of 2-oxoisovalerate dehydrogenase subunit alpha, mitochondrial	IGHHSTSDDSSAYRSVDEVNYWDK;SVDEVNYWDK
TTC28	S2271	17	16.1	15.9	16.8	15.7	15.8	14.7	14.9	Male Dominant	TTC28	S2271	Q96AY4	Tetratricopeptide repeat protein 28	DSPSQHSGRPSPGCDSQTSQLDQPLFK
LEMD2	S134	16.2	16.4	16.1	16.3	15.5	15.2	14.9	15.2	Male Dominant	LEMD2	S134	Q8NC56	LEM domain-containing protein 2	ASVRGSSEEDEDARTPDR;ASVRGSSEEDEDAR
PRRC2C	S1265	16	15.7	16	16.1	15.2	15.1	14.7	14.8	Male Dominant	PRRC2C	S1265	E7EPN9;Q9Y520;Q9Y520-4;Q9Y520-5;Q9Y520-6;Q9Y520-7	Protein PRRC2C;Isoform 4 of Protein PRRC2C;Isoform 5 of Protein PRRC2C;Isoform 6 of Protein PRRC2C;Isoform 7 of Protein PRRC2C	QRGSETDTDSEIHESASDK
CDK13	S97	13.4	13.2	12.6	13.5	12.6	12.6	11.7	12.4	Male Dominant	CDK13	S97	A0A2R8Y4Z0;Q14004;Q14004-2	Cyclin-dependent kinase 13 (Fragment);Cyclin-dependent kinase 13;Isoform 2 of Cyclin-dependent kinase 13	SLSPLGGR
MAP2	T1791	17	14.8	17.9	15.8	14.3	14	12.9	14.2	Male Dominant	MAP2	T1791	A0A669KB77;P11137;P11137-3	Microtubule-associated protein;Microtubule-associated protein 2;Isoform 3 of Microtubule-associated protein 2	TPHTPGTPK
MAP2	T1794	17	14.8	17.9	15.8	14.3	14	12.9	14.2	Male Dominant	MAP2	T1794	A0A669KB77;P11137;P11137-3	Microtubule-associated protein;Microtubule-associated protein 2;Isoform 3 of Microtubule-associated protein 2	TPHTPGTPK
GZF1	292	12.6	12.5	12.4	12.7	11.9	11.8	11.4	12.1	Male Dominant	GZF1	292	Q9H116	GDNF-inducible zinc finger protein 1	CPQDQSPDR
MED1	S771	15	15	14.2	15.3	14	13.6	13.7	14.5	Male Dominant	MED1	S771	Q15648	Mediator of RNA polymerase II transcription subunit 1	LSSSDSIGPDVTDILSDIAEEASK
RCOR3	S375	18.6	19.9	19	18.3	18.5	17.6	17.6	18.4	Male Dominant	RCOR3	S375	Q9P2K3;Q9P2K3-3	REST corepressor 3;Isoform 3 of REST corepressor 3	SASNVPSGKSTDEEEEAQTPQAPR
CHAMP1	S286	19.3	19.3	19.5	19.1	18.8	18.5	17.9	18.8	Male Dominant	CHAMP1	S286	Q96JM3	Chromosome alignment-maintaining phosphoprotein 1	KPSPSESPEPWK
IRS2	S1162	24.2	24.7	23.6	23.4	22.8	22.2	23.7	22.6	Male Dominant	IRS2	S1162	Q9Y4H2	Insulin receptor substrate 2	HSSETFSSTTTVTPVSPSFAHNPK;RHSSETFSSTTTVTPVSPSFAHNPK
IRS1	S323	15.4	15	15.4	14.9	14.8	14.4	14.7	14.1	Male Dominant	IRS1	S323	P35568	Insulin receptor substrate 1	TESITATSPASMVGGKPGSFR
XRCC5	S145	13.2	12.9	12.9	12.8	12.4	12.2	12.5	12.2	Male Dominant	XRCC5	S145	P13010	X-ray repair cross-complementing protein 5	SQLDIIIHSLK
LARP1	S631	16	15.6	15.7	15.2	15.1	15	15	15.1	Male Dominant	LARP1	S631	Q6PKG0	La-related protein 1	NTFTAWSDEESDYEIDDRDVNK
LARP1	Y633	16	15.6	15.7	15.2	15.1	15	15	15.1	Male Dominant	LARP1	Y633	Q6PKG0	La-related protein 1	NTFTAWSDEESDYEIDDRDVNK
MSH6	S309	15	14.5	14.5	14.3	13.9	13.4	12.7	13	Male Dominant	MSH6	S309	P52701	DNA mismatch repair protein Msh6	MVTGNGSLK
HNRNPA3	S311	23.8	23.7	23.9	23.5	23.3	23.2	23.1	23.1	Male Dominant	HNRNPA3	S311	A0A7I2V2R3;A0A7I2V4G0;A0A7I2V5D8;P51991;P51991-2	Heterogeneous nuclear ribonucleoprotein A3;Isoform 2 of Heterogeneous nuclear ribonucleoprotein A3	SSGSPYGGGYGSGGGSGGYGSR
GTF3C1	S1865	15.9	15.5	15.6	15.4	15.2	15	14.8	15.1	Male Dominant	GTF3C1	S1865	Q12789;Q12789-3	General transcription factor 3C polypeptide 1;Isoform 2 of General transcription factor 3C polypeptide 1	RASWASENGETDAEGTQMTPAK
HIRIP3	S227	18.3	18.7	19.4	19	18.5	17.7	17.3	17.8	Male Dominant	HIRIP3	S227	Q9BW71	HIRA-interacting protein 3	SLKESEQESEEEILAQK
FAM83B	S427	16.7	17.5	17.1	16.8	16.2	15.5	16.8	15.7	Male Dominant	FAM83B	S427	Q5T0W9	Protein FAM83B	KPSDSLSVASSSR
RBM15	S164	13.9	15.5	16	14.1	13.8	14	12.8	14	Male Dominant	RBM15	S164	A0A087WWP4;A0A494C001;A0A499FJY3;Q96T37;Q96T37-2;Q96T37-3;Q96T37-4	RNA-binding protein 15;Isoform 2 of RNA-binding protein 15;Isoform 3 of RNA-binding protein 15;Isoform 4 of RNA-binding protein 15	ISHLSGSGSGDER
HSP90AB1	S255	18.6	18.5	18.3	18.2	17.9	17.8	17.2	17.9	Male Dominant	HSP90AB1	S255	P08238	Heat shock protein HSP 90-beta	IEDVGSDEEDDSGK
HSP90AB1	S261	18.6	18.5	18.3	18.2	17.9	17.8	17.2	17.9	Male Dominant	HSP90AB1	S261	P08238	Heat shock protein HSP 90-beta	IEDVGSDEEDDSGK
SH3GL3	S265	15.8	15	14.2	13.9	14.1	14.2	13.6	13.8	Male Dominant	SH3GL3	S265	Q99963;Q99963-2;Q99963-3;Q99963-4	Endophilin-A3;Isoform 2 of Endophilin-A3;Isoform 3 of Endophilin-A3;Isoform 4 of Endophilin-A3	RSSSELNGVSTTSVVK
TTC21B	S618	14.8	14.5	14.2	14.1	14	13.8	13.3	13.6	Male Dominant	TTC21B	S618	A0A494C0N4;A0A7P0T8P4;A0A7P0T962;A0A7P0T968;A0A7P0TA66;A0A7P0TAJ8;A0A7P0TB61;A0A7P0TBE5;A0A7P0Z487;A0A7P0Z4B3;Q7Z4L5	Tetratricopeptide repeat protein 21B	TEVDTSHRLSIFLELIDVHR
CHAMP1	S284	20.5	19.2	19.5	19.4	19	18.6	17.9	18.5	Male Dominant	CHAMP1	S284	Q96JM3	Chromosome alignment-maintaining phosphoprotein 1	KPSPSESPEPWK
RBM5	S78	19.3	19	18.9	18.9	18.6	18.5	18.4	18.5	Male Dominant	RBM5	S78	P52756	RNA-binding protein 5	SEDGYHSDGDYGEHDYR
NFRKB	S1291	17.6	17.6	17.5	17.4	17.2	17.1	17.2	17	Male Dominant	NFRKB	S1291	Q6P4R8;Q6P4R8-2;Q6P4R8-3	Nuclear factor related to kappa-B-binding protein;Isoform 2 of Nuclear factor related to kappa-B-binding protein;Isoform 3 of Nuclear factor related to kappa-B-binding protein	AVSTVVVTTAPSPK
TP53BP1	S1114	22	21.9	21.8	21.9	21.5	21.3	21.1	21.3	Male Dominant	TP53BP1	S1114	Q12888;Q12888-2;Q12888-3	TP53-binding protein 1;Isoform 2 of TP53-binding protein 1;Isoform 3 of TP53-binding protein 1	MVIQGPSSPQGEAMVTDVLEDQK
PRPF4B	876	22.7	22.4	22.3	22.5	22.1	21.9	21.7	21.8	Male Dominant	PRPF4B	876	Q13523	Serine/threonine-protein kinase PRP4 homolog	LCDFGSASHVADNDITPYLVSR
ACIN1	S885	20.7	20.3	20.3	20	19.9	19.8	19.7	19.8	Male Dominant	ACIN1	S885	Q9UKV3-5	Isoform 4 of Apoptotic chromatin condensation inducer in the nucleus	EAVVDLHADDSRISEDETER
SLCO4A1	T37	17.1	16.8	16.3	16.1	16.2	14.9	15.7	15.4	Male Dominant	SLCO4A1	T37	E1P5H9;Q96BD0;Q96BD0-2;Q96BD0-3;Q96BD0-4	Solute carrier organic anion transporter family member;Solute carrier organic anion transporter family member 4A1;Isoform 2 of Solute carrier organic anion transporter family member 4A1;Isoform 3 of Solute carrier organic anion transporter family member 4	ASPGTPLSPGSLR
RREB1	S36	14.2	14	13.9	13.8	13.6	13.5	13.2	13.3	Male Dominant	RREB1	S36	Q92766;Q92766-2	Ras-responsive element-binding protein 1;Isoform 2 of Ras-responsive element-binding protein 1	VTENGGSPQGIK
MEPCE	S216	17.3	17.2	17.3	17	16.8	16.8	16.7	16.6	Male Dominant	MEPCE	S216	Q7L2J0	7SK snRNA methylphosphate capping enzyme	SSPLPAK
ACACA	S29	18.2	18.2	18.1	17.7	17.2	17.4	17	17	Male Dominant	ACACA	S29	Q13085;Q13085-4	Acetyl-CoA carboxylase 1;Isoform 4 of Acetyl-CoA carboxylase 1	FIIGSVSEDNSEDEISNLVK
SRRM1	S747	23.7	23.6	23.6	23.1	22.6	22.4	22.2	22.1	Male Dominant	SRRM1	S747	A9Z1X7	Serine/arginine repetitive matrix protein 1	AASPSPQSVR
SRRM1	S749	23.6	23.5	23.6	23.1	22.5	22.4	22.2	22	Male Dominant	SRRM1	S749	A9Z1X7	Serine/arginine repetitive matrix protein 1	AASPSPQSVR
SCAF1	Y732	18.8	18.8	19.1	18.8	18.5	18.2	17.9	18.3	Male Dominant	SCAF1	Y732	Q9H7N4	Splicing factor, arginine/serine-rich 19	EVLYDSEGLSGEER;REVLYDSEGLSGEER
SRSF4	S458	18.1	18	18.3	17.6	17.7	17.1	16.7	17.1	Male Dominant	SRSF4	S458	Q08170	Serine/arginine-rich splicing factor 4	PNLPSESR;SKPNLPSESR
CDK13	S180	16.8	16.5	16.6	15.6	15.2	15.4	14.1	15.1	Male Dominant	CDK13	S180	A0A2R8Y4Z0;Q14004;Q14004-2	Cyclin-dependent kinase 13 (Fragment);Cyclin-dependent kinase 13;Isoform 2 of Cyclin-dependent kinase 13	SPYSPVLR
ATP7A	S1473	15.7	15.7	15.6	15.5	15.5	14.9	14	14.4	Male Dominant	ATP7A	S1473	Q04656;Q04656-2;Q04656-3;Q04656-5	Copper-transporting ATPase 1;Isoform 1 of Copper-transporting ATPase 1;Isoform 2 of Copper-transporting ATPase 1;Isoform 5 of Copper-transporting ATPase 1	SLNSVVTSEPDK
VIM	S226	11.9	11.6	11.3	11.5	10.8	10.5	11	10.7	Male Dominant	VIM	S226	P08670	Vimentin	KVESLQEEIAFLK
CUX1	S1292	17.6	16.9	16.4	16.7	15.7	15.3	14.6	15.1	Male Dominant	CUX1	S1292	A0A2R8Y852;A0A2R8YDI1;P39880;P39880-2;P39880-3;P39880-4;P39880-5;P39880-6	Homeobox protein cut-like;Homeobox protein cut-like 1;Isoform 2 of Homeobox protein cut-like 1;Isoform 3 of Homeobox protein cut-like 1;Isoform 5 of Homeobox protein cut-like 1;Isoform 6 of Homeobox protein cut-like 1;Isoform 7 of Homeobox protein cut-lik	AAPSSEGDSCDGVEATEGPGSADTEEPK
ARHGAP45	Y557	16.2	16.1	15.9	15.3	14.7	14.3	14.7	14.1	Male Dominant	ARHGAP45	Y557	Q92619	Rho GTPase-activating protein 45	DQEPDVHYDFEPHVSANAWSPVMR
CCDC86	S113	20	19.9	19.7	19.7	19.5	19.5	19.2	19.2	Male Dominant	CCDC86	S113	Q9H6F5	Coiled-coil domain-containing protein 86	QPEYSPESPR
FAM117B	S220	20.2	20	19.6	19.8	19.3	19.1	18.9	19	Male Dominant	FAM117B	S220	Q6P1L5	Protein FAM117B	RTSSLDTLAAPYLAGHWPR;TSSLDTLAAPYLAGHWPR
ZNF609	385	18.8	18.7	18.2	18.6	18	17.7	17.5	17.6	Male Dominant	ZNF609	385	O15014	Zinc finger protein 609	FCDSPTSDLEMR
ZNF609	S804	17.7	17.7	17.7	17.7	16.9	16.8	16.7	16.5	Male Dominant	ZNF609	S804	O15014	Zinc finger protein 609	IYSFTDNAPSPSIGGSSR
MIDEAS	S148	15.4	15.8	15.2	15.3	14.5	14.6	14.4	14.4	Male Dominant	MIDEAS	S148	A0A0A0MSU2;A0A1C7CYX1;Q6PJG2	Mitotic deacetylase-associated SANT domain protein (Fragment);Mitotic deacetylase-associated SANT domain protein	GSPHPGVGVPTYYNHPEALK
SCRIB	1336	17.7	17.4	17.5	17	16.7	16.9	16	16.5	Male Dominant	SCRIB	1336	A0A0G2JNZ2;Q14160	Protein scribble homolog	MAESPCSPSGQQPPSPPSPDELPANVK
AKT1S1	S202	19.2	19.3	18.8	19	18.5	18.3	18	17.9	Male Dominant	AKT1S1	S202	Q96B36	Proline-rich AKT1 substrate 1	SSDEENGPPSSPDLDR;TEARSSDEENGPPSSPDLDR
;BCKDHA	S371	24.4	24.1	24	23.9	23.1	23.1	22.4	22.6	Male Dominant	;BCKDHA	S371	F5H5P2;P12694;P12694-2	2-oxoisovalerate dehydrogenase subunit alpha;2-oxoisovalerate dehydrogenase subunit alpha, mitochondrial;Isoform 2 of 2-oxoisovalerate dehydrogenase subunit alpha, mitochondrial	IGHHSTSDDSSAYR
MGA	S2620	11.6	11.3	11.5	11.5	10.9	10.8	10.4	10.4	Male Dominant	MGA	S2620	Q8IWI9;Q8IWI9-3	MAX gene-associated protein;Isoform 2 of MAX gene-associated protein	GPLFSGPVVAVSPDLLESDLK
ACIN1	S288	15.7	15	15.5	15.4	14.9	14.8	14.1	14.3	Male Dominant	ACIN1	S288	E7EQT4;Q9UKV3;S4R3H4	Apoptotic chromatin condensation inducer in the nucleus	TRSQEQEVLER
VPS13D	T791	14.3	14.2	14.1	13.9	13.9	13.7	13.4	13.4	Male Dominant	VPS13D	T791	Q5THJ4;Q5THJ4-2	Vacuolar protein sorting-associated protein 13D;Isoform 2 of Vacuolar protein sorting-associated protein 13D	TPPFSGVEFSEEQLQAHLMSTK
MCC	S231	19.2	19.2	18.8	18.7	18.4	18.4	17.5	17.7	Male Dominant	MCC	S231	D6REY2;P23508;P23508-2	Colorectal mutant cancer protein;Isoform 2 of Colorectal mutant cancer protein	LQSVQATGPSSPGR
AHNAK	S4908	17	15.8	16.6	16.9	15.4	17	17	15.7	Male Dominant	AHNAK	S4908	Q09666	Neuroblast differentiation-associated protein AHNAK	MPSLEISAPK
TNS2	Y456	17.9	17.7	17.5	17.1	16.4	17.4	17.6	16.1	Male Dominant	TNS2	Y456	Q63HR2;Q63HR2-4;Q63HR2-6	Tensin-2;Isoform 4 of Tensin-2;Isoform 6 of Tensin-2	WDSYENFNQHHEDSVDGSLTHTR
TNS2	S455	17.3	17	16.9	16.5	16	16.4	16.8	14.1	Male Dominant	TNS2	S455	Q63HR2;Q63HR2-4;Q63HR2-6	Tensin-2;Isoform 4 of Tensin-2;Isoform 6 of Tensin-2	WDSYENFNQHHEDSVDGSLTHTR
SRSF2	S191	19.4	19.3	19.6	19	18.6	19	18.7	19	Male Dominant	SRSF2	S191	Q01130;Q01130-2	Serine/arginine-rich splicing factor 2;Isoform 2 of Serine/arginine-rich splicing factor 2	SRSPPPVSK;SPPPVSK
SEC16A	S1389	19.4	19.6	19.2	19.4	17.8	18.9	18.4	18.5	Male Dominant	SEC16A	S1389	O15027	Protein transport protein Sec16A	SHNVAAGSYEAPLPPGSFHGDFAYGTYR
LIMCH1	S1357	19.5	19.1	18.8	18.7	18.5	18.5	18.4	18.3	Male Dominant	LIMCH1	S1357	G5EA03;Q9UPQ0-10;Q9UPQ0-3;Q9UPQ0-4;Q9UPQ0-5;Q9UPQ0-8	LIM and calponin homology domains-containing protein 1;Isoform 10 of LIM and calponin homology domains-containing protein 1;Isoform 3 of LIM and calponin homology domains-containing protein 1;Isoform 4 of LIM and calponin homology domains-containing prote	SINHQIESPSER
MPDZ	S354	19.1	18.9	18.5	17.8	17.1	17.8	16.6	16.4	Male Dominant	MPDZ	S354	O75970;O75970-2;O75970-3;O75970-5	Multiple PDZ domain protein;Isoform 2 of Multiple PDZ domain protein;Isoform 3 of Multiple PDZ domain protein;Isoform 4 of Multiple PDZ domain protein	TAPTALGITLSSSPTSTPELR
MPDZ	T358	17.3	17.1	16.7	16	15.3	15.9	15	14.5	Male Dominant	MPDZ	T358	O75970;O75970-2;O75970-3;O75970-5	Multiple PDZ domain protein;Isoform 2 of Multiple PDZ domain protein;Isoform 3 of Multiple PDZ domain protein;Isoform 4 of Multiple PDZ domain protein	TAPTALGITLSSSPTSTPELR
RAD23A	Y313	16.4	16.3	16.2	16.4	15.7	16	15.5	16	Male Dominant	RAD23A	Y313	P54725	UV excision repair protein RAD23 homolog A	HQEQFIQMLNEPPGELADISDVEGEVGAIGEEAPQMNYIQVTPQEK
DNAJC5	Y17	17.5	16.8	16.9	17.1	16	16.4	15.8	16.1	Male Dominant	DNAJC5	Y17	Q9H3Z4;Q9H3Z4-2	DnaJ homolog subfamily C member 5;Isoform 2 of DnaJ homolog subfamily C member 5	SLSTSGESLYHVLGLDK
FNBP4	143	17.2	17.1	16.8	16.9	16.4	16.2	16.1	16.8	Male Dominant	FNBP4	143	Q8N3X1;Q8N3X1-2	Formin-binding protein 4;Isoform 2 of Formin-binding protein 4	ATGGLCLLGAYADSDDDDNDVSEK
GIT1	S571	14.6	14.8	14.6	14.5	13.7	13.8	14	14	Male Dominant	GIT1	S571	J3QRU8;Q9Y2X7;Q9Y2X7-3	ARF GTPase-activating protein GIT1;Isoform 3 of ARF GTPase-activating protein GIT1	GVSASAVPFTPSSPLLSCSQEGSR
NCL	S184	21	20.8	20.4	20.8	19.2	19.3	19.4	20.4	Male Dominant	NCL	S184	A0A7I2V3F3;A0A7I2V428;C9JLB1;P19338	Nucleolin	AAAAAPASEDEDDEDDEDDEDDDDDEEDDSEEEAMETTPAK
NCL	S206	21.5	21.3	20.9	21.3	19.7	19.9	19.9	20.9	Male Dominant	NCL	S206	A0A7I2V3F3;A0A7I2V428;C9JLB1;P19338	Nucleolin	AAAAAPASEDEDDEDDEDDEDDDDDEEDDSEEEAMETTPAK
CTNNA1	T658	21.9	21.6	21.7	21.4	20.8	21	21	20.6	Male Dominant	CTNNA1	T658	P35221	Catenin alpha-1	SRTSVQTEDDQLIAGQSAR;TSVQTEDDQLIAGQSAR
LARP1	T1071	19.2	19.3	19.2	19.1	18.6	18.7	18.8	18.7	Male Dominant	LARP1	T1071	Q6PKG0	La-related protein 1	PAAMISQPPTPPTGQPVREDAK;PAAMISQPPTPPTGQPVR
SAFB	T200	19.9	19.9	20	19.8	19.2	19	19.2	19.2	Male Dominant	SAFB	T200	Q15424;Q15424-3;Q15424-4	Scaffold attachment factor B1;Isoform 3 of Scaffold attachment factor B1;Isoform 4 of Scaffold attachment factor B1	ETINNLDTSSSDFTILQEIEEPSLEPENEK
BIRC6	S419	16.7	16.5	15.6	16.4	14.3	16	15.7	16.4	Male Dominant	BIRC6	S419	A0A3B3IUB9;Q9NR09	Baculoviral IAP repeat-containing protein 6 (Fragment);Baculoviral IAP repeat-containing protein 6	LEGDSDDLLEDSDSEEHSR
RAPGEF2	S626	21.2	20.7	20.8	20.6	20.1	20.4	20.4	20.4	Male Dominant	RAPGEF2	S626	A0A2R8Y661	Cyclic nucleotide ras GEF	HIPTALPVSGTLSSSNPDLLQSHHR
NISCH	S1284	17.4	17.3	17.1	17.1	15.9	16.6	16.5	16.7	Male Dominant	NISCH	S1284	Q9Y2I1	Nischarin	TPSPEPVDK
BCR	S459	21.7	21.6	21.5	21.6	20.8	21.1	21.2	21.4	Male Dominant	BCR	S459	P11274;P11274-2	Breakpoint cluster region protein;Isoform 2 of Breakpoint cluster region protein	HQDGLPYIDDSPSSSPHLSSK;RHQDGLPYIDDSPSSSPHLSSK
CASC3	S148	21.4	21.4	21.2	21	20.3	21	20.4	20.8	Male Dominant	CASC3	S148	O15234	Protein CASC3	QSGDGQESTEPVENK;STVTGERQSGDGQESTEPVENK
PRRC2A	T878	17.4	17.3	17.4	17.2	16.3	17	16.6	16.4	Male Dominant	PRRC2A	T878	P48634	Protein PRRC2A	IQTPPPK
PRKAR1B	S83	19	18.9	18.3	18.5	17.5	17.7	17.9	18	Male Dominant	PRKAR1B	S83	C9JSK5;P31321	cAMP-dependent protein kinase type I-beta regulatory subunit (Fragment);cAMP-dependent protein kinase type I-beta regulatory subunit	SNSQSDSHDEEVSPTPPNPVVK
ARHGEF2	S317	20.6	20.5	20.2	20.2	19.7	19.8	20	20	Male Dominant	ARHGEF2	S317	A0A5F9ZI21;Q92974;Q92974-2;Q92974-3;V9GYM8	Guanine nucleotide exchange factor H1;Rho guanine nucleotide exchange factor 2;Isoform 2 of Rho guanine nucleotide exchange factor 2;Isoform 3 of Rho guanine nucleotide exchange factor 2	ILSQSTDSLNMR
PPFIA1	760	17.6	17.5	17	17.3	16.3	16.8	16.6	16.9	Male Dominant	PPFIA1	760	A0A2R8Y7R9;Q13136	Liprin-alpha-1 (Fragment);Liprin-alpha-1	CETSPPSSPR
SRRM1	S571	21.2	21.5	21.2	21.2	19.2	19.7	19.8	20	Male Dominant	SRRM1	S571	A9Z1X7	Serine/arginine repetitive matrix protein 1	RSPSPAPPPR;SPSPAPPPR
STARD3NL	S11	16.5	16.6	16.6	16	14.5	15.9	15.1	16.1	Male Dominant	STARD3NL	S11	O95772-2	Isoform 2 of STARD3 N-terminal-like protein	MENALTGSQSSHASLR
CIR1	S202	18	17.8	18.1	17.9	17	17.9	17.5	17.4	Male Dominant	CIR1	S202	Q86X95	Corepressor interacting with RBPJ 1	NLTANDPSQEYVASEGEEDPEVEFLK
ZNF407	S1262	15	15	14.9	14.9	13.9	14.5	14.2	14.2	Male Dominant	ZNF407	S1262	Q9C0G0;Q9C0G0-2;Q9C0G0-3	Zinc finger protein 407;Isoform 2 of Zinc finger protein 407;Isoform 3 of Zinc finger protein 407	SAESPVLVVTR
ZMYM3	S54	18.8	18.8	18.7	18.9	18.1	18.4	18.4	18.3	Male Dominant	ZMYM3	S54	A6NHB5;A6NHN7;Q14202;Q14202-2	Zinc finger MYM-type protein 3;Isoform 2 of Zinc finger MYM-type protein 3	GWAPPGPSPSSGALDLLDTPAGLEK
SASH1	S507	18.1	17.9	18.1	18	17.5	17.6	17.8	17.6	Male Dominant	SASH1	S507	O94885	SAM and SH3 domain-containing protein 1	AGGSVESLR
SPTAN1	S1031	24.5	24.1	24.3	24	23.6	23.3	23.6	23.1	Male Dominant	SPTAN1	S1031	Q13813	Spectrin alpha chain, non-erythrocytic 1	KLDPAQSASRENLLEEQGSIALR;KLDPAQSASR;LDPAQSASRENLLEEQGSIALR;LDPAQSASR
ENO1	S263	17	17	17.2	17.3	16.7	16.6	16.8	16.6	Male Dominant	ENO1	S263	P06733	Alpha-enolase	YDLDFKSPDDPSR
HCAR3;HCAR2	S328	17.5	17.4	16.8	17.3	15.8	16.3	16.4	15.9	Male Dominant	HCAR3;HCAR2	S328	P49019;Q8TDS4	Hydroxycarboxylic acid receptor 3;Hydroxycarboxylic acid receptor 2	STSVELTGDPNK
FAF1	S388	15.9	15.8	16	15.8	15.4	15.5	15.4	15.4	Male Dominant	FAF1	S388	B3KT28;Q9UNN5	FAS-associated factor 1	TPSGEFLER
ROBO1	T1195	18.7	18.7	19	18.6	18.1	17.9	18.4	17.9	Male Dominant	ROBO1	T1195	A0A087WTM1;A0A087WZ85;A0A0A0MSX4;Q9Y6N7;Q9Y6N7-2;Q9Y6N7-3;Q9Y6N7-4;Q9Y6N7-5	Roundabout homolog 1;Isoform 2 of Roundabout homolog 1;Isoform 3 of Roundabout homolog 1;Isoform 4 of Roundabout homolog 1;Isoform 5 of Roundabout homolog 1	MYLQQDELEEEEDERGPTPPVR
NCL	S548	14.6	14.7	14.8	14.4	13.8	13.3	13.3	13	Male Dominant	NCL	S548	A0A7I2V3F3;A0A7I2V428;C9JLB1;P19338	Nucleolin	LELQGPRGSPNAR
ALDOA	S36	19.1	19.2	18.9	18.9	18.1	18.4	18.2	18.1	Male Dominant	ALDOA	S36	P04075	Fructose-bisphosphate aldolase A	GILAADESTGSIAKR;GILAADESTGSIAK
RPS7	T121	16	15.6	15.1	15.7	14.5	14.5	14.4	14.9	Male Dominant	RPS7	T121	P62081	40S ribosomal protein S7	SRTLTAVHDAILEDLVFPSEIVGK
GRIPAP1	S621	18.8	18.7	18.1	18.4	17.1	17.3	17.5	16.9	Male Dominant	GRIPAP1	S621	A0A087WT45;Q4V328;Q4V328-4	GRIP1-associated protein 1;Isoform 4 of GRIP1-associated protein 1	SGLEELVLSEMNSPSRTQTGDSSSISSFSYR;TQTGDSSSISSFSYR
ANKHD1	S2281	18.9	18.8	18.7	18.8	17.9	17.9	18.2	17.8	Male Dominant	ANKHD1	S2281	Q8IWZ3-6	Isoform 6 of Ankyrin repeat and KH domain-containing protein 1	VSTSPVGLPSIDPSGSSPSSSSAPLASFSGIPGTR
FARP1	S583	16	15.9	16.2	15.8	15.4	15	15.4	15.4	Male Dominant	FARP1	S583	A0A1B0GV68	FERM, ARHGEF and pleckstrin domain-containing protein 1	HSSLIDEMFK
LPAR1	S323	17	16.8	17.1	16.9	16.5	16.5	16.3	16	Male Dominant	LPAR1	S323	Q6GPG7;Q92633;Q92633-2	Lysophosphatidic acid receptor 1;Isoform 2 of Lysophosphatidic acid receptor 1	SENPTGPTEGSDR
SRRM1	S211	15.1	15.1	15.1	15.2	13.1	12.6	12.1	13.8	Male Dominant	SRRM1	S211	A9Z1X7	Serine/arginine repetitive matrix protein 1	SRSPSPAPEK
SCRIB	S37	15.8	15.8	16	16	15.5	15.5	15.6	15.4	Male Dominant	SCRIB	S37	A0A0G2JNZ2;Q14160	Protein scribble homolog	SLEELLLDANQLR;YSRSLEELLLDANQLR
CHGA	S171	13.7	15.4	15.4	15.1	12.9	13.3	13.8	13.4	Male Dominant	CHGA	S171	G5E968;P10645	Chromogranin A (Parathyroid secretory protein 1), isoform CRA_b;Chromogranin-A	SGELEQEEER
IRS1	S348	17.5	18.6	18.3	18.6	17	16.8	16.9	16.7	Male Dominant	IRS1	S348	P35568	Insulin receptor substrate 1	ASSDGEGTMSRPASVDGSPVSPSTNR;PASVDGSPVSPSTNR
IRS1	S345	17.4	18.7	18.7	19.1	16.9	17.2	17.7	17.1	Male Dominant	IRS1	S345	P35568	Insulin receptor substrate 1	ASSDGEGTMSRPASVDGSPVSPSTNR;PASVDGSPVSPSTNR
SLC12A7	T973	18.5	18.2	18.3	18.6	17.7	17.7	17.8	18.1	Male Dominant	SLC12A7	T973	A0A0G2JNW7;Q9Y666	Solute carrier family 12 member 7	TQAPPTPDK
CALU	S69	17.9	17.9	18.2	18.3	16.9	17.2	17.3	17.4	Male Dominant	CALU	S69	O43852;O43852-3	Calumenin;Isoform 3 of Calumenin	TFDQLTPEESK
MIA3	S876	18.2	18	18.2	18.4	17.2	17.2	17.4	17.3	Male Dominant	MIA3	S876	Q5JRA6	Transport and Golgi organization protein 1 homolog	TSGLAGEPEGELSKEDHENTEK;TSGLAGEPEGELSK
ERO1A	160	14.3	14.2	14.3	15.2	13.2	13	13.1	13.1	Male Dominant	ERO1A	160	Q96HE7	ERO1-like protein alpha	DCAVKPCQSDEVPDGIK
ENO1	S272	12.3	12.3	12.5	13	12	11.4	12.2	12.1	Male Dominant	ENO1	S272	P06733	Alpha-enolase	YISPDQLADLYK
TMEM94	S445	19.2	18.8	18.9	19.3	18.2	18.2	17.7	17.9	Male Dominant	TMEM94	S445	Q12767;Q12767-2;Q12767-3	Transmembrane protein 94;Isoform 2 of Transmembrane protein 94;Isoform 3 of Transmembrane protein 94	VEPPHSSHEDLTDGLSTR
SRRM2	S1072	16.2	16.3	16	16.8	14.8	14.9	15.3	15	Male Dominant	SRRM2	S1072	Q9UQ35	Serine/arginine repetitive matrix protein 2	SDTSSPEVR
SRRM2	S1073	16.2	16.3	16	16.8	14.8	14.9	15.3	15	Male Dominant	SRRM2	S1073	Q9UQ35	Serine/arginine repetitive matrix protein 2	SDTSSPEVR
SRRM2	S1620	14.3	14.8	14.6	14.6	13	13.9	14.3	13.5	Male Dominant	SRRM2	S1620	Q9UQ35	Serine/arginine repetitive matrix protein 2	AQSGSDSSPEPK
SRRM2	S1621	14.3	14.8	14.6	14.6	13	13.9	14.3	13.5	Male Dominant	SRRM2	S1621	Q9UQ35	Serine/arginine repetitive matrix protein 2	AQSGSDSSPEPK
SRRM1	S209	14.8	14.8	15.3	15.5	12.7	14.2	14.1	14.1	Male Dominant	SRRM1	S209	A9Z1X7	Serine/arginine repetitive matrix protein 1	SRSPSPAPEK
SRRM1	S211	16.1	16.3	16.8	17	14.5	15.9	15.7	16	Male Dominant	SRRM1	S211	A9Z1X7	Serine/arginine repetitive matrix protein 1	SRSPSPAPEK
EEPD1	S106	15.9	15.6	15.9	15.8	15	15.3	15.4	15.2	Male Dominant	EEPD1	S106	Q7L9B9	Endonuclease/exonuclease/phosphatase family domain-containing protein 1	GSSAQHSPSSLR
EEPD1	S110	15.7	15.4	15.8	15.6	14.9	15.2	15.3	15.1	Male Dominant	EEPD1	S110	Q7L9B9	Endonuclease/exonuclease/phosphatase family domain-containing protein 1	GSSAQHSPSSLR
ARFGAP1	T135	17.2	17.1	17.4	16.9	16.5	16.7	16.5	16.6	Male Dominant	ARFGAP1	T135	Q8N6T3	ADP-ribosylation factor GTPase-activating protein 1	EWSLESSPAQNWTPPQPR
PRKCG	T655	16.8	16.4	16.5	16.5	12.7	13.4	14	14.5	Male Dominant	PRKCG	T655	P05129;P05129-2	Protein kinase C gamma type;Isoform 2 of Protein kinase C gamma type	AAPALTPPDR
ELF2	T521	17.9	18	18.1	17.9	16.9	17.4	17.5	16.9	Male Dominant	ELF2	T521	Q15723;Q15723-1;Q15723-2;Q15723-3;Q15723-4	ETS-related transcription factor Elf-2;Isoform 1 of ETS-related transcription factor Elf-2;Isoform 2 of ETS-related transcription factor Elf-2;Isoform 3 of ETS-related transcription factor Elf-2;Isoform 4 of ETS-related transcription factor Elf-2	LSMPTQQASGQTPPR
CCDC9	S376	19.2	18.9	18.8	18.3	18	17.9	18.2	18	Male Dominant	CCDC9	S376	A0A2R8Y4Z8	Coiled-coil domain-containing protein 9	EGAASPAPETPQPTSPETSPK
SRRM1	S806	16.4	16.5	16.6	15.4	14.1	14.5	14.7	15.1	Male Dominant	SRRM1	S806	A9Z1X7	Serine/arginine repetitive matrix protein 1	SPTPSPSPPR
TCP11L2	S50	15.3	15.3	15.4	15.2	13.8	14.2	14.1	13.6	Male Dominant	TCP11L2	S50	F8VRQ3;F8W0R5;F8W1M6;G3V1Z2;Q8N4U5;Q8N4U5-2	T-complex protein 11-like protein 2 (Fragment);T-complex 11 (Mouse) like 2, isoform CRA_c;T-complex protein 11-like protein 2;Isoform 2 of T-complex protein 11-like protein 2	SSSPASTSPPR
KRI1	S634	19	18.9	19	18.8	18.3	18.4	18.3	18.2	Male Dominant	KRI1	S634	A0A494C108;Q8N9T8	Protein KRI1 homolog	QLPALDGSLMGPESPPAQEEEAPVSPHK
RPLP2	S105	18.9	18.7	18.8	18.1	17.7	17.8	17.8	17.7	Male Dominant	RPLP2	S105	P05387	60S acidic ribosomal protein P2	KEESEESDDDMGFGLFD
CNPY4	S58	12.4	12.2	12	11.6	10.8	10.7	10.9	10.7	Male Dominant	CNPY4	S58	Q8N129	Protein canopy homolog 4	SREVLELGQVLDTGK
ZPR1	S19	17	17	17.2	16.8	15.9	15.8	16.5	16.2	Male Dominant	ZPR1	S19	O75312	Zinc finger protein ZPR1	AASGAVEPGPPGAAVAPSPAPAPPPAPDHLFR
MTPN	T31	17.9	17.9	17.6	18	18.5	18.5	18.7	18.5	Female Dominant	MTPN	T31	P58546	Myotrophin	GEDVNRTLEGGR
TBC1D1	S108	18	18.3	17.9	18.3	18.7	18.9	18.6	18.6	Female Dominant	TBC1D1	S108	C9JIE2;Q86TI0;Q86TI0-2	TBC1 domain family member 1 (Fragment);TBC1 domain family member 1;Isoform 2 of TBC1 domain family member 1	SFSQPGLR
RASAL2	S134	14	14.7	13.9	14.4	15.3	15.6	15.4	15.5	Female Dominant	RASAL2	S134	Q9UJF2-2	Isoform 2 of Ras GTPase-activating protein nGAP	TVSVPSEGQFPEYPPEGATK
MKNK2	S74	16.9	17.3	17	17.5	17.6	17.7	17.8	17.8	Female Dominant	MKNK2	S74	Q9HBH9	MAP kinase-interacting serine/threonine-protein kinase 2	ATDSFSGR
MAST2	S854	15.5	15.2	15.4	15.6	16.1	15.9	16	16.2	Female Dominant	MAST2	S854	Q6P0Q8	Microtubule-associated serine/threonine-protein kinase 2	VYSSMER
KIAA1522	S152	16.1	16.3	15.7	16.2	17	16.8	16.9	17.7	Female Dominant	KIAA1522	S152	Q9P206-2	Isoform 2 of Uncharacterized protein KIAA1522	GGWDHGDTQSIQSSR
KIAA1522	S155	16.1	16.4	15.9	16.3	17	17	17	17.9	Female Dominant	KIAA1522	S155	Q9P206-2	Isoform 2 of Uncharacterized protein KIAA1522	GGWDHGDTQSIQSSR
RAPGEF1	S335	16.8	17	16.9	17	17.3	17.4	17.5	17.5	Female Dominant	RAPGEF1	S335	Q13905;Q13905-2;Q13905-3;Q13905-4	Rap guanine nucleotide exchange factor 1;Isoform Short of Rap guanine nucleotide exchange factor 1;Isoform 3 of Rap guanine nucleotide exchange factor 1;Isoform 4 of Rap guanine nucleotide exchange factor 1	RLSGGSHSYGGESPR
SPTAN1	S1413	16.3	16.1	16.2	16.3	16.7	16.8	17	17	Female Dominant	SPTAN1	S1413	Q13813	Spectrin alpha chain, non-erythrocytic 1	AGTFQAFEQFGQQLLAHGHYASPEIK
CDK16	S12	14.5	14.4	14.7	15	15.9	16.2	16.1	16.5	Female Dominant	CDK16	S12	E5RGN0;E5RJM2;Q00536;Q00536-2;Q00536-3	Cyclin-dependent kinase 16 (Fragment);Cyclin-dependent kinase 16;Isoform 2 of Cyclin-dependent kinase 16;Isoform 3 of Cyclin-dependent kinase 16	QLSMTLR
NCK2	Y110	13.4	13.2	13.5	13.9	14.3	14.6	14.6	14.7	Female Dominant	NCK2	Y110	O43639	Cytoplasmic protein NCK2	IYDLNIPAFVK
RHBDF1	S92	13.8	13.4	13.7	14.4	14.4	14.3	14.9	15	Female Dominant	RHBDF1	S92	Q96CC6	Inactive rhomboid protein 1	GTADWFGVSK
RHBDF1	S61	16.6	15.8	16.5	17.4	17.8	17.6	18.8	19.4	Female Dominant	RHBDF1	S61	Q96CC6	Inactive rhomboid protein 1	SVSMPAETAHISSPHHELR
ZYX	S202	14.7	14.6	14.4	14.5	15.1	14.7	15.2	15.3	Female Dominant	ZYX	S202	Q15942	Zyxin	SPSSSQPLPQVPAPAQSQTQFHVQPQPQPK
MTCL1	S263	15.5	15.6	15.5	15.7	16.4	16.4	16.7	16.9	Female Dominant	MTCL1	S263	Q9Y4B5	Microtubule cross-linking factor 1	GAPPGSPEPPALLAAPLAAGACPGGR
MFF	S146	15.6	15.3	15.1	16	16	15.8	16.4	16.3	Female Dominant	MFF	S146	Q9GZY8-5	Isoform 5 of Mitochondrial fission factor	NDSLPVLR
CBARP	S342	15.7	15.7	15.4	15.8	16.2	16.2	16.3	16.5	Female Dominant	CBARP	S342	A0A140LJL2;Q8N350	Voltage-dependent calcium channel beta subunit-associated regulatory protein	AASLDTR
SPECC1	S847	16	16	15.7	16.4	16.5	16.3	16.9	16.9	Female Dominant	SPECC1	S847	A0A7I2V416;A0A7I2V451;A0A7I2V486;A0A7I2YQJ3;A0A7P0TBP2;Q5M775;Q5M775-4	Cytospin-B;Isoform 4 of Cytospin-B	SPLSGIPVR
PLEKHG3	S617	11.4	11.1	10.8	11.6	12	12.7	12.7	12.9	Female Dominant	PLEKHG3	S617	A1L390;A1L390-3	Pleckstrin homology domain-containing family G member 3;Isoform 3 of Pleckstrin homology domain-containing family G member 3	RSSVAQEDSK
PLEKHG3	S618	11.4	11.1	10.8	11.6	12	12.7	12.7	12.9	Female Dominant	PLEKHG3	S618	A1L390;A1L390-3	Pleckstrin homology domain-containing family G member 3;Isoform 3 of Pleckstrin homology domain-containing family G member 3	RSSVAQEDSK
DTNB	S524	15.3	15	14.3	14.9	15.5	15.4	15.7	15.7	Female Dominant	DTNB	S524	E7EVB6;E9PEY4	Dystrobrevin	AQATGSPHTSPTHGGGR
TTN	S813	16.3	16.6	15.7	16.1	17.1	17.3	18	18.1	Female Dominant	TTN	S813	A0A0A0MTS7;Q8WZ42;Q8WZ42-11;Q8WZ42-12;Q8WZ42-13;Q8WZ42-2;Q8WZ42-4;Q8WZ42-5;Q8WZ42-7;Q8WZ42-8	Titin;Isoform 11 of Titin;Isoform 12 of Titin;Isoform 13 of Titin;Isoform 2 of Titin;Isoform 4 of Titin;Isoform 5 of Titin;Isoform 7 of Titin;Isoform 8 of Titin	TASPHFTVSK
GAS7	S376	15.1	14.8	14.4	15	15.8	15.7	15.9	16	Female Dominant	GAS7	S376	O60861;O60861-1;O60861-4	Growth arrest-specific protein 7;Isoform 1 of Growth arrest-specific protein 7;Isoform 4 of Growth arrest-specific protein 7	STQAGDDLMR
YAP1	S127	18.5	17.7	18.3	18.4	19.3	19.3	19.4	19.6	Female Dominant	YAP1	S127	P46937;P46937-9	Transcriptional coactivator YAP1;Isoform 9 of Transcriptional coactivator YAP1	AHSSPASLQLGAVSPGTLTPTGVVSGPAATPTAQHLR
ABCC5	S60	12.7	13.1	12.5	12.7	13.9	13.7	14	13.6	Female Dominant	ABCC5	S60	O15440;O15440-5	Multidrug resistance-associated protein 5;Isoform 5 of Multidrug resistance-associated protein 5	AEGLSLDASMHSQLR
MAP4K4	S736	16.3	16.2	15.9	16.3	17	17.8	17.4	18	Female Dominant	MAP4K4	S736	A0A0D9SEY1;O95819-3	Mitogen-activated protein kinase kinase kinase kinase 4;Isoform 3 of Mitogen-activated protein kinase kinase kinase kinase 4	NSTSSIEPR
RALGAPA2	S530	12.9	12.9	11.9	12.6	13.9	14.4	14.5	15.6	Female Dominant	RALGAPA2	S530	H7C1F9;Q2PPJ7;Q2PPJ7-2;Q2PPJ7-3	Ral GTPase-activating protein subunit alpha-2 (Fragment);Ral GTPase-activating protein subunit alpha-2;Isoform 2 of Ral GTPase-activating protein subunit alpha-2;Isoform 3 of Ral GTPase-activating protein subunit alpha-2	SATTSGAPGVEK
GIT1	S670	13.2	13.1	12.7	12.7	13.5	13.5	13.6	13.9	Female Dominant	GIT1	S670	J3QRU8;Q9Y2X7;Q9Y2X7-3	ARF GTPase-activating protein GIT1;Isoform 3 of ARF GTPase-activating protein GIT1	HDSFVPCSEK
EMD	S171	18.9	19.1	18.9	18.5	19.4	19.5	19.6	19.7	Female Dominant	EMD	S171	P50402	Emerin	DSAYQSITHYRPVSASR
SEPTIN8	S139	13.7	13.6	13.3	13.3	14	14.3	14.1	14.4	Female Dominant	SEPTIN8	S139	A6NFQ9;A6NMH6;F8W8I8;Q92599;Q92599-2;Q92599-4	Septin;Septin-8;Isoform 2 of Septin-8;Isoform 4 of Septin-8	SLFDYHDTR
SYAP1	S269	17.7	17.8	17.6	17.8	18.3	18.9	18.8	18.8	Female Dominant	SYAP1	S269	Q96A49	Synapse-associated protein 1	TQEDEEEISTSPGVSEFVSDAFDACNLNQEDLRK;TQEDEEEISTSPGVSEFVSDAFDACNLNQEDLR
NBEAL1	S1406	16.7	16.4	16.9	16.7	17.3	17.4	17.3	17.5	Female Dominant	NBEAL1	S1406	Q6ZS30;Q6ZS30-1	Neurobeachin-like protein 1;Isoform 1 of Neurobeachin-like protein 1	SFSVHSDR
PAK2	S197	15.9	15.4	14.7	15.8	16.7	16.7	17.2	16.7	Female Dominant	PAK2	S197	Q13177	Serine/threonine-protein kinase PAK 2	SVIDPVPAPVGDSHVDGAAK
CAMK2D	T254	18.4	17	14.7	16.4	19.9	19.2	18.6	20.3	Female Dominant	CAMK2D	T254	D6R938;Q13557;Q13557-8	Calcium/calmodulin-dependent protein kinase;Calcium/calmodulin-dependent protein kinase type II subunit delta;Isoform Delta 6 of Calcium/calmodulin-dependent protein kinase type II subunit delta	MLTINPAK
ANKS1A	Y476	13.8	13.8	13.4	13.3	13.9	14.3	14.3	14.1	Female Dominant	ANKS1A	Y476	A0A3B3ISP1;Q92625	Ankyrin repeat and SAM domain-containing protein 1A	EEDEHPYELLLTAETK
ACTG1	S365	17.4	17.4	17.1	16.8	18	18	18.3	18.1	Female Dominant	ACTG1	S365	P63261	Actin, cytoplasmic 2	QEYDESGPSIVHR
AKAP12	S806	14.5	14	13.4	14.2	15.3	15.3	15.2	15.6	Female Dominant	AKAP12	S806	Q02952	A-kinase anchor protein 12	EESWVSIKK;EESWVSIK
CDKL5	S720	16.6	16.6	16.2	16.2	17.2	16.9	16.9	17.2	Female Dominant	CDKL5	S720	A0A096LNR9;A0A1B0GUM4;A0A669KBC2;O76039;O76039-1	Cyclin-dependent kinase-like 5 (Fragment);Cyclin-dependent kinase-like 5;Isoform 2 of Cyclin-dependent kinase-like 5	VPSPRPDNSFHENNVSTR
CDKL5	S308	17	17.1	16.9	16.8	17.6	17.7	17.8	17.8	Female Dominant	CDKL5	S308	A0A096LNR9;A0A1B0GUM4;A0A669KBC2;O76039;O76039-1	Cyclin-dependent kinase-like 5 (Fragment);Cyclin-dependent kinase-like 5;Isoform 2 of Cyclin-dependent kinase-like 5	LLDRSPSR
CDKL5	S306	16	16	15.7	15.8	16.7	16.5	16.7	16.8	Female Dominant	CDKL5	S306	A0A096LNR9;A0A1B0GUM4;A0A669KBC2;O76039;O76039-1	Cyclin-dependent kinase-like 5 (Fragment);Cyclin-dependent kinase-like 5;Isoform 2 of Cyclin-dependent kinase-like 5	LLDRSPSR
CDK16	S119	20.8	21	20.8	20.8	21.5	21.4	21.4	21.4	Female Dominant	CDK16	S119	E5RGN0;E5RJM2;Q00536;Q00536-2;Q00536-3	Cyclin-dependent kinase 16 (Fragment);Cyclin-dependent kinase 16;Isoform 2 of Cyclin-dependent kinase 16;Isoform 3 of Cyclin-dependent kinase 16	LSLPADIR;RLSLPADIR
UBA1	S13	23.3	23.2	23.2	23.3	23.9	23.8	23.9	23.8	Female Dominant	UBA1	S13	P22314	Ubiquitin-like modifier-activating enzyme 1	RVSGPDPK
SYTL4	S274	13.1	13.4	13	13.2	14.2	14.1	14.2	13.8	Female Dominant	SYTL4	S274	Q96C24;Q96C24-2	Synaptotagmin-like protein 4;Isoform 2 of Synaptotagmin-like protein 4	SVIDLRPEDVVHESGSLGDR
FGG	S446	17.8	17.7	17.8	18.2	19.5	19.7	19.5	19.3	Female Dominant	FGG	S446	P02679	Fibrinogen gamma chain	QVRPEHPAETEYDSLYPEDDL
FGG	Y448	17.8	17.7	17.8	18.2	19.5	19.7	19.5	19.3	Female Dominant	FGG	Y448	P02679	Fibrinogen gamma chain	QVRPEHPAETEYDSLYPEDDL
CDK16	S110	16.5	16.2	16.3	16.3	17.5	17.5	17.6	17.6	Female Dominant	CDK16	S110	E5RGN0;E5RJM2;Q00536;Q00536-2;Q00536-3	Cyclin-dependent kinase 16 (Fragment);Cyclin-dependent kinase 16;Isoform 2 of Cyclin-dependent kinase 16;Isoform 3 of Cyclin-dependent kinase 16	KISTEDINK
GYG2	S468	17.4	17	17.5	17.1	18.5	18.7	19.2	19	Female Dominant	GYG2	S468	O15488;O15488-2;O15488-3	Glycogenin-2;Isoform Beta of Glycogenin-2;Isoform Gamma of Glycogenin-2	ELSPEEERR;ELSPEEER
CDKL5	S681	15.3	15.3	15.2	15.5	16.9	16.9	17.3	17.1	Female Dominant	CDKL5	S681	A0A096LNR9;A0A1B0GUM4;A0A669KBC2;O76039;O76039-1	Cyclin-dependent kinase-like 5 (Fragment);Cyclin-dependent kinase-like 5;Isoform 2 of Cyclin-dependent kinase-like 5	SEGGVYHDPHSDDGTAPK
SYAP1	T248	22.9	22.9	23	23	23.8	23.8	23.9	23.8	Female Dominant	SYAP1	T248	Q96A49	Synapse-associated protein 1	PKTPPVVIK;TPPVVIK
SYTL2	S488	12.5	12.5	12.5	12.7	13.8	14.3	14.4	14.2	Female Dominant	SYTL2	S488	Q9HCH5;Q9HCH5-13;Q9HCH5-15	Synaptotagmin-like protein 2;Isoform 10 of Synaptotagmin-like protein 2;Isoform 12 of Synaptotagmin-like protein 2	DRQQGSEEEPSPVLK
PDXDC1	S797	18.2	18	18.1	18	18.6	18.8	19.2	18.8	Female Dominant	PDXDC1	S797	H3BND4;Q6P996;Q6P996-3;Q6P996-4;Q6P996-5	Pyridoxal-dependent decarboxylase domain-containing protein 1;Isoform 3 of Pyridoxal-dependent decarboxylase domain-containing protein 1;Isoform 4 of Pyridoxal-dependent decarboxylase domain-containing protein 1;Isoform 5 of Pyridoxal-dependent decarboxyl	GVPHPEDDHSQVEGPESLR
KRT18	T404	13	13.2	13.1	13	14.2	14.3	15.8	14.5	Female Dominant	KRT18	T404	P05783	Keratin, type I cytoskeletal 18	LLEDGEDFNLGDALDSSNSMQTIQK
ASPH	S20	16	16.8	17	16.9	17.8	17.9	18	17.7	Female Dominant	ASPH	S20	Q12797	Aspartyl/asparaginyl beta-hydroxylase	SSGNSSSSGSGSGSTSAGSSSPGAR
AHNAK	S4850	12.1	12.1	12.1	12.3	12.7	13.1	13.1	13	Female Dominant	AHNAK	S4850	Q09666	Neuroblast differentiation-associated protein AHNAK	ISIPDVDLDLK
TNKS1BP1	S422	13.4	13.4	13.5	13.7	14	14.9	15.1	15.3	Female Dominant	TNKS1BP1	S422	Q9C0C2	182 kDa tankyrase-1-binding protein	GDAHLRPTSLVQR
GRIP1	T905	16.2	16.3	15.9	16.4	17.6	17.9	18	17.9	Female Dominant	GRIP1	T905	F5H4N6;Q9Y3R0-2	Glutamate receptor-interacting protein 1 (Fragment);Isoform 2 of Glutamate receptor-interacting protein 1	SNTLPSDVGR
EVA1B	T158	13.7	14.2	13.3	14.2	15.5	15.7	16.2	15.8	Female Dominant	EVA1B	T158	Q9NVM1	Protein eva-1 homolog B	TGQPDLLGTGTLGPSPTATGTLGR
HECTD1	S1776	13.3	13.7	14	14.1	14.7	15.2	15.8	15.7	Female Dominant	HECTD1	S1776	A0A087X2H1;Q9ULT8	HECT-type E3 ubiquitin transferase;E3 ubiquitin-protein ligase HECTD1	QFSALVPAFDPR;RQFSALVPAFDPR
TBC1D5	S522	11.7	11.5	11.6	12.1	12.5	12.8	13.1	13	Female Dominant	TBC1D5	S522	Q92609;Q92609-2	TBC1 domain family member 5;Isoform 2 of TBC1 domain family member 5	SESMPVQLNK
SHROOM3	S735	13.1	13.6	13.4	14.3	14.7	14.8	15.6	15.3	Female Dominant	SHROOM3	S735	A0A2R8Y5P9;Q8TF72	Protein Shroom3	TVSTSSTSGNDFEETK
PLEKHG3	S1081	17.7	18.2	18.4	18.7	19	19.1	19.5	19.6	Female Dominant	PLEKHG3	S1081	A1L390;A1L390-3	Pleckstrin homology domain-containing family G member 3;Isoform 3 of Pleckstrin homology domain-containing family G member 3	SHSVPENMVEPPLSGR
STK39	S370	19.1	19.1	19.2	19.7	19.7	19.7	20.2	20.4	Female Dominant	STK39	S370	Q9UEW8;Q9UEW8-2	STE20/SPS1-related proline-alanine-rich protein kinase;Isoform 2 of STE20/SPS1-related proline-alanine-rich protein kinase	RVPGSSGHLHK;VPGSSGHLHK
TOR1AIP1	S14	15.1	15.2	15.9	15.8	16.9	17	17.3	17.2	Female Dominant	TOR1AIP1	S14	A0A0A0MSK5;Q5JTV8;Q5JTV8-3	Torsin-1A-interacting protein 1;Isoform 3 of Torsin-1A-interacting protein 1	LQQQHSEQPPLQPSPVMTR
TOR1AIP1	S22	15.1	15.2	15.9	15.8	16.9	17	17.3	17.2	Female Dominant	TOR1AIP1	S22	A0A0A0MSK5;Q5JTV8;Q5JTV8-3	Torsin-1A-interacting protein 1;Isoform 3 of Torsin-1A-interacting protein 1	LQQQHSEQPPLQPSPVMTR
ABL2	S817	14.9	16.1	16.7	16.8	17.7	17.3	17.6	17.4	Female Dominant	ABL2	S817	P42684;P42684-2;P42684-3;P42684-6	Tyrosine-protein kinase ABL2;Isoform 2 of Tyrosine-protein kinase ABL2;Isoform 3 of Tyrosine-protein kinase ABL2;Isoform 6 of Tyrosine-protein kinase ABL2	TVSTSSQPEENVDR
USP24	S1285	14.2	14.7	14.4	15.2	15.8	15.7	16	15.9	Female Dominant	USP24	S1285	Q9UPU5	Ubiquitin carboxyl-terminal hydrolase 24	QMSLCGTPEK
MAP1A	T1894	18.8	19.1	18.8	18.6	19.5	19.6	19.6	19.5	Female Dominant	MAP1A	T1894	E9PGC8;P78559;P78559-2	Microtubule-associated protein 1A;Isoform 2 of Microtubule-associated protein 1A	GQDVVQEWQETSPTREEPAGEQK
EIF3A	S1195	15.5	15.2	15.7	15.3	16	16.1	16	16.1	Female Dominant	EIF3A	S1195	Q14152	Eukaryotic translation initiation factor 3 subunit A	ESRPSEEREWDR
TESK1	S540	13.2	13.6	13.8	12.8	14.2	14.7	15.3	14.8	Female Dominant	TESK1	S540	Q15569	Dual specificity testis-specific protein kinase 1	AQHSLPR
MAP4K4	T879	15.1	15.1	16	15	16.5	16.8	17.1	16.4	Female Dominant	MAP4K4	T879	E7EN19	Mitogen-activated protein kinase kinase kinase kinase 4	LTANETQSASSTLQK
MPRIP	S228	17.9	17.4	19	18.7	19.4	19.7	18.6	19	Female Dominant	MPRIP	S228	A0A494BZV2	Myosin phosphatase Rho-interacting protein	DQPDGSSLSPAQSPSQSQPPAASSLR
CFTR	S670	11.5	11.3	11.6	11.7	13.2	13.6	13	12.3	Female Dominant	CFTR	S670	E7EPB6;P13569	Cystic fibrosis transmembrane conductance regulator (Fragment);Cystic fibrosis transmembrane conductance regulator	KNSILNPINSIR
MAST2	S1256	18.9	18.5	18.8	18.7	19.6	19.4	19.5	18.4	Female Dominant	MAST2	S1256	Q6P0Q8	Microtubule-associated serine/threonine-protein kinase 2	SLSSGESGPGSPTHSHSLSPR
DAAM2	S665	16.1	14.7	16	16	15.4	16.7	16.5	17.3	Female Dominant	DAAM2	S665	A0A0J9YYF7;Q86T65;Q86T65-4	Disheveled-associated activator of morphogenesis 2;Isoform 2 of Disheveled-associated activator of morphogenesis 2	ELGSTEDIYLASR
PPP1R14A	S134	14.7	15.1	16.1	16.9	17.3	17.1	17.3	17.6	Female Dominant	PPP1R14A	S134	Q96A00;Q96A00-2	Protein phosphatase 1 regulatory subunit 14A;Isoform 2 of Protein phosphatase 1 regulatory subunit 14A	QPSPSHDGSLSPLQDR
PPP1R14A	S136	15.5	15.4	17	17.4	17.9	18.2	17.9	18.8	Female Dominant	PPP1R14A	S136	Q96A00;Q96A00-2	Protein phosphatase 1 regulatory subunit 14A;Isoform 2 of Protein phosphatase 1 regulatory subunit 14A	QPSPSHDGSLSPLQDR
PPP1R14A	S130	15.5	15.3	16.7	17.6	17.9	17.9	17.7	18.7	Female Dominant	PPP1R14A	S130	Q96A00;Q96A00-2	Protein phosphatase 1 regulatory subunit 14A;Isoform 2 of Protein phosphatase 1 regulatory subunit 14A	QPSPSHDGSLSPLQDR
GRK5	S484	13	12.7	12.5	13.9	14.1	14.1	14.3	14.1	Female Dominant	GRK5	S484	P34947	G protein-coupled receptor kinase 5	DVLDIEQFSTVK
GRK5	T485	13	12.7	12.5	13.9	14.1	14.1	14.3	14.1	Female Dominant	GRK5	T485	P34947	G protein-coupled receptor kinase 5	DVLDIEQFSTVK
PHLDB2	S212	15.9	16.2	16.4	16.9	17	17	17.4	17	Female Dominant	PHLDB2	S212	E9PFQ4;Q86SQ0;Q86SQ0-2;Q86SQ0-3	Pleckstrin homology-like domain family B member 2 (Fragment);Pleckstrin homology-like domain family B member 2;Isoform 2 of Pleckstrin homology-like domain family B member 2;Isoform 3 of Pleckstrin homology-like domain family B member 2	KMSIQDSLALQPK
ARHGAP17	Y701	18.3	18.9	18	20.2	20	20.8	20.5	20.7	Female Dominant	ARHGAP17	Y701	Q68EM7;Q68EM7-5;Q68EM7-6	Rho GTPase-activating protein 17;Isoform 5 of Rho GTPase-activating protein 17;Isoform 6 of Rho GTPase-activating protein 17	RYSSSLSPIQAPNHPPPQPPTQATPLMHTK
PPP1R10	T256	14.6	15.3	14.9	15.4	15.6	15.7	16	15.9	Female Dominant	PPP1R10	T256	Q96QC0	Serine/threonine-protein phosphatase 1 regulatory subunit 10	QSNVAAPGDATPPAEK
ITPR3	S916	13.6	13.9	14	14.5	15.4	14.9	15.5	15.1	Female Dominant	ITPR3	S916	Q14573	Inositol 1,4,5-trisphosphate receptor type 3	SIQGVGHMMSTMVLSR
GRIP1	T867	14.8	16.3	15.2	17	17.4	16.5	18.3	17.1	Female Dominant	GRIP1	T867	F5H4N6;Q9Y3R0-2	Glutamate receptor-interacting protein 1 (Fragment);Isoform 2 of Glutamate receptor-interacting protein 1	ELEATIMSGSTMSLNHEAPTPR
ZNF704	S367	15.4	15.2	15.8	16.5	16.3	16.4	16.2	16.5	Female Dominant	ZNF704	S367	Q6ZNC4	Zinc finger protein 704	QHAHTVLSSPPR
FAM83F	S4	13.4	12.9	13.2	13.9	14.2	14.4	14.6	14.4	Female Dominant	FAM83F	S4	Q8NEG4	Protein FAM83F	AESQLNCLDEAHVNEK
ABL2	S783	15.6	15.4	15.6	15.9	15.9	16	16	15.9	Female Dominant	ABL2	S783	P42684;P42684-2;P42684-3;P42684-6	Tyrosine-protein kinase ABL2;Isoform 2 of Tyrosine-protein kinase ABL2;Isoform 3 of Tyrosine-protein kinase ABL2;Isoform 6 of Tyrosine-protein kinase ABL2	SNSTSSMSSGLPEQDR
FARP2	T22	16.3	16.1	16.7	16.2	17.1	16.6	16.9	17	Female Dominant	FARP2	T22	O94887	FERM, ARHGEF and pleckstrin domain-containing protein 2	LGAQTPVGVSTLEPGQTLLPR
SRRM2	S1866	16.2	15.2	15.8	15.8	16.7	16.7	16.7	16.8	Female Dominant	SRRM2	S1866	Q9UQ35	Serine/arginine repetitive matrix protein 2	SRASPATHR
SRRM2	S1869	16.2	15.2	15.8	15.8	16.7	16.7	16.7	16.8	Female Dominant	SRRM2	S1869	Q9UQ35	Serine/arginine repetitive matrix protein 2	SRASPATHR
TRIM9	T41	13.7	13.2	13.2	13.7	16	15.7	15.9	14.7	Female Dominant	TRIM9	T41	Q9C026;Q9C026-4;Q9C026-5	E3 ubiquitin-protein ligase TRIM9;Isoform 4 of E3 ubiquitin-protein ligase TRIM9;Isoform 5 of E3 ubiquitin-protein ligase TRIM9	NILVQTPESESPQSHR
ESYT2	S685	14.1	13.8	14	14.4	14.9	15.1	15	14.7	Female Dominant	ESYT2	S685	A0A499FIX8;A0FGR8-2;H7BXI1	Extended synaptotagmin-2;Isoform 2 of Extended synaptotagmin-2	EPTPSIASDISLPIATQELR
GPR39	S427	16.8	16.7	16.6	17.3	18.2	18.9	18.6	18.7	Female Dominant	GPR39	S427	O43194	G-protein coupled receptor 39	SQSLSLESLEPNSGAK
GPR39	S430	15.6	15.9	16.3	15.8	17.4	17.9	17.4	17.5	Female Dominant	GPR39	S430	O43194	G-protein coupled receptor 39	SQSLSLESLEPNSGAK
ARHGAP1	S49	21.7	22.7	23.8	22.3	24.2	24.2	24.8	24.1	Female Dominant	ARHGAP1	S49	Q07960	Rho GTPase-activating protein 1	SDDSKSSSPELVTHLK;SSSPELVTHLK
WARS1	S467	15.4	15.3	15.9	16.1	16.8	17.3	17.3	17.1	Female Dominant	WARS1	S467	P23381	Tryptophan--tRNA ligase, cytoplasmic	KLSFDFQ
SGPP1	S112	21.3	21.2	21.4	21.5	22	22.1	22.1	22.1	Female Dominant	SGPP1	S112	Q9BX95	Sphingosine-1-phosphate phosphatase 1	NSLTGEEGQLAR;RNSLTGEEGQLAR
MAP1A	S557	11.1	11.1	11.6	11.8	12.2	12.1	12.1	12.3	Female Dominant	MAP1A	S557	E9PGC8;P78559;P78559-2	Microtubule-associated protein 1A;Isoform 2 of Microtubule-associated protein 1A	QRADSKESLK
MAP1A	S560	11.1	11.1	11.6	11.8	12.2	12.1	12.1	12.3	Female Dominant	MAP1A	S560	E9PGC8;P78559;P78559-2	Microtubule-associated protein 1A;Isoform 2 of Microtubule-associated protein 1A	QRADSKESLK
EP400	S321	17.1	17.3	17.5	18.1	18.3	18.3	18.7	17.5	Female Dominant	EP400	S321	Q96L91;Q96L91-2;Q96L91-3;Q96L91-4;Q96L91-5	E1A-binding protein p400;Isoform 2 of E1A-binding protein p400;Isoform 3 of E1A-binding protein p400;Isoform 4 of E1A-binding protein p400;Isoform 5 of E1A-binding protein p400	TPGVLLPGAGGAAGFGMTSPPPPTSPSR
COBL	S707	16.2	16.9	17.5	17.6	18.2	17.9	18.2	17.4	Female Dominant	COBL	S707	H7C1N2;J3KR05;O75128-2	Protein cordon-bleu (Fragment);Isoform 2 of Protein cordon-bleu	LQADPKPISPQQK;PISPQQK
BRAF	S446	18.8	18.8	19	19.4	19.6	19.4	19.4	19.5	Female Dominant	BRAF	S446	P15056	Serine/threonine-protein kinase B-raf	RDSSDDWEIPDGQITVGQR
TMX2	S282	16.5	17.4	16.4	17.7	18.5	18.3	18.2	18.7	Female Dominant	TMX2	S282	Q9Y320;Q9Y320-2	Thioredoxin-related transmembrane protein 2;Isoform 2 of Thioredoxin-related transmembrane protein 2	AGDNIPEEQPVASTPTTVSDGENKK;AGDNIPEEQPVASTPTTVSDGENK
PRICKLE2	S796	11	10.8	11.3	11.8	12.3	12	11.6	12.1	Female Dominant	PRICKLE2	S796	A0A1X7SBR1;Q7Z3G6	Prickle-like protein 2	SFQESMGHGSR
VIPAS39	S134	12.2	12.5	12.5	13.1	13.8	13.8	13.5	13.4	Female Dominant	VIPAS39	S134	G3V4K3;Q9H9C1	Spermatogenesis-defective protein 39 homolog	PTSTYSLSSFFR
FAM83H	S612	13.9	14.7	14.8	15	15.5	15.1	15.2	15.3	Female Dominant	FAM83H	S612	A0A494C1T9;J3KPS2;Q6ZRV2	Protein FAM83H;Protein FAM83H (Fragment)	RHSFATEGAGAVENFAAAR
ANK1	S834	13.6	13.7	14.3	13.7	15.4	15	15.9	15.2	Female Dominant	ANK1	S834	P16157;P16157-10;P16157-11;P16157-12;P16157-13;P16157-14;P16157-15;P16157-16;P16157-21;P16157-3;P16157-4;P16157-5;P16157-6;P16157-7;P16157-8;P16157-9	Ankyrin-1;Isoform Er9 of Ankyrin-1;Isoform Er10 of Ankyrin-1;Isoform Er11 of Ankyrin-1;Isoform Er12 of Ankyrin-1;Isoform Er13 of Ankyrin-1;Isoform Er14 of Ankyrin-1;Isoform Er15 of Ankyrin-1;Isoform Br21 of Ankyrin-1;Isoform Er5 of Ankyrin-1;Isoform Er2 o	RDSRDVDEEK
MLIP	S528	15.5	16.3	16.4	16	19.1	17.4	18.1	18.5	Female Dominant	MLIP	S528	Q5VWP3-3;Q5VWP3-4	Isoform 3 of Muscular LMNA-interacting protein;Isoform 4 of Muscular LMNA-interacting protein	TPSPTLK
ALS2	S353	16.9	16.5	16.7	16.6	17.4	18.6	18	17.2	Female Dominant	ALS2	S353	A0A7P0T8F3;A0A7P0T980;A0A7P0T9R1;A0A7P0T9U5;A0A7P0Z4J9;A0A7P0Z4M6;Q96Q42	Alsin	KLSDHSVREDSEHGEK;KLSDHSVR
EPN1	S473	18.9	18.2	18.8	19.1	19	19.6	19	18.7	Female Dominant	EPN1	S473	Q9Y6I3;Q9Y6I3-1;Q9Y6I3-3	Epsin-1;Isoform 2 of Epsin-1;Isoform 3 of Epsin-1	KTPESFLGPNAALVDLDSLVSRPGPTPPGAK;KTPESFLGPNAALVDLDSLVSR;TPESFLGPNAALVDLDSLVSR
RANBP3	T124	19.6	19.2	17.9	20.8	19.9	21.2	19.6	19.3	Female Dominant	RANBP3	T124	Q9H6Z4-2	Isoform 2 of Ran-binding protein 3	TSSLTQFPPSQSEER
BASP1	S176	17.3	16.9	16	17.2	18.1	18.4	17.8	18.3	Female Dominant	BASP1	S176	P80723	Brain acid soluble protein 1	SDGAPASDSKPGSSEAAPSSK
BASP1	S177	17.9	17.2	16.6	17.9	18.8	19.3	18.5	18.7	Female Dominant	BASP1	S177	P80723	Brain acid soluble protein 1	SDGAPASDSKPGSSEAAPSSK
EIF3A	S1336	18.5	18.6	17.7	19.1	18.7	19.5	19.5	19.4	Female Dominant	EIF3A	S1336	Q14152	Eukaryotic translation initiation factor 3 subunit A	VPPPALSR
SREK1IP1	S149	24.4	24.2	23.7	24.7	24.4	25.3	24.9	24.7	Female Dominant	SREK1IP1	S149	Q8N9Q2	Protein SREK1IP1	HSSTPNSSEFSR
GAB2	T391	13.5	13.3	12.9	14	14.1	15	13.8	15	Female Dominant	GAB2	T391	Q9UQC2;Q9UQC2-2	GRB2-associated-binding protein 2;Isoform 2 of GRB2-associated-binding protein 2	RNTLPAMDNSR
SHROOM3	S1092	15.5	15.5	16.3	17.1	16.6	18.4	17	18.4	Female Dominant	SHROOM3	S1092	A0A2R8Y5P9;Q8TF72	Protein Shroom3	SSSFAGGR
ATXN1	S775	14.2	13.5	13.8	14.2	14.5	14.6	14.5	14.7	Female Dominant	ATXN1	S775	P54253	Ataxin-1	WSAPESR
PPP2R3A	S155	12.4	11.4	12.5	13.2	13.7	14	13.1	13.5	Female Dominant	PPP2R3A	S155	Q06190	Serine/threonine-protein phosphatase 2A regulatory subunit B'' subunit alpha	SVDLDLLCGHYNNDGNAPSFGLLR
PAWR	S231	20.8	19.7	21.2	21.4	21.9	22	22.5	22.4	Female Dominant	PAWR	S231	Q96IZ0	PRKC apoptosis WT1 regulator protein	STTSVSEEDVSSR
SRRM1	T401	18.2	18.5	17.1	18.1	19.4	18.6	19.7	19.3	Female Dominant	SRRM1	T401	A9Z1X7	Serine/arginine repetitive matrix protein 1	HRPSPPATPPPK
SND1	S150	15.4	15.5	15.3	15.6	16.2	16	16.2	16.2	Female Dominant	SND1	S150	Q7KZF4	Staphylococcal nuclease domain-containing protein 1	ANNPEQNRLSECEEQAK
PACS1	S781	16.9	16.7	16.6	17.1	17.8	17.7	18	18	Female Dominant	PACS1	S781	Q6VY07;Q6VY07-2	Phosphofurin acidic cluster sorting protein 1;Isoform 2 of Phosphofurin acidic cluster sorting protein 1	VGLVEDSPSTAGDGDDSPVVSLTVPSTSPPSSSGLSR
RAB11FIP2	S277	17.8	17.8	17.6	17.9	18.2	18.5	18.5	18.3	Female Dominant	RAB11FIP2	S277	Q7L804	Rab11 family-interacting protein 2	TLSFDTSK
MAP1S	S809	15.5	16.2	15.2	17	17.7	17.2	17.1	17.7	Female Dominant	MAP1S	S809	Q66K74;Q66K74-2	Microtubule-associated protein 1S;Isoform 2 of Microtubule-associated protein 1S	AGGLGAEETPPTSVSESLPTLSDSDPVPLAPGAADSDEDTEGFGVPR
PPP6R3	S315	13.6	13.3	13.7	14	14.1	14.1	13.8	14	Female Dominant	PPP6R3	S315	Q5H9R7;Q5H9R7-2;Q5H9R7-5	Serine/threonine-protein phosphatase 6 regulatory subunit 3;Isoform 2 of Serine/threonine-protein phosphatase 6 regulatory subunit 3;Isoform 5 of Serine/threonine-protein phosphatase 6 regulatory subunit 3	LGSFHELLLEPPKK
CDC42EP1	S19	12.9	12.8	12.2	13.3	14.2	13.7	13.8	14.2	Female Dominant	CDC42EP1	S19	Q00587;Q00587-2	Cdc42 effector protein 1;Isoform 2 of Cdc42 effector protein 1	LSPVGWVSSSQGK
DOCK7	S1306	15	15	14.8	15	15.2	15.4	15.4	15.3	Female Dominant	DOCK7	S1306	Q96N67;Q96N67-2;Q96N67-6	Dedicator of cytokinesis protein 7;Isoform 2 of Dedicator of cytokinesis protein 7;Isoform 6 of Dedicator of cytokinesis protein 7	PGSFLLTSTSGR
FGG	Y448	20	20.1	20.4	20.8	22.1	22.1	22.3	21.9	Female Dominant	FGG	Y448	P02679	Fibrinogen gamma chain	QVRPEHPAETEYDSLYPEDDL
NFRKB	S298	13.4	13.3	13.9	13.8	14.2	14.4	14.5	14.2	Female Dominant	NFRKB	S298	Q6P4R8;Q6P4R8-2;Q6P4R8-3	Nuclear factor related to kappa-B-binding protein;Isoform 2 of Nuclear factor related to kappa-B-binding protein;Isoform 3 of Nuclear factor related to kappa-B-binding protein	KGSLAALYDLAVLK
HECTD1	S357	17.4	17.1	17.6	17.3	18	18.2	18.4	18.2	Female Dominant	HECTD1	S357	A0A087X2H1;Q9ULT8	HECT-type E3 ubiquitin transferase;E3 ubiquitin-protein ligase HECTD1	RLDSSGER
RRM2B	S77	15.4	14.9	15.6	15.1	16	16.3	16.4	16.3	Female Dominant	RRM2B	S77	H0YAV1;Q7LG56;Q7LG56-6	Ribonucleoside-diphosphate reductase subunit M2 B (Fragment);Ribonucleoside-diphosphate reductase subunit M2 B;Isoform 6 of Ribonucleoside-diphosphate reductase subunit M2 B	SSSDTNESEIK
COBL	S101	15.9	15.1	16.4	16.2	16.9	17	16.7	16.8	Female Dominant	COBL	S101	H7C1N2;J3KR05;O75128-2	Protein cordon-bleu (Fragment);Isoform 2 of Protein cordon-bleu	KSSLGNDETDK;SSLGNDETDK
PEAK1	S648	15.3	15.1	15.5	15.4	16.1	16.1	16.1	16	Female Dominant	PEAK1	S648	Q9H792	Inactive tyrosine-protein kinase PEAK1	SFLGTSGELSVK
SORBS1	S233	20.1	19.4	20.7	20.8	21.3	20.7	21	21.3	Female Dominant	SORBS1	S233	Q9BX66-5	Isoform 5 of Sorbin and SH3 domain-containing protein 1	ASGSFAPISQTPPSFSPPPPLVPPAPEDLRR;ASGSFAPISQTPPSFSPPPPLVPPAPEDLR
ERC1	S37	19	19	20.1	19.8	20.1	20.1	20.1	19.7	Female Dominant	ERC1	S37	G8JLD3;Q8IUD2;X6RLX0	ELKS/Rab6-interacting/CAST family member 1	TNSTGGSSGSSVGGGSGK
BICC1	S462	14.3	14.6	15.8	14.3	16.5	16.2	16.4	15.9	Female Dominant	BICC1	S462	A6NGY7;Q9H694;Q9H694-2	Protein bicaudal C homolog 1;Isoform 2 of Protein bicaudal C homolog 1	NGIGPGSHSEFAASIGSPK
TMEM163	S55	14.5	14.7	16	15.2	17	17.3	16.8	15.8	Female Dominant	TMEM163	S55	Q8TC26	Transmembrane protein 163	ISESGQFSDGLEDR
CLDN6	S203	16.8	17.4	17.9	18.6	19	18.8	19.9	18.9	Female Dominant	CLDN6	S203	P56747	Claudin-6	YSTSAPAISR
CLDN6	S201	16.4	16.9	17	18	18	18.1	18.9	18	Female Dominant	CLDN6	S201	P56747	Claudin-6	YSTSAPAISR
PIK3R1	T86	14.5	14.8	14.8	15.2	15.6	15.8	15.3	15.5	Female Dominant	PIK3R1	T86	P27986;P27986-4	Phosphatidylinositol 3-kinase regulatory subunit alpha;Isoform 4 of Phosphatidylinositol 3-kinase regulatory subunit alpha	ISPPTPK
ATXN1	S406	16.9	16.8	17	17.1	17.3	17.5	17.4	17.3	Female Dominant	ATXN1	S406	P54253	Ataxin-1	EASPSTLNDK
DENND4C	S1233	16.8	17.2	17.1	17.5	17.9	17.8	17.8	18.2	Female Dominant	DENND4C	S1233	Q5VZ89-7	Isoform 2 of DENN domain-containing protein 4C	RSSLYGIAK;SSLYGIAK
SLC9A1	S599	14.8	16.3	16.2	16.9	17.9	17.5	18.5	17.6	Female Dominant	SLC9A1	S599	P19634	Sodium/hydrogen exchanger 1	IPSAVSTVSMQNIHPK
REPS1	S258	20.2	20.1	20.1	20.3	20.7	20.6	20.3	20.5	Female Dominant	REPS1	S258	H0YDT0;Q96D71-4	RalBP1-associated Eps domain-containing protein 1 (Fragment);Isoform 4 of RalBP1-associated Eps domain-containing protein 1	RQSSSYDDPWK
RPS6KA3	S227	20.8	20.8	20.9	21.2	21.8	21.9	21.6	21.7	Female Dominant	RPS6KA3	S227	P51812	Ribosomal protein S6 kinase alpha-3	AYSFCGTVEYMAPEVVNR
RPS6KA3	261	16.8	16.9	16.7	17.1	17.6	17.7	17.6	17.5	Female Dominant	RPS6KA3	261	P51812	Ribosomal protein S6 kinase alpha-3	AYSFCGTVEYMAPEVVNR
CDC42SE1	S74	16	15.3	15.7	15.9	16.9	16.9	16.5	16.7	Female Dominant	CDC42SE1	S74	Q9NRR8	CDC42 small effector protein 1	DRPWSNSR
CDC42SE1	S76	16.1	15.4	15.8	16	16.9	16.6	16.4	16.4	Female Dominant	CDC42SE1	S76	Q9NRR8	CDC42 small effector protein 1	DRPWSNSR
SLC27A2	T342	13.7	12.6	13.2	13.7	14.6	14.3	14	14.2	Female Dominant	SLC27A2	T342	G3V1R7;O14975;O14975-2	Solute carrier family 27 (Fatty acid transporter), member 2, isoform CRA_b;Very long-chain acyl-CoA synthetase;Isoform 2 of Very long-chain acyl-CoA synthetase	KMTLVEEGFNPAVIK
FGA	S594	14.6	14.3	14.5	15	15.8	15.8	15.1	15.2	Female Dominant	FGA	S594	P02671	Fibrinogen alpha chain	GDSTFESK
CNNM3	S673	15.2	14.6	14.5	15	15.7	15.8	16.1	15.7	Female Dominant	CNNM3	S673	Q8NE01	Metal transporter CNNM3	AQNLPQSPENTDLQVIPGSQTR
NT5C2	S426	14	13.8	14	14.2	14.5	14.4	14.7	14.4	Female Dominant	NT5C2	S426	A0A6Q8PHP0;P49902	Cytosolic purine 5'-nucleotidase	HLDSSSNERPDISSIQR
TNS3	T692	17.7	17.7	17.6	18	18.6	18.6	18.7	18.2	Female Dominant	TNS3	T692	Q68CZ2	Tensin-3	FPGDQVVNGAGPELSTGPSPGSPTLDIDQSIEQLNR
SYAP1	S277	17.3	16.8	16	17	17.5	18	18	18.1	Female Dominant	SYAP1	S277	Q96A49	Synapse-associated protein 1	TQEDEEEISTSPGVSEFVSDAFDACNLNQEDLRK;TQEDEEEISTSPGVSEFVSDAFDACNLNQEDLR
PHLDB2	S157	19.8	19.8	19.9	19.8	20.5	20.5	20.7	20.5	Female Dominant	PHLDB2	S157	E9PFQ4;Q86SQ0;Q86SQ0-2;Q86SQ0-3	Pleckstrin homology-like domain family B member 2 (Fragment);Pleckstrin homology-like domain family B member 2;Isoform 2 of Pleckstrin homology-like domain family B member 2;Isoform 3 of Pleckstrin homology-like domain family B member 2	SHDNVYSLGGLEGR
CDKL5	Y469	16	16.6	16.3	16.4	17.2	17.1	17.5	17.2	Female Dominant	CDKL5	Y469	A0A096LNR9;A0A1B0GUM4;A0A669KBC2;O76039;O76039-1	Cyclin-dependent kinase-like 5 (Fragment);Cyclin-dependent kinase-like 5;Isoform 2 of Cyclin-dependent kinase-like 5	HSYIDTIPQSSR
SLX4IP	S396	15.9	15.6	15.8	16.1	17.7	16.8	18.2	17.8	Female Dominant	SLX4IP	S396	Q5VYV7	Protein SLX4IP	LSTIQNSPTK
GAS2L1	S394	14.3	14.6	14.6	14.4	15.1	15.1	15.1	15	Female Dominant	GAS2L1	S394	A0A5E8;Q99501	GAS2-like protein 1	LTTGTPASPR
TANC2	S1740	13.4	13.2	13	13.2	13.8	14.3	14.2	14.3	Female Dominant	TANC2	S1740	Q9HCD6;Q9HCD6-2	Protein TANC2;Isoform 2 of Protein TANC2	SSSQLGSPDVSHLIR
EPB41L3	S478	16.9	16.6	16.6	16.4	17.1	17.2	17.2	17.4	Female Dominant	EPB41L3	S478	A0A0A0MRA8;Q9Y2J2-2;Q9Y2J2-4	Band 4.1-like protein 3;Isoform 2 of Band 4.1-like protein 3;Isoform 4 of Band 4.1-like protein 3	GISQTNLITTVTPEK
PDLIM1	S90	15.7	15.8	15.7	15.5	16	16.2	16.3	16.2	Female Dominant	PDLIM1	S90	O00151	PDZ and LIM domain protein 1	VWSPLVTEEGKR;VWSPLVTEEGK
EPB41L3	S448	18.4	18.4	18.4	18.2	19	19.2	19.1	18.9	Female Dominant	EPB41L3	S448	A0A0A0MRA8;Q9Y2J2-2;Q9Y2J2-4	Band 4.1-like protein 3;Isoform 2 of Band 4.1-like protein 3;Isoform 4 of Band 4.1-like protein 3	SLDGASVNENHEIYMK
PTPN14	S465	18.4	18.4	18.1	17.9	19.1	19.4	19.3	19.2	Female Dominant	PTPN14	S465	Q15678	Tyrosine-protein phosphatase non-receptor type 14	GILHTDSQSQSLR
RAI14	S419	16.1	16.1	15.9	15.9	16.6	16.7	16.7	16.7	Female Dominant	RAI14	S419	Q9P0K7	Ankycorbin	SSPSVLIHSLGK
RAI14	S358	13.1	13.2	13.2	12.9	14	14.2	14.3	14.3	Female Dominant	RAI14	S358	Q9P0K7	Ankycorbin	VASLTLHNK
KCNJ13	S331	13.6	13.8	13.4	13.9	15.6	15.6	16.5	16.1	Female Dominant	KCNJ13	S331	O60928	Inward rectifier potassium channel 13	TVPEFPTPLVSK
ANK3	S928	15.8	15.9	15.5	15.5	16.1	16.6	17.1	17	Female Dominant	ANK3	S928	Q12955-5	Isoform 3 of Ankyrin-3	SSYARDSMMIEELLVPSK
VCL	S637	12	11.8	11.7	11.4	12.4	12.5	12.5	12.2	Female Dominant	VCL	S637	P18206;P18206-2	Vinculin;Isoform 1 of Vinculin	AANFENHSGK
CDC42BPG	S1482	17.8	17.7	17.8	17.9	18.8	18.7	19.2	18.7	Female Dominant	CDC42BPG	S1482	Q6DT37	Serine/threonine-protein kinase MRCK gamma	GSGPQRPHSFSEALR
SHROOM2	T962	14.1	13.4	13	13.1	13.5	14.1	14.3	14.2	Female Dominant	SHROOM2	T962	Q13796	Protein Shroom2	AEEGQSTPR
EPB41L1	S578	16.1	15.7	15.5	15.5	16.4	16.4	16.5	16.5	Female Dominant	EPB41L1	S578	A0A0C4DH22;A0A1B0GTW6;Q9H4G0;Q9H4G0-2;Q9H4G0-3	Band 4.1-like protein 1;Isoform 2 of Band 4.1-like protein 1;Isoform 3 of Band 4.1-like protein 1	APESDTGDEDQDQERDTVFLK;APESDTGDEDQDQER
SYT10	S218	14	13.4	13.5	13.5	14.6	14.7	15	14.6	Female Dominant	SYT10	S218	Q6XYQ8	Synaptotagmin-10	SVDSEGNQNEDVK
VAMP3	S44	14.9	15.3	14.7	15	15.3	15.6	15.6	15.3	Female Dominant	VAMP3	S44	Q15836	Vesicle-associated membrane protein 3	DQKLSELDDR;LSELDDR
SLC1A3	S466	16.2	16	16.4	16.6	17.8	18	17.5	17.6	Female Dominant	SLC1A3	S466	A0A087WT87;A0A087X0U3;A0A7P0TAG7;P43003;P43003-2	Amino acid transporter;Excitatory amino acid transporter 1;Isoform 2 of Excitatory amino acid transporter 1	DVEMGNSVIEENEMK;NRDVEMGNSVIEENEMK
KSR1	T348	17.5	17.4	17.2	17.4	18	18	18.2	18.1	Female Dominant	KSR1	T348	A0A0A0MQW1;A0A2R8Y4X0;A0A2R8Y5H9;Q8IVT5;Q8IVT5-2;Q8IVT5-3;Q8IVT5-4	Kinase suppressor of Ras 1;Isoform 2 of Kinase suppressor of Ras 1;Isoform 3 of Kinase suppressor of Ras 1;Isoform 4 of Kinase suppressor of Ras 1	AAEPHFGTLPK
PIEZO2	S1787	12.1	12.2	11.9	10.8	12.5	12.9	12.9	13	Female Dominant	PIEZO2	S1787	E7EVM7;Q9H5I5;Q9H5I5-2	Piezo-type mechanosensitive ion channel component;Piezo-type mechanosensitive ion channel component 2;Isoform 2 of Piezo-type mechanosensitive ion channel component 2	AVSFEHLSFGSQDDSAGK
CCDC88A	S1587	16.1	16.2	15.4	14.8	16	16.8	16.7	16.9	Female Dominant	CCDC88A	S1587	A0A2U3TZV9;Q3V6T2;Q3V6T2-2;Q3V6T2-3;Q3V6T2-4;Q3V6T2-5	Girdin;Isoform 2 of Girdin;Isoform 3 of Girdin;Isoform 4 of Girdin;Isoform 5 of Girdin	VHASRPASLDSGR
CCDC88A	S1590	15.2	15.3	14.5	14.2	15.1	15.8	15.5	15.6	Female Dominant	CCDC88A	S1590	A0A2U3TZV9;Q3V6T2;Q3V6T2-2;Q3V6T2-3;Q3V6T2-4;Q3V6T2-5	Girdin;Isoform 2 of Girdin;Isoform 3 of Girdin;Isoform 4 of Girdin;Isoform 5 of Girdin	VHASRPASLDSGR
ADAM19	S373	15.7	15.8	15.2	15.2	16.6	16.4	16.5	16.8	Female Dominant	ADAM19	S373	H0YC66;Q9H013;Q9H013-2	Disintegrin and metalloproteinase domain-containing protein 19 (Fragment);Disintegrin and metalloproteinase domain-containing protein 19;Isoform B of Disintegrin and metalloproteinase domain-containing protein 19	GGSPPAPLPAHLSR
ADAM19	T350	15.3	15.1	14.4	14.3	15.5	15.6	15.9	15.7	Female Dominant	ADAM19	T350	H0YC66;Q9H013;Q9H013-2	Disintegrin and metalloproteinase domain-containing protein 19 (Fragment);Disintegrin and metalloproteinase domain-containing protein 19;Isoform B of Disintegrin and metalloproteinase domain-containing protein 19	VINTPEILR
RAB11FIP1	S156	19.8	19.6	19.2	19.3	19.6	20.3	20.4	20.4	Female Dominant	RAB11FIP1	S156	Q6WKZ4	Rab11 family-interacting protein 1	NNMTASMFDLSMK
RAB11FIP1	S496	18.9	18.5	18.4	18.1	19.1	19	19.1	18.9	Female Dominant	RAB11FIP1	S496	Q6WKZ4	Rab11 family-interacting protein 1	DTAAVVSR
ACTN1	S284	9.55	9.47	9.74	9.15	10.5	10.8	10.7	11	Female Dominant	ACTN1	S284	P12814	Alpha-actinin-1	LASDLLEWIR
MAST4	S1523	16.5	16.6	16.6	16.4	17	17.1	17.1	17.1	Female Dominant	MAST4	S1523	O15021;O15021-2;O15021-3;O15021-6	Microtubule-associated serine/threonine-protein kinase 4;Isoform 2 of Microtubule-associated serine/threonine-protein kinase 4;Isoform 3 of Microtubule-associated serine/threonine-protein kinase 4;Isoform 5 of Microtubule-associated serine/threonine-prote	QESVDDLDRDK;QESVDDLDR
CDKN1A	S130	13.6	14	13.9	13.7	14.7	14.7	14.7	14.3	Female Dominant	CDKN1A	S130	P38936	Cyclin-dependent kinase inhibitor 1	SGEQAEGSPGGPGDSQGR
SHROOM2	S189	13.2	13	12.8	12.5	13.5	13.7	14	14.1	Female Dominant	SHROOM2	S189	Q13796	Protein Shroom2	TLDHFSSLGSVDSLDHPSSRLSVAK
SHROOM2	S764	19	18.9	18.7	18.7	19.4	19.3	19.6	19.7	Female Dominant	SHROOM2	S764	Q13796	Protein Shroom2	SYSEPEK
SHROOM2	S377	15.2	15.3	14.9	14.6	15.4	15.7	16.1	16.1	Female Dominant	SHROOM2	S377	Q13796	Protein Shroom2	SAHPGSLGK
TNS1	S591	9.97	9.84	9.63	9.88	10.6	10.8	11.4	10.9	Female Dominant	TNS1	S591	A0A2R8Y4T1;A0A494C067	Tensin-1;Tensin-1 (Fragment)	LLSGFGLER
PHACTR4	S448	15.8	15.8	15.8	15.7	16.2	16.4	16.6	16.5	Female Dominant	PHACTR4	S448	Q8IZ21-3	Isoform 3 of Phosphatase and actin regulator 4	SLPITIEMLK;TRSLPITIEMLK
NAV2	S860	13.4	13.2	12.7	13.2	13.9	14	14.3	14.3	Female Dominant	NAV2	S860	A0A0A0MTE8;Q8IVL1;Q8IVL1-10;Q8IVL1-11;Q8IVL1-12;Q8IVL1-13;Q8IVL1-8;Q8IVL1-9	Neuron navigator 2;Isoform 10 of Neuron navigator 2;Isoform 11 of Neuron navigator 2;Isoform 12 of Neuron navigator 2;Isoform 13 of Neuron navigator 2;Isoform 8 of Neuron navigator 2;Isoform 9 of Neuron navigator 2	GSSVCHVDVSDK
IQSEC2	S1143	16.2	16	16	16.1	16.5	16.7	16.9	16.8	Female Dominant	IQSEC2	S1143	A0A1W2PR28;A0A6Q8PFR7;Q5JU85	IQ motif and SEC7 domain-containing protein 2	GALSSSLR
CEP170	T628	14.9	15	14.7	14.6	15.8	15.7	16.1	15.7	Female Dominant	CEP170	T628	H0Y2V6;Q5SW79	Centrosomal protein of 170 kDa (Fragment);Centrosomal protein of 170 kDa	VVTQRSEIGEK
RPL24	T83	12.8	12.7	12.2	12.4	13.8	13	13.7	13.6	Female Dominant	RPL24	T83	C9JNW5;C9JXB8;P83731	60S ribosomal protein L24	AITGASLADIMAK
SHROOM2	S847	17.9	17.9	17.6	17.5	18.3	18.2	18.8	18.6	Female Dominant	SHROOM2	S847	Q13796	Protein Shroom2	TTSLGDSLNAHSAAEK
SHROOM2	S193	17.4	17.4	16.9	16.8	17.5	17.7	17.9	17.7	Female Dominant	SHROOM2	S193	Q13796	Protein Shroom2	SNSSIDHLGSHSK
PCDHAC2	S876	13.9	14.1	12.7	14	14.4	14.4	14.8	15.1	Female Dominant	PCDHAC2	S876	Q9Y5I4	Protocadherin alpha-C2	AGMHSSVHLEEAGILR
ZNF609	S4	17.3	17.2	16.8	17.4	17.6	17.4	18.1	17.9	Female Dominant	ZNF609	S4	O15014	Zinc finger protein 609	SLSSGASGGK
CEP170B	S493	16.5	16.5	16.7	16.3	17.2	17.3	17.3	17.1	Female Dominant	CEP170B	S493	J3KQR7;Q9Y4F5;Q9Y4F5-2;Q9Y4F5-3	Centrosomal protein of 170 kDa protein B;Isoform 2 of Centrosomal protein of 170 kDa protein B;Isoform 3 of Centrosomal protein of 170 kDa protein B	PFGSVGR;TPARPFGSVGR
ZC3HAV1	S378	19.3	19.2	19.1	19	19.4	19.7	19.7	19.6	Female Dominant	ZC3HAV1	S378	C9J6P4;Q7Z2W4	Zinc finger CCCH-type antiviral protein 1	TVFSPTLPAAR
SBF1	S1078	16.6	16.5	16.6	16.6	17	16.9	17.2	17.1	Female Dominant	SBF1	S1078	O95248-4;O95248-5	Isoform 4 of Myotubularin-related protein 5;Isoform 5 of Myotubularin-related protein 5	YNPPSWEHR
SYNPO	Y624	15.6	15.7	15.9	15.3	16.8	17.2	17.2	17	Female Dominant	SYNPO	Y624	Q8N3V7-2	Isoform 2 of Synaptopodin	SSPGLYTSPGQDSLQPTAVSPPYGGDISPVSPSR
NECTIN2	T459	16.1	16	16.2	16	17.2	17.7	18.2	17.9	Female Dominant	NECTIN2	T459	Q92692	Nectin-2	YHELPTLEER
ISCU	S29	17.7	17.6	17.9	17.6	18.6	18.9	18.8	18.8	Female Dominant	ISCU	S29	B3KQ30;B4DNC9;F5H5N2;F5H672;Q9H1K1	Iron-sulfur cluster assembly enzyme ISCU, mitochondrial	ELSAPAR
ARHGAP29	S913	17.8	17.8	17.8	17.8	18.5	18.5	19.1	18.8	Female Dominant	ARHGAP29	S913	Q52LW3	Rho GTPase-activating protein 29	PLLSPEER
SFPQ	T687	14.7	14.4	14.8	15	15.3	15.4	16	15.9	Female Dominant	SFPQ	T687	P23246	Splicing factor, proline- and glutamine-rich	GMGPGTPAGYGR
SHROOM4	S1059	14.6	14.2	14.9	14.7	15.2	15.7	16.2	16.1	Female Dominant	SHROOM4	S1059	Q9ULL8;Q9ULL8-2	Protein Shroom4;Isoform 2 of Protein Shroom4	AFSESHISLAPQSTR
CDR2L	S178	17.5	17.7	17.7	17.3	18	18.5	19.1	18.7	Female Dominant	CDR2L	S178	Q86X02	Cerebellar degeneration-related protein 2-like	LHSSSLELGPRPLEQENER;LHSSSLELGPR
PDXDC1	S740	15.6	15	15.6	15.5	16.4	16.4	17.1	17.5	Female Dominant	PDXDC1	S740	H3BND4;Q6P996;Q6P996-3;Q6P996-4;Q6P996-5	Pyridoxal-dependent decarboxylase domain-containing protein 1;Isoform 3 of Pyridoxal-dependent decarboxylase domain-containing protein 1;Isoform 4 of Pyridoxal-dependent decarboxylase domain-containing protein 1;Isoform 5 of Pyridoxal-dependent decarboxyl	GSDALSETSSVSHIEDLEK
SLC4A7	S1176	15.6	15	15.9	15.9	16.2	16.3	16.7	16.5	Female Dominant	SLC4A7	S1176	Q9Y6M7;Q9Y6M7-13;Q9Y6M7-2;Q9Y6M7-6;Q9Y6M7-7;Q9Y6M7-9	Sodium bicarbonate cotransporter 3;Isoform 13 of Sodium bicarbonate cotransporter 3;Isoform 2 of Sodium bicarbonate cotransporter 3;Isoform 6 of Sodium bicarbonate cotransporter 3;Isoform 7 of Sodium bicarbonate cotransporter 3;Isoform 9 of Sodium bicarbo	MLQDDDDTVHLPFEGGSLLQIPVK
RPL26	T139	12.5	12.5	12.8	12.7	13.3	13.4	13.4	13.4	Female Dominant	RPL26	T139	P61254	60S ribosomal protein L26	YKEETIEK
KIDINS220	S1633	13.3	13.8	14.1	14.3	14.5	14.8	15.5	14.9	Female Dominant	KIDINS220	S1633	Q9ULH0;Q9ULH0-2;Q9ULH0-4	Kinase D-interacting substrate of 220 kDa;Isoform 2 of Kinase D-interacting substrate of 220 kDa;Isoform 4 of Kinase D-interacting substrate of 220 kDa	GIPHSLSGLQDPIIAR
NHS	T128	14.1	15	15.2	15.2	15.7	16.1	16.6	16.3	Female Dominant	NHS	T128	A0A087WU78;A0A087WWC4;Q6T4R5;Q6T4R5-2;Q6T4R5-3;Q6T4R5-4	Nance-Horan syndrome protein;Isoform 2 of Nance-Horan syndrome protein;Isoform 3 of Nance-Horan syndrome protein;Isoform 4 of Nance-Horan syndrome protein	NPIHNIPSTLDK
SLC18B1	S365	12.6	13.4	13.7	13.3	13.9	14.4	14.9	14.4	Female Dominant	SLC18B1	S365	A0A3B3IT67;A0A3B3IU67;Q6NT16	MFS-type transporter SLC18B1	SQNILSTEEER
MFSD6	T10	14.2	14.1	15	14.8	15.6	15.7	16.4	15.8	Female Dominant	MFSD6	T10	C9J134;C9JAZ7;C9JJH2;Q6ZSS7	Major facilitator superfamily domain-containing protein 6 (Fragment);Major facilitator superfamily domain-containing protein 6	VAILTDDEEEQK
TMEM9B	S142	11.9	11.6	12.4	12.3	12.7	12.7	13.2	13	Female Dominant	TMEM9B	S142	Q9NQ34;Q9NQ34-2	Transmembrane protein 9B;Isoform 2 of Transmembrane protein 9B	LFGHAQLIQSDDDIGDHQPFANAHDVLAR
PRDM1	S286	13.5	13.4	14.1	14.1	14	15	14.9	14.8	Female Dominant	PRDM1	S286	A0A3B3IU23;B2REA4;O75626;O75626-2;O75626-3	PR domain zinc finger protein 1;PR domain zinc finger protein 1 (Fragment);Isoform 2 of PR domain zinc finger protein 1;Isoform 3 of PR domain zinc finger protein 1	SNISPLTSEK
TSC2	S534	14.7	15.2	14.8	15	15.2	15.9	15.7	16	Female Dominant	TSC2	S534	A0A2R8Y6C9;A0A2R8Y7C8;A0A2R8YDR3;A0A2R8YGD6;P49815;P49815-4	Tuberin (Fragment);Tuberin;Isoform 4 of Tuberin	SISVSEHVVR
SLC4A7	S233	14	14.5	14.3	14.6	15	15.3	15.8	15.4	Female Dominant	SLC4A7	S233	Q9Y6M7;Q9Y6M7-13;Q9Y6M7-2;Q9Y6M7-6;Q9Y6M7-7;Q9Y6M7-9	Sodium bicarbonate cotransporter 3;Isoform 13 of Sodium bicarbonate cotransporter 3;Isoform 2 of Sodium bicarbonate cotransporter 3;Isoform 6 of Sodium bicarbonate cotransporter 3;Isoform 7 of Sodium bicarbonate cotransporter 3;Isoform 9 of Sodium bicarbo	SFADIGK
TTN	T300	11.4	12.7	13.5	14.2	13.4	15	16.5	16.1	Female Dominant	TTN	T300	A0A0A0MTS7;Q8WZ42;Q8WZ42-11;Q8WZ42-12;Q8WZ42-13;Q8WZ42-2;Q8WZ42-4;Q8WZ42-5;Q8WZ42-7;Q8WZ42-8	Titin;Isoform 11 of Titin;Isoform 12 of Titin;Isoform 13 of Titin;Isoform 2 of Titin;Isoform 4 of Titin;Isoform 5 of Titin;Isoform 7 of Titin;Isoform 8 of Titin	APTPSPVR
SLTM	S1011	13.6	12.8	13.1	13.6	14.2	14.5	15	15.3	Female Dominant	SLTM	S1011	Q9NWH9	SAFB-like transcription modulator	IVQISGNSMPR
GRK5	T485	14.2	15	14.8	15	15.3	15.5	15.8	15.7	Female Dominant	GRK5	T485	P34947	G protein-coupled receptor kinase 5	DVLDIEQFSTVK
TMSB4X	S2	19.4	19.3	19.4	19.4	20.5	20.5	20.8	20.8	Female Dominant	TMSB4X	S2	P62328	Thymosin beta-4	SDKPDMAEIEK
CLTRN	S125	15.9	15.8	16.8	16.6	18.6	18.8	20.1	19.6	Female Dominant	CLTRN	S125	A0A3B3ITM8;Q9HBJ8	Collectrin	EPSEVDDAEDK;NKEPSEVDDAEDK
ADGRG2	S1010	13.3	14.2	14.4	14.4	15.8	16.2	17.7	17.7	Female Dominant	ADGRG2	S1010	Q8IZP9;Q8IZP9-10;Q8IZP9-2;Q8IZP9-3;Q8IZP9-4;Q8IZP9-5;Q8IZP9-6;Q8IZP9-7;Q8IZP9-8;Q8IZP9-9	Adhesion G-protein coupled receptor G2;Isoform 10 of Adhesion G-protein coupled receptor G2;Isoform 2 of Adhesion G-protein coupled receptor G2;Isoform 3 of Adhesion G-protein coupled receptor G2;Isoform 4 of Adhesion G-protein coupled receptor G2;Isoform	RGSLHFIEQM
CHD8	S1210	15.7	15.1	15.8	15.1	16.6	16.4	16.9	17.1	Female Dominant	CHD8	S1210	H0YJG4;Q9HCK8;Q9HCK8-2	Chromodomain-helicase-DNA-binding protein 8 (Fragment);Chromodomain-helicase-DNA-binding protein 8;Isoform 2 of Chromodomain-helicase-DNA-binding protein 8	MNYMQNHQAGAPAPSLSR
GPRC5A	S345	18.1	17.7	18.2	17.8	19.4	19.5	20.4	20.2	Female Dominant	GPRC5A	S345	Q8NFJ5	Retinoic acid-induced protein 3	AHAWPSPYK
FILIP1L	T986	16.4	16	16	16.3	17.2	17.5	17.9	18.3	Female Dominant	FILIP1L	T986	Q4L180;Q4L180-2;Q4L180-3;Q4L180-6;Q4L180-7	Filamin A-interacting protein 1-like;Isoform 2 of Filamin A-interacting protein 1-like;Isoform 3 of Filamin A-interacting protein 1-like;Isoform 6 of Filamin A-interacting protein 1-like;Isoform 7 of Filamin A-interacting protein 1-like	AQTPESCGSLTPER
FILIP1L	S791	18.7	18.9	19.4	19	20.1	20.2	21.3	20.8	Female Dominant	FILIP1L	S791	Q4L180;Q4L180-2;Q4L180-3;Q4L180-6;Q4L180-7	Filamin A-interacting protein 1-like;Isoform 2 of Filamin A-interacting protein 1-like;Isoform 3 of Filamin A-interacting protein 1-like;Isoform 6 of Filamin A-interacting protein 1-like;Isoform 7 of Filamin A-interacting protein 1-like	RISDPQVFSK
FILIP1L	S1049	18.1	18.1	18.4	18	19.4	19.6	20.7	20.3	Female Dominant	FILIP1L	S1049	Q4L180;Q4L180-2;Q4L180-3;Q4L180-6;Q4L180-7	Filamin A-interacting protein 1-like;Isoform 2 of Filamin A-interacting protein 1-like;Isoform 3 of Filamin A-interacting protein 1-like;Isoform 6 of Filamin A-interacting protein 1-like;Isoform 7 of Filamin A-interacting protein 1-like	SNSNSSSVITTEDNK
RANBP2	S2454	16.6	16.5	16.8	16.7	17.8	18.1	18.2	18	Female Dominant	RANBP2	S2454	P49792	E3 SUMO-protein ligase RanBP2	DSLITPHVSR
RANBP2	T2450	16.6	16.5	16.8	16.7	17.8	18.1	18.2	18	Female Dominant	RANBP2	T2450	P49792	E3 SUMO-protein ligase RanBP2	DSLITPHVSR
NCOA7	S89	13.8	13.7	13.6	13.9	14.6	14.8	15.2	15.1	Female Dominant	NCOA7	S89	Q8NI08;Q8NI08-2	Nuclear receptor coactivator 7;Isoform 2 of Nuclear receptor coactivator 7	YYSIDDNQNK
PAK2	S132	17.7	17.8	17.8	17.7	18.2	18.3	18.5	18.5	Female Dominant	PAK2	S132	Q13177	Serine/threonine-protein kinase PAK 2	FYDSNTVK
TBC1D1	S498	17.5	17.8	18.1	17.9	19	19.3	19.5	19.5	Female Dominant	TBC1D1	S498	C9JIE2;Q86TI0;Q86TI0-2	TBC1 domain family member 1 (Fragment);TBC1 domain family member 1;Isoform 2 of TBC1 domain family member 1	YHSVSTETPHER
PLS3	S293	13.7	13.9	14.2	14	15.3	15.8	16.3	16.2	Female Dominant	PLS3	S293	P13797	Plastin-3	INNFSADIK
DPY19L1	S25	16.8	17	16.9	17	17.5	17.7	17.9	17.8	Female Dominant	DPY19L1	S25	A0A1B0GW05	Probable C-mannosyltransferase DPY19L1	ASQSPLR
ARHGEF7	S682	16.1	16.5	16.3	16.5	16.7	17.3	17.4	17.2	Female Dominant	ARHGEF7	S682	A0A2R8YG42	Rho guanine nucleotide exchange factor 7	KSTAALEEDAQILK;STAALEEDAQILK
PTPN14	S831	16.2	16.2	16.1	16.3	17.2	17.5	17.6	17.5	Female Dominant	PTPN14	S831	Q15678	Tyrosine-protein phosphatase non-receptor type 14	ERPVSEMFSLEDSIIER
ARID1A	S1751	17.4	17.6	17.6	17.8	18.1	18.2	18.1	18.2	Female Dominant	ARID1A	S1751	O14497	AT-rich interactive domain-containing protein 1A	TLLDPGRFSK
CDKL5	S543	16.1	16.1	15.8	15.8	16.7	17	17.1	17.1	Female Dominant	CDKL5	S543	A0A096LNR9;A0A1B0GUM4;A0A669KBC2;O76039;O76039-1	Cyclin-dependent kinase-like 5 (Fragment);Cyclin-dependent kinase-like 5;Isoform 2 of Cyclin-dependent kinase-like 5	TLLSPSGR
STX4	S208	13.7	13.8	13.6	13.8	14.3	14.8	14.8	14.8	Female Dominant	STX4	S208	Q12846	Syntaxin-4	HSEIQQLER
PARD3	S221	18.4	18.5	18	18.3	19	19.2	19.4	19.4	Female Dominant	PARD3	S221	Q8TEW0;Q8TEW0-11;Q8TEW0-2;Q8TEW0-4	Partitioning defective 3 homolog;Isoform 11 of Partitioning defective 3 homolog;Isoform 2 of Partitioning defective 3 homolog;Isoform 4 of Partitioning defective 3 homolog	SSLSASHPMVGK
PARD3	S220	18.3	18.5	18.3	18.3	18.9	19.1	19.3	19.2	Female Dominant	PARD3	S220	Q8TEW0;Q8TEW0-11;Q8TEW0-2;Q8TEW0-4	Partitioning defective 3 homolog;Isoform 11 of Partitioning defective 3 homolog;Isoform 2 of Partitioning defective 3 homolog;Isoform 4 of Partitioning defective 3 homolog	SSLSASHPMVGK
COBLL1	T350	18.9	18.6	18.2	17.9	18.7	18.9	19.4	19.4	Female Dominant	COBLL1	T350	A0A0D9SG04;A0A0X1KG75;Q53SF7;Q53SF7-2;Q53SF7-3	Cordon-bleu protein-like 1;Isoform 2 of Cordon-bleu protein-like 1;Isoform 3 of Cordon-bleu protein-like 1	PYISNTLPSDAPK
DOCK9	S32	14.9	15.2	14.8	14.1	15.4	15.3	15.9	15.8	Female Dominant	DOCK9	S32	Q9BZ29;Q9BZ29-3;Q9BZ29-4	Dedicator of cytokinesis protein 9;Isoform 3 of Dedicator of cytokinesis protein 9;Isoform 4 of Dedicator of cytokinesis protein 9	PGTAAELRQSVSEVVR
VIM	S430	19	18.9	18.4	18.3	19	19.4	19.8	19.7	Female Dominant	VIM	S430	P08670	Vimentin	ETNLDSLPLVDTHSK
DIP2B	S100	16.7	16.7	16.5	16.2	16.8	17.2	17.4	17.5	Female Dominant	DIP2B	S100	Q9P265	Disco-interacting protein 2 homolog B	YRSDIHTEAVQAALAK
STK10	S20	17.6	17.6	17.5	17.4	17.9	17.9	18	18	Female Dominant	STK10	S20	O94804	Serine/threonine-protein kinase 10	SREYEHVR
DOCK7	S180	19.4	19.5	19.2	19.3	19.8	19.8	19.7	19.7	Female Dominant	DOCK7	S180	Q96N67;Q96N67-2;Q96N67-6	Dedicator of cytokinesis protein 7;Isoform 2 of Dedicator of cytokinesis protein 7;Isoform 6 of Dedicator of cytokinesis protein 7	SMSIDDTPR
PALLD	S893	20.7	21	20.4	20.6	21.3	21.5	21.6	21.4	Female Dominant	PALLD	S893	Q8WX93	Palladin	IASDEEIQGTK
TMEM9	S140	14.3	14.6	14.4	14.7	15.2	15.7	15.3	15.6	Female Dominant	TMEM9	S140	B1ALM5;Q9P0T7	Proton-transporting V-type ATPase complex assembly regulator TMEM9	SMAAAAASLGGPR
PLEKHA7	T1023	16.5	16	16.2	15.8	17.3	18	17.8	17.7	Female Dominant	PLEKHA7	T1023	E9PKC0;Q6IQ23;Q6IQ23-2	Pleckstrin homology domain-containing family A member 7;Isoform 2 of Pleckstrin homology domain-containing family A member 7	GLSGSTSR
VIM	S420	17	17.2	16.6	16.8	17.4	17.9	18.3	18.2	Female Dominant	VIM	S420	P08670	Vimentin	ISLPLPNFSSLNLR
LMNA	S22	21.6	21.8	21.3	21.1	22.1	22.2	22.2	22.2	Female Dominant	LMNA	S22	A0A6Q8PFJ0;P02545	Prelamin-A/C	SGAQASSTPLSPTR
DIP2C	S145	14.9	15.4	14.3	14.4	15.7	15.7	16.3	16.5	Female Dominant	DIP2C	S145	A0A0U1RQW6;E7EPU2;Q9Y2E4	Disco-interacting protein 2 homolog C	YRSDVHTEAVQAALAK
AAK1	T674	15.7	15.7	15.5	15.4	15.9	15.9	16	15.9	Female Dominant	AAK1	T674	A0A096LP25	AP2-associated protein kinase 1	SATTTPSGSPR
UBTD1	S164	16.1	16	15.7	15.6	16.6	16.9	16.7	16.5	Female Dominant	UBTD1	S164	Q9HAC8	Ubiquitin domain-containing protein 1	DVRLSASLPDTVGQLK;LSASLPDTVGQLK
RIPOR2	S468	15.8	15.7	15.7	15.7	16.5	16.7	16.7	16.5	Female Dominant	RIPOR2	S468	A0A2R8Y7B3;A0A2R8YEE0;A0A2R8YF77;B7Z6U4;F5GX51;F5H029;Q9Y4F9;Q9Y4F9-2	Rho family-interacting cell polarization regulator 2;Isoform 2 of Rho family-interacting cell polarization regulator 2	NSLGEGQEPK
HSPB1	S98	15.4	15.2	14.8	14.8	15.7	15.8	15.6	15.5	Female Dominant	HSPB1	S98	P04792	Heat shock protein beta-1	VSLDVNHFAPDELTVK;WRVSLDVNHFAPDELTVK
HSPB1	S82	23.6	24.1	23.7	23.5	24.2	24.6	24.8	24.6	Female Dominant	HSPB1	S82	P04792	Heat shock protein beta-1	QLSSGVSEIR
HSPB1	S15	19.6	19.7	19.3	19.3	20	20.2	20.2	20.2	Female Dominant	HSPB1	S15	P04792	Heat shock protein beta-1	GPSWDPFRDWYPHSR;GPSWDPFR
CDKL5	S468	16.7	17	16.6	16.4	17.8	18.1	17.6	17.6	Female Dominant	CDKL5	S468	A0A096LNR9;A0A1B0GUM4;A0A669KBC2;O76039;O76039-1	Cyclin-dependent kinase-like 5 (Fragment);Cyclin-dependent kinase-like 5;Isoform 2 of Cyclin-dependent kinase-like 5	HSYIDTIPQSSR
LPIN1	S162	16.8	17	16.5	16.4	17.1	17.5	17.1	17.5	Female Dominant	LPIN1	S162	Q14693;Q14693-2;Q14693-3;Q14693-4;Q14693-5;Q14693-7	Phosphatidate phosphatase LPIN1;Isoform 2 of Phosphatidate phosphatase LPIN1;Isoform 3 of Phosphatidate phosphatase LPIN1;Isoform 4 of Phosphatidate phosphatase LPIN1;Isoform 5 of Phosphatidate phosphatase LPIN1;Isoform 7 of Phosphatidate phosphatase LPIN	SQLDSLK
FLNA	S2327	18.2	18.2	18.3	18.2	18.6	18.6	18.8	18.6	Female Dominant	FLNA	S2327	P21333;P21333-2	Filamin-A;Isoform 2 of Filamin-A	FNEEHIPDSPFVVPVASPSGDAR
PSD3	S945	17.4	17.3	17.8	17.6	18.2	18.5	18.6	18.3	Female Dominant	PSD3	S945	E5RJ29;Q9NYI0;Q9NYI0-2;Q9NYI0-3	PH and SEC7 domain-containing protein 3;Isoform 2 of PH and SEC7 domain-containing protein 3;Isoform 3 of PH and SEC7 domain-containing protein 3	SHSSPSLNPDTSPITAK
TBC1D8B	S1029	19.5	19.3	19.6	19.5	20.3	20.4	20.5	20.3	Female Dominant	TBC1D8B	S1029	J3KN75;Q0IIM8	TBC1 domain family member 8B	LHSPTSSAK
EFR3A	S247	19	19.4	19.4	19.5	20	20.3	20.8	20.3	Female Dominant	EFR3A	S247	A0A1B0GUZ7;Q14156;Q14156-2;Q14156-3	Protein EFR3 homolog A;Isoform 2 of Protein EFR3 homolog A;Isoform 3 of Protein EFR3 homolog A	IGPPSSPSATDK
BICC1	S429	15.7	15.8	16.2	15.5	17	17.3	17.7	17.4	Female Dominant	BICC1	S429	A6NGY7;Q9H694;Q9H694-2	Protein bicaudal C homolog 1;Isoform 2 of Protein bicaudal C homolog 1	SNSREHLGGGSESDNWR
BICC1	S259	15.6	15.7	16	15.5	16.8	17.2	17.1	16.9	Female Dominant	BICC1	S259	A6NGY7;Q9H694;Q9H694-2	Protein bicaudal C homolog 1;Isoform 2 of Protein bicaudal C homolog 1	SPSHSGNAGDLK
STXBP5	S111	13.9	13.2	13	13.4	14	14.3	14.7	13.8	Female Dominant	STXBP5	S111	H0Y332;Q5T5C0	Syntaxin-binding protein 5 (Fragment);Syntaxin-binding protein 5	SSSVTSIDK
FLNC	S1624	16.7	16.2	16.5	16.5	17.2	17.2	17.3	17.4	Female Dominant	FLNC	S1624	Q14315	Filamin-C	YGGDEIPYSPFR
FLNA	S1630	15.7	15.5	15.5	15.9	16.4	16.2	16.3	16.4	Female Dominant	FLNA	S1630	P21333;P21333-2	Filamin-A;Isoform 2 of Filamin-A	YGGDEIPFSPYR
KIF13A	S1422	15.2	15.4	14.9	15.7	16.2	16.2	16.5	16.4	Female Dominant	KIF13A	S1422	A0A1B0GUA8;Q9H1H9	Kinesin-like protein KIF13A	SLSTPNVHNVSSSRPDLSGFDEDDK
MAST4	S1292	18.2	18.3	18	18.4	19.1	19.3	19.6	19.5	Female Dominant	MAST4	S1292	O15021;O15021-2;O15021-3;O15021-6	Microtubule-associated serine/threonine-protein kinase 4;Isoform 2 of Microtubule-associated serine/threonine-protein kinase 4;Isoform 3 of Microtubule-associated serine/threonine-protein kinase 4;Isoform 5 of Microtubule-associated serine/threonine-prote	SLSSGESLPGSPTHSLSPR
IRS2	S402	15.2	15.5	14.4	15.4	16	16.3	16.6	16.5	Female Dominant	IRS2	S402	Q9Y4H2	Insulin receptor substrate 2	SHTLSGGCGGR
SORBS1	S445	12.7	12.6	12.1	12.6	13.3	13.5	13.4	13.8	Female Dominant	SORBS1	S445	Q9BX66-5	Isoform 5 of Sorbin and SH3 domain-containing protein 1	SPLSVPR
TLN2	T146	16.2	15.8	15.7	16	17	17.4	17.5	17.5	Female Dominant	TLN2	T146	Q9Y4G6	Talin-2	EEGTGTLKK;KEEGTGTLKK;KEEGTGTLK
MYOF	S174	16.4	16.4	15.7	16.5	17.4	17.5	17.9	17.7	Female Dominant	MYOF	S174	Q9NZM1;Q9NZM1-6	Myoferlin;Isoform 6 of Myoferlin	GPVGTVSEAQLAR
TGOLN2	T296	16.9	16.7	16.5	17.2	18.6	18.2	18.4	18.8	Female Dominant	TGOLN2	T296	A0A5F9UY30;A0A5H1ZRP2;O43493;O43493-3;O43493-5;O43493-7	Trans-Golgi network integral membrane protein 2;Isoform TGN48 of Trans-Golgi network integral membrane protein 2;Isoform 5 of Trans-Golgi network integral membrane protein 2;Isoform 7 of Trans-Golgi network integral membrane protein 2	TESGEETDLISPPQEEVK
PRKCI	446	17.6	17.1	16.7	17.5	18.8	19.1	19.1	19.4	Female Dominant	PRKCI	446	P41743	Protein kinase C iota type	EGLRPGDTTSTFCGTPNYIAPEILR
FILIP1L	1021	17.5	17.7	17.2	17.7	18.6	19	19.2	19.7	Female Dominant	FILIP1L	1021	Q4L180;Q4L180-2;Q4L180-3;Q4L180-6;Q4L180-7	Filamin A-interacting protein 1-like;Isoform 2 of Filamin A-interacting protein 1-like;Isoform 3 of Filamin A-interacting protein 1-like;Isoform 6 of Filamin A-interacting protein 1-like;Isoform 7 of Filamin A-interacting protein 1-like	AQTPESCGSLTPER
APBA1	T89	15.1	15	14.9	15.9	17	17.1	17.9	18.4	Female Dominant	APBA1	T89	Q02410;Q02410-2	Amyloid-beta A4 precursor protein-binding family A member 1;Isoform 2 of Amyloid-beta A4 precursor protein-binding family A member 1	SASTESGFHNHTDTAEGDVIAAAR
BAIAP2	S428	12.1	12.2	12.4	12.3	12.8	12.9	13.4	12.9	Female Dominant	BAIAP2	S428	I3L4C2;Q9UQB8-5	Brain-specific angiogenesis inhibitor 1-associated protein 2;Isoform 5 of Brain-specific angiogenesis inhibitor 1-associated protein 2	AIFSHAAGDNSTLLSFK
SERBP1	S197	19	18.8	18.9	18.8	19.1	19.2	19.3	19.3	Female Dominant	SERBP1	S197	Q8NC51-3	Isoform 3 of Plasminogen activator inhibitor 1 RNA-binding protein	EFDRHSGSDR
SYNPO2	S178	15.2	15.8	15.6	15.1	16.2	16.5	17.9	17.6	Female Dominant	SYNPO2	S178	H0Y9Y3;Q9UMS6;Q9UMS6-2;Q9UMS6-3;Q9UMS6-4	Synaptopodin-2 (Fragment);Synaptopodin-2;Isoform 2 of Synaptopodin-2;Isoform 3 of Synaptopodin-2;Isoform 4 of Synaptopodin-2	SKSPDPDPNLSHDR
SORBS2	S456	18.5	18.9	18.8	18.5	20.1	20.2	21.5	21.1	Female Dominant	SORBS2	S456	O94875-12	Isoform 12 of Sorbin and SH3 domain-containing protein 2	SFTSSSPSSPSR
DAB2	S401	20.1	20.3	19.8	20	20.4	20.5	21	20.8	Female Dominant	DAB2	S401	P98082	Disabled homolog 2	SSPNPFVGSPPK
INAVA	T391	14.5	14.7	14.5	14.8	15.3	15.4	15.7	15.8	Female Dominant	INAVA	T391	Q3KP66;Q3KP66-3	Innate immunity activator protein;Isoform 2 of Innate immunity activator protein	TSAPATPEIQGR
MAN1C1	S164	14.5	14.8	13.8	13.8	14.6	14.7	16.2	16.2	Female Dominant	MAN1C1	S164	Q9NR34	Mannosyl-oligosaccharide 1,2-alpha-mannosidase IC	ADESQEPQSQVR
SLC44A3	S559	12.9	12.8	13	12.6	14.2	13.9	14.7	14.7	Female Dominant	SLC44A3	S559	E9PIC5;H0YD35;Q8N4M1;Q8N4M1-2;Q8N4M1-3;Q8N4M1-4;Q8N4M1-5;Q8N4M1-6	Choline transporter-like protein 3;Choline transporter-like protein 3 (Fragment);Isoform 2 of Choline transporter-like protein 3;Isoform 3 of Choline transporter-like protein 3;Isoform 4 of Choline transporter-like protein 3;Isoform 5 of Choline transport	HSLRNEEGTELQAIVR
APBA1	S367	13.6	13.8	13.9	13.7	14.3	14.1	14.7	14.8	Female Dominant	APBA1	S367	Q02410;Q02410-2	Amyloid-beta A4 precursor protein-binding family A member 1;Isoform 2 of Amyloid-beta A4 precursor protein-binding family A member 1	SPYTPDEPK
USP20	404	15.8	15.9	16.1	15	16.4	16.4	16.6	16.3	Female Dominant	USP20	404	Q9Y2K6	Ubiquitin carboxyl-terminal hydrolase 20	SSSPCRTPEPDNDAHLR
USP20	S371	15.7	16	15.9	15.1	16.3	16.2	16.5	16.5	Female Dominant	USP20	S371	Q9Y2K6	Ubiquitin carboxyl-terminal hydrolase 20	SSSPCRTPEPDNDAHLR
EIF4B	S425	20.4	20.6	20.9	20.6	21.6	21.5	22.2	21.8	Female Dominant	EIF4B	S425	E7EX17;P23588	Eukaryotic translation initiation factor 4B	SRTGSESSQTGTSTTSSR;TGSESSQTGTSTTSSR
FNIP1	S185	13.3	13.5	14	13.7	14.1	14.7	15.1	15.8	Female Dominant	FNIP1	S185	J3KNG8;Q8TF40	Folliculin-interacting protein 1	SASFFAVHSNPMDMPGR
CTTN	Y446	15	16.2	16.2	14.3	16.4	16.4	17	16.7	Female Dominant	CTTN	Y446	Q14247	Src substrate cortactin	GPVSGTEPEPVYSMEAADYR
PPFIA1	S257	14.3	14.6	14.9	13.5	15.1	15.6	15.8	15.3	Female Dominant	PPFIA1	S257	A0A2R8Y7R9;Q13136	Liprin-alpha-1 (Fragment);Liprin-alpha-1	LASLSSHVTELEEDLDTAR
PAK2	T60	13.4	13.4	13.4	12.9	13.6	14	14	14	Female Dominant	PAK2	T60	Q13177	Serine/threonine-protein kinase PAK 2	IISIFSGTEK
RFTN1	S450	16.9	17.4	16.5	17	17.7	17.6	18.3	17.2	Female Dominant	RFTN1	S450	G3XAJ6;Q14699	Raft-linking protein, isoform CRA_c;Raftlin	NLEDQSSK
DMXL2	S1400	17.2	17.5	15.8	16.4	17.8	18.1	18.4	18.2	Female Dominant	DMXL2	S1400	H0YLM8;Q8TDJ6;Q8TDJ6-3	DmX-like protein 2;Isoform 3 of DmX-like protein 2	TISVSGSTAK
HECTD1	S1521	13.8	13.6	13.5	13.5	14.2	14.4	14.7	14.8	Female Dominant	HECTD1	S1521	A0A087X2H1;Q9ULT8	HECT-type E3 ubiquitin transferase;E3 ubiquitin-protein ligase HECTD1	LSVSSLLAAGAPMSSSASVPNLSSR
PLCD3	583	15.6	15.4	15.5	14.7	16.4	15.8	16.7	16.7	Female Dominant	PLCD3	583	Q8N3E9	1-phosphatidylinositol 4,5-bisphosphate phosphodiesterase delta-3	TLHPAPNAPQPCQVSSLSER
SEPTIN8	S20	15.4	15.2	15.3	14.8	15.8	16.3	15.9	16.3	Female Dominant	SEPTIN8	S20	A6NFQ9;A6NMH6;F8W8I8;Q92599;Q92599-2;Q92599-4	Septin;Septin-8;Isoform 2 of Septin-8;Isoform 4 of Septin-8	SLSLGGHVGFDSLPDQLVSK
RBMX	S332	16.5	16.3	16.7	16.3	17.1	17.3	16.6	17.6	Female Dominant	RBMX	S332	P38159	RNA-binding motif protein, X chromosome	DSYSSSRSDLYSSGR
AKT2	Y475	14.9	14.5	14.5	14	14.1	15.9	14.7	16.8	Female Dominant	AKT2	Y475	P31751;P31751-2	RAC-beta serine/threonine-protein kinase;Isoform 2 of RAC-beta serine/threonine-protein kinase	THFPQFSYSASIRE
KRT8	S354	12	11.4	11.6	11	11.8	12.2	12.1	12.4	Female Dominant	KRT8	S354	P05787;P05787-2	Keratin, type II cytoskeletal 8;Isoform 2 of Keratin, type II cytoskeletal 8	DANAKLSELEAALQR
PPP2R5E	S32	18.1	18	18.3	18.2	18.5	18.9	18.7	19.1	Female Dominant	PPP2R5E	S32	Q16537;Q16537-2	Serine/threonine-protein phosphatase 2A 56 kDa regulatory subunit epsilon isoform;Isoform 2 of Serine/threonine-protein phosphatase 2A 56 kDa regulatory subunit epsilon isoform	SQSSSQFR
RAPGEF1	S311	16.6	16.6	16.6	16.6	16.8	17.1	17.1	17.1	Female Dominant	RAPGEF1	S311	Q13905;Q13905-2;Q13905-3;Q13905-4	Rap guanine nucleotide exchange factor 1;Isoform Short of Rap guanine nucleotide exchange factor 1;Isoform 3 of Rap guanine nucleotide exchange factor 1;Isoform 4 of Rap guanine nucleotide exchange factor 1	ATSGSSLPVGINR
CARMIL1	S1067	12.4	12.8	12.1	12.2	12.9	13.3	13.2	13.6	Female Dominant	CARMIL1	S1067	Q5VZK9;Q5VZK9-2	F-actin-uncapping protein LRRC16A;Isoform 2 of F-actin-uncapping protein LRRC16A	SSGFLNLIK
MAP4K4	S625	18	18.3	17.7	17.9	18.5	18.5	18.8	18.6	Female Dominant	MAP4K4	S625	E7EN19	Mitogen-activated protein kinase kinase kinase kinase 4	NSTSIEPR
MAP1A	S2420	17.9	17.9	17.7	17.4	18	18.4	18.4	18.2	Female Dominant	MAP1A	S2420	E9PGC8;P78559;P78559-2	Microtubule-associated protein 1A;Isoform 2 of Microtubule-associated protein 1A	PSLDFPASAFGFSSLQPAPPQLPSPAEPR
ADCY5	S155	13.3	13.8	13.4	12.7	14.4	14.5	14.8	14.6	Female Dominant	ADCY5	S155	O95622	Adenylate cyclase type 5	SVEVGLEER
DOCK5	T1814	17.2	18.1	17.3	16.2	18.4	18.1	18.8	18	Female Dominant	DOCK5	T1814	Q9H7D0	Dedicator of cytokinesis protein 5	TLSSPSLQTDGIAATPVPPPPPPK
SCAF1	S941	14	15	15.7	12.5	18	13.7	17.2	16.5	Female Dominant	SCAF1	S941	Q9H7N4	Splicing factor, arginine/serine-rich 19	SGGGSGGSGGQVSLK
FGA	S356	18.1	17.7	18.1	16.1	18.9	17.5	19.6	19.5	Female Dominant	FGA	S356	P02671	Fibrinogen alpha chain	PGSTGTWNPGSSER
CAMSAP3	S1053	14	13.2	13.4	12.5	13.7	14.3	14.9	14.9	Female Dominant	CAMSAP3	S1053	Q9P1Y5;Q9P1Y5-2	Calmodulin-regulated spectrin-associated protein 3;Isoform 2 of Calmodulin-regulated spectrin-associated protein 3	IYSQSTLSLSTVANEAHNNLGVK
TOR1AIP2	T193	12.8	12.9	13	12.4	13.2	13	13.8	13.7	Female Dominant	TOR1AIP2	T193	Q8NFQ8	Torsin-1A-interacting protein 2	LLAPEAGSHPQQTQK
MPRIP	S495	12.5	12.4	12.1	12.1	12.9	12.6	13.5	13.6	Female Dominant	MPRIP	S495	A0A494BZV2	Myosin phosphatase Rho-interacting protein	RSTEPSVTPDLLNFK;STEPSVTPDLLNFK
SNTB2	S95	23.9	24	23.7	23.5	24.2	24.2	24.6	24.3	Female Dominant	SNTB2	S95	Q13425	Beta-2-syntrophin	GLGPPSPPAPPR
FAM189A2	S593	12.8	13.1	12.4	11.9	12.9	13.3	13.9	13.9	Female Dominant	FAM189A2	S593	A0A0A0MR12;Q15884;Q15884-1	Protein FAM189A2;Isoform 1 of Protein FAM189A2	VEAERPHSLIGVIR
TBC1D9	S1139	16	15.9	15.9	15.9	16.2	16.4	16.8	16.8	Female Dominant	TBC1D9	S1139	Q6ZT07	TBC1 domain family member 9	LEDSSPR
KRIT1	S22	18.5	18.5	18.3	18.2	18.6	18.6	18.8	18.8	Female Dominant	KRIT1	S22	A0A0C4DG23;C9J718;C9JF32;O00522;O00522-3	Krev interaction trapped protein 1 (Fragment);Krev interaction trapped protein 1;Isoform 3 of Krev interaction trapped protein 1	NTASLNSR
RPS6	S240	22.6	23.5	22.5	23.2	23.3	23.9	23.8	24	Female Dominant	RPS6	S240	P62753	40S ribosomal protein S6	LSSLRASTSK;RLSSLRASTSK
RPS6	S236	23	23.9	22.9	23.4	23.6	24.2	24	24.3	Female Dominant	RPS6	S236	P62753	40S ribosomal protein S6	LSSLRASTSK;RLSSLRASTSK
DOCK7	S432	14.8	15.3	14.9	15.3	15.5	15.9	15.8	16.1	Female Dominant	DOCK7	S432	Q96N67;Q96N67-2;Q96N67-6	Dedicator of cytokinesis protein 7;Isoform 2 of Dedicator of cytokinesis protein 7;Isoform 6 of Dedicator of cytokinesis protein 7	KGSWSER
DLG5	S1666	14.6	15.1	14.9	15.1	15.2	15.5	15.6	15.7	Female Dominant	DLG5	S1666	Q8TDM6;Q8TDM6-4	Disks large homolog 5;Isoform 4 of Disks large homolog 5	RLSMSEVK
MYO9B	S1354	18.9	20.3	19.2	20	19.7	20.2	20.1	20.4	Female Dominant	MYO9B	S1354	M0R0P8;M0R300;Q13459;Q13459-2	Unconventional myosin-IXb;Unconventional myosin-IXb (Fragment);Isoform Short of Unconventional myosin-IXb	RTSFSTSDVSK;TSFSTSDVSK
CEP170B	S422	17.4	18.2	17.3	18	18.1	18.8	18.2	18.6	Female Dominant	CEP170B	S422	J3KQR7;Q9Y4F5;Q9Y4F5-2;Q9Y4F5-3	Centrosomal protein of 170 kDa protein B;Isoform 2 of Centrosomal protein of 170 kDa protein B;Isoform 3 of Centrosomal protein of 170 kDa protein B	SQSFTHSPSGDPK
AKT1S1	T246	20.2	21.4	20	21.2	20.7	22	21.4	22.3	Female Dominant	AKT1S1	T246	Q96B36	Proline-rich AKT1 substrate 1	LNTSDFQK
WASHC2A	S714	14.7	15.8	14.9	15.5	15.2	16.2	15.8	16.3	Female Dominant	WASHC2A	S714	F8W7U3;Q641Q2;Q641Q2-2	WASH complex subunit 2A;Isoform 2 of WASH complex subunit 2A	TVLSLFDEEEDK
SIPA1L3	S1135	14.2	15	13.9	14.8	14.9	15.5	15.2	15.7	Female Dominant	SIPA1L3	S1135	O60292	Signal-induced proliferation-associated 1-like protein 3	RPVSFPETPYTVSPAGADR
GSK3B	S9	16.9	17.6	16.8	17.8	17.7	18.6	18.4	19	Female Dominant	GSK3B	S9	P49841;P49841-2	Glycogen synthase kinase-3 beta;Isoform 2 of Glycogen synthase kinase-3 beta	TTSFAESCK
USP35	S181	14.2	14.8	14.3	14.9	14.9	15.4	15.3	15.7	Female Dominant	USP35	S181	E9PK78;Q9P2H5;Q9P2H5-2	Ubiquitin carboxyl-terminal hydrolase;Ubiquitin carboxyl-terminal hydrolase 35;Isoform 2 of Ubiquitin carboxyl-terminal hydrolase 35	LGSVMRPTEDITAR
FRS2	T326	13.2	14.6	13.5	14.4	14.9	15.9	15.7	16	Female Dominant	FRS2	T326	Q8WU20	Fibroblast growth factor receptor substrate 2	LTSTSTSDTQNINNSAQR
ZFP36L1	S70	16	16.9	16.4	17	17.4	18	18	18.1	Female Dominant	ZFP36L1	S70	G3V2D5;G3V2P5;G3V515;Q07352	mRNA decay activator protein ZFP36L1 (Fragment);mRNA decay activator protein ZFP36L1	SFSEGGER
KIAA1522	S398	15.6	16.2	15.8	16.3	16.5	17.3	17	17.4	Female Dominant	KIAA1522	S398	Q9P206-2	Isoform 2 of Uncharacterized protein KIAA1522	FSSVSSPQPR
TRPM7	S1568	13.1	14.2	13.8	13.7	14.1	15.3	14.7	15.4	Female Dominant	TRPM7	S1568	H0YLN8;Q96QT4	Non-specific serine/threonine protein kinase;Transient receptor potential cation channel subfamily M member 7	LSQSIPFTPVPPR
KRT8	S475	16.4	17.6	17	17.5	18	18.4	18.3	18.2	Female Dominant	KRT8	S475	P05787;P05787-2	Keratin, type II cytoskeletal 8;Isoform 2 of Keratin, type II cytoskeletal 8	LVSESSDVLPK
EIF4B	T14	14.8	15.9	15.6	15.8	15.8	16.2	16.1	16.2	Female Dominant	EIF4B	T14	E7EX17;P23588	Eukaryotic translation initiation factor 4B	TISLTDFLAEDGGTGGGSTYVSK
ARHGAP21	S931	15.1	15.8	15.9	16.3	16.3	17	16.9	16.5	Female Dominant	ARHGAP21	S931	A0A7P0TAS2;Q5T5U3	Rho GTPase-activating protein 21	KDSSSEVFSDAAK
PHLDB2	S415	17	17.8	17.2	17.9	18.1	19.2	19.2	19.2	Female Dominant	PHLDB2	S415	E9PFQ4;Q86SQ0;Q86SQ0-2;Q86SQ0-3	Pleckstrin homology-like domain family B member 2 (Fragment);Pleckstrin homology-like domain family B member 2;Isoform 2 of Pleckstrin homology-like domain family B member 2;Isoform 3 of Pleckstrin homology-like domain family B member 2	KSSISSISGR;SSISSISGRDDLMDYHR;SSISSISGR
TPR	T2116	11.8	12.7	12	12.9	12.9	13.7	13.3	13.2	Female Dominant	TPR	T2116	P12270	Nucleoprotein TPR	GLQLTPGIGGMQQHFFDDEDR
ARHGAP5	S1202	14	14.3	13.7	14.2	14.8	15.5	14.2	15	Female Dominant	ARHGAP5	S1202	Q13017;Q13017-2	Rho GTPase-activating protein 5;Isoform 2 of Rho GTPase-activating protein 5	HRGSEEDPLLSPVETWK
CCNYL1	S112	15.7	16.2	15.7	15.7	16.5	17.2	16.6	16.7	Female Dominant	CCNYL1	S112	Q8N7R7;Q8N7R7-3	Cyclin-Y-like protein 1;Isoform 3 of Cyclin-Y-like protein 1	SNHLNHVSPGQLTK
KIAA1522	S398	15.4	16.7	15.7	16.3	16.8	17.7	17.5	17.7	Female Dominant	KIAA1522	S398	Q9P206-2	Isoform 2 of Uncharacterized protein KIAA1522	FSSVSSPQPR
KIAA1522	S401	14.5	15.7	14.8	15.3	15.8	16.8	16.5	16.7	Female Dominant	KIAA1522	S401	Q9P206-2	Isoform 2 of Uncharacterized protein KIAA1522	FSSVSSPQPR
KIAA1217	S353	12.4	13.2	12.8	13.2	13.3	14.2	13.6	13.7	Female Dominant	KIAA1217	S353	Q5T5P2	Sickle tail protein homolog	ISSLPVSR
PPP1R12A	S507	18.9	19.6	19.2	19.7	20	20.5	19.9	20.4	Female Dominant	PPP1R12A	S507	O14974;O14974-5	Protein phosphatase 1 regulatory subunit 12A;Isoform 5 of Protein phosphatase 1 regulatory subunit 12A	LASTSDIEEK;RLASTSDIEEK
CARMIL1	S960	11.7	12.1	12	12.5	13	13.3	13.5	13.6	Female Dominant	CARMIL1	S960	Q5VZK9;Q5VZK9-2	F-actin-uncapping protein LRRC16A;Isoform 2 of F-actin-uncapping protein LRRC16A	ALEEVPIHIEDPPFPSLR
ANK1	S1686	14.8	15.9	15.3	16.4	17.3	18.1	17.7	17.2	Female Dominant	ANK1	S1686	P16157;P16157-10;P16157-11;P16157-12;P16157-13;P16157-14;P16157-15;P16157-16;P16157-21;P16157-3;P16157-4;P16157-5;P16157-6;P16157-7;P16157-8;P16157-9	Ankyrin-1;Isoform Er9 of Ankyrin-1;Isoform Er10 of Ankyrin-1;Isoform Er11 of Ankyrin-1;Isoform Er12 of Ankyrin-1;Isoform Er13 of Ankyrin-1;Isoform Er14 of Ankyrin-1;Isoform Er15 of Ankyrin-1;Isoform Br21 of Ankyrin-1;Isoform Er5 of Ankyrin-1;Isoform Er2 o	ITHSPTVSQVTER
DHX9	T92	21.7	21	20.7	21.9	22	21.9	22.4	21.1	Female Dominant	DHX9	T92	Q08211	ATP-dependent RNA helicase A	SEEVPAFGVASPPPLTDTPDTTANAEGDLPTTMGGPLPPHLALK
TCOF1	S1227	15.2	15.2	13.3	15.7	15.3	15.8	15.6	15.6	Female Dominant	TCOF1	S1227	Q13428;Q13428-3;Q13428-4	Treacle protein;Isoform 3 of Treacle protein;Isoform 4 of Treacle protein	LDSSPSVSSTLAAK
SRRM2	T326	24.2	24.1	22.2	24.6	24.4	24.4	24.4	24.1	Female Dominant	SRRM2	T326	Q9UQ35	Serine/arginine repetitive matrix protein 2	GEGDAPFSEPGTTSTQRPSSPETATK
CTTN	S418	23.6	22.8	20.2	23.4	23.8	23.7	24.2	23.9	Female Dominant	CTTN	S418	Q14247	Src substrate cortactin	LPSSPVYEDAASFK
SUPT5H	T489	13.8	14.3	13.3	13.9	14.2	14.5	14.4	14.4	Female Dominant	SUPT5H	T489	O00267;O00267-2	Transcription elongation factor SPT5;Isoform 2 of Transcription elongation factor SPT5	VIAGRFEGDTGLIVR
SHROOM2	S158	17.3	17.7	16.3	17	17.2	17.1	18.4	17.7	Female Dominant	SHROOM2	S158	Q13796	Protein Shroom2	HHASSSSHDLSSSWEQTNLQR
CAV2	Y19	20.1	19.9	18.8	19	20.4	19.4	20.6	20.8	Female Dominant	CAV2	Y19	E9PCT3;P51636;P51636-3	Caveolin;Caveolin-2;Isoform C of Caveolin-2	ADVQLFMDDDSYSHHSGLEYADPEK
CAV2	S23	18	18.2	16.6	17.1	18.7	17.2	18.4	18.6	Female Dominant	CAV2	S23	E9PCT3;P51636;P51636-3	Caveolin;Caveolin-2;Isoform C of Caveolin-2	ADVQLFMDDDSYSHHSGLEYADPEK
SIPA1L1	T241	19.9	19.6	18.6	18.4	18.3	19.8	20.6	19.8	Female Dominant	SIPA1L1	T241	O43166-2;O43166-3	Isoform 2 of Signal-induced proliferation-associated 1-like protein 1;Isoform 3 of Signal-induced proliferation-associated 1-like protein 1	SDRGPTPTK
FLNB	2394	15.3	13.1	12.9	12.8	13.7	14	14.4	14.4	Female Dominant	FLNB	2394	O75369-8	Isoform 8 of Filamin-B	VHSPSGAVEECHVSELEPDK
SYNPO2	S854	14.7	15.1	14	14.1	15.7	16.1	16.7	17	Female Dominant	SYNPO2	S854	H0Y9Y3;Q9UMS6;Q9UMS6-2;Q9UMS6-3;Q9UMS6-4	Synaptopodin-2 (Fragment);Synaptopodin-2;Isoform 2 of Synaptopodin-2;Isoform 3 of Synaptopodin-2;Isoform 4 of Synaptopodin-2	AQSPTPSLPASWK
SYNPO2	S858	15.1	15.8	14.2	14.7	16.2	16.6	16.9	17.5	Female Dominant	SYNPO2	S858	H0Y9Y3;Q9UMS6;Q9UMS6-2;Q9UMS6-3;Q9UMS6-4	Synaptopodin-2 (Fragment);Synaptopodin-2;Isoform 2 of Synaptopodin-2;Isoform 3 of Synaptopodin-2;Isoform 4 of Synaptopodin-2	AQSPTPSLPASWK
PRRC2C	S928	12.9	12.2	11.9	11.6	12.4	13.3	14.2	14.1	Female Dominant	PRRC2C	S928	E7EPN9;Q9Y520;Q9Y520-4;Q9Y520-5;Q9Y520-6;Q9Y520-7	Protein PRRC2C;Isoform 4 of Protein PRRC2C;Isoform 5 of Protein PRRC2C;Isoform 6 of Protein PRRC2C;Isoform 7 of Protein PRRC2C	SVSHGSNHTQKPDEQR
PRRC2C	T934	12.5	12	12	12.1	12.6	13.4	14.3	13.8	Female Dominant	PRRC2C	T934	E7EPN9;Q9Y520;Q9Y520-4;Q9Y520-5;Q9Y520-6;Q9Y520-7	Protein PRRC2C;Isoform 4 of Protein PRRC2C;Isoform 5 of Protein PRRC2C;Isoform 6 of Protein PRRC2C;Isoform 7 of Protein PRRC2C	SVSHGSNHTQKPDEQR
FLNA	S860	16.5	16.8	16.9	16.6	17.3	17.2	17.4	17.5	Female Dominant	FLNA	S860	P21333;P21333-2	Filamin-A;Isoform 2 of Filamin-A	GAGSYTIMVLFADQATPTSPIR
SIK1B;SIK1	S437	16.7	17.7	17.7	17.3	18.4	17.5	18.4	18	Female Dominant	SIK1B;SIK1	S437	A0A0B4J2F2;P57059	Probable serine/threonine-protein kinase SIK1B;Serine/threonine-protein kinase SIK1	PRPVSPSSLLDTAISEEAR;PVSPSSLLDTAISEEAR
BRD4	T1212	14	14.8	14.7	14.3	15.2	15.3	15.5	15.5	Female Dominant	BRD4	T1212	O60885	Bromodomain-containing protein 4	HPTTPSSTAK
SYNPO	S281	16.9	18.4	18	17	18.4	18.7	19.1	19.1	Female Dominant	SYNPO	S281	Q8N3V7-2	Isoform 2 of Synaptopodin	APAPQPPSLPDRSPRPQR;APAPQPPSLPDRSPR
SYNPO	T251	16.5	17.1	17.2	16.3	17.8	17.6	18	17.9	Female Dominant	SYNPO	T251	Q8N3V7-2	Isoform 2 of Synaptopodin	PFGIQAPGGTSQMERSPMLER
MAST4	S2442	15.8	16.7	16.7	15.9	16.8	17.1	17.5	17.1	Female Dominant	MAST4	S2442	O15021;O15021-2;O15021-3;O15021-6	Microtubule-associated serine/threonine-protein kinase 4;Isoform 2 of Microtubule-associated serine/threonine-protein kinase 4;Isoform 3 of Microtubule-associated serine/threonine-protein kinase 4;Isoform 5 of Microtubule-associated serine/threonine-prote	SPSATGQSSFR
SIK2	S358	13.4	12.9	11.7	13.2	13.9	14.6	14.5	14	Female Dominant	SIK2	S358	Q9H0K1	Serine/threonine-protein kinase SIK2	RPSTIAEQTVAK
MAP4K3	T264	16	15.3	14.9	15.4	16.4	16.8	16.4	17.1	Female Dominant	MAP4K3	T264	F5H5A3;Q8IVH8;Q8IVH8-2;Q8IVH8-3	Mitogen-activated protein kinase kinase kinase kinase 3;Isoform 2 of Mitogen-activated protein kinase kinase kinase kinase 3;Isoform 3 of Mitogen-activated protein kinase kinase kinase kinase 3	TRSEITFGQVK
TRIM28	T498	16.7	16.7	15.2	16.3	17.1	17	17.4	17.1	Female Dominant	TRIM28	T498	Q13263	Transcription intermediary factor 1-beta	LDLDLTADSQPPVFK
GOLGB1	S2216	10.7	11.7	10.5	10.8	12.9	12.5	13	12.8	Female Dominant	GOLGB1	S2216	Q14789;Q14789-2	Golgin subfamily B member 1;Isoform 2 of Golgin subfamily B member 1	KFSDAIQSK
RANBP2	S1509	14.1	13.7	13.8	14.5	15.2	15.4	15.7	15.4	Female Dominant	RANBP2	S1509	P49792	E3 SUMO-protein ligase RanBP2	KQSLPATSIPTPASFK
TJP1	S1139	12.3	11.8	11.3	12.1	13.1	13	13.3	13.6	Female Dominant	TJP1	S1139	A0A087X0K9;Q07157	Tight junction protein 1 (Zona occludens 1), isoform CRA_a;Tight junction protein ZO-1	FEEPAPLSYDSRPR
CROCC	S1660	17.5	18.5	17.1	18.8	19.2	19.3	19.6	19.4	Female Dominant	CROCC	S1660	Q5TZA2	Rootletin	SLEGELQR
RALGPS2	S374	11.3	12.6	11.7	12	13.3	13.5	13.9	13.8	Female Dominant	RALGPS2	S374	Q86X27	Ras-specific guanine nucleotide-releasing factor RalGPS2	HLLDDSVMEPHAPSR
TTC7A	T663	16.7	16.9	16.6	17.1	17.9	18.1	18.4	18.3	Female Dominant	TTC7A	T663	Q9ULT0;Q9ULT0-4	Tetratricopeptide repeat protein 7A;Isoform 3 of Tetratricopeptide repeat protein 7A	KQSGMHLTLPDAHDADSGSR
PRRC2A	S1384	15.8	16.3	16.2	16.7	17.1	17.2	17.4	17.7	Female Dominant	PRRC2A	S1384	P48634	Protein PRRC2A	SFSSQRPGMER
SLC9A1	S602	16	16.8	17.2	17.2	18	19.1	19.5	18.4	Female Dominant	SLC9A1	S602	P19634	Sodium/hydrogen exchanger 1	IPSAVSTVSMQNIHPK
MAP4K3	S266	14.8	16	15.2	15.3	16.3	16.8	16.7	16.9	Female Dominant	MAP4K3	S266	F5H5A3;Q8IVH8;Q8IVH8-2;Q8IVH8-3	Mitogen-activated protein kinase kinase kinase kinase 3;Isoform 2 of Mitogen-activated protein kinase kinase kinase kinase 3;Isoform 3 of Mitogen-activated protein kinase kinase kinase kinase 3	TRSEITFGQVK
TBC1D10B	S661	14.5	15.9	14.9	15.8	16.6	17	17.9	18	Female Dominant	TBC1D10B	S661	Q4KMP7	TBC1 domain family member 10B	QQPPLGPSSSLLSLPGLK
TBC1D10B	S658	13.4	15.1	14	14.6	15.6	16.1	17	17.2	Female Dominant	TBC1D10B	S658	Q4KMP7	TBC1 domain family member 10B	QQPPLGPSSSLLSLPGLK
GIT2	T640	14.1	14.2	13.5	14.5	15.1	14.3	15.4	15	Female Dominant	GIT2	T640	Q14161;Q14161-3	ARF GTPase-activating protein GIT2;Isoform 3 of ARF GTPase-activating protein GIT2	SMVWPGDGLVPDTAEPHVAPSPTLPSTEDVIR
PRPF31	T449	18.1	18.1	17.1	18	18.7	18.5	19.6	20.1	Female Dominant	PRPF31	T449	E7EVX8;Q8WWY3	Pre-mRNA-processing factor 31;U4/U6 small nuclear ribonucleoprotein Prp31	SSGTASSVAFTPLQGLEIVNPQAAEK
AKAP2	S809	17.9	18.4	17.6	17.9	18.2	18.7	18.9	18.8	Female Dominant	AKAP2	S809	Q9Y2D5-5	Isoform 2 of A-kinase anchor protein 2	TLSMIEEEIR
CLDN6	S208	16.8	17.1	15.9	16.9	17.5	18.2	19.3	18.2	Female Dominant	CLDN6	S208	P56747	Claudin-6	YSTSAPAISR
TTC28	S2224	14.6	14.3	13.9	14.5	14.8	15	15.7	15.5	Female Dominant	TTC28	S2224	Q96AY4	Tetratricopeptide repeat protein 28	SQPSPVTVK
WASL	S430	17.8	18.2	17.6	17.8	18.4	18.7	18.5	18.9	Female Dominant	WASL	S430	O00401	Neural Wiskott-Aldrich syndrome protein	VEQNSRPVSCSGR
MARK3	T376	13.5	13.4	12.7	13.6	14	14.6	14.2	15.5	Female Dominant	MARK3	T376	A0A7I2V2E3;A0A7I2V2N8;A0A7I2V3B9;A0A7I2V3I9;A0A7I2V4G7;A0A7I2V4T2;A0A7I2V5G3;A0A7I2V639;A0A7I2YQF7;H0YKP9;J3KNR0;P27448;P27448-2;P27448-3;P27448-4	Non-specific serine/threonine protein kinase;MAP/microtubule affinity-regulating kinase 3;Isoform 2 of MAP/microtubule affinity-regulating kinase 3;Isoform 3 of MAP/microtubule affinity-regulating kinase 3;Isoform 4 of MAP/microtubule affinity-regulating	RNTYVCSER
MYO5A	S1652	15.5	16	15.7	16.1	16.6	16.9	16.8	17.4	Female Dominant	MYO5A	S1652	F8WE88;G3V394;Q9Y4I1;Q9Y4I1-2;Q9Y4I1-3	Unconventional myosin-Va;Isoform 2 of Unconventional myosin-Va;Isoform 3 of Unconventional myosin-Va	TSSIADEGTYTLDSILR
SORBS2	S344	17.7	17.6	17.7	17.3	17.8	17.6	19.4	20.2	Female Dominant	SORBS2	S344	O94875-12	Isoform 12 of Sorbin and SH3 domain-containing protein 2	LGEVTGSPSPPPR
SORBS2	S346	17.4	17.5	17.3	17.1	17.6	17.5	18.9	19.8	Female Dominant	SORBS2	S346	O94875-12	Isoform 12 of Sorbin and SH3 domain-containing protein 2	LGEVTGSPSPPPR
MYO18B	S2193	13.4	13.3	14	13.4	13.7	13.9	15	14.8	Female Dominant	MYO18B	S2193	Q8IUG5;Q8IUG5-3	Unconventional myosin-XVIIIb;Isoform 3 of Unconventional myosin-XVIIIb	TSGDKPVSPHFVR
TTN	S308	15.1	15.2	15.8	14.2	15.1	15.9	18	16.8	Female Dominant	TTN	S308	A0A0A0MTS7;Q8WZ42;Q8WZ42-11;Q8WZ42-12;Q8WZ42-13;Q8WZ42-2;Q8WZ42-4;Q8WZ42-5;Q8WZ42-7;Q8WZ42-8	Titin;Isoform 11 of Titin;Isoform 12 of Titin;Isoform 13 of Titin;Isoform 2 of Titin;Isoform 4 of Titin;Isoform 5 of Titin;Isoform 7 of Titin;Isoform 8 of Titin	SVSPAAR
OBSCN	S6520	15	15.7	14.5	15.6	13.4	15	17.9	17.2	Female Dominant	OBSCN	S6520	A0A7P0Z489;A6NGQ3;Q5VST9;Q5VST9-2;Q5VST9-6	Obscurin;Non-specific serine/threonine protein kinase;Isoform 2 of Obscurin;Isoform 5 of Obscurin	LQVPGGDSDEDSK
PLN	S16	15.7	16.6	16.1	16.2	16.1	16.9	19.4	19.2	Female Dominant	PLN	S16	P26678	Cardiac phospholamban	ASTIEMPQQAR;RASTIEMPQQAR
TTN	S34712	15.3	15.9	14.7	15.5	14.6	15.5	17.7	17.2	Female Dominant	TTN	S34712	A0A0A0MTS7;Q8WZ42;Q8WZ42-11;Q8WZ42-12;Q8WZ42-13;Q8WZ42-2;Q8WZ42-4;Q8WZ42-5;Q8WZ42-7;Q8WZ42-8	Titin;Isoform 11 of Titin;Isoform 12 of Titin;Isoform 13 of Titin;Isoform 2 of Titin;Isoform 4 of Titin;Isoform 5 of Titin;Isoform 7 of Titin;Isoform 8 of Titin	YSSPQAHVK
NACA	S949	15.1	15.8	15.2	15.2	14.2	14.4	17.8	17.2	Female Dominant	NACA	S949	E9PAV3	Nascent polypeptide-associated complex subunit alpha, muscle-specific form	GAPTPPAATPPSPK
TTN	S35243	14.2	14.9	14.4	14.4	13.3	13.7	17.7	17.2	Female Dominant	TTN	S35243	A0A0A0MTS7;Q8WZ42;Q8WZ42-11;Q8WZ42-12;Q8WZ42-13;Q8WZ42-2;Q8WZ42-4;Q8WZ42-5;Q8WZ42-7;Q8WZ42-8	Titin;Isoform 11 of Titin;Isoform 12 of Titin;Isoform 13 of Titin;Isoform 2 of Titin;Isoform 4 of Titin;Isoform 5 of Titin;Isoform 7 of Titin;Isoform 8 of Titin	VKSPEAVK
MYBPC3	S284	15.2	15.9	15.8	15.5	14.3	15.1	18.8	18.4	Female Dominant	MYBPC3	S284	A0A0A0MQU5;A8MXZ9;F5GZR4;Q14896;Q14896-2	Myosin-binding protein C, cardiac-type;Isoform 2 of Myosin-binding protein C, cardiac-type	ISDSHEDTGILDFSSLLK;RISDSHEDTGILDFSSLLK
TPM1	S247	16.3	17	16.9	16.7	15.9	16.3	19.8	18.9	Female Dominant	TPM1	S247	H0YK48	Tropomyosin alpha-1 chain	AISEELDHALNDMTSI
COBLL1	T1020	19.4	19.8	18.7	19.2	19.4	19.3	20.2	20	Female Dominant	COBLL1	T1020	A0A0D9SG04;A0A0X1KG75;Q53SF7;Q53SF7-2;Q53SF7-3	Cordon-bleu protein-like 1;Isoform 2 of Cordon-bleu protein-like 1;Isoform 3 of Cordon-bleu protein-like 1	DMLPSPEQTLSPLSK;EAERDMLPSPEQTLSPLSK
MYO18A	S338	14.9	14.8	14.9	14.8	15.2	15.4	16.5	15.9	Female Dominant	MYO18A	S338	A0A1B0GV45	Unconventional myosin-XVIIIa (Fragment)	SASAADVSR
MYO18A	S211	15.3	15.4	15	15	15.3	14.9	16.5	16.2	Female Dominant	MYO18A	S211	A0A1B0GV45	Unconventional myosin-XVIIIa (Fragment)	ASGLGRESPDSR
MYL7	S22	13.5	13.4	13.1	13.5	13.2	14.2	17.3	17.3	Female Dominant	MYL7	S22	H7BZE4;Q01449	Myosin regulatory light chain 2, atrial isoform (Fragment);Myosin regulatory light chain 2, atrial isoform	GSSNVFSMFEQAQIQEFK
ARHGAP31	S1374	14.1	13.9	13.6	12.7	14.1	14.9	18	15.7	Female Dominant	ARHGAP31	S1374	Q2M1Z3	Rho GTPase-activating protein 31	VLLSPIR
NUP153	S217	19.1	19.4	19.6	19.6	20.2	20.2	22.3	20	Female Dominant	NUP153	S217	P49790;P49790-3	Nuclear pore complex protein Nup153;Isoform 3 of Nuclear pore complex protein Nup153	SHSLSQHTATSSK
SZRD1	S105	18.4	18.4	18.8	18.3	19.1	18.8	19.8	19.3	Female Dominant	SZRD1	S105	Q7Z422;Q7Z422-2;Q7Z422-3;Q7Z422-4;Q7Z422-5	SUZ domain-containing protein 1;Isoform 2 of SUZ domain-containing protein 1;Isoform 3 of SUZ domain-containing protein 1;Isoform 4 of SUZ domain-containing protein 1;Isoform 5 of SUZ domain-containing protein 1	ILGSASPEEEQEKPILDRPTR;ILGSASPEEEQEKPILDR;ILGSASPEEEQEK
USP42	S1219	12.9	14.6	12.9	12.7	14.1	13.1	13.3	13	Female Dominant	USP42	S1219	Q9H9J4;Q9H9J4-2	Ubiquitin carboxyl-terminal hydrolase 42;Isoform 2 of Ubiquitin carboxyl-terminal hydrolase 42	HQQDSDLSAACSDADLHR
NFKB1	S907	16.5	16.8	16.9	17	17.4	17.1	17.2	17.1	Female Dominant	NFKB1	S907	P19838;P19838-2	Nuclear factor NF-kappa-B p105 subunit;Isoform 2 of Nuclear factor NF-kappa-B p105 subunit	TTSQAHSLPLSPASTR
PI4KA	S256	16.5	18.2	17.9	17.8	18.8	19.2	19.1	18.5	Female Dominant	PI4KA	S256	P42356	Phosphatidylinositol 4-kinase alpha	KTSSVSSISQVSPER;TSSVSSISQVSPER
SDK2	Y1182	14	15.1	15.5	15.4	15.7	15.1	16	15.6	Female Dominant	SDK2	Y1182	H7C2P2;Q58EX2;Q58EX2-3;Q58EX2-4	Protein sidekick-2 (Fragment);Protein sidekick-2;Isoform 3 of Protein sidekick-2;Isoform 4 of Protein sidekick-2	SPPRPSPGSLHYSDEDVTK
OSBP	S385	16.4	16.8	17.6	17.1	17.6	16.9	17	17	Female Dominant	OSBP	S385	P22059	Oxysterol-binding protein 1	RTGSNISGASSDISLDEQYK;TGSNISGASSDISLDEQYK
ARHGAP6	S754	15	15.6	16	16.2	16.2	16.5	16.2	16.2	Female Dominant	ARHGAP6	S754	O43182	Rho GTPase-activating protein 6	DPGMTGSSGDIFESSSLR
TAF6	T717	15.6	16.9	17.4	15.9	17.3	17.5	16.2	17.1	Female Dominant	TAF6	T717	J3KR72;P49848;P49848-2;P49848-3;P49848-4	Transcription initiation factor TFIID subunit 6;Isoform 2 of Transcription initiation factor TFIID subunit 6;Isoform 3 of Transcription initiation factor TFIID subunit 6;Isoform 4 of Transcription initiation factor TFIID subunit 6	QEAGDSPPPAPGTPK
HUWE1	S2365	15	18	18.3	18.3	18.2	17.9	18.2	18	Female Dominant	HUWE1	S2365	Q7Z6Z7;Q7Z6Z7-2	E3 ubiquitin-protein ligase HUWE1;Isoform 2 of E3 ubiquitin-protein ligase HUWE1	DGGSGNSTIIVSR
ZNF318	S237	14.7	15.9	16	16.9	16.3	16	16.3	15.7	Female Dominant	ZNF318	S237	Q5VUA4	Zinc finger protein 318	SDYSPHISCHDELLR
NDRG1	S326	15.9	18.4	17.7	20.7	17	17	17.5	17.6	Female Dominant	NDRG1	S326	Q92597	Protein NDRG1	SRTASGSSVTSLDGTR
JOSD1	S15	18.1	18.1	18.5	18.7	18.1	18.3	17.9	17.8	Female Dominant	JOSD1	S15	B0QY55;B0QY56;B0QY57;B0QY58;H0YGT9;Q15040	Ubiquitinyl hydrolase 1 (Fragment);Josephin-1	SESLELPQAAPPQIYHEK
SPEN	T1826	11.7	13.2	14.4	13.6	13.2	13.4	12.1	13.2	Female Dominant	SPEN	T1826	Q96T58	Msx2-interacting protein	SKTPVQAAAVSIVEK
KANK1	S242	18.1	17.8	17.6	18	15.5	17.5	15.5	17.3	Female Dominant	KANK1	S242	Q14678;Q14678-2	KN motif and ankyrin repeat domain-containing protein 1;Isoform 2 of KN motif and ankyrin repeat domain-containing protein 1	HSPLSSGISTPVTNVSPMHLQHIR
CCDC124	S141	14	14.2	14.3	13.5	13.3	14.3	14.1	14.2	Female Dominant	CCDC124	S141	Q96CT7	Coiled-coil domain-containing protein 124	VLEEGSVEAR
TKT	S104	14	13.2	14	13.6	13.7	14.4	13.2	13.6	Female Dominant	TKT	S104	P29401;P29401-2	Transketolase;Isoform 2 of Transketolase	KISSDLDGHPVPK
RPS6KC1	S384	14.4	13.8	14.2	14	13.8	14.7	14	13.8	Female Dominant	RPS6KC1	S384	F5H7T0;F6RJM5;Q96S38;Q96S38-2	Non-specific serine/threonine protein kinase;Ribosomal protein S6 kinase delta-1;Isoform 2 of Ribosomal protein S6 kinase delta-1	NSPMEFFR
PPP1R18	S209	15.2	14.7	14.9	14	15.4	15	15.7	15.1	Female Dominant	PPP1R18	S209	A0A0G2JHC2;Q6NYC8	PPP1R18;Phostensin	LAESREQSPR
PPP1R18	S213	15.2	14.7	14.9	14	15.4	15	15.7	15.1	Female Dominant	PPP1R18	S213	A0A0G2JHC2;Q6NYC8	PPP1R18;Phostensin	LAESREQSPR
FAM193A	S672	15.7	14.9	15.2	14.6	15.8	15.5	15.7	15.5	Female Dominant	FAM193A	S672	A0A1B0GVL4;E7EUR8;P78312;P78312-2;P78312-4;P78312-6	Protein FAM193A;Protein FAM193A (Fragment);Isoform 2 of Protein FAM193A;Isoform 4 of Protein FAM193A;Isoform 6 of Protein FAM193A	EDGVLGSRSPR
FAM193A	S674	15.7	14.9	15.2	14.6	15.8	15.5	15.7	15.5	Female Dominant	FAM193A	S674	A0A1B0GVL4;E7EUR8;P78312;P78312-2;P78312-4;P78312-6	Protein FAM193A;Protein FAM193A (Fragment);Isoform 2 of Protein FAM193A;Isoform 4 of Protein FAM193A;Isoform 6 of Protein FAM193A	EDGVLGSRSPR
CAV1	S26	16.6	17.2	16.2	15	16.5	16.9	17.3	16.8	Female Dominant	CAV1	S26	E9PCT5;Q03135	Caveolin;Caveolin-1	AMADELSEK
HSPB8	S24	16.4	16.5	16.1	15.7	16.3	16.8	16.9	16.7	Female Dominant	HSPB8	S24	Q9UJY1	Heat shock protein beta-8	DPFRDSPLSSR
PPFIA1	S59	16.4	16.2	15.2	14.7	15.7	15.9	16.4	16.2	Female Dominant	PPFIA1	S59	A0A2R8Y7R9;Q13136	Liprin-alpha-1 (Fragment);Liprin-alpha-1	LHEVGHERDSLQR
VIM	S83	16.9	16.9	16.1	15.9	16.2	16.9	17.1	17.1	Female Dominant	VIM	S83	P08670	Vimentin	LLQDSVDFSLADAINTEFK
PLEKHA4	S675	11.3	12.9	12.3	11.1	11.6	13.3	11.9	13.7	Female Dominant	PLEKHA4	S675	Q9H4M7	Pleckstrin homology domain-containing family A member 4	VLSLSQALATEASQWHR
GPRC5C	T452	16	15.2	15.2	14	16.1	16.7	16.6	16.4	Female Dominant	GPRC5C	T452	A0A0C4DFY5;Q9NQ84;Q9NQ84-2	G-protein-coupled receptor family C group 5 member C;G-protein coupled receptor family C group 5 member C;Isoform 2 of G-protein coupled receptor family C group 5 member C	ATANSQVMGSANSTLR
MCM3	Y715	16.4	15.8	17.2	14.1	16.2	16.4	16.4	16.5	Female Dominant	MCM3	Y715	A0A499FHX9;J3KQ69;P25205;P25205-2	DNA helicase;DNA replication licensing factor MCM3;Isoform 2 of DNA replication licensing factor MCM3	DGDSYDPYDFSDTEEEMPQVHTPK
DMXL1	S324	17.9	18.3	19.1	18.5	19.2	18.9	19.7	19.1	Female Dominant	DMXL1	S324	F5H269;Q9Y485	DmX-like protein 1	SLALVAHTGYLPHQQDPHHVHR
NRDC	S96	15.6	15.5	17.4	15.5	17.4	17.4	18.3	17.7	Female Dominant	NRDC	S96	O43847;O43847-2	Nardilysin;Isoform 2 of Nardilysin	LGADESEEEGRRGSLSNAGDPEIVK
PHETA1	S213	12.8	13.9	14.6	14	15.3	15.3	15.8	15.5	Female Dominant	PHETA1	S213	Q8N4B1;Q8N4B1-2;Q8N4B1-4	Sesquipedalian-1;Isoform 2 of Sesquipedalian-1;Isoform 4 of Sesquipedalian-1	RASAPHGPLDMAPFAR
SIK3	S545	17	17	17.4	17.2	17.8	18	17.9	17.9	Female Dominant	SIK3	S545	H0Y4E8;Q9Y2K2;Q9Y2K2-7	Non-specific serine/threonine protein kinase (Fragment);Serine/threonine-protein kinase SIK3;Isoform 3 of Serine/threonine-protein kinase SIK3	ASDGGANIQLHAQQLLK;RASDGGANIQLHAQQLLK
ARFGEF1	S1079	16.1	16.1	16.3	16.4	17.2	17.4	17.4	17.2	Female Dominant	ARFGEF1	S1079	Q9Y6D6	Brefeldin A-inhibited guanine nucleotide-exchange protein 1	EGSLTGTK;GREGSLTGTK
ENSA	S107	19.9	19.7	20.7	20.1	21.2	21.5	21.6	21.3	Female Dominant	ENSA	S107	A0A1W2PRU0	Alpha-endosulfine	KSSLVTSK;SSLVTSK
MAST3	S747	14.9	15	15.4	15.3	16.2	16	16.8	16.3	Female Dominant	MAST3	S747	O60307	Microtubule-associated serine/threonine-protein kinase 3	RLSADIR
CLEC16A	S55	15.7	15.4	16.3	15.3	17.2	17.1	17.3	16.6	Female Dominant	CLEC16A	S55	H7BXG1	Protein CLEC16A (Fragment)	RGSSDPTVQR
SLAIN2	S87	18.1	18.1	18.4	18	18.9	19.2	19.3	19	Female Dominant	SLAIN2	S87	Q9P270	SLAIN motif-containing protein 2	RTSSEELR
COBL	S102	17.1	16.9	17.9	17.6	18.5	18.8	19.1	18.6	Female Dominant	COBL	S102	H7C1N2;J3KR05;O75128-2	Protein cordon-bleu (Fragment);Isoform 2 of Protein cordon-bleu	KSSLGNDETDK;SSLGNDETDK
SIK2	S342	14	14.3	15.1	14.4	15.9	16.3	16.7	16	Female Dominant	SIK2	S342	Q9H0K1	Serine/threonine-protein kinase SIK2	SSFPVEQR
AFTPH	S518	15.3	15.2	16.1	15.9	16.7	17	17.1	16.7	Female Dominant	AFTPH	S518	Q6ULP2;Q6ULP2-6;Q6ULP2-7;Q6ULP2-8;Q6ULP2-9	Aftiphilin;Isoform 2 of Aftiphilin;Isoform 3 of Aftiphilin;Isoform 4 of Aftiphilin;Isoform 5 of Aftiphilin	KSSGTGTEPVAK
STBD1	S211	18.5	18.4	19.3	18.9	20.1	20.5	20.6	20.3	Female Dominant	STBD1	S211	O95210	Starch-binding domain-containing protein 1	HSSWGDVGVGGSLK
SCAMP3	S32	13.3	13.3	14.1	13.5	15	15	15.6	15.2	Female Dominant	SCAMP3	S32	O14828	Secretory carrier-associated membrane protein 3	DGGNPFAEPSELDNPFQDPAVIQHRPSR
SLAIN2	S391	15.4	15.2	15.8	15.6	16.6	16.7	17.2	16.9	Female Dominant	SLAIN2	S391	Q9P270	SLAIN motif-containing protein 2	LSLQGHPTDLQTSNVK
NRDC	S94	22.2	22	22.6	22.3	23.4	23.5	23.8	23.5	Female Dominant	NRDC	S94	O43847;O43847-2	Nardilysin;Isoform 2 of Nardilysin	GSLSNAGDPEIVK;LGADESEEEGRRGSLSNAGDPEIVK;RGSLSNAGDPEIVK
CGN	S332	18.3	18.2	19.1	18.7	20.1	20.5	20.7	20.6	Female Dominant	CGN	S332	Q9P2M7	Cingulin	KVSLVLEK;RKVSLVLEK
SIK3	S668	15.6	15.5	16	16	16.7	16.7	16.8	16.5	Female Dominant	SIK3	S668	H0Y4E8;Q9Y2K2;Q9Y2K2-7	Non-specific serine/threonine protein kinase (Fragment);Serine/threonine-protein kinase SIK3;Isoform 3 of Serine/threonine-protein kinase SIK3	RFSDGAASIQAFK
SHROOM3	T495	14.9	14.1	15.1	15.2	15.6	15.6	16	15.9	Female Dominant	SHROOM3	T495	A0A2R8Y5P9;Q8TF72	Protein Shroom3	HLTPPQGNSPHSNER
PEA15	S43	13.6	13.4	14	13.9	14.2	14.6	14.7	14.6	Female Dominant	PEA15	S43	Q15121;Q15121-2	Astrocytic phosphoprotein PEA-15;Isoform 2 of Astrocytic phosphoprotein PEA-15	SEEITTGSAWFSFLESHNK
RIPK3	S316	14.5	14.1	15	14.4	15.9	16.2	16.6	16.4	Female Dominant	RIPK3	S316	Q9Y572	Receptor-interacting serine/threonine-protein kinase 3	RFSIPESGQGGTEMDGFR
DMTN	S289	16.8	15.8	17.5	17.2	18.2	18.6	19.4	19.2	Female Dominant	DMTN	S289	Q08495;Q08495-2	Dematin;Isoform 2 of Dematin	SSSLPAYGR
REEP3	S210	19.3	19.3	19.5	19.3	19.9	19.9	20	19.7	Female Dominant	REEP3	S210	Q6NUK4	Receptor expression-enhancing protein 3	TDEEAEGPYSDNEMLTHK
PLPP6	S70	15.1	14.7	15.4	14.6	16.2	16.2	16.2	15.8	Female Dominant	PLPP6	S70	Q8IY26	Phospholipid phosphatase 6	RGSFPLAAAGPSQSPAPPLPEEDR
GOSR1	S49	19.1	18.9	19.6	18.7	19.8	19.9	19.8	19.8	Female Dominant	GOSR1	S49	B4DQA8;E9PCW1	28 kDa Golgi SNARE protein;Golgi SNAP receptor complex member 1	RDSSDTTPLLNGSSQDR
TNKS1BP1	S429	18.9	18.9	19.4	18.5	19.8	19.6	20	19.5	Female Dominant	TNKS1BP1	S429	Q9C0C2	182 kDa tankyrase-1-binding protein	FSEGVLQSPSQDQEK;RFSEGVLQSPSQDQEK
PITPNM2	S1277	9.65	9.7	10.4	9.54	11.1	11	11.7	10.9	Female Dominant	PITPNM2	S1277	Q9BZ72;Q9BZ72-3	Membrane-associated phosphatidylinositol transfer protein 2;Isoform 3 of Membrane-associated phosphatidylinositol transfer protein 2	KGSFGLPGQGDFLR
SPAG1	S423	16.5	16.6	16.7	16.3	17.8	17.8	18.4	17.8	Female Dominant	SPAG1	S423	Q07617	Sperm-associated antigen 1	RASAAAAAGGGATGHPGGGQGAENPAGLK
LASP1	S146	21.9	21.9	22	21.7	22.6	22.7	22.8	22.6	Female Dominant	LASP1	S146	Q14847;Q14847-2	LIM and SH3 domain protein 1;Isoform 2 of LIM and SH3 domain protein 1	DSQDGSSYR;MGPSGGEGMEPERRDSQDGSSYR;RDSQDGSSYR
EPS8L2	S240	16.9	17	17.1	17	18.3	18.7	18.5	18.6	Female Dominant	EPS8L2	S240	A0A3B3ISQ4;Q9H6S3	Epidermal growth factor receptor kinase substrate 8-like protein 2	RESQEEPR;RRESQEEPR
CTNNB1	S552	23.3	23.8	23.7	23.6	24.1	24.3	24.5	24.2	Female Dominant	CTNNB1	S552	A0A2R8Y543;A0A2R8Y5A3;A0A2R8Y804;A0A2R8YCH5;B4DGU4;P35222	Catenin beta-1;Catenin beta-1 (Fragment)	RTSMGGTQQQFVEGVR;TSMGGTQQQFVEGVR
RPRD2	S976	15	15	15.6	15.4	15.7	16.3	15.9	15.8	Female Dominant	RPRD2	S976	Q5VT52;Q5VT52-2;Q5VT52-3	Regulation of nuclear pre-mRNA domain-containing protein 2;Isoform 2 of Regulation of nuclear pre-mRNA domain-containing protein 2;Isoform 3 of Regulation of nuclear pre-mRNA domain-containing protein 2	SLFSPQNTLAAPTGHPPTSGVEK
LARP4B	S498	16.2	16.1	16.3	16.4	17.1	17.1	16.9	17.1	Female Dominant	LARP4B	S498	Q92615	La-related protein 4B	KNSFGYR
CRK	S196	13.8	14	14.3	14.5	15.4	16.4	15.5	15.7	Female Dominant	CRK	S196	P46108-2	Isoform Crk-I of Adapter molecule crk	YRPASASVSALIGGR
SEPTIN9	S80	15.9	15.7	15.9	16.7	17.7	17.4	16.7	18	Female Dominant	SEPTIN9	S80	Q9UHD8	Septin-9	HVDSLSQR
TNK1	S502	17.6	18.1	18.7	18.3	19	18.9	19.1	19.1	Female Dominant	TNK1	S502	Q13470;Q13470-2	Non-receptor tyrosine-protein kinase TNK1;Isoform 2 of Non-receptor tyrosine-protein kinase TNK1	SLESVLSLGPRPTGGGSSPPEIR
RTN4	S153	20.5	20.3	21.2	21	21.9	21.5	21.5	21.5	Female Dominant	RTN4	S153	F8W914	Reticulon	GSSGSVVVDLLYWR;RGSSGSVVVDLLYWR
ARFGAP1	S361	18.5	18.6	19.2	18.9	19.5	19.5	19.4	19.6	Female Dominant	ARFGAP1	S361	Q8N6T3	ADP-ribosylation factor GTPase-activating protein 1	RSSDSWEVWGSASTNR;SSDSWEVWGSASTNR
BIN1	S298	22.5	22.7	23.5	23.6	23.4	23.5	23.3	23.3	Female Dominant	BIN1	S298	O00499;O00499-2;O00499-3;O00499-4;O00499-5;O00499-6;O00499-7;O00499-9	Myc box-dependent-interacting protein 1;Isoform IIB of Myc box-dependent-interacting protein 1;Isoform IIC1 of Myc box-dependent-interacting protein 1;Isoform IIC2 of Myc box-dependent-interacting protein 1;Isoform IID of Myc box-dependent-interacting pro	GNKSPSPPDGSPAATPEIR;SPSPPDGSPAATPEIR
BIN1	S303	22.5	22.8	23.5	23.7	23.4	23.5	23.7	23.3	Female Dominant	BIN1	S303	O00499;O00499-2;O00499-3;O00499-4;O00499-5;O00499-6;O00499-7;O00499-9	Myc box-dependent-interacting protein 1;Isoform IIB of Myc box-dependent-interacting protein 1;Isoform IIC1 of Myc box-dependent-interacting protein 1;Isoform IIC2 of Myc box-dependent-interacting protein 1;Isoform IID of Myc box-dependent-interacting pro	SPSPPDGSPAATPEIR
KALRN	S2206	13.6	13.4	15	14.8	14.9	15.5	15.4	15.2	Female Dominant	KALRN	S2206	H7BXZ5;O60229;O60229-5	Non-specific serine/threonine protein kinase (Fragment);Kalirin;Isoform 5 of Kalirin	DFLNALQSPIEYQR
KALRN	S2365	12.9	12.6	14.2	14.1	14.7	15.1	15	14.8	Female Dominant	KALRN	S2365	H7BXZ5;O60229;O60229-5	Non-specific serine/threonine protein kinase (Fragment);Kalirin;Isoform 5 of Kalirin	ATAAESSDGSIK
HNF4A	Y119	15.1	15.5	17.2	16.9	16.9	17.2	17.7	17.6	Female Dominant	HNF4A	Y119	A0A087WXV4;P41235;P41235-4;P41235-5	Hepatocyte nuclear factor 4-alpha;Isoform HNF4-Alpha-4 of Hepatocyte nuclear factor 4-alpha;Isoform HNF4-Alpha-7 of Hepatocyte nuclear factor 4-alpha	RSSYEDSSLPSINALLQAEVLSR
EPS8L3	S445	18.4	18.2	20.3	20.5	20.5	20.7	20.8	21	Female Dominant	EPS8L3	S445	Q8TE67;Q8TE67-3	Epidermal growth factor receptor kinase substrate 8-like protein 3;Isoform 3 of Epidermal growth factor receptor kinase substrate 8-like protein 3	THNHDPQPGDPNSRPSSPK
TESK2	S369	15.9	15.8	17.2	17	17.4	17.3	17.5	17.8	Female Dominant	TESK2	S369	Q96S53;Q96S53-2;Q96S53-3	Dual specificity testis-specific protein kinase 2;Isoform 2 of Dual specificity testis-specific protein kinase 2;Isoform 3 of Dual specificity testis-specific protein kinase 2	SQSDIFSR
EPS8L3	S205	17.8	18.6	21	20.6	20.6	20.6	21.6	20.9	Female Dominant	EPS8L3	S205	Q8TE67;Q8TE67-3	Epidermal growth factor receptor kinase substrate 8-like protein 3;Isoform 3 of Epidermal growth factor receptor kinase substrate 8-like protein 3	TLEHSLPPSPRPLPR;TLEHSLPPSPR
ATN1	T669	17.5	17.5	18	17.9	18	18	17.9	17.9	Female Dominant	ATN1	T669	P54259	Atrophin-1	TGTPPGYR
SSH1	S515	17.1	17.3	17.4	17.4	17.6	17.8	17.6	17.5	Female Dominant	SSH1	S515	Q8WYL5;Q8WYL5-4	Protein phosphatase Slingshot homolog 1;Isoform 4 of Protein phosphatase Slingshot homolog 1	RLSDPLLPSPEDETGSLVHLEDPER
SRC	S17	23.8	24	24.2	24	24.5	24.5	24.2	24.2	Female Dominant	SRC	S17	P12931;P12931-2	Proto-oncogene tyrosine-protein kinase Src;Isoform 2 of Proto-oncogene tyrosine-protein kinase Src	RRSLEPAENVHGAGGGAFPASQTPSK;RSLEPAENVHGAGGGAFPASQTPSK;SLEPAENVHGAGGGAFPASQTPSK
GLUL	S343	14	14.2	14.5	14.4	15.5	15.7	15.1	15	Female Dominant	GLUL	S343	P15104	Glutamine synthetase	RPSANCDPFSVTEALIR
TSC22D2	S598	14.7	14.8	15.3	14.9	16.2	15.8	15.9	15.6	Female Dominant	TSC22D2	S598	O75157;O75157-2	TSC22 domain family protein 2;Isoform 2 of TSC22 domain family protein 2	RKSEPLPQPPLSLIAENK;SEPLPQPPLSLIAENK
CDKL5	S646	15.2	15.3	15.8	15.6	16.4	16.5	16.3	16.1	Female Dominant	CDKL5	S646	A0A096LNR9;A0A1B0GUM4;A0A669KBC2;O76039;O76039-1	Cyclin-dependent kinase-like 5 (Fragment);Cyclin-dependent kinase-like 5;Isoform 2 of Cyclin-dependent kinase-like 5	ANSLQLLSPQPGEQLPPEMTVAR
AKAP11	T132	15.7	15.3	16	16.2	16.2	16.8	16.5	16.6	Female Dominant	AKAP11	T132	Q9UKA4	A-kinase anchor protein 11	VSPTSPR
EPS8L3	S231	16.7	16.5	17.6	18.9	19	19	19	18.6	Female Dominant	EPS8L3	S231	Q8TE67;Q8TE67-3	Epidermal growth factor receptor kinase substrate 8-like protein 3;Isoform 3 of Epidermal growth factor receptor kinase substrate 8-like protein 3	RSSSPEDPERDEEVLNHVLR;SSSPEDPERDEEVLNHVLR
RTN4	S154	18.5	18.2	18.7	18.4	18.9	19.1	19	18.9	Female Dominant	RTN4	S154	F8W914	Reticulon	GSSGSVVVDLLYWR
PI4KB	S511	18.6	18.5	19.2	18.9	19.5	19.5	19.5	19.3	Female Dominant	PI4KB	S511	Q9UBF8;Q9UBF8-2	Phosphatidylinositol 4-kinase beta;Isoform 2 of Phosphatidylinositol 4-kinase beta	LSEQLAHTPTAFK;RLSEQLAHTPTAFK
CLIP1	S348	16.2	16.4	17	16.6	17.8	17.9	18	17.6	Female Dominant	CLIP1	S348	J3KP58;P30622;P30622-1;P30622-2	CAP-Gly domain-containing linker protein 1;Isoform 2 of CAP-Gly domain-containing linker protein 1;Isoform 3 of CAP-Gly domain-containing linker protein 1	KISGTTALQEALK
UBE2J1	S266	21.2	21.2	21.6	21.4	22.7	22.7	23	22.9	Female Dominant	UBE2J1	S266	Q9Y385	Ubiquitin-conjugating enzyme E2 J1	LSTSPDVIQGHQPR;RLSTSPDVIQGHQPR
TMEM131	S1155	14.8	14.5	15.4	15.2	16.2	16.3	16.5	16.2	Female Dominant	TMEM131	S1155	Q92545	Transmembrane protein 131	RLSFEASNPPFDVGRPFDLR
ARHGEF17	S961	15.3	15.8	16.1	16	17.1	17.3	17.6	17.2	Female Dominant	ARHGEF17	S961	Q96PE2	Rho guanine nucleotide exchange factor 17	HASVPATFMPIVVPEPPTSVGPPVAVPEPIGFPTR
ANO6	S245	12.9	12.8	13.3	13.1	13.9	14.1	13.8	13.9	Female Dominant	ANO6	S245	A0A7P0TBC5;A0A7P0TBI1;Q4KMQ2;Q4KMQ2-2;Q4KMQ2-3	Anoctamin-6;Isoform 2 of Anoctamin-6;Isoform 3 of Anoctamin-6	RQSEDPSCPNER
CRYBG1	S258	13.4	13.2	14.1	15	15.5	15.2	15.7	16	Female Dominant	CRYBG1	S258	A0A0J9YWL0	Beta/gamma crystallin domain-containing protein 1	QLHSSPGNSSR
PLCL2	S1113	16	15.9	16.2	16.4	16.5	16.6	17	17	Female Dominant	PLCL2	S1113	Q9UPR0	Inactive phospholipase C-like protein 2	RSLEVIPEK;SLEVIPEK
SORBS1	S360	17	16.9	17.5	17.6	18.1	18	18.1	17.8	Female Dominant	SORBS1	S360	Q9BX66-5	Isoform 5 of Sorbin and SH3 domain-containing protein 1	STQDLSDVSMDEVGIPLR
SORBS1	S316	18.6	18.8	19.2	19.4	20	20.2	20.2	20.1	Female Dominant	SORBS1	S316	Q9BX66-5	Isoform 5 of Sorbin and SH3 domain-containing protein 1	LSSLSDPVSER;RLSSLSDPVSER
GAPVD1	S902	20.9	21.1	21.5	21.4	21.9	21.8	22.4	22	Female Dominant	GAPVD1	S902	Q14C86-2;Q14C86-6	Isoform 2 of GTPase-activating protein and VPS9 domain-containing protein 1;Isoform 6 of GTPase-activating protein and VPS9 domain-containing protein 1	SRSSDIVSSVR;SSDIVSSVR
CLDN6	Y200	14.3	14.8	15.9	15.5	16	16.3	16.8	16.6	Female Dominant	CLDN6	Y200	P56747	Claudin-6	YSTSAPAISR
SMTN	S848	15.1	15.3	16.4	16.3	17.1	17.4	18.6	17.8	Female Dominant	SMTN	S848	A0A087WVP4;A0A087X1R1;P53814;P53814-5;P53814-6	Smoothelin;Isoform B2 of Smoothelin;Isoform B3 of Smoothelin	STSFGVPNANSIK
ARHGAP6	847	11.6	12.8	13.2	12.9	14.7	14.7	14.3	14.6	Female Dominant	ARHGAP6	847	O43182	Rho GTPase-activating protein 6	ACSTPHVQVAGK
PRRC2A	S456	16.3	17.3	17.4	16.6	17.9	18.1	18.2	18.1	Female Dominant	PRRC2A	S456	P48634	Protein PRRC2A	KQSSSEISLAVER
DACT3	S426	15.1	15.6	15.8	16.1	16.4	16.4	16.6	16	Female Dominant	DACT3	S426	Q96B18	Dapper homolog 3	SQSETSLLGR
UBA1	T800	11.3	11.2	11.6	11.6	12.6	12.4	12.1	12.4	Female Dominant	UBA1	T800	P22314	Ubiquitin-like modifier-activating enzyme 1	AAVATFLQSVQVPEFTPK
ATP11C	S1108	14.2	14.5	14.8	14.7	15.6	15.8	15.5	15.4	Female Dominant	ATP11C	S1108	Q8NB49	Phospholipid-transporting ATPase IG	RASDSLSAR
COG5	S49	14.1	14.2	14.8	14.6	15.8	15.8	15.8	15.5	Female Dominant	COG5	S49	Q9UP83;Q9UP83-2;Q9UP83-3	Conserved oligomeric Golgi complex subunit 5;Isoform 2 of Conserved oligomeric Golgi complex subunit 5;Isoform 3 of Conserved oligomeric Golgi complex subunit 5	GSGAAAATVR
MVB12A	Y71	16.7	17	18	17.3	18.3	18.8	18.8	18.6	Female Dominant	MVB12A	Y71	E9PLZ8;Q96EY5	ESCRT-I complex subunit MVB12A (Fragment);Multivesicular body subunit 12A	NDSIYEASSLYGISAMDGVPFTLHPR;RNDSIYEASSLYGISAMDGVPFTLHPR
BIN1	S303	14.7	14.8	16	15.4	15.7	16.1	16.1	16.4	Female Dominant	BIN1	S303	O00499;O00499-2;O00499-3;O00499-4;O00499-5;O00499-6;O00499-7;O00499-9	Myc box-dependent-interacting protein 1;Isoform IIB of Myc box-dependent-interacting protein 1;Isoform IIC1 of Myc box-dependent-interacting protein 1;Isoform IIC2 of Myc box-dependent-interacting protein 1;Isoform IID of Myc box-dependent-interacting pro	GNKSPSPPDGSPAATPEIR
BIN1	S296	14.7	14.8	16	15.4	15.7	16.1	16.1	16.4	Female Dominant	BIN1	S296	O00499;O00499-2;O00499-3;O00499-4;O00499-5;O00499-6;O00499-7;O00499-9	Myc box-dependent-interacting protein 1;Isoform IIB of Myc box-dependent-interacting protein 1;Isoform IIC1 of Myc box-dependent-interacting protein 1;Isoform IIC2 of Myc box-dependent-interacting protein 1;Isoform IID of Myc box-dependent-interacting pro	GNKSPSPPDGSPAATPEIR
BIN1	S298	14.7	14.8	16	15.4	15.7	16.1	16.1	16.4	Female Dominant	BIN1	S298	O00499;O00499-2;O00499-3;O00499-4;O00499-5;O00499-6;O00499-7;O00499-9	Myc box-dependent-interacting protein 1;Isoform IIB of Myc box-dependent-interacting protein 1;Isoform IIC1 of Myc box-dependent-interacting protein 1;Isoform IIC2 of Myc box-dependent-interacting protein 1;Isoform IID of Myc box-dependent-interacting pro	GNKSPSPPDGSPAATPEIR
EPB41L1	S544	15.8	16.2	16.5	16.7	17.2	17.2	17.8	17.3	Female Dominant	EPB41L1	S544	A0A0C4DH22;A0A1B0GTW6;Q9H4G0;Q9H4G0-2;Q9H4G0-3	Band 4.1-like protein 1;Isoform 2 of Band 4.1-like protein 1;Isoform 3 of Band 4.1-like protein 1	LPSSPASPSPK;RLPSSPASPSPK
NUP214	S634	17.5	18.2	18.2	18.6	18.4	18.8	19.4	19	Female Dominant	NUP214	S634	A0A494C1F2;P35658;P35658-2;P35658-5	Nuclear pore complex protein Nup214;Isoform 2 of Nuclear pore complex protein Nup214;Isoform 5 of Nuclear pore complex protein Nup214	SSVLPSPSGR
FILIP1L	S1013	14.5	15.4	15.4	15.1	15.9	16.1	16.9	16.5	Female Dominant	FILIP1L	S1013	Q4L180;Q4L180-2;Q4L180-3;Q4L180-6;Q4L180-7	Filamin A-interacting protein 1-like;Isoform 2 of Filamin A-interacting protein 1-like;Isoform 3 of Filamin A-interacting protein 1-like;Isoform 6 of Filamin A-interacting protein 1-like;Isoform 7 of Filamin A-interacting protein 1-like	TMSPIQVLAVTGSASSPEQGR
DAPK3	S312	17.3	18.1	18.1	18.5	18.4	19.5	20.6	20.3	Female Dominant	DAPK3	S312	O43293	Death-associated protein kinase 3	SHSSLPPNNSYADFER
TXLNG	132	13.8	15.1	15.9	15.2	15.6	15.9	16.3	16.5	Female Dominant	TXLNG	132	Q9NUQ3	Gamma-taxilin	NLVSPAYCTQESREEIPGGEAR
SYAP1	S313	14	14.5	15.8	15.5	16	15.9	16.4	16.1	Female Dominant	SYAP1	S313	Q96A49	Synapse-associated protein 1	KQEETAVLEEDSADWEK
SIPA1L1	S1611	13.6	16.6	16.6	15.9	17	16.8	17.5	16.8	Female Dominant	SIPA1L1	S1611	O43166-2;O43166-3	Isoform 2 of Signal-induced proliferation-associated 1-like protein 1;Isoform 3 of Signal-induced proliferation-associated 1-like protein 1	RPSYTLGMK
DPYSL3	T628	16.8	18.3	19.1	18.8	19.7	19.6	19.9	19.8	Female Dominant	DPYSL3	T628	Q14195-2	Isoform LCRMP-4 of Dihydropyrimidinase-related protein 3	GGTPAGSARGSPTRPNPPVR
DPYSL3	S636	17.5	19	19.8	19.5	20.4	20.3	20.5	20.5	Female Dominant	DPYSL3	S636	Q14195-2	Isoform LCRMP-4 of Dihydropyrimidinase-related protein 3	GGTPAGSARGSPTRPNPPVR
DPYSL3	S632	17.5	19	19.8	19.5	20.4	20.3	20.5	20.5	Female Dominant	DPYSL3	S632	Q14195-2	Isoform LCRMP-4 of Dihydropyrimidinase-related protein 3	GGTPAGSARGSPTRPNPPVR
DENND2B	T364	14.9	15.3	15.9	15.3	16.3	16.2	16.6	17.1	Female Dominant	DENND2B	T364	P78524	DENN domain-containing protein 2B	EGSGSTKPGTPGNSPSSQR
DENND2B	S368	15.3	15.7	16.3	15.7	16.7	16.6	17	17.5	Female Dominant	DENND2B	S368	P78524	DENN domain-containing protein 2B	EGSGSTKPGTPGNSPSSQR
MYO9A	S1299	18.2	18.4	18.5	18.5	19	19	19.2	19.1	Female Dominant	MYO9A	S1299	B2RTY4;B2RTY4-2;B2RTY4-4;B2RTY4-5	Unconventional myosin-IXa;Isoform 2 of Unconventional myosin-IXa;Isoform 4 of Unconventional myosin-IXa;Isoform 5 of Unconventional myosin-IXa	SLGGISPSEDRR;SLGGISPSEDR
MPRIP	S780	14.8	15.2	15.8	15.5	16.1	16.5	16.8	16.1	Female Dominant	MPRIP	S780	A0A494BZV2	Myosin phosphatase Rho-interacting protein	QVPIAPVHLSSEDGGDRLSTHELTSLLEK;QVPIAPVHLSSEDGGDR
PEX1	1159	15.1	15.3	15.1	15.8	16.3	15.9	17	16.3	Female Dominant	PEX1	1159	A0A0C4DG33;O43933;O43933-2	Peroxin-1;Peroxisome biogenesis factor 1;Isoform 2 of Peroxisome biogenesis factor 1	TASQEGCQELTQEQR
ITPRID2	T1136	14.9	14.9	14.9	15.5	16.2	16	16.7	16.8	Female Dominant	ITPRID2	T1136	E9PHV5;P28290;P28290-3	Protein ITPRID2;Isoform 3 of Protein ITPRID2	ASVALTPTAPSR
HECTD1	S1513	14.8	15.4	15.1	15.3	15.6	15.7	15.8	16	Female Dominant	HECTD1	S1513	A0A087X2H1;Q9ULT8	HECT-type E3 ubiquitin transferase;E3 ubiquitin-protein ligase HECTD1	EAASQRPLSSSASNR
MTCL1	S43	12.5	13.5	14.2	13.8	14.5	14.1	14.6	14.9	Female Dominant	MTCL1	S43	Q9Y4B5	Microtubule cross-linking factor 1	APSPARPFLK
PIEZO2	S1832	14.2	14.9	15.2	15.8	16.2	16.3	16.7	17.2	Female Dominant	PIEZO2	S1832	E7EVM7;Q9H5I5;Q9H5I5-2	Piezo-type mechanosensitive ion channel component;Piezo-type mechanosensitive ion channel component 2;Isoform 2 of Piezo-type mechanosensitive ion channel component 2	LGSSILPPLTHELTASELLLK
MARK4	S423	13.6	14	13.5	13.9	14.5	14.6	14.8	15.2	Female Dominant	MARK4	S423	Q96L34;Q96L34-2	MAP/microtubule affinity-regulating kinase 4;Isoform 2 of MAP/microtubule affinity-regulating kinase 4	RHSDFCGPSPAPLHPK
CAMSAP3	S487	17.3	17.2	18	18.1	18.3	18.3	18.6	18.4	Female Dominant	CAMSAP3	S487	Q9P1Y5;Q9P1Y5-2	Calmodulin-regulated spectrin-associated protein 3;Isoform 2 of Calmodulin-regulated spectrin-associated protein 3	LLPDGAADGSFYLHSPEGPSK
STIM1	S455	13.4	13.2	13.9	13.8	14.1	14.5	14.7	14.2	Female Dominant	STIM1	S455	E9PNJ4;H0YDB2;Q13586	Stromal interaction molecule 1	SHSPSSPDPDTPSPVGDSR
MAP2K4	S90	17.2	17	17.6	17.5	17.7	18	18.2	17.9	Female Dominant	MAP2K4	S90	P45985	Dual specificity mitogen-activated protein kinase kinase 4	ISPEQHWDFTAEDLK;LKISPEQHWDFTAEDLK
MAP7D1	S273	15.2	15.6	16.2	15.7	16.9	17	16.3	17.1	Female Dominant	MAP7D1	S273	Q3KQU3;Q3KQU3-4	MAP7 domain-containing protein 1;Isoform 4 of MAP7 domain-containing protein 1	SSATLWNSPSR
CDH6	S786	16.9	16.8	17.5	16.8	18.5	18.8	19	19	Female Dominant	CDH6	S786	P55285	Cadherin-6	LADMYGGVDSDKDS;LADMYGGVDSDK
PALMD	S364	14.1	14.4	16.1	14.5	16.5	17.1	17.9	17.4	Female Dominant	PALMD	S364	Q9NP74;Q9NP74-2;Q9NP74-3	Palmdelphin;Isoform 2 of Palmdelphin;Isoform 3 of Palmdelphin	DAPSPKPR
KIF1C	T1083	21	21.3	21.6	21.5	21.7	22	22.3	22.1	Female Dominant	KIF1C	T1083	O43896	Kinesin-like protein KIF1C	YPPYTTPPR
ZC3HC1	S292	17.8	17.7	18.2	18.3	18.4	18.4	18.8	18.6	Female Dominant	ZC3HC1	S292	C9J0I9;Q86WB0	Nuclear-interacting partner of ALK	SQDATFSPGSEQAEK
PPP1R12A	S422	13.8	13.7	14.5	14.4	15	15.1	15.6	15.3	Female Dominant	PPP1R12A	S422	O14974;O14974-5	Protein phosphatase 1 regulatory subunit 12A;Isoform 5 of Protein phosphatase 1 regulatory subunit 12A	ISPKEEER
CDH10	S646	17.1	17.2	18.5	18.2	19	19.5	19.4	19.3	Female Dominant	CDH10	S646	Q9Y6N8	Cadherin-10	EPLILSK
SLITRK4	S741	16.1	16.3	17	16.6	17.6	17.9	19.2	18.9	Female Dominant	SLITRK4	S741	Q8IW52	SLIT and NTRK-like protein 4	RLSTIDELDELFPSR
CDH1	S793	13.9	14.2	14.5	14.2	14.9	15	15.9	15.6	Female Dominant	CDH1	S793	P12830;P12830-2	Cadherin-1;Isoform 2 of Cadherin-1	NDVAPTLMSVPR
PPP1R12A	S299	18.2	18.1	18.5	18.4	18.8	18.8	19.4	19.2	Female Dominant	PPP1R12A	S299	O14974;O14974-5	Protein phosphatase 1 regulatory subunit 12A;Isoform 5 of Protein phosphatase 1 regulatory subunit 12A	KSPLIESTANMDNNQSQK;SPLIESTANMDNNQSQK
CLIC6	S293	16.9	16.9	17.9	17.4	18.3	18.6	18.9	18.8	Female Dominant	CLIC6	S293	Q96NY7;Q96NY7-2	Chloride intracellular channel protein 6;Isoform A of Chloride intracellular channel protein 6	RVSGEPQQSGDGSLSPQAEAIEVAAGESAGR
CLIC6	S377	16.7	17.1	17.8	17.7	18.4	18.6	19.7	19.3	Female Dominant	CLIC6	S377	Q96NY7;Q96NY7-2	Chloride intracellular channel protein 6;Isoform A of Chloride intracellular channel protein 6	ERSPEGPREEEAAGGEEESPDSSPHGEASR;SPEGPREEEAAGGEEESPDSSPHGEASR
PLS3	S268	15.5	15.5	15.8	15.6	16.3	16.5	17.5	17.1	Female Dominant	PLS3	S268	P13797	Plastin-3	DGETLEELMKLSPEELLLR;LSPEELLLR
MAP4	S1679	13.4	13.4	14.4	13.7	14.6	15.3	16.1	15.5	Female Dominant	MAP4	S1679	E7EVA0	Microtubule-associated protein	KVDLTLLSPK;VDLTLLSPK
DPYSL3	S516	17.6	17.4	18.1	17.7	18.6	18.8	18.9	18.7	Female Dominant	DPYSL3	S516	Q14195-2	Isoform LCRMP-4 of Dihydropyrimidinase-related protein 3	GRISVGSDSDLVIWDPDAVK;ISVGSDSDLVIWDPDAVK
SCYL2	S681	17.5	17.6	17.7	17.6	17.9	18.2	18.2	18.1	Female Dominant	SCYL2	S681	A0A0U1RQQ9;Q6P3W7	SCY1-like protein 2	RASLTLEEK
AAK1	S1108	15.4	15.3	15.5	15.4	15.9	16	16.6	16	Female Dominant	AAK1	S1108	A0A096LP25	AP2-associated protein kinase 1	HYSPEDEPSPEAQPIAAYK
AAK1	T653	12	12.1	12.5	12.5	13	13.4	14.2	13	Female Dominant	AAK1	T653	A0A096LP25	AP2-associated protein kinase 1	STQLLQAAAAEASLNK
SPAG9	S258	16.2	16.4	16.8	16.8	17.4	17.4	18.2	17.5	Female Dominant	SPAG9	S258	A0A087X2D8;O60271-2;O60271-4	C-Jun-amino-terminal kinase-interacting protein 4;Isoform 2 of C-Jun-amino-terminal kinase-interacting protein 4;Isoform 4 of C-Jun-amino-terminal kinase-interacting protein 4	DELSDVSQGGSK
SPAG9	T226	18.4	18.2	18.6	18.5	19	19.2	19.6	19.4	Female Dominant	SPAG9	T226	A0A087X2D8;O60271-2;O60271-4	C-Jun-amino-terminal kinase-interacting protein 4;Isoform 2 of C-Jun-amino-terminal kinase-interacting protein 4;Isoform 4 of C-Jun-amino-terminal kinase-interacting protein 4	GGETPGSEQWK
FLNA	Y1859	14.1	13.9	14	13.5	14.8	14.9	15.4	15.2	Female Dominant	FLNA	Y1859	P21333;P21333-2	Filamin-A;Isoform 2 of Filamin-A	YDNMHIPGSPLQFYVDYVNCGHVTAYGPGLTHGVVNK
DLGAP4	S665	15.4	15.4	15.3	15.6	16.1	16.2	16.4	16.3	Female Dominant	DLGAP4	S665	Q9Y2H0;Q9Y2H0-3	Disks large-associated protein 4;Isoform 3 of Disks large-associated protein 4	KLSSIGIQVDCIQPVPK
KRT8	S142	15.6	15.4	15.7	15.3	16.2	16.4	16.8	16.6	Female Dominant	KRT8	S142	P05787;P05787-2	Keratin, type II cytoskeletal 8;Isoform 2 of Keratin, type II cytoskeletal 8	SNMDNMFESYINNLR
GRAMD1A	T364	15.9	16.2	16.8	16.2	16.9	17.5	17.6	17.1	Female Dominant	GRAMD1A	T364	M0QZ12;Q96CP6;Q96CP6-2;Q96CP6-3	Protein Aster-A;Isoform 2 of Protein Aster-A;Isoform 3 of Protein Aster-A	GHVTPNLSR
YWHAZ	S45	13.3	13.2	13.4	13.4	13.8	14	14.3	14.4	Female Dominant	YWHAZ	S45	P63104	14-3-3 protein zeta/delta	NLLSVAYK
CDC42EP3	S144	17.5	17.8	17.8	17.7	18.5	18.8	19.1	18.9	Female Dominant	CDC42EP3	S144	C9JEZ4;Q9UKI2	Cdc42 effector protein 3 (Fragment);Cdc42 effector protein 3	LPRLSCEPVMEEK;LSCEPVMEEK
TOR1AIP1	S194	16.3	16.4	16.6	16.7	16.8	17.1	17.4	17.3	Female Dominant	TOR1AIP1	S194	A0A0A0MSK5;Q5JTV8;Q5JTV8-3	Torsin-1A-interacting protein 1;Isoform 3 of Torsin-1A-interacting protein 1	SELGNQSPSTSSR
FAM114A1	T381	12.8	13	13.4	13.2	13.6	13.5	13.6	13.5	Female Dominant	FAM114A1	T381	Q8IWE2	Protein NOXP20	MLTELLFELHVAATPDK
EPB41L1	S541	17.3	16.8	17.5	17.5	18	18	18.2	18.3	Female Dominant	EPB41L1	S541	A0A0C4DH22;A0A1B0GTW6;Q9H4G0;Q9H4G0-2;Q9H4G0-3	Band 4.1-like protein 1;Isoform 2 of Band 4.1-like protein 1;Isoform 3 of Band 4.1-like protein 1	LPSSPASPSPK;RLPSSPASPSPK
EPB41L1	S783	17.5	17.6	18	17.9	18.2	18.2	19	18.4	Female Dominant	EPB41L1	S783	A0A0C4DH22;A0A1B0GTW6;Q9H4G0;Q9H4G0-2;Q9H4G0-3	Band 4.1-like protein 1;Isoform 2 of Band 4.1-like protein 1;Isoform 3 of Band 4.1-like protein 1	SLSPIIGK
SCAMP3	S76	21.7	21.5	22.1	21.8	22.5	22.7	22.9	22.7	Female Dominant	SCAMP3	S76	O14828	Secretory carrier-associated membrane protein 3	KLSPTEPK
EPB41L1	S639	18	17.7	18.4	18	18.9	18.8	19.2	18.9	Female Dominant	EPB41L1	S639	A0A0C4DH22;A0A1B0GTW6;Q9H4G0;Q9H4G0-2;Q9H4G0-3	Band 4.1-like protein 1;Isoform 2 of Band 4.1-like protein 1;Isoform 3 of Band 4.1-like protein 1	SLPELDRDK;SLPELDR
EEF2	T57	21	20.8	21.6	21.1	22	21.9	22.2	21.8	Female Dominant	EEF2	T57	P13639	Elongation factor 2	AGETRFTDTRK;AGETRFTDTR;FTDTRKDEQER
EEF2	T57	15.3	14.4	16	14.9	16.6	16.4	16.8	16.5	Female Dominant	EEF2	T57	P13639	Elongation factor 2	FTDTRKDEQER
EEF2	T59	15.3	14.4	16	14.9	16.6	16.4	16.8	16.5	Female Dominant	EEF2	T59	P13639	Elongation factor 2	FTDTRKDEQER
MPRIP	S289	18.6	18.4	19.4	18.9	19.7	20.1	20	19.8	Female Dominant	MPRIP	S289	A0A494BZV2	Myosin phosphatase Rho-interacting protein	AEEQQLPPPLSPPSPSTPNHR
MPRIP	S292	18.6	18.4	19.4	18.9	19.7	20.1	20	19.8	Female Dominant	MPRIP	S292	A0A494BZV2	Myosin phosphatase Rho-interacting protein	AEEQQLPPPLSPPSPSTPNHR
ZC3H7A	T210	14.9	14.9	15	15	15.4	15.7	15.5	15.3	Female Dominant	ZC3H7A	T210	Q8IWR0	Zinc finger CCCH domain-containing protein 7A	ALNHSVEDIEPDLLTPR
SSH2	S790	13.9	13.3	14.1	14	15	15.2	15.2	15	Female Dominant	SSH2	S790	A0A3B3IS79;F5H527;Q76I76	Protein phosphatase Slingshot homolog 2	KNSIHELLLER
CEP350	S1648	16.9	16.8	17	16.9	17.4	17.6	17.6	17.5	Female Dominant	CEP350	S1648	Q5VT06	Centrosome-associated protein 350	GHHDDSDEEASPEK;RGHHDDSDEEASPEK
AAK1	S1102	17.1	16.6	17.3	17.3	17.9	18.2	18.1	17.9	Female Dominant	AAK1	S1102	A0A096LP25	AP2-associated protein kinase 1	HYSPEDEPSPEAQPIAAYK
AAK1	Y1101	17.3	16.6	17.5	17.5	17.7	17.7	17.9	18	Female Dominant	AAK1	Y1101	A0A096LP25	AP2-associated protein kinase 1	HYSPEDEPSPEAQPIAAYK
FAM219A	S90	14	13.6	14.2	14.3	14.6	14.8	15	14.8	Female Dominant	FAM219A	S90	A0A0A0MRW0;A0A0A0MRW1;A0A0A0MRW2;A0A0A0MRW3;Q5T586;Q5T593;Q8IW50;Q8IW50-2;Q8IW50-3;Q8IW50-4;Q8IW50-5;Q8IW50-6	Protein FAM219A;Protein FAM219A (Fragment);Isoform 2 of Protein FAM219A;Isoform 3 of Protein FAM219A;Isoform 4 of Protein FAM219A;Isoform 5 of Protein FAM219A;Isoform 6 of Protein FAM219A	GYSSLDQSPDEK
RAB11B	S78	14	13	14.5	13.8	14.6	14.9	15.3	15.3	Female Dominant	RAB11B	S78	Q15907	Ras-related protein Rab-11B	AITSAYYR
LCP1	T291	15.3	14.9	16	14.8	15.7	16.4	17.3	17.6	Female Dominant	LCP1	T291	P13796	Plastin-2	IGNFSTDIK
SLC38A10	S997	15.3	15	15.8	15.1	17.2	17.5	18.4	18.1	Female Dominant	SLC38A10	S997	Q9HBR0	Putative sodium-coupled neutral amino acid transporter 10	GGDHVPVSHEQPR
SLC38A10	S802	15.7	15.8	16.3	15.8	16.9	17.3	17.9	17.8	Female Dominant	SLC38A10	S802	Q9HBR0	Putative sodium-coupled neutral amino acid transporter 10	SLEHSEGPVGR
OSBPL6	S44	16.5	16.6	17.4	17.4	17.7	18.1	18.6	18.2	Female Dominant	OSBPL6	S44	Q9BZF3;Q9BZF3-2;Q9BZF3-4;Q9BZF3-5;Q9BZF3-6	Oxysterol-binding protein-related protein 6;Isoform 2 of Oxysterol-binding protein-related protein 6;Isoform 4 of Oxysterol-binding protein-related protein 6;Isoform 5 of Oxysterol-binding protein-related protein 6;Isoform 6 of Oxysterol-binding protein-r	TASSSTEPSVSR
COPA	S173	17	17.1	17.5	17.7	18	18.1	18.4	17.9	Female Dominant	COPA	S173	P53621;P53621-2	Coatomer subunit alpha;Isoform 2 of Coatomer subunit alpha	NLSPGAVESDVR
BMP2K	S1107	16.7	17.4	17.6	17.4	17.8	18	18.5	18.2	Female Dominant	BMP2K	S1107	Q9NSY1	BMP-2-inducible protein kinase	QNSLHGSFHSADVLK
SORBS2	S240	13.7	13.7	14.4	14.2	14.7	15	15.9	15.2	Female Dominant	SORBS2	S240	O94875-12	Isoform 12 of Sorbin and SH3 domain-containing protein 2	SHSDNSPNAFK
LCP1	S257	17.9	17.9	18.3	18.2	19.2	19.5	20.1	19.7	Female Dominant	LCP1	S257	P13796	Plastin-2	EGESLEDLMK;NEALIALLREGESLEDLMK
SORBS2	S648	17.5	17.7	18	18.3	19.1	19.1	19.7	19.5	Female Dominant	SORBS2	S648	O94875-12	Isoform 12 of Sorbin and SH3 domain-containing protein 2	GAEDYPDPPIPHSYSSDR
PBXIP1	S551	13.7	13.5	14.9	14.4	15.1	15.6	16.6	16.2	Female Dominant	PBXIP1	S551	Q96AQ6;Q96AQ6-2	Pre-B-cell leukemia transcription factor-interacting protein 1;Isoform 2 of Pre-B-cell leukemia transcription factor-interacting protein 1	SGSFHSSGEK
DTX3L	248	16.6	16.3	16.6	16.9	17.3	17.5	17.9	18	Female Dominant	DTX3L	248	Q8TDB6	E3 ubiquitin-protein ligase DTX3L	DSCISPSEPETK
RPS2	S281	16.9	17.1	17.6	17.2	18	18.2	18.5	18.1	Female Dominant	RPS2	S281	P15880	40S ribosomal protein S2	THTRVSVQR
BAIAP2L1	T276	17.4	17	17.8	17.6	18.8	19.6	20.2	19.9	Female Dominant	BAIAP2L1	T276	Q9UHR4	Brain-specific angiogenesis inhibitor 1-associated protein 2-like protein 1	DYDTLSK;KDYDTLSK
CLN3;	S14	16.3	16.6	17	16.7	17.6	18	18.4	18.1	Female Dominant	CLN3;	S14	A0A1B0GV71;A0A1B0GW34;A0A1B0GWD3;H3BR00;Q13286;Q13286-2;Q13286-3;Q13286-4;Q13286-5;Q13286-7;Q9UBD8	Battenin;Isoform 2 of Battenin;Isoform 3 of Battenin;Isoform 4 of Battenin;Isoform 5 of Battenin;Isoform 7 of Battenin	RFSDSEGEETVPEPR;RRFSDSEGEETVPEPR
CLN3;	S12	15.8	16.2	16.6	16.5	17.2	17.6	17.9	17.6	Female Dominant	CLN3;	S12	A0A1B0GV71;A0A1B0GW34;A0A1B0GWD3;H3BR00;Q13286;Q13286-2;Q13286-3;Q13286-4;Q13286-5;Q13286-7;Q9UBD8	Battenin;Isoform 2 of Battenin;Isoform 3 of Battenin;Isoform 4 of Battenin;Isoform 5 of Battenin;Isoform 7 of Battenin	RFSDSEGEETVPEPR;RRFSDSEGEETVPEPR
LIMA1	S89	15.1	14.8	15.2	15.3	15.9	16.2	16.6	16.2	Female Dominant	LIMA1	S89	Q9UHB6-4	Isoform 4 of LIM domain and actin-binding protein 1	KWENPGLGAESHTDSLRNSSTEIR
TMC5	S270	15.2	15.1	15.5	15.1	15.9	16	16.5	16.4	Female Dominant	TMC5	S270	F5GYU8;Q6UXY8;Q6UXY8-2	Transmembrane channel-like protein;Transmembrane channel-like protein 5;Isoform 2 of Transmembrane channel-like protein 5	TSSIQPSFR
PLEKHA7	S986	13.8	14.7	15.4	14.7	15.1	15.8	16.5	15.6	Female Dominant	PLEKHA7	S986	E9PKC0;Q6IQ23;Q6IQ23-2	Pleckstrin homology domain-containing family A member 7;Isoform 2 of Pleckstrin homology domain-containing family A member 7	SYVSEPELATLSGDMAQPSLGLVGPESR
DCBLD1	T602	14.5	14.9	15.4	14.6	15.5	15.8	16.4	15.9	Female Dominant	DCBLD1	T602	Q8N8Z6	Discoidin, CUB and LCCL domain-containing protein 1	HEYALPLAPPEPEYATPIVER
NFKB1	S937	17.1	17.2	17.4	17	17.5	18	18	17.8	Female Dominant	NFKB1	S937	P19838;P19838-2	Nuclear factor NF-kappa-B p105 subunit;Isoform 2 of Nuclear factor NF-kappa-B p105 subunit	KLSFTESLTSGASLLTLNK
TC2N	S168	17.4	17.7	18.3	17.4	18.7	19.4	19.2	18.7	Female Dominant	TC2N	S168	Q8N9U0;Q8N9U0-2	Tandem C2 domains nuclear protein;Isoform 2 of Tandem C2 domains nuclear protein	LPGSPGLSK
MAP4K4	S981	12.9	13.4	14.1	13	14.3	14.6	15.3	14.7	Female Dominant	MAP4K4	S981	A0A0D9SEY1;O95819-3	Mitogen-activated protein kinase kinase kinase kinase 4;Isoform 3 of Mitogen-activated protein kinase kinase kinase kinase 4	KGSVVNVNPTNTRPQSDTPEIR
KRT18	S319	14	13.7	14.7	13.8	15.2	15.3	15.5	14.8	Female Dominant	KRT18	S319	P05783	Keratin, type I cytoskeletal 18	ASLENSLREVEAR;ASLENSLR
SIPA1L1	S1600	12.4	12.5	13.4	12.7	13.6	13.8	14.3	14	Female Dominant	SIPA1L1	S1600	O43166-2;O43166-3	Isoform 2 of Signal-induced proliferation-associated 1-like protein 1;Isoform 3 of Signal-induced proliferation-associated 1-like protein 1	ASLLDQALPNDVLFSSTYPSLPK
TRIM3	S427	17.5	17.5	18.6	18.1	19.3	19.8	20.1	19.6	Female Dominant	TRIM3	S427	O75382;O75382-2;O75382-3	Tripartite motif-containing protein 3;Isoform Beta of Tripartite motif-containing protein 3;Isoform Gamma of Tripartite motif-containing protein 3	ALRPGDLPPSPDDVK
DPYSL3	S632	20.2	19.8	20.7	20.1	21.4	21.6	21.9	21.7	Female Dominant	DPYSL3	S632	Q14195-2	Isoform LCRMP-4 of Dihydropyrimidinase-related protein 3	GGTPAGSAR
TMEM163	S12	14.9	15.7	16.6	16.2	17.2	18.4	18.2	17.6	Female Dominant	TMEM163	S12	Q8TC26	Transmembrane protein 163	RSSQGPTVPPPPR;SSQGPTVPPPPR
CDC42BPG	S1462	17.9	18	18.5	18.4	18.7	18.9	19.3	19	Female Dominant	CDC42BPG	S1462	Q6DT37	Serine/threonine-protein kinase MRCK gamma	DKSPAPEEK
LSR	S432	15.6	15.4	16	15.8	16.4	16.8	17	16.6	Female Dominant	LSR	S432	Q86X29;Q86X29-4;Q86X29-5;Q86X29-6;S4R3V8	Lipolysis-stimulated lipoprotein receptor;Isoform 4 of Lipolysis-stimulated lipoprotein receptor;Isoform 5 of Lipolysis-stimulated lipoprotein receptor;Isoform 6 of Lipolysis-stimulated lipoprotein receptor	AMSEVTSLHEDDWR
NBEAL2	S2705	18.1	18	18.7	18.4	19.2	19.3	19.6	19.1	Female Dominant	NBEAL2	S2705	A0A494C1V1;Q6ZNJ1;Q6ZNJ1-3	Neurobeachin-like protein 2;Isoform 3 of Neurobeachin-like protein 2	RISQVSSGETEYNPTEAR
CTNND1	T916	21.8	21.8	22.3	21.9	22.6	22.7	23.1	22.7	Female Dominant	CTNND1	T916	O60716-3;O60716-5	Isoform 1AC of Catenin delta-1;Isoform 1A of Catenin delta-1	GDHNRTLDR;TLDRSGDLGDMEPLK
CTNND1	S847	15.9	16.2	16.6	16.2	16.8	17.2	17.4	17.1	Female Dominant	CTNND1	S847	O60716-3;O60716-5	Isoform 1AC of Catenin delta-1;Isoform 1A of Catenin delta-1	KSDFQVNLNNASR;SDFQVNLNNASR
ACTN1	S140	14.2	14.2	14.7	14.5	14.9	15	15.3	15.1	Female Dominant	ACTN1	S140	P12814	Alpha-actinin-1	FAIQDISVEETSAK
LIMA1	S491	25.4	25.5	25.9	25.7	26.1	26.3	26.4	26.1	Female Dominant	LIMA1	S491	Q9UHB6-4	Isoform 4 of LIM domain and actin-binding protein 1	ETPHSPGVEDAPIAK
LIMA1	S363	21	21	21.5	21.3	21.7	22	22.2	21.7	Female Dominant	LIMA1	S363	Q9UHB6-4	Isoform 4 of LIM domain and actin-binding protein 1	PLSPDSR
TMEM163	T16	14.6	15.8	16.5	16.1	17.5	18	16.7	17.4	Female Dominant	TMEM163	T16	Q8TC26	Transmembrane protein 163	RSSQGPTVPPPPR;SSQGPTVPPPPR
CLDN3	S209	17.7	17.8	18.9	19.5	18.8	19.5	19	18.9	Female Dominant	CLDN3	S209	O15551	Claudin-3	STGPGASLGTGYDR
SLC38A2	Y41	11.9	12.3	13	12.2	12.9	13.2	13.2	12.8	Female Dominant	SLC38A2	Y41	F8VUY8;Q96QD8	Sodium-coupled neutral amino acid transporter 2	SHYADVDPENQNFLLESNLGK
TNIK	T581	18.3	18.5	19.2	19	19.4	19.6	19.4	19.3	Female Dominant	TNIK	T581	Q9UKE5;Q9UKE5-2;Q9UKE5-4;Q9UKE5-6	TRAF2 and NCK-interacting protein kinase;Isoform 2 of TRAF2 and NCK-interacting protein kinase;Isoform 4 of TRAF2 and NCK-interacting protein kinase;Isoform 6 of TRAF2 and NCK-interacting protein kinase	SESFSISGVQPARTPPMLRPVDPQIPHLVAVK;TPPMLRPVDPQIPHLVAVK
OCLN	S25	17.6	17.5	18.5	18.2	18.6	18.8	18.7	18.6	Female Dominant	OCLN	S25	A0A0G2JMZ8;Q16625;Q16625-2;Q16625-3	Occludin;Isoform 2 of Occludin;Isoform 3 of Occludin	PNHYAPSNDIYGGEMHVR
OCLN	T345	17.5	17.4	18.2	18.2	18.3	18.5	18.5	18.4	Female Dominant	OCLN	T345	A0A0G2JMZ8;Q16625;Q16625-2;Q16625-3	Occludin;Isoform 2 of Occludin;Isoform 3 of Occludin	STPVPEVVQELPLTSPVDDFR
GRAMD2B	S85	14.6	14.3	16	15.8	16.5	16.9	16.8	15.7	Female Dominant	GRAMD2B	S85	D6REP5	GRAM domain-containing protein 2B (Fragment)	SSFDGASLASDK
DAGLA	S847	15.1	15.8	16.2	16.1	16.2	16.8	17.1	15.9	Female Dominant	DAGLA	S847	Q9Y4D2	Diacylglycerol lipase-alpha	TELLAADSLSK
NFKB2	S858	13.8	14.1	14.3	14.2	14.9	14.9	14.8	14.5	Female Dominant	NFKB2	S858	Q00653-4	Isoform 4 of Nuclear factor NF-kappa-B p100 subunit	DKLPSTEVK
JCAD	S1319	17.3	17.8	18.5	17.9	18.8	18.9	18.9	18.3	Female Dominant	JCAD	S1319	Q9P266	Junctional protein associated with coronary artery disease	LGHSLSVSK
MAP4K4	S648	13.5	13.8	14.2	13.8	14.7	14.9	14.7	14.6	Female Dominant	MAP4K4	S648	A0A0D9SEY1;O95819-3	Mitogen-activated protein kinase kinase kinase kinase 4;Isoform 3 of Mitogen-activated protein kinase kinase kinase kinase 4	SHSFSDPSPK
MTUS1	S1266	13.9	14	14.7	13.9	15.3	15.3	15.3	15.1	Female Dominant	MTUS1	S1266	Q9ULD2;Q9ULD2-2	Microtubule-associated tumor suppressor 1;Isoform 2 of Microtubule-associated tumor suppressor 1	NSGSFPSPSISPR
KRT19	T275	12.8	12.7	13.2	13	14	14.4	13.9	13.6	Female Dominant	KRT19	T275	P08727	Keratin, type I cytoskeletal 19	DAEAWFTSRTEELNR
TMEM230	S23	16.9	17.5	17.5	17.5	18.3	18	18.1	18.2	Female Dominant	TMEM230	S23	A0A087WTT2;Q5JWB9;Q96A57;Q96A57-2	Transmembrane protein 230;Transmembrane protein 230 (Fragment);Isoform 1 of Transmembrane protein 230	LSSTDDGYIDLQFK;YSRLSSTDDGYIDLQFK
LMO7	S274	16.1	16.1	17	16.9	17.4	17.4	17.6	17.3	Female Dominant	LMO7	S274	E9PMS6	LIM domain only protein 7	SMSDVSAEDVQNLR
MAP3K4	S431	16.6	16.6	17	17	17.3	17.2	17.1	17.1	Female Dominant	MAP3K4	S431	F5H4R1;Q9Y6R4;Q9Y6R4-2	Mitogen-activated protein kinase kinase kinase 4;Isoform 2 of Mitogen-activated protein kinase kinase kinase 4	NLSDIGWPVFEIPSPRPSK;NLSDIGWPVFEIPSPR
HNF1A	S247	15.2	15.1	16.6	16.2	16.4	16.3	16.7	16.6	Female Dominant	HNF1A	S247	A0A0A0MQU7;A0A0A0MTK8;F5H0K0;P20823;P20823-2;P20823-3;P20823-6;P20823-7;U3KQS6	Hepatocyte nuclear factor 1-alpha;Isoform B of Hepatocyte nuclear factor 1-alpha;Isoform C of Hepatocyte nuclear factor 1-alpha;Isoform 6 of Hepatocyte nuclear factor 1-alpha;Isoform 7 of Hepatocyte nuclear factor 1-alpha	GVSPSQAQGLGSNLVTEVR
SOWAHB	S742	15.3	15.1	16	15.5	16.2	16.2	16.3	16.4	Female Dominant	SOWAHB	S742	A6NEL2	Ankyrin repeat domain-containing protein SOWAHB	GKPIFPVYPLVGSSSPTR;PIFPVYPLVGSSSPTR
SOWAHB	S271	15.6	15.5	16.1	16.1	16.3	16.5	16.5	16.7	Female Dominant	SOWAHB	S271	A6NEL2	Ankyrin repeat domain-containing protein SOWAHB	ASPPALLPGPAPR
KLC4	S566	11.4	12.3	15.2	12.8	14.1	14.1	14.3	14.6	Female Dominant	KLC4	S566	Q9NSK0;Q9NSK0-3	Kinesin light chain 4;Isoform 3 of Kinesin light chain 4	RSSELLVR;SSELLVR
STIM1	S445	20.3	20	20.8	21	21.4	22.1	21.5	21.8	Female Dominant	STIM1	S445	E9PNJ4;H0YDB2;Q13586	Stromal interaction molecule 1	SHSPSSPDPDTPSPVGDSR
PPP2R5E	S32	15	15.9	16.6	17.1	18	17.5	17.9	18.2	Female Dominant	PPP2R5E	S32	Q16537;Q16537-2	Serine/threonine-protein phosphatase 2A 56 kDa regulatory subunit epsilon isoform;Isoform 2 of Serine/threonine-protein phosphatase 2A 56 kDa regulatory subunit epsilon isoform	SQSSSQFR
FOXA1	S331	18.8	17.6	18.4	19.8	19.9	19.9	20.1	20.6	Female Dominant	FOXA1	S331	P55317;P55317-2	Hepatocyte nuclear factor 3-alpha;Isoform 2 of Hepatocyte nuclear factor 3-alpha	TGQLEGAPAPGPAASPQTLDHSGATATGGASELK
TMEM163	S11	15.2	15.8	16.2	16.2	17.6	18.2	17.7	17.5	Female Dominant	TMEM163	S11	Q8TC26	Transmembrane protein 163	RSSQGPTVPPPPR;SSQGPTVPPPPR
ITPR3	S1832	15.2	14.6	15.4	15.4	17.6	18.1	17.2	18.5	Female Dominant	ITPR3	S1832	Q14573	Inositol 1,4,5-trisphosphate receptor type 3	VASFSIPGSSSR
SEMA6A	S941	13.6	12.8	14.7	14.2	15.6	16.2	16.7	16.7	Female Dominant	SEMA6A	S941	A0A0A0MQU6;B3KU01;E9PDV9;H0Y8V9;Q9H2E6;Q9H2E6-2	Sema domain, transmembrane domain (TM), and cytoplasmic domain, (Semaphorin) 6A, isoform CRA_d;Semaphorin-6A;Semaphorin-6A (Fragment);Isoform 2 of Semaphorin-6A	SYPTNSLTR
SRGAP1	S877	14	13.1	14.8	14.8	15.6	15.9	16	16	Female Dominant	SRGAP1	S877	G5EA48;Q7Z6B7;Q7Z6B7-2	SLIT-ROBO Rho GTPase activating protein 1, isoform CRA_a;SLIT-ROBO Rho GTPase-activating protein 1;Isoform 2 of SLIT-ROBO Rho GTPase-activating protein 1	STSSGQYTGFNDHK
SHROOM3	S1140	16.1	16	16.7	16.6	17	17.5	17.3	17.2	Female Dominant	SHROOM3	S1140	A0A2R8Y5P9;Q8TF72	Protein Shroom3	SMSAEDLLER
LIMA1	S699	20.9	20.8	21.2	21.2	21.6	21.8	21.8	21.6	Female Dominant	LIMA1	S699	Q9UHB6-4	Isoform 4 of LIM domain and actin-binding protein 1	QQSPQEPK
KRT8	S478	16.9	16.5	17	17	17.3	17.8	18.1	17.9	Female Dominant	KRT8	S478	P05787;P05787-2	Keratin, type II cytoskeletal 8;Isoform 2 of Keratin, type II cytoskeletal 8	LVSESSDVLPK
MYO5B	S1290	13.3	13.8	15	15.8	16.4	16.8	16.8	16.9	Female Dominant	MYO5B	S1290	Q9ULV0	Unconventional myosin-Vb	SSWPNSEK
PKN2	T816	14.5	14.4	14.7	14.7	15	15.2	15.2	15.1	Female Dominant	PKN2	T816	Q16513;Q16513-2;Q16513-3	Serine/threonine-protein kinase N2;Isoform 2 of Serine/threonine-protein kinase N2;Isoform 3 of Serine/threonine-protein kinase N2	TSTFCGTPEFLAPEVLTETSYTR
RAB11FIP5	S640	17.5	17.7	17.8	17.7	18.2	18.2	18.8	18	Female Dominant	RAB11FIP5	S640	A0A1B0GTL5	Rab11 family-interacting protein 5	ASPTPLASPGK
MAST4	S1370	13.1	13	13	13	13.9	14.4	14.4	14.1	Female Dominant	MAST4	S1370	O15021;O15021-2;O15021-3;O15021-6	Microtubule-associated serine/threonine-protein kinase 4;Isoform 2 of Microtubule-associated serine/threonine-protein kinase 4;Isoform 3 of Microtubule-associated serine/threonine-protein kinase 4;Isoform 5 of Microtubule-associated serine/threonine-prote	SAGNIPLSPLAR
MAST4	S1377	13.1	13	13	13	13.9	14.4	14.4	14.1	Female Dominant	MAST4	S1377	O15021;O15021-2;O15021-3;O15021-6	Microtubule-associated serine/threonine-protein kinase 4;Isoform 2 of Microtubule-associated serine/threonine-protein kinase 4;Isoform 3 of Microtubule-associated serine/threonine-protein kinase 4;Isoform 5 of Microtubule-associated serine/threonine-prote	SAGNIPLSPLAR
FGA	T412	14.2	15.1	14.6	15	16.2	16.1	16.5	16.6	Female Dominant	FGA	T412	P02671	Fibrinogen alpha chain	PNNPDWGTFEEVSGNVSPGTR
TOR1AIP2	S122	17.3	18	18	17.7	18.3	18.7	18.9	18.8	Female Dominant	TOR1AIP2	S122	Q8NFQ8	Torsin-1A-interacting protein 2	EPLDPDPSHSPSDK
FGA	S364	24.1	24.2	24	23.8	26.2	25.8	26.3	26.7	Female Dominant	FGA	S364	P02671	Fibrinogen alpha chain	PGSTGTWNPGSSER
FGA	T525	18.5	18.8	18.6	17.9	20	20.3	21	20.6	Female Dominant	FGA	T525	P02671	Fibrinogen alpha chain	HPDEAAFFDTASTGK;HRHPDEAAFFDTASTGK
SPTBN1	S1237	14.7	14.4	14.4	14.5	14.9	15.2	15.3	15.1	Female Dominant	SPTBN1	S1237	Q01082	Spectrin beta chain, non-erythrocytic 1	LVSDGNINSDR
CCNYL1	S105	15.9	15.9	15.8	16.1	16.6	16.6	16.6	16.4	Female Dominant	CCNYL1	S105	Q8N7R7;Q8N7R7-3	Cyclin-Y-like protein 1;Isoform 3 of Cyclin-Y-like protein 1	SNHLNHVSPGQLTK
OFD1	T597	13.7	13.9	13.5	14	15.5	15.3	15.7	15.1	Female Dominant	OFD1	T597	A6NF31;O75665;O75665-3	Oral-facial-digital syndrome 1 protein;Isoform 3 of Oral-facial-digital syndrome 1 protein	RLSSTPLPK
FGA	S451	15.2	15.7	15.9	15.2	17.4	17.8	17.5	17	Female Dominant	FGA	S451	P02671	Fibrinogen alpha chain	VTSGSTTTTR
ZFP36L1	S32	17.4	17.8	17.8	17.8	18.5	18.8	18.9	19.1	Female Dominant	ZFP36L1	S32	G3V2D5;G3V2P5;G3V515;Q07352	mRNA decay activator protein ZFP36L1 (Fragment);mRNA decay activator protein ZFP36L1	RHSVTLPSSK
FGA	S524	18	18.5	18.6	18.6	20.9	20.9	21.4	21.3	Female Dominant	FGA	S524	P02671	Fibrinogen alpha chain	HPDEAAFFDTASTGK;HRHPDEAAFFDTASTGK
PLEKHH1	S84	14.9	15	15.3	15.2	16.1	16.3	16.6	16.3	Female Dominant	PLEKHH1	S84	Q9ULM0	Pleckstrin homology domain-containing family H member 1	NVDSEGSLHRK;NVDSEGSLHR
ASPH	S29	17.2	16.7	17.2	17.1	19.2	19.2	18.2	19.9	Female Dominant	ASPH	S29	Q12797	Aspartyl/asparaginyl beta-hydroxylase	SSGNSSSSGSGSGSTSAGSSSPGAR
STXBP2	T216	15.7	15.9	16.2	16.5	16.8	16.8	16.9	16.8	Female Dominant	STXBP2	T216	Q15833;Q15833-2;Q15833-3	Syntaxin-binding protein 2;Isoform 2 of Syntaxin-binding protein 2;Isoform 3 of Syntaxin-binding protein 2	ADTPSLGEGPEK
FGA	S609	19.9	19.5	19.3	19.7	21.2	21.4	21.5	21	Female Dominant	FGA	S609	P02671	Fibrinogen alpha chain	MADEAGSEADHEGTHSTK
USP20	S407	15.7	15.1	15.5	15.4	16.7	16.8	16.8	16.8	Female Dominant	USP20	S407	Q9Y2K6	Ubiquitin carboxyl-terminal hydrolase 20	LSSSPPR
JCAD	S837	12.1	12.5	13	12.7	13.9	13.6	13.7	13.9	Female Dominant	JCAD	S837	Q9P266	Junctional protein associated with coronary artery disease	RPWDLISQLESFNK
PCYT1B	S323	11.9	12.9	13.5	12.8	14.3	14.8	15.1	15.2	Female Dominant	PCYT1B	S323	Q9Y5K3;Q9Y5K3-3;Q9Y5K3-4	Choline-phosphate cytidylyltransferase B;Isoform 3 of Choline-phosphate cytidylyltransferase B;Isoform 4 of Choline-phosphate cytidylyltransferase B	QSPVSSPTR
ANK3	S1444	14.1	14.8	14.4	14.7	15.5	15.7	15.8	15.7	Female Dominant	ANK3	S1444	Q12955-5	Isoform 3 of Ankyrin-3	QSFASLALR;RQSFASLALR
OCIAD1	S96	15.7	17.1	17.3	17.6	18.3	18.2	18.2	18.1	Female Dominant	OCIAD1	S96	D6RBN5;D6RDK6;Q9NX40	OCIA domain-containing protein 1;OCIA domain-containing protein 1 (Fragment)	RSSPPGHYYQK;SSPPGHYYQK
SPHK2	S278	17.9	18	18.7	18.3	18.8	18.8	20	19.6	Female Dominant	SPHK2	S278	E9PCV4;M0R344;Q9NRA0;Q9NRA0-2;Q9NRA0-4;Q9NRA0-5	Sphingosine kinase 2;Isoform 2 of Sphingosine kinase 2;Isoform 4 of Sphingosine kinase 2;Isoform 5 of Sphingosine kinase 2	AALHSPVSEGAPVIPPSSGLPLPTPDAR
REEP1	S152	15.7	15.9	16.7	17.3	18.3	18.2	19	18.8	Female Dominant	REEP1	S152	A0A1C7CYY3;A0A2R8Y5P1;A0A2R8Y6K6;A0A2R8YD64;Q9H902;Q9H902-2;Q9H902-3	Receptor expression-enhancing protein;Receptor expression-enhancing protein (Fragment);Receptor expression-enhancing protein 1;Isoform 2 of Receptor expression-enhancing protein 1;Isoform 3 of Receptor expression-enhancing protein 1	SFSMQDLTTIR
SPECC1L	S851	19.1	19.4	19.8	19.5	20.4	20.2	20.9	20.6	Female Dominant	SPECC1L	S851	A0A494C1J1;Q69YQ0;Q69YQ0-2	Cytospin-A;Isoform 2 of Cytospin-A	RSSTSSEPTPTVK;SSTSSEPTPTVK
SIK2	T484	15.8	16.3	16.6	16.4	17.2	17.4	17.9	17.9	Female Dominant	SIK2	T484	Q9H0K1	Serine/threonine-protein kinase SIK2	RHTLSEVTNQLVVMPGAGK
ALB	109	13.4	13.6	13.1	13.5	14.9	15.1	15.3	16	Female Dominant	ALB	109	P02768	Albumin	TCVADESAENCDK
CXorf38	T314	20.4	20.3	20.5	20.4	20.8	20.9	21.1	21.1	Female Dominant	CXorf38	T314	Q8TB03;Q8TB03-2	Uncharacterized protein CXorf38;Isoform 2 of Uncharacterized protein CXorf38	LDSQEPGRQTPDRK;LDSQEPGRQTPDR
KANK4	S163	17.2	17.4	17.2	17.2	18.5	18.1	18.4	18.4	Female Dominant	KANK4	S163	Q5T7N3	KN motif and ankyrin repeat domain-containing protein 4	ASSMPATLLHSR
KANK4	S164	17.1	17.3	17.2	17.1	18.3	18.5	18.2	18.5	Female Dominant	KANK4	S164	Q5T7N3	KN motif and ankyrin repeat domain-containing protein 4	ASSMPATLLHSR
USP9X	S593	13.6	13.9	13.9	13.9	14.2	14.4	14.7	14.5	Female Dominant	USP9X	S593	Q93008;Q93008-3	Probable ubiquitin carboxyl-terminal hydrolase FAF-X;Isoform 2 of Probable ubiquitin carboxyl-terminal hydrolase FAF-X	SPHVFYR
SRSF10	S106	19.3	19.3	19.4	19.4	19.6	19.8	19.7	19.9	Female Dominant	SRSF10	S106	O75494;O75494-2	Serine/arginine-rich splicing factor 10;Isoform 2 of Serine/arginine-rich splicing factor 10	NVYSSSR
CAPRIN2	S485	12.8	12.6	13.1	13.1	14	14.4	14.8	14.6	Female Dominant	CAPRIN2	S485	F5H142;H3BM22;Q6IMN6;Q6IMN6-10;Q6IMN6-2;Q6IMN6-3;Q6IMN6-4;Q6IMN6-7;Q6IMN6-9	Caprin-2 (Fragment);Caprin-2;Isoform 10 of Caprin-2;Isoform 2 of Caprin-2;Isoform 3 of Caprin-2;Isoform 4 of Caprin-2;Isoform 7 of Caprin-2;Isoform 9 of Caprin-2	HSLTSQSQISPK
WFS1	S235	17.6	18	18.4	17.6	19.2	19.3	19.8	19.6	Female Dominant	WFS1	S235	O76024	Wolframin	LVSSESK
SSH1	S576	16.6	16.4	16.7	16.5	17	17.2	17.1	17.2	Female Dominant	SSH1	S576	Q8WYL5;Q8WYL5-4	Protein phosphatase Slingshot homolog 1;Isoform 4 of Protein phosphatase Slingshot homolog 1	KLEFGSPK
CCSAP	S240	12.7	12.5	13	12.4	13.6	13.9	13.8	13.9	Female Dominant	CCSAP	S240	Q6IQ19;Q6IQ19-2	Centriole, cilia and spindle-associated protein;Isoform 2 of Centriole, cilia and spindle-associated protein	AHSVDVEK
EIF3A	S882	20.9	21	21.1	20.9	21.1	21.5	21.6	21.4	Female Dominant	EIF3A	S882	Q14152	Eukaryotic translation initiation factor 3 subunit A	LGDSSLSR
LMO7	S556	17.6	18.6	18.9	17.8	19.9	20.1	20.4	20.3	Female Dominant	LMO7	S556	E9PMS6	LIM domain only protein 7	EVAATEEDVTRLPSPTSPFSSLSQDQAATSK;LPSPTSPFSSLSQDQAATSK
RIPOR1	S748	13.7	13.6	13.4	13.3	13.9	14.3	14.3	14.4	Female Dominant	RIPOR1	S748	A0A0A0MTL6;Q6ZS17;Q6ZS17-2;Q6ZS17-3;Q6ZS17-4	Rho family-interacting cell polarization regulator 1;Isoform 2 of Rho family-interacting cell polarization regulator 1;Isoform 3 of Rho family-interacting cell polarization regulator 1;Isoform 4 of Rho family-interacting cell polarization regulator 1	TPHPSPAHSSR
ABL2	S655	14	13.8	13.9	13.5	13.9	14.5	14.4	14.6	Female Dominant	ABL2	S655	P42684;P42684-2;P42684-3;P42684-6	Tyrosine-protein kinase ABL2;Isoform 2 of Tyrosine-protein kinase ABL2;Isoform 3 of Tyrosine-protein kinase ABL2;Isoform 6 of Tyrosine-protein kinase ABL2	GGFFSSFMK
PARD3B	T59	14.2	14	14.2	14.2	14.4	14.9	15.2	15.3	Female Dominant	PARD3B	T59	A0A087WZG6;A0A087X1S9;Q8TEW8;Q8TEW8-2;Q8TEW8-5	Partitioning defective 3 homolog B;Isoform 2 of Partitioning defective 3 homolog B;Isoform 5 of Partitioning defective 3 homolog B	LGTPLLVR
HDAC7	S542	18.1	17.8	18.5	18.5	18.3	18.9	19.4	19.2	Female Dominant	HDAC7	S542	J3KPH8;Q8WUI4;Q8WUI4-3;Q8WUI4-4;Q8WUI4-5;Q8WUI4-6;Q8WUI4-7;Q8WUI4-8	Histone deacetylase;Histone deacetylase 7;Isoform 3 of Histone deacetylase 7;Isoform 4 of Histone deacetylase 7;Isoform 5 of Histone deacetylase 7;Isoform 6 of Histone deacetylase 7;Isoform 7 of Histone deacetylase 7;Isoform 8 of Histone deacetylase 7	AQSSPAAPASLSAPEPASQAR
NUP214	S1011	15.1	15.3	15.7	15.7	15.8	16.4	16.9	16.8	Female Dominant	NUP214	S1011	A0A494C1F2;P35658;P35658-2;P35658-5	Nuclear pore complex protein Nup214;Isoform 2 of Nuclear pore complex protein Nup214;Isoform 5 of Nuclear pore complex protein Nup214	TPSIQPSLLPHAAPFAK
ZNRF2	S19	15.1	15.1	15.8	16.4	16.6	16.7	17	17.2	Female Dominant	ZNRF2	S19	Q8NHG8	E3 ubiquitin-protein ligase ZNRF2	AYSGSDLPSSSSGGANGTAGGGGGAR
EIF4ENIF1	S345	17.3	17.7	18.1	18	18.5	18.6	18.5	18.8	Female Dominant	EIF4ENIF1	S345	Q9NRA8;Q9NRA8-3	Eukaryotic translation initiation factor 4E transporter;Isoform 3 of Eukaryotic translation initiation factor 4E transporter	WFSNPSR
PRKD2	T199	14	15.1	15.4	15.9	16.8	17.1	16.9	17.6	Female Dominant	PRKD2	T199	Q9BZL6;Q9BZL6-3	Serine/threonine-protein kinase D2;Isoform 3 of Serine/threonine-protein kinase D2	RLSSTSLASGHSVR
CTNND2	S347	14.4	16.1	15.7	16.4	17.5	17.5	18	18.2	Female Dominant	CTNND2	S347	E7EPC8;Q9UQB3;Q9UQB3-2	Catenin delta-2;Isoform 2 of Catenin delta-2	SLSQSQGDPLPPAHTGTYR
CLIC6	S112	13.9	13.7	13.6	14.3	15.3	15.5	16.2	16.3	Female Dominant	CLIC6	S112	Q96NY7;Q96NY7-2	Chloride intracellular channel protein 6;Isoform A of Chloride intracellular channel protein 6	GAHGETEAEEGAPEGAEVPQGGEETSGAQQVEGASPGR
CTNND1	S312	12	12.3	11.3	12.9	13.4	13.3	14.2	14.1	Female Dominant	CTNND1	S312	O60716-3;O60716-5	Isoform 1AC of Catenin delta-1;Isoform 1A of Catenin delta-1	RTGTPSDPR
CTNND1	T310	12	12.3	11.3	12.9	13.4	13.3	14.2	14.1	Female Dominant	CTNND1	T310	O60716-3;O60716-5	Isoform 1AC of Catenin delta-1;Isoform 1A of Catenin delta-1	RTGTPSDPR
PEAK1	T860	13.3	14.7	14.6	15.4	15.8	15.9	16.5	16.6	Female Dominant	PEAK1	T860	Q9H792	Inactive tyrosine-protein kinase PEAK1	LVTSPQSEPPAPFPPPR
DAGLA	S743	13.3	13.3	13.5	13.5	14.4	14.6	15.3	14.8	Female Dominant	DAGLA	S743	Q9Y4D2	Diacylglycerol lipase-alpha	LLSPVVAAAAR
RASL11A	S217	13.1	14.3	14.4	14.6	15.1	15.3	16.3	16.2	Female Dominant	RASL11A	S217	Q6T310	Ras-like protein family member 11A	PRSPNMQDLK;SPNMQDLK
MPRIP	S737	17.9	18.1	18.6	18.5	18.9	19.1	19.3	19	Female Dominant	MPRIP	S737	A0A494BZV2	Myosin phosphatase Rho-interacting protein	MEVDRSPGLPMSDLK
MTCL1	S1385	14	14.2	15.2	15.2	15.5	15.7	16.4	16.3	Female Dominant	MTCL1	S1385	Q9Y4B5	Microtubule cross-linking factor 1	AVSVSSMSEFQR
SCRIB	S853	20.7	20.9	21.2	21.2	21.4	21.5	21.6	21.6	Female Dominant	SCRIB	S853	A0A0G2JNZ2;Q14160	Protein scribble homolog	LPLLPPESPGPLR
FBLIM1	T51	14.2	14.5	14.4	14.7	15.1	15.4	15.9	15.8	Female Dominant	FBLIM1	T51	Q8WUP2;Q8WUP2-2	Filamin-binding LIM protein 1;Isoform 2 of Filamin-binding LIM protein 1	TPEAGLAGR
IRS1	S374	14.9	15.5	16	16	16.4	16.9	17.4	17	Female Dominant	IRS1	S374	P35568	Insulin receptor substrate 1	SIPMPASR
HOOK3	S707	16.7	17.1	17.2	17.2	17.5	17.7	18	18	Female Dominant	HOOK3	S707	Q86VS8	Protein Hook homolog 3	SYPGHVQPATAR
TRIP6	S189	11.1	11.8	12	12	12.5	12.9	13.7	13.4	Female Dominant	TRIP6	S189	Q15654	Thyroid receptor-interacting protein 6	GASQASGPLPGPHFPLPGR
HTATSF1	S387	18.7	18.9	18.9	19.1	19.3	19.5	19.7	19.7	Female Dominant	HTATSF1	S387	O43719	HIV Tat-specific factor 1	RSDSVSASER;SDSVSASER
CIC	S664	15.8	16.3	16.7	16.8	16.6	17.6	17.7	17.4	Female Dominant	CIC	S664	A0A7P0T9K5	Protein capicua homolog	HLSASTPK
PRR12	S1077	12.7	13.2	13.3	13.6	13.9	14.2	14.4	14.5	Female Dominant	PRR12	S1077	Q9ULL5	Proline-rich protein 12	TSSFHLLR
EPB41L2	S87	14.6	15	15.1	15.5	15.4	15.7	16.3	16	Female Dominant	EPB41L2	S87	E9PHY5	Band 4.1-like protein 2	SYTLVVAK
ZC3H12C	S658	12.1	12.1	13	12.8	13.4	13.7	13.9	13.7	Female Dominant	ZC3H12C	S658	E9PP00;Q9C0D7;Q9C0D7-2	Probable ribonuclease ZC3H12C;Isoform 2 of Probable ribonuclease ZC3H12C	GQSYSHEEPK
LIMA1	S618	18	17.4	18.6	18.8	19	19.3	19.6	19.4	Female Dominant	LIMA1	S618	Q9UHB6-4	Isoform 4 of LIM domain and actin-binding protein 1	GWSMSEQSEESVGGR
UHRF1BP1L	S585	17.4	17.5	18	18	18.5	18.6	19.3	18.9	Female Dominant	UHRF1BP1L	S585	A0A0C4DGH6;A0JNW5	UHRF1-binding protein 1-like	SMSVDLSHIPLK
PSMD11	S14	15	15	15.3	15.6	15.9	16.1	16.6	16.4	Female Dominant	PSMD11	S14	O00231	26S proteasome non-ATPase regulatory subunit 11	AQSLLSTDR
MYH10	S1966	15.2	14.8	15.2	15.5	16.2	16.5	17	16.7	Female Dominant	MYH10	S1966	P35580-4	Isoform 4 of Myosin-10	GGPISFSSSR
MAST4	S914	17	17	17.3	17.2	17.7	18	18.4	18	Female Dominant	MAST4	S914	O15021;O15021-2;O15021-3;O15021-6	Microtubule-associated serine/threonine-protein kinase 4;Isoform 2 of Microtubule-associated serine/threonine-protein kinase 4;Isoform 3 of Microtubule-associated serine/threonine-protein kinase 4;Isoform 5 of Microtubule-associated serine/threonine-prote	VFSSIDR
WNK1	S2624	18.7	18.6	19.2	19	19.1	19.3	19.3	19.3	Female Dominant	WNK1	S2624	Q9H4A3-5;Q9H4A3-6;Q9H4A3-7	Isoform 4 of Serine/threonine-protein kinase WNK1;Isoform 5 of Serine/threonine-protein kinase WNK1;Isoform 6 of Serine/threonine-protein kinase WNK1	SISNPPGSNLR
TUBB4B	T55	13.2	13.4	14.1	14	14.6	14.7	15.1	15	Female Dominant	TUBB4B	T55	P68371	Tubulin beta-4B chain	INVYYNEATGGK
SHROOM3	S582	17.6	17.6	18.7	18.7	19	19.2	19.6	19.4	Female Dominant	SHROOM3	S582	A0A2R8Y5P9;Q8TF72	Protein Shroom3	SAFSSLQNIPESLRR;SAFSSLQNIPESLR
SYTL2	S1800	14.7	15.1	15.3	15.2	16.3	16.6	16.6	16.6	Female Dominant	SYTL2	S1800	A0A0U1RR07	Synaptotagmin-like protein 2	SLEDISSDSSNQAK
SYTL2	S154	15.6	15.5	16.2	15.9	17.3	17.6	17.6	17.5	Female Dominant	SYTL2	S154	A0A0U1RR07	Synaptotagmin-like protein 2	KPNVSPEK
SYTL2	S1824	13.7	13.5	13.9	13.8	14.6	15.3	15	14.7	Female Dominant	SYTL2	S1824	A0A0U1RR07	Synaptotagmin-like protein 2	SAEDVSTVPTQPDNPFSHPDK
EI24	S56	16.1	16.2	16.4	16.1	16.9	16.8	16.9	16.9	Female Dominant	EI24	S56	O14681;O14681-3	Etoposide-induced protein 2.4 homolog;Isoform 2 of Etoposide-induced protein 2.4 homolog	RAQSIER
STXBP5	S85	18	17.7	18.3	17.7	18.8	19.1	19	19.2	Female Dominant	STXBP5	S85	H0Y332;Q5T5C0	Syntaxin-binding protein 5 (Fragment);Syntaxin-binding protein 5	KLSLPTDLKPDLDVK
LMO7	S316	15	15	15.4	15.1	16.2	16.4	16.6	16.5	Female Dominant	LMO7	S316	E9PMS6	LIM domain only protein 7	SYTSDLQK
LMO7	S432	19.2	19	19.5	19.4	20.3	20.4	21	20.7	Female Dominant	LMO7	S432	E9PMS6	LIM domain only protein 7	VTTEIQLPSQSPVEEQSPASLSSLR
LMO7	S553	20.1	19.9	20.6	19.9	20.7	21.5	21.4	21.2	Female Dominant	LMO7	S553	E9PMS6	LIM domain only protein 7	EVAATEEDVTRLPSPTSPFSSLSQDQAATSK;LPSPTSPFSSLSQDQAATSK
LMO7	S1102	20.2	20.1	20.6	20.2	21.2	21.5	21.7	21.6	Female Dominant	LMO7	S1102	E9PMS6	LIM domain only protein 7	GESLDNLDSPR;RGESLDNLDSPR
LMO7	S1185	21.7	21.6	22.3	21.7	22.7	23.1	23.4	23.1	Female Dominant	LMO7	S1185	E9PMS6	LIM domain only protein 7	SHSPSASQSGSQLR
LMO7	S370	16.2	16.6	17.2	16.8	17.7	18	18.1	17.9	Female Dominant	LMO7	S370	E9PMS6	LIM domain only protein 7	MYSFDDVLEEGKR;MYSFDDVLEEGK;RMYSFDDVLEEGK
LMO7	S269	19	19	19.4	19	20	20.2	20.4	20.2	Female Dominant	LMO7	S269	E9PMS6	LIM domain only protein 7	SMSDVSAEDVQNLR
SLC26A2	S36	19.6	19.5	20.5	20.2	20.6	20.9	21.2	20.9	Female Dominant	SLC26A2	S36	P50443	Sulfate transporter	ESSTDFK
SLC26A2	S12	16.7	16.7	17.2	17.1	17.9	18.1	18.1	17.9	Female Dominant	SLC26A2	S12	P50443	Sulfate transporter	EQHNVSPRDSAEGNDSYPSGIHLELQR;EQHNVSPR
SYTL2	S302	13.7	14	14.7	14.5	16	16.4	16.3	16.1	Female Dominant	SYTL2	S302	A0A0U1RR07	Synaptotagmin-like protein 2	IVSPGLTIHER
SYTL2	S345	15.9	16.3	16.7	16.8	18	18.5	18	18	Female Dominant	SYTL2	S345	A0A0U1RR07	Synaptotagmin-like protein 2	DELPQSPGLIHGR
PIEZO2	S787	13.2	13.4	14.3	13.9	15.1	15.3	15.4	15.4	Female Dominant	PIEZO2	S787	E7EVM7;Q9H5I5;Q9H5I5-2	Piezo-type mechanosensitive ion channel component;Piezo-type mechanosensitive ion channel component 2;Isoform 2 of Piezo-type mechanosensitive ion channel component 2	LAHPEGSLPDLTMMHLTASLEKPEVR
SYTL2	S1041	12.9	13.2	14.2	14.2	15.1	15.8	15.3	15.5	Female Dominant	SYTL2	S1041	A0A0U1RR07	Synaptotagmin-like protein 2	NTHEAEVLLSPKK;NTHEAEVLLSPK
DAGLA	T1023	17.1	16.8	17.9	17.5	18.4	18.7	18.8	18.6	Female Dominant	DAGLA	T1023	Q9Y4D2	Diacylglycerol lipase-alpha	TSTPTGHGASPAK
DST	S3334	15.8	15.6	15.8	15.7	16.7	16.8	16.7	16.5	Female Dominant	DST	S3334	A0A7P0T890	Dystonin	EQALSPR
PIEZO2	S1819	14.3	13.7	14.7	14.4	15.6	16.2	16	16.1	Female Dominant	PIEZO2	S1819	E7EVM7;Q9H5I5;Q9H5I5-2	Piezo-type mechanosensitive ion channel component;Piezo-type mechanosensitive ion channel component 2;Isoform 2 of Piezo-type mechanosensitive ion channel component 2	LGSSILPPLTHELTASELLLK
SYTL2	S279	14	13.9	14.5	14.4	15.4	15.7	16	15.5	Female Dominant	SYTL2	S279	A0A0U1RR07	Synaptotagmin-like protein 2	NSSSSSTDSETLR
CAPRIN2	S579	16.1	15.9	17	16.5	18	18	18.3	18.2	Female Dominant	CAPRIN2	S579	F5H142;H3BM22;Q6IMN6;Q6IMN6-10;Q6IMN6-2;Q6IMN6-3;Q6IMN6-4;Q6IMN6-7;Q6IMN6-9	Caprin-2 (Fragment);Caprin-2;Isoform 10 of Caprin-2;Isoform 2 of Caprin-2;Isoform 3 of Caprin-2;Isoform 4 of Caprin-2;Isoform 7 of Caprin-2;Isoform 9 of Caprin-2	PSSAIPTSQPPSATPGSPVASK
PTDSS2	S16	20.4	20.3	20.6	20.6	20.9	20.9	21	21	Female Dominant	PTDSS2	S16	E9PLE4;E9PS47;Q9BVG9	Phosphatidylserine synthase 2	DAGGPRPESPVPAGR
PIEZO2	S1808	13.9	13.6	14.1	14	15	15.1	15.2	15.1	Female Dominant	PIEZO2	S1808	E7EVM7;Q9H5I5;Q9H5I5-2	Piezo-type mechanosensitive ion channel component;Piezo-type mechanosensitive ion channel component 2;Isoform 2 of Piezo-type mechanosensitive ion channel component 2	MAVSPDDSR
CFTR	S682	11	10.8	11.2	11.2	13.3	13.5	13.8	13.9	Female Dominant	CFTR	S682	E7EPB6;P13569	Cystic fibrosis transmembrane conductance regulator (Fragment);Cystic fibrosis transmembrane conductance regulator	KFSIVQK
CFTR	S630	14.4	14.6	15.2	15	16.9	16.8	17.1	17.1	Female Dominant	CFTR	S630	E7EPB6;P13569	Cystic fibrosis transmembrane conductance regulator (Fragment);Cystic fibrosis transmembrane conductance regulator	RNSILTETLHR
CFTR	S707	15.4	15.1	16.2	16.1	17.8	17.9	18.1	18	Female Dominant	CFTR	S707	E7EPB6;P13569	Cystic fibrosis transmembrane conductance regulator (Fragment);Cystic fibrosis transmembrane conductance regulator	RLSLVPDSEQGEAILPR
PPP1R14A	S128	18.1	18.1	18.8	19.5	19.5	20.2	20.2	19.9	Female Dominant	PPP1R14A	S128	Q96A00;Q96A00-2	Protein phosphatase 1 regulatory subunit 14A;Isoform 2 of Protein phosphatase 1 regulatory subunit 14A	QPSPSHDGSLSPLQDR
PPP1R14A	S130	16.7	17.2	17.8	18.9	18.7	19	19.5	19	Female Dominant	PPP1R14A	S130	Q96A00;Q96A00-2	Protein phosphatase 1 regulatory subunit 14A;Isoform 2 of Protein phosphatase 1 regulatory subunit 14A	QPSPSHDGSLSPLQDR
MAP4K5	S335	16.6	16.7	17.1	17.1	17.4	17.8	17.5	17.2	Female Dominant	MAP4K5	S335	Q9Y4K4	Mitogen-activated protein kinase kinase kinase kinase 5	TASEINFDK
SYTL4	S289	15	15	15.6	15.3	15.9	16.3	16	15.7	Female Dominant	SYTL4	S289	Q96C24;Q96C24-2	Synaptotagmin-like protein 4;Isoform 2 of Synaptotagmin-like protein 4	SVIDLRPEDVVHESGSLGDR
FGF13	S208	14.8	14.6	16	16.4	16.5	17.2	16.6	16.5	Female Dominant	FGF13	S208	Q92913;Q92913-2;Q92913-3;Q92913-4;Q92913-5	Fibroblast growth factor 13;Isoform 2 of Fibroblast growth factor 13;Isoform 3 of Fibroblast growth factor 13;Isoform 4 of Fibroblast growth factor 13;Isoform 5 of Fibroblast growth factor 13	EPSLHDLTEFSR
CDC42EP4	S105	14.4	14.2	14.7	14.7	14.8	15.3	15.7	15.5	Female Dominant	CDC42EP4	S105	Q9H3Q1	Cdc42 effector protein 4	DMLGSLR
PPP1R14A	S136	16.3	16.3	17	17.4	17.3	17.5	17.9	18	Female Dominant	PPP1R14A	S136	Q96A00;Q96A00-2	Protein phosphatase 1 regulatory subunit 14A;Isoform 2 of Protein phosphatase 1 regulatory subunit 14A	QPSPSHDGSLSPLQDR
RPA2	S238	11.3	11.6	12	12	12	12.4	12.5	12.7	Female Dominant	RPA2	S238	P15927	Replication protein A 32 kDa subunit	HMSVSSIK
PPP1R14A	S26	19	19.2	20.2	20.4	20.2	20.6	20.4	20.4	Female Dominant	PPP1R14A	S26	Q96A00;Q96A00-2	Protein phosphatase 1 regulatory subunit 14A;Isoform 2 of Protein phosphatase 1 regulatory subunit 14A	GPGGSPGGLQK
NCAPD3	S728	19.7	19.8	20.5	20.9	20.8	21.1	21.1	21.1	Female Dominant	NCAPD3	S728	P42695	Condensin-2 complex subunit D3	IAGSSPR
CLDN3	S199	17.8	17.9	18.8	18.8	18.8	19.1	18.9	19	Female Dominant	CLDN3	S199	O15551	Claudin-3	VVYSAPR
CLDN3	T204	16.7	16.4	17.4	17.4	17.3	17.6	17.3	17.5	Female Dominant	CLDN3	T204	O15551	Claudin-3	STGPGASLGTGYDR
BCL2L14	S44	14.9	15	16	15.7	17	17.3	17.2	16.9	Female Dominant	BCL2L14	S44	K7EKK7;K7EMX4;Q9BZR8;Q9BZR8-2;Q9BZR8-3	Apoptosis facilitator Bcl-2-like protein 14 (Fragment);Apoptosis facilitator Bcl-2-like protein 14;Isoform 2 of Apoptosis facilitator Bcl-2-like protein 14;Isoform 3 of Apoptosis facilitator Bcl-2-like protein 14	STPALFSPK
SARG	S519	15.8	15.7	17	16.1	17.2	17.5	17.4	17.3	Female Dominant	SARG	S519	Q9BW04	Specifically androgen-regulated gene protein	ISPSVLR
SLCO2B1	S320	19.2	19.2	19.9	19.7	20.7	21.2	20.8	20.7	Female Dominant	SLCO2B1	S320	A0A024R5I4;O94956;O94956-3	Solute carrier organic anion transporter family member;Solute carrier organic anion transporter family member 2B1;Isoform 3 of Solute carrier organic anion transporter family member 2B1	VLAVTDSPARK;VLAVTDSPAR
SARG	S133	16.3	16.1	17.2	16.7	18.3	18.4	18.8	18.4	Female Dominant	SARG	S133	Q9BW04	Specifically androgen-regulated gene protein	SGSYSLPR
SARG	S532	18.2	18.2	19.2	18.9	20	20.6	20.6	20.5	Female Dominant	SARG	S532	Q9BW04	Specifically androgen-regulated gene protein	PASLGTGK
SHROOM3	S674	14.9	14.8	15.1	15.1	15.7	16	15.6	16.2	Female Dominant	SHROOM3	S674	A0A2R8Y5P9;Q8TF72	Protein Shroom3	TGASASFNSTDPSPEEPPAPSHPHTSSLGR
RASEF	S393	15	15.5	16.2	16	16.9	17.4	17.2	17	Female Dominant	RASEF	S393	Q8IZ41	Ras and EF-hand domain-containing protein	FIGHSPQPLGYDR
RASEF	S377	17.7	17.1	18.2	17.9	19.3	19.6	19.5	19.2	Female Dominant	RASEF	S377	Q8IZ41	Ras and EF-hand domain-containing protein	SLHINNISPGNTISR
SEPTIN9	S30	22.2	22.2	23	23	23.4	23.7	23.7	23.4	Female Dominant	SEPTIN9	S30	Q9UHD8	Septin-9	RSFEVEEVETPNSTPPR;SFEVEEVETPNSTPPRR;SFEVEEVETPNSTPPR
STIM1	S402	20.8	20.7	21	20.7	21.4	21.6	21.1	21.3	Female Dominant	STIM1	S402	E9PNJ4;H0YDB2;Q13586	Stromal interaction molecule 1	LPDSPALAK
DUOXA2	S296	19.1	19	19.5	18.7	20.8	21	20.8	20.4	Female Dominant	DUOXA2	S296	Q1HG44	Dual oxidase maturation factor 2	GGSPLILGDPLHK
DUOX2	S637	13.4	13.3	14.4	13.4	15.4	15.8	15.6	15.5	Female Dominant	DUOX2	S637	Q9NRD8;X6RAN8	Dual oxidase 2;NAD(P)H oxidase (H(2)O(2)-forming)	LKESVKK
SHROOM3	S1198	14.9	15.3	15.5	16	16.2	16.8	16.4	16.3	Female Dominant	SHROOM3	S1198	A0A2R8Y5P9;Q8TF72	Protein Shroom3	SLSCSER
SHROOM3	T931	14.3	14.5	15.2	15.3	15.8	15.8	15.1	16.2	Female Dominant	SHROOM3	T931	A0A2R8Y5P9;Q8TF72	Protein Shroom3	RLTPEQK
ALPK3	S430	12	12.3	13	13.1	13.7	13.5	13.7	13.9	Female Dominant	ALPK3	S430	Q96L96	Alpha-protein kinase 3	RLSGAQAPGPSVPTR
RAB3B	S190	14.6	15	15.9	15.9	16.7	17	17.3	17.1	Female Dominant	RAB3B	S190	P20337	Ras-related protein Rab-3B	MSDSLDTDPSMLGSSK
OCLN	S369	17.2	17.6	18.1	18.3	18.5	18.8	18.8	18.5	Female Dominant	OCLN	S369	A0A0G2JMZ8;Q16625;Q16625-2;Q16625-3	Occludin;Isoform 2 of Occludin;Isoform 3 of Occludin	YSSGGNFETPSK
RCAN1	S153	16.4	16.5	16.8	16.8	17.2	17.7	17.6	17.6	Female Dominant	RCAN1	S153	E9PD55;E9PDJ2;P53805;P53805-2;P53805-3;P53805-4	Calcipressin-1;Isoform 2 of Calcipressin-1;Isoform 3 of Calcipressin-1;Isoform 4 of Calcipressin-1	QFLISPPASPPVGWK
RCAN1	S157	16.4	16.5	16.8	16.8	17.2	17.7	17.6	17.6	Female Dominant	RCAN1	S157	E9PD55;E9PDJ2;P53805;P53805-2;P53805-3;P53805-4	Calcipressin-1;Isoform 2 of Calcipressin-1;Isoform 3 of Calcipressin-1;Isoform 4 of Calcipressin-1	QFLISPPASPPVGWK
SHROOM3	S161	14.5	14.8	15.2	15.5	15.9	16.3	16.4	16.3	Female Dominant	SHROOM3	S161	A0A2R8Y5P9;Q8TF72	Protein Shroom3	STGSIDQLSHFHNK
SHROOM3	S583	17.4	17.8	18.5	18.5	18.7	19.2	19.5	19.4	Female Dominant	SHROOM3	S583	A0A2R8Y5P9;Q8TF72	Protein Shroom3	SAFSSLQNIPESLRR;SAFSSLQNIPESLR
SLC26A6	S734	17.8	18	18.1	18.9	19.3	19.8	19.4	19.4	Female Dominant	SLC26A6	S734	A0A0C4DFT5;G3XAC1;Q9BXS9;Q9BXS9-3;Q9BXS9-4;Q9BXS9-5;Q9BXS9-7	Solute carrier family 26 member 6;Isoform 3 of Solute carrier family 26 member 6;Isoform 4 of Solute carrier family 26 member 6;Isoform 5 of Solute carrier family 26 member 6;Isoform 7 of Solute carrier family 26 member 6	PVPDSPVSVTRL;PVPDSPVSVTR
SLC26A6	S731	17.5	17.4	18	18.4	18.9	19.4	18.9	19	Female Dominant	SLC26A6	S731	A0A0C4DFT5;G3XAC1;Q9BXS9;Q9BXS9-3;Q9BXS9-4;Q9BXS9-5;Q9BXS9-7	Solute carrier family 26 member 6;Isoform 3 of Solute carrier family 26 member 6;Isoform 4 of Solute carrier family 26 member 6;Isoform 5 of Solute carrier family 26 member 6;Isoform 7 of Solute carrier family 26 member 6	PVPDSPVSVTRL;PVPDSPVSVTR
DPYSL3	S632	16.4	16.6	17.2	17.3	19.1	18.8	17.3	18.9	Female Dominant	DPYSL3	S632	Q14195-2	Isoform LCRMP-4 of Dihydropyrimidinase-related protein 3	GGTPAGSARGSPTRPNPPVR;GGTPAGSAR
SPHK2	T196	15.5	15.9	16.5	16.5	17.5	17.8	18	17.9	Female Dominant	SPHK2	T196	E9PCV4;M0R344;Q9NRA0;Q9NRA0-2;Q9NRA0-4;Q9NRA0-5	Sphingosine kinase 2;Isoform 2 of Sphingosine kinase 2;Isoform 4 of Sphingosine kinase 2;Isoform 5 of Sphingosine kinase 2	AKSELTLTPDPAPPMAHSPLHR
DPYSL3	S636	15.4	16.1	17.5	16.8	18.3	18.5	18.6	18.6	Female Dominant	DPYSL3	S636	Q14195-2	Isoform LCRMP-4 of Dihydropyrimidinase-related protein 3	GGTPAGSARGSPTRPNPPVR
PBXIP1	S45	19.3	19.3	19.8	19.6	20.5	20.9	20.9	20.8	Female Dominant	PBXIP1	S45	Q96AQ6;Q96AQ6-2	Pre-B-cell leukemia transcription factor-interacting protein 1;Isoform 2 of Pre-B-cell leukemia transcription factor-interacting protein 1	ALQAPHSPSK
PPP2R5A	S41	16.2	16.2	16.4	16.3	16.7	17.1	17	16.9	Female Dominant	PPP2R5A	S41	Q15172	Serine/threonine-protein phosphatase 2A 56 kDa regulatory subunit alpha isoform	SQGSSQFR
PPP2R5A	S42	16.2	16.1	15.9	16.2	17	17.5	17.8	17.5	Female Dominant	PPP2R5A	S42	Q15172	Serine/threonine-protein phosphatase 2A 56 kDa regulatory subunit alpha isoform	SQGSSQFR
DNM1L	S526	12.6	12.9	13.4	13.8	14.4	14.8	15.3	15.1	Female Dominant	DNM1L	S526	O00429;O00429-2;O00429-3;O00429-4;O00429-5;O00429-6;O00429-8;O00429-9	Dynamin-1-like protein;Isoform 4 of Dynamin-1-like protein;Isoform 2 of Dynamin-1-like protein;Isoform 3 of Dynamin-1-like protein;Isoform 5 of Dynamin-1-like protein;Isoform 6 of Dynamin-1-like protein;Isoform 8 of Dynamin-1-like protein;Isoform 9 of Dyn	ELPSAVSR
EPN1	S420	16.5	16.7	16.1	16.8	18	17.5	17.7	17.5	Female Dominant	EPN1	S420	Q9Y6I3;Q9Y6I3-1;Q9Y6I3-3	Epsin-1;Isoform 2 of Epsin-1;Isoform 3 of Epsin-1	TALPTSGSSAGELELLAGEVPARSPGAFDMSGVR;TALPTSGSSAGELELLAGEVPAR
CHMP7	S417	14.1	14.2	14	14.4	14.6	14.4	14.7	14.4	Female Dominant	CHMP7	S417	Q8WUX9	Charged multivesicular body protein 7	ISDAELEAELEK
USP21	T132	14.3	14.4	15	15.2	15.8	15.6	16	15.5	Female Dominant	USP21	T132	Q9UK80;Q9UK80-2;Q9UK80-3;V9GY36	Ubiquitin carboxyl-terminal hydrolase 21;Isoform 2 of Ubiquitin carboxyl-terminal hydrolase 21;Isoform 3 of Ubiquitin carboxyl-terminal hydrolase 21;Ubiquitin carboxyl-terminal hydrolase 21 (Fragment)	GTGELGAALSR
SPTBN1	S2138	20.3	20.4	20.5	20.6	21.3	21.1	21.2	21.1	Female Dominant	SPTBN1	S2138	Q01082	Spectrin beta chain, non-erythrocytic 1	GEQVSQNGLPAEQGSPR
UBA1	S835	15.3	15.5	15.2	15.9	16.9	16.5	16.3	16.7	Female Dominant	UBA1	S835	P22314	Ubiquitin-like modifier-activating enzyme 1	ATLPSPDKLPGFK;ATLPSPDK
NME2;NME1-NME2	S235	15.2	15	14.9	15.1	16.3	15.8	16.1	16.1	Female Dominant	NME2;NME1-NME2	S235	P22392-2;Q32Q12	Isoform 3 of Nucleoside diphosphate kinase B;Nucleoside diphosphate kinase	NIIHGSDSVK
KRT8	S291	14.2	13.6	14.1	14	15.9	15.2	15.8	16.1	Female Dominant	KRT8	S291	P05787;P05787-2	Keratin, type II cytoskeletal 8;Isoform 2 of Keratin, type II cytoskeletal 8	YEELQSLAGK
TNS1	S1244	16.1	15.8	15.7	16.3	17.2	16.7	16.9	17	Female Dominant	TNS1	S1244	A0A2R8Y4T1;A0A494C067	Tensin-1;Tensin-1 (Fragment)	SGSLGQPSPSAQR
NRBP2	T409	15.9	15.5	15.7	15.7	16.5	16.4	16.8	16.5	Female Dominant	NRBP2	T409	Q9NSY0	Nuclear receptor-binding protein 2	AKTPTPEPFDSETR
NRBP2	T411	15.9	15.5	15.7	15.7	16.5	16.4	16.8	16.5	Female Dominant	NRBP2	T411	Q9NSY0	Nuclear receptor-binding protein 2	AKTPTPEPFDSETR
HSPA4	S76	13.2	13.3	12.9	13.6	13.8	14.2	14.3	14	Female Dominant	HSPA4	S76	P34932	Heat shock 70 kDa protein 4	AFSDPFVEAEK
CTPS2	S277	12.2	12.3	12.2	12.3	13.1	13.1	13.3	12.9	Female Dominant	CTPS2	S277	Q9NRF8	CTP synthase 2	LHLPIGDSASNLLFK
PVR	T416	12	12	12.6	12.3	13.6	13.1	13.5	13.5	Female Dominant	PVR	T416	A0A0C4DG49;P15151;P15151-2;P15151-3	Poliovirus receptor;Isoform Beta of Poliovirus receptor;Isoform Gamma of Poliovirus receptor	ENSSSQDPQTEGTR
LIMA1	S347	14.9	14.8	15	15.6	16	16.3	16.1	16.3	Female Dominant	LIMA1	S347	Q9UHB6-4	Isoform 4 of LIM domain and actin-binding protein 1	STPAEDDSPGDSQVK
MYO9A	S1733	16.3	16.1	16.1	16.1	16.6	16.6	16.6	16.5	Female Dominant	MYO9A	S1733	B2RTY4;B2RTY4-2;B2RTY4-4;B2RTY4-5	Unconventional myosin-IXa;Isoform 2 of Unconventional myosin-IXa;Isoform 4 of Unconventional myosin-IXa;Isoform 5 of Unconventional myosin-IXa	TMSQGEITK
PTPN13	S240	13	12.8	12.4	12	13.9	13.9	14.6	14.4	Female Dominant	PTPN13	S240	Q12923-3	Isoform 3 of Tyrosine-protein phosphatase non-receptor type 13	SMGFLSIK
PHKA2	S729	13.4	13.1	13.2	13	14.2	14	14	13.8	Female Dominant	PHKA2	S729	P46019	Phosphorylase b kinase regulatory subunit alpha, liver isoform	SLNLVDSPQPLLEK
NUMB	S438	17.4	17.2	16.7	17.1	18	18	18.5	17.8	Female Dominant	NUMB	S438	P49757;P49757-3	Protein numb homolog;Isoform 3 of Protein numb homolog	RTPSEADR;TPSEADRWLEEVSK
PI4KA	S1436	17.1	17	16.9	16.8	17.5	17.7	17.8	17.6	Female Dominant	PI4KA	S1436	P42356	Phosphatidylinositol 4-kinase alpha	SNLDITVGSR
CSNK1D	S331	19.9	20	20	19.8	20.5	20.7	20.8	20.5	Female Dominant	CSNK1D	S331	P48730-2	Isoform 2 of Casein kinase I isoform delta	GLPSTASGR
SULF2	S193	14.3	13.7	15	14.3	15.5	14.9	16.2	15.5	Female Dominant	SULF2	S193	H0Y872;Q8IWU5	Extracellular sulfatase Sulf-2 (Fragment);Extracellular sulfatase Sulf-2	DGGSYEQYR
INAVA	T391	13.6	13.5	14.4	14.1	14.7	14.5	15.7	14.5	Female Dominant	INAVA	T391	Q3KP66;Q3KP66-3	Innate immunity activator protein;Isoform 2 of Innate immunity activator protein	TSAPATPEIQGR
EPS8L3	S441	18.2	17.9	19	19	19.3	19.3	19.7	19.6	Female Dominant	EPS8L3	S441	Q8TE67;Q8TE67-3	Epidermal growth factor receptor kinase substrate 8-like protein 3;Isoform 3 of Epidermal growth factor receptor kinase substrate 8-like protein 3	THNHDPQPGDPNSRPSSPK
SPAG9	T262	16.9	16.9	17.3	17.3	17.7	17.8	18.4	17.8	Female Dominant	SPAG9	T262	A0A087X2D8;O60271-2;O60271-4	C-Jun-amino-terminal kinase-interacting protein 4;Isoform 2 of C-Jun-amino-terminal kinase-interacting protein 4;Isoform 4 of C-Jun-amino-terminal kinase-interacting protein 4	ATTPASTANSDVATIPTDTPLK
FAM83B	S739	13.8	12.7	13.7	13.2	14	14.3	14.6	14.6	Female Dominant	FAM83B	S739	Q5T0W9	Protein FAM83B	SVSIAALLDVNK
PRKCD	S304	15.2	14.7	15.4	14.6	16.3	16.6	16.6	17.8	Female Dominant	PRKCD	S304	Q05655	Protein kinase C delta type	RSDSASSEPVGIYQGFEK
NME2;NME1-NME2	S99	15.9	16.2	15.9	16.1	16.6	16.6	17.1	16.7	Female Dominant	NME2;NME1-NME2	S99	P22392-2;Q32Q12	Isoform 3 of Nucleoside diphosphate kinase B;Nucleoside diphosphate kinase	VMLGETNPADSKPGTIR;VMLGETNPADSK
PEA15	S116	20.7	20.7	20.8	20.8	21.2	21.3	21.5	21.4	Female Dominant	PEA15	S116	Q15121;Q15121-2	Astrocytic phosphoprotein PEA-15;Isoform 2 of Astrocytic phosphoprotein PEA-15	DIIRQPSEEEIIK;QPSEEEIIK
BCL9L	S116	17.6	17.6	17.8	17.6	18.2	18.1	18.5	18.3	Female Dominant	BCL9L	S116	Q86UU0;Q86UU0-2;Q86UU0-3;Q86UU0-4	B-cell CLL/lymphoma 9-like protein;Isoform 2 of B-cell CLL/lymphoma 9-like protein;Isoform 3 of B-cell CLL/lymphoma 9-like protein;Isoform 4 of B-cell CLL/lymphoma 9-like protein	DRSVSVDSGEQR;SVSVDSGEQR
NUTF2	S79	12	11.8	11.5	12	12.4	12.6	12.8	12.6	Female Dominant	NUTF2	S79	P61970	Nuclear transport factor 2	IQHSITAQDHQPTPDSCIISMVVGQLK
NBEAL2	S729	15.3	15.1	15	15.4	16.7	16.4	17.1	16.8	Female Dominant	NBEAL2	S729	A0A494C1V1;Q6ZNJ1;Q6ZNJ1-3	Neurobeachin-like protein 2;Isoform 3 of Neurobeachin-like protein 2	SQSVPASTGLGWGSGLVAPLQEGSIDSTLAGTQDTR
AP1M1	T152	16	15.3	16.3	16.4	16.9	17.2	17.2	17.4	Female Dominant	AP1M1	T152	E7ENJ6;Q9BXS5	AP-1 complex subunit mu-1	LETGAPRPPATVTNAVSWR
DTNA	S621	17.2	18	17	18.5	19	18.6	19.9	19.1	Female Dominant	DTNA	S621	A0A7P0T8Y5;A0A7P0T9L1;A0A7P0TBG1;A0A7P0TBH9;A0A7P0Z4D7;M0QZ28;Q9Y4J8;Q9Y4J8-10;Q9Y4J8-11;Q9Y4J8-13;Q9Y4J8-15;Q9Y4J8-2;Q9Y4J8-6	Dystrobrevin alpha;Dystrobrevin alpha (Fragment);Isoform 10 of Dystrobrevin alpha;Isoform 11 of Dystrobrevin alpha;Isoform 13 of Dystrobrevin alpha;Isoform 15 of Dystrobrevin alpha;Isoform 2 of Dystrobrevin alpha;Isoform 6 of Dystrobrevin alpha	TQFEDLVPSPTSEK
VPS26B	S302	14.7	15.4	15.5	16.3	16.1	15.8	17	16.3	Female Dominant	VPS26B	S302	Q4G0F5	Vacuolar protein sorting-associated protein 26B	SMSHQAAIASQR
OPTN	S177	13.5	13.8	13.6	13.9	14.5	14.4	15.4	14.7	Female Dominant	OPTN	S177	Q96CV9;Q96CV9-2;Q96CV9-3	Optineurin;Isoform 2 of Optineurin;Isoform 3 of Optineurin	LNSSGSSEDSFVEIR
COBL	S135	17	16.8	16.7	17	18.1	18.7	19.1	19	Female Dominant	COBL	S135	H7C1N2;J3KR05;O75128-2	Protein cordon-bleu (Fragment);Isoform 2 of Protein cordon-bleu	AEQLVLSGADSDEDTSR
LASP1	S194	12.9	13	13.1	13	13.9	14	15	14.6	Female Dominant	LASP1	S194	Q14847;Q14847-2	LIM and SH3 domain protein 1;Isoform 2 of LIM and SH3 domain protein 1	EPAAPVSIQR
NEXN	T158	18	17.8	17.9	17.9	18.2	18.5	19.1	18.5	Female Dominant	NEXN	T158	Q0ZGT2;Q0ZGT2-4	Nexilin;Isoform 4 of Nexilin	RAEQIEDINNTGTESASEEGDDSLLITVVPVK
LARP4	T649	17.8	18	17.9	17.9	18.5	18.5	19	18.2	Female Dominant	LARP4	T649	Q71RC2;Q71RC2-3;Q71RC2-4;Q71RC2-5	La-related protein 4;Isoform 3 of La-related protein 4;Isoform 4 of La-related protein 4;Isoform 5 of La-related protein 4	SNVVSPTK
MAP4	S1942	14.4	14.4	14.7	14.4	15.5	15.8	15.8	15.6	Female Dominant	MAP4	S1942	E7EVA0	Microtubule-associated protein	PASAPASR
BORCS6	S168	14.8	14.9	14.6	14.7	15.2	15.1	15.2	15.5	Female Dominant	BORCS6	S168	Q96GS4	BLOC-1-related complex subunit 6	SLDGLSEACGGAGSSGSAESGAGGGR
DST	S7633	15.1	15.2	15	15.1	15.6	15.6	15.7	15.6	Female Dominant	DST	S7633	A0A7P0T890	Dystonin	STSVSSQAAQAASPQVPATTTPK
BAIAP2	T373	15	15.2	15	14.7	16.4	17	16.9	17.3	Female Dominant	BAIAP2	T373	I3L4C2;Q9UQB8-5	Brain-specific angiogenesis inhibitor 1-associated protein 2;Isoform 5 of Brain-specific angiogenesis inhibitor 1-associated protein 2	LSDSYSNTLPVR
RIPOR2	Y372	15.3	15.5	15.3	15.8	17.3	17.3	17.9	17.6	Female Dominant	RIPOR2	Y372	A0A2R8Y7B3;A0A2R8YEE0;A0A2R8YF77;B7Z6U4;F5GX51;F5H029;Q9Y4F9;Q9Y4F9-2	Rho family-interacting cell polarization regulator 2;Isoform 2 of Rho family-interacting cell polarization regulator 2	RMSMYSQGTPETPTFK
ACTG1	S368	16	15.7	15.3	16.1	16.7	16.1	17.1	17.2	Female Dominant	ACTG1	S368	P63261	Actin, cytoplasmic 2	QEYDESGPSIVHR
BCL2L13	S450	17.6	17.3	16.7	17.3	18	17.8	18.5	18.5	Female Dominant	BCL2L13	S450	A0A087WX97;Q9BXK5	Bcl-2-like protein 13	EESLVEELSPASEK
GAPDH	T184	20.3	20.4	20.3	20.1	20.8	20.7	21.2	21.4	Female Dominant	GAPDH	T184	P04406	Glyceraldehyde-3-phosphate dehydrogenase	VIHDNFGIVEGLMTTVHAITATQK
TNKS1BP1	S228	15.8	15.9	16	15.8	16.6	16.3	16.6	16.9	Female Dominant	TNKS1BP1	S228	Q9C0C2	182 kDa tankyrase-1-binding protein	SPAECREEHSKTPEER;SPAECREEHSK
AFDN	S424	15.1	14.4	14.7	14.4	15.6	15.3	15.5	15.9	Female Dominant	AFDN	S424	J3KN01;P55196;P55196-5	Afadin;Isoform 5 of Afadin	LQLSVTEVGTEK
TANC1	S66	13.1	12.6	13.8	12.8	14.1	13.7	14.9	14.9	Female Dominant	TANC1	S66	Q9C0D5;Q9C0D5-2	Protein TANC1;Isoform 2 of Protein TANC1	GVSMSLPSSPLLPR
FLNA	S966	16.3	16.2	16.2	16.2	17.2	16.7	17.4	17.2	Female Dominant	FLNA	S966	P21333;P21333-2	Filamin-A;Isoform 2 of Filamin-A	SPFSVAVSPSLDLSK
EEF2	T59	16.6	16.6	17.3	16.4	18	17.6	18.8	18	Female Dominant	EEF2	T59	P13639	Elongation factor 2	AGETRFTDTRK;FTDTRKDEQER
MAP4K4	S923	14.9	14.6	15	14.4	15.5	15.1	15.7	15.3	Female Dominant	MAP4K4	S923	A0A0D9SEY1;O95819-3	Mitogen-activated protein kinase kinase kinase kinase 4;Isoform 3 of Mitogen-activated protein kinase kinase kinase kinase 4	QTQSASSTLQK
PDLIM4	S165	17.4	18	17.9	16.7	18.8	18	19.1	18.9	Female Dominant	PDLIM4	S165	P50479	PDZ and LIM domain protein 4	FPVPHNGSSEATLPAQMSTLHVSPPPSADPAR
HNRNPU	T191	15.9	16.5	16.9	15.8	17.3	17.6	18.4	17.6	Female Dominant	HNRNPU	T191	Q00839	Heterogeneous nuclear ribonucleoprotein U	SSGPTSLFAVTVAPPGAR
DUOX1	S637	12.8	13.4	13.7	12.1	14.2	14.5	15.2	14.8	Female Dominant	DUOX1	S637	Q9NRD9	Dual oxidase 1	LQGQDRQSIVSEK
PALMD	S520	16.4	17.1	17.4	15.4	17.9	18.4	20.1	19.2	Female Dominant	PALMD	S520	Q9NP74;Q9NP74-2;Q9NP74-3	Palmdelphin;Isoform 2 of Palmdelphin;Isoform 3 of Palmdelphin	EQEESLGSPVHHSPFDAQTTGDGTEDPSLTALR
LMO7	S591	16.3	16.6	16.7	16	17.3	17.4	17.9	17.9	Female Dominant	LMO7	S591	E9PMS6	LIM domain only protein 7	ATLSSTSGLDLMSESGEGEISPQR
SLC25A46	T45	18.5	18.5	18.8	18.2	19.5	19.5	20.1	19.7	Female Dominant	SLC25A46	T45	Q96AG3;Q96AG3-3	Solute carrier family 25 member 46;Isoform 3 of Solute carrier family 25 member 46	SFSTGSDLGHWVTTPPDIPGSR
ITPR3	S1843	12.8	12.6	13	12.2	13.7	13.6	14.5	14	Female Dominant	ITPR3	S1843	Q14573	Inositol 1,4,5-trisphosphate receptor type 3	YSLGPSLR
SYNPO	T502	16.1	16.2	16	14.3	16.6	17.6	17.9	17.7	Female Dominant	SYNPO	T502	Q8N3V7-2	Isoform 2 of Synaptopodin	YVIESSSHTPELAR
CYB5B	S23	17.9	17.8	17.9	17.2	18.8	18.8	19.2	19.1	Female Dominant	CYB5B	S23	H3BUX2;O43169	Cytochrome b5 type B	GQEVETSVTYYR;MSGSMATAEASGSDGKGQEVETSVTYYR
CPSF7	S166	19.2	18.9	19.7	17.9	20.8	21.2	21.5	21.4	Female Dominant	CPSF7	S166	Q8N684;Q8N684-2;Q8N684-3	Cleavage and polyadenylation specificity factor subunit 7;Isoform 2 of Cleavage and polyadenylation specificity factor subunit 7;Isoform 3 of Cleavage and polyadenylation specificity factor subunit 7	QNLSQFEAQAR
FGA	S551	13.9	14.1	14.2	12.2	15.7	16	15.8	15.7	Female Dominant	FGA	S551	P02671	Fibrinogen alpha chain	GSESGIFTNTK
ITPRID2	S1112	18.2	17.9	18.3	17.7	18.8	19	19.2	19.2	Female Dominant	ITPRID2	S1112	E9PHV5;P28290;P28290-3	Protein ITPRID2;Isoform 3 of Protein ITPRID2	TGVPSTASVGK
HMOX1	S229	15.3	15.5	15.1	15	16.3	15.7	17.3	17	Female Dominant	HMOX1	S229	P09601	Heme oxygenase 1	DQSPSRAPGLR
KRT18	S42	20.7	20.6	20.8	21	21.6	21.9	22.1	22.2	Female Dominant	KRT18	S42	P05783	Keratin, type I cytoskeletal 18	PVSSAASVYAGAGGSGSR
FAM83H	S1137	18.3	18.4	18.6	18.3	19.1	19.1	19.3	19.4	Female Dominant	FAM83H	S1137	A0A494C1T9;J3KPS2;Q6ZRV2	Protein FAM83H;Protein FAM83H (Fragment)	GSLTLTISGESPK;RGSLTLTISGESPK
FYB2	S459	13.4	13.3	12.8	12.9	13.8	13.9	14	14.4	Female Dominant	FYB2	S459	Q5VWT5	FYN-binding protein 2	HSQGHCGHLEVLESTK
MARK2	T208	17.3	17.1	16.8	17.2	17.4	17.6	17.7	17.9	Female Dominant	MARK2	T208	E7ETY4;E9PC69;Q7KZI7-14	Non-specific serine/threonine protein kinase;Isoform 14 of Serine/threonine-protein kinase MARK2	LDTFCGSPPYAAPELFQGK
WIPF1	T398	16.5	16.1	16.2	15.9	17	16.5	17.4	17.6	Female Dominant	WIPF1	T398	O43516;O43516-2;O43516-3	WAS/WASL-interacting protein family member 1;Isoform 2 of WAS/WASL-interacting protein family member 1;Isoform 3 of WAS/WASL-interacting protein family member 1	ALPATPQLPSR
FYB2	120	14.5	14	13.9	13.8	14.6	14.6	14.8	14.9	Female Dominant	FYB2	120	Q5VWT5	FYN-binding protein 2	CSNSPGPLGK
APBB2	S123	15.1	15.2	15.1	15	15.7	15.8	16.3	16	Female Dominant	APBB2	S123	Q92870;Q92870-4	Amyloid-beta A4 precursor protein-binding family B member 2;Isoform 4 of Amyloid-beta A4 precursor protein-binding family B member 2	NLSPTAVINITSEK
KRT18	S93	15	14.5	14.7	14.3	15.1	15.6	16.1	15.8	Female Dominant	KRT18	S93	P05783	Keratin, type I cytoskeletal 18	LASYLDR
DDX3X	S82	13.2	12.9	13.1	12.8	14.2	14.5	15.4	15.1	Female Dominant	DDX3X	S82	A0A0D9SF53;A0A0D9SFB3;A0A0D9SG12;A0A2R8Y4A4;A0A2R8YF78;A0A2R8YFS5;O00571	RNA helicase;ATP-dependent RNA helicase DDX3X	SSFFSDR
[truncated: 684 more rows]
