# Supplementary material for: Cell-intrinsic insulin signaling defects in human iPS cell–derived hepatocytes in type 2 diabetes
Source: J Clin Invest. 2025 Apr 15;135(8):e183513. doi: 10.1172/JCI183513 (PMC11996863; doi:10.1172/JCI183513)
Supplement: Supplemental table 7 [file jci-135-183513-s182.xlsx]

## Sheet: Insulin regulated kinases
Table S7: Substrates Related to Insulin Regulated Kinases (FDR < 0.25)
Kinase	Protein	UniProtID	Sequence	Phosphsite	CTL Ins vs Bas		T2D InsvsBas		Percentile	Rank
					FDR	Fold Change	FDR	Fold Change
AKT1	CEP170_S1124	H0Y2V6;Q5SW79	PRRTRLGsLSARSDS	S1124	0.004	1.85	0.517	1.41	99.27	5
	MYO9B_S1354	M0R0P8;M0R300;Q13459;Q13459-2	PTEERRTsFSTSDVS	S1354	0.000509	1.89	0.0905	1.6	99.31	6
	PFKFB2_S466	O60825	PVRMRRNsFTPLSSS	S466	0.000191	2.87	0.125	1.92	99.96	7
	TGFBR2_S352	P37173;P37173-2	EDLRKLGsSLARGIA	S352	0.004	1.83	0.403	1.46	96.83	7
	MINDY1_S441	Q8N5J2;Q8N5J2-3	RMRTRVLsLQGRGAT	S441	0.039	2.29	0.849	1.4	98.29	8
	FLNC_S2233	Q14315	LGRERLGsFGSITRQ	S2233	0.018	2.14	0.41	1.74	98.9	9
	TBC1D5_S730	Q92609;Q92609-2	DGSSARGsFSGQAQP	S730	0.222	1.47	0.0498	1.87	97.24	10
	RPS6_S236	P62753	AKRRRLSsLRASTSK	S236	0.0213	1.65	0.46	1.42	99.76	12
	SENP2_S40	H7C1A0;Q9HC62;Q9HC62-2	SARLRLGsGSNGLLR	S40	0.000191	2.01	0.123	1.56	97.56	13
	PANK2_S79	A0A2R8YFI4;Q9BZ23;Q9BZ23-3;Q9BZ23-4;V9GYZ0	TRRDRLGsYSGPTSV	S79	0.0145	1.56	0.506	1.33	98.56	13
	TBC1D4_S588	O60343-2	RMRGRLGsVDSFERS	S588	0.000191	2.04	0.031	1.79	97.66	14
	PACS1_S320	Q6VY07;Q6VY07-2	KTRRKLTsTSAITRQ	S320	0.18	2.52	0.869	1.54	95.85	14
	SLC20A1_S335	Q8WUM9	PERERLPsVDLKEET	S335	0.0319	1.47	0.87	1.15	98.24	14
	TBC1D4_T642	O60343-2	QFRRRAHtFSHPPSS	T642	0.123	2.15	0.163	2.52	99.91	14
	RHBDF1_S8	Q96CC6	MSEARRDsTSSLQRK	S8	0.247	2.73	0.858	1.68	97.83	14
AKT2
	PFKFB2_S466	O60825	PVRMRRNsFTPLSSS	S466	0.000191	2.87	0.125	1.92	99.96	7
	CEP170_S1124	H0Y2V6;Q5SW79	PRRTRLGsLSARSDS	S1124	0.004	1.85	0.517	1.41	98.77	9
	CCT2_S260	P78371	GSRVRVDsTAKVAEI	S260	0.114	2.27	0.97	1.15	95.4	9
	EIF4EBP2_S65	Q13542	FLLDRRNsPMAQTPP	S65	0.182	1.49	0.0751	1.8	98.68	12
	KANK1_S325	Q14678;Q14678-2	GVRKRSYsAGNASQL	S325	0.225	2.08	0.796	1.57	98.56	12
	ABI2_S108	H7C3Q7	NQRNRTYsSGSSGGS	S108	0.0145	1.8	0.302	1.59	97.2	13
	IWS1_S720	Q96ST2	PQRRRMNsTGGQTPR	S720	0.073	1.51	0.308	1.48	99.69	14
	SDC2_S151	E7ESK6;E9PBI9;P34741	DLGERKPsSAAYQKA	S151	0.00656	2.16	0.297	1.75	98.04	15
AKT3
	PANK2_S79	A0A2R8YFI4;Q9BZ23;Q9BZ23-3;Q9BZ23-4;V9GYZ0	TRRDRLGsYSGPTSV	S79	0.0145	1.56	0.506	1.33	99.08	5
	TBC1D4_T642	O60343-2	QFRRRAHtFSHPPSS	T642	0.123	2.15	0.163	2.52	99.95	6
	OSBPL10_S209	Q9BXB5	PCSQRHLsVGAPGVV	S209	0.0799	1.75	0.934	1.19	98.4	7
	CEP170_S1124	H0Y2V6;Q5SW79	PRRTRLGsLSARSDS	S1124	0.004	1.85	0.517	1.41	98.8	8
	PFKFB2_S466	O60825	PVRMRRNsFTPLSSS	S466	0.000191	2.87	0.125	1.92	99.95	10
	CCT2_S260	P78371	GSRVRVDsTAKVAEI	S260	0.114	2.27	0.97	1.15	95.29	10
	TBC1D4_S341	O60343-2	QPRRRHAsAPSHVQP	S341	0.019	1.44	0.126	1.43	99.12	11
	FLNC_S2233	Q14315	LGRERLGsFGSITRQ	S2233	0.018	2.14	0.41	1.74	98.58	14
	PPP1R3G_S84	B7ZBB8	RRRCRARsFSLPADP	S84	0.119	1.97	0.389	1.89	99.87	14
	ABI2_S108	H7C3Q7	NQRNRTYsSGSSGGS	S108	0.0145	1.8	0.302	1.59	97.04	15
CRIK
	IRS1_S527	P35568	RFRKRTHsAGTSPTI	S527	0.00315	3.92	0.815	1.61	99.85	1
	ABI2_S108	H7C3Q7	NQRNRTYsSGSSGGS	S108	0.0145	1.8	0.302	1.59	99.08	2
	ABI2_S236	A0A0C4DG21;A0A7D9NKC8;E7EP65;E7EW77;F8WAL6;Q9NYB9;Q9NYB9-2;Q9NYB9-3;Q9NYB9-4	NQRNRTYsSSGSSGG	S236	0.000459	2.1	0.0181	2.01	98.37	2
	FOXO4_S262	P98177;P98177-2	TFRPRSSsNASSVST	S262	0.0145	1.72	0.0677	1.79	98.68	2
	KANK1_S325	Q14678;Q14678-2	GVRKRSYsAGNASQL	S325	0.225	2.08	0.796	1.57	99.67	2
	METTL1_S27	F8VSD9;H0YHX0;Q9UBP6;Q9UBP6-2	YYRQRAHsNPMADHT	S27	0.0027	3.52	0.0498	3.32	99.36	3
	TBC1D4_T642	O60343-2	QFRRRAHtFSHPPSS	T642	0.123	2.15	0.163	2.52	99.99	3
	IWS1_S720	Q96ST2	PQRRRMNsTGGQTPR	S720	0.073	1.51	0.308	1.48	99.92	4
	AFDN_S1806	J3KN01;P55196;P55196-5	KERQRLFsQGQDVSN	S1806	0.000146	3.42	0.00532	3.27	99.13	4
	KIAA1217_S353	Q5T5P2	IPRDRISsLPVSRPI	S353	0.073	1.72	0.831	1.29	96.85	4
	AKT1S1_T246	Q96B36	LPRPRLNtSDFQKLK	T246	0.000887	2.3	0.0181	2.3	99.47	5
	PLEKHA4_S675	Q9H4M7	GHRERVLsLSQALAT	S675	0.0817	3.2	0.986	1.12	96.44	6
	EDC3_S161	Q96F86	SFRRRHNsWSSSSRH	S161	0.163	1.27	0.668	1.19	99.79	6
	PLEC_S4386	Q15149	GFRSRSSsVGSSSSY	S4386	5.54e-05	2.23	0.00826	1.94	98.38	6
	PANK4_T367	E9PHT6;Q9NVE7	AQRARSGtFDLLEMD	T367	0.000818	2.03	0.0498	1.83	99.1	7
	FOXO3_S315	O43524	DFRSRTNsNASTVSG	S315	0.0458	1.92	0.132	2.03	98.68	7
	TBC1D4_S341	O60343-2	QPRRRHAsAPSHVQP	S341	0.019	1.44	0.126	1.43	99.59	8
	RALGAPA2_T532	H7C1F9;Q2PPJ7;Q2PPJ7-2;Q2PPJ7-3	PMRFRSAtTSGAPGV	T532	0.0375	2.67	0.114	2.98	98.24	8
	PACS1_S320	Q6VY07;Q6VY07-2	KTRRKLTsTSAITRQ	S320	0.18	2.52	0.869	1.54	96.94	9
	LMNA_S404	A0A6Q8PFJ0;P02545	RSRGRASsHSSQTQG	S404	0.0189	1.51	0.285	1.41	98.39	10
	SENP2_S40	H7C1A0;Q9HC62;Q9HC62-2	SARLRLGsGSNGLLR	S40	0.000191	2.01	0.123	1.56	97.95	11
	FLNC_S2233	Q14315	LGRERLGsFGSITRQ	S2233	0.018	2.14	0.41	1.74	98.83	11
	RAP1GAP2_S548	A0A1B0GV05;Q684P5;Q684P5-2;Q684P5-3	AIRVRSHsMETMVGG	S548	0.249	2.07	0.975	-1.13	97.91	12
	PANK2_S79	A0A2R8YFI4;Q9BZ23;Q9BZ23-3;Q9BZ23-4;V9GYZ0	TRRDRLGsYSGPTSV	S79	0.0145	1.56	0.506	1.33	98.65	12
	IRS2_S306	Q9Y4H2	EFRPRSKsQSSGSSA	S306	0.0145	1.5	0.21	1.41	99.4	13
	PFKFB2_S483	O60825	IRRPRNYsVGSRPLK	S483	3.3e-05	2.22	0.000118	2.39	99.03	14
MASTL
	EHBP1L1_S1273	Q8N3D4	PPPRAHGsFSHVRDA	S1273	0.004	2.17	0.0677	2.09	99.63	1
	SHC1_S139	P29353;P29353-2;P29353-6;P29353-7;Q5T181;Q5T182	EEWTRHGsFVNKPTR	S139	0.039	2.14	0.761	1.49	99.98	1
	ARHGEF7_S573	A0A2R8YG42	IKPHSVPsHTLPSHP	S573	0.222	2.24	0.926	1.36	94.93	1
	KIAA1522_S398	Q9P206-2	RSLGRFSsVSSPQPR	S398	0.148	1.64	0.764	1.35	99.58	1
	PDE3B_S445	Q13370;Q13370-2	LRRSSGTsGLLPVEQ	S445	0.133	2.37	0.814	1.61	98.72	1
	NHSL1_S1491	Q5SYE7-2	GLMPRSLsFSGPRYG	S1491	0.000574	2.3	0.0498	2.01	99.76	2
	TBC1D5_S730	Q92609;Q92609-2	DGSSARGsFSGQAQP	S730	0.222	1.47	0.0498	1.87	98.64	2
	ARHGEF17_S420	Q96PE2	WGVYRSPsFGAGEGL	S420	0.0145	1.61	0.665	1.28	99.43	3
	GAREM1_S614	Q9H706	DLKSPFGsPSAEAVS	S614	0.078	2	0.999	-1.01	91.96	7
	ABI2_S236	A0A0C4DG21;A0A7D9NKC8;E7EP65;E7EW77;F8WAL6;Q9NYB9;Q9NYB9-2;Q9NYB9-3;Q9NYB9-4	NQRNRTYsSSGSSGG	S236	0.000459	2.1	0.0181	2.01	97.85	9
	PKP4_S447	Q99569;Q99569-2	TALYRTGsVGIGNLQ	S447	0.174	1.77	0.0677	2.35	97.9	9
	ACLY_S455	P53396	PAPSRTAsFSESRAD	S455	0.153	1.44	0.571	1.34	97.38	9
	RIN2_S486	Q8WYP3;Q8WYP3-2	SKKKRSSsFVLPKLV	S486	0.0802	1.57	0.208	1.61	99.74	11
	GAB2_S210	Q9UQC2;Q9UQC2-2	AENARSAsFSQGTRA	S210	0.0458	1.63	0.499	1.43	97.39	14
	AKT2_S474	P31751;P31751-2	RTHFPQFsYSASIRE	S474	0.0145	3.52	0.0712	3.85	88.67	15
MSK2
	RHBDF1_S8	Q96CC6	MSEARRDsTSSLQRK	S8	0.247	2.73	0.858	1.68	98.86	2
	LMNA_S404	A0A6Q8PFJ0;P02545	RSRGRASsHSSQTQG	S404	0.0189	1.51	0.285	1.41	98.8	6
	TBC1D4_S588	O60343-2	RMRGRLGsVDSFERS	S588	0.000191	2.04	0.031	1.79	98.42	10
	PLEKHF2_S226	Q9H8W4	CQPARSDsYSQSLKS	S226	0.00164	2.13	0.0181	2.22	95.54	10
	MYO9B_S1354	M0R0P8;M0R300;Q13459;Q13459-2	PTEERRTsFSTSDVS	S1354	0.000509	1.89	0.0905	1.6	99.13	10
	EIF4B_S422	E7EX17;P23588	RERSRTGsESSQTGT	S422	0.185	1.49	0.542	1.41	97.48	10
	CEP170_S1381	H0Y2V6;Q5SW79	ITRRRTWsRDEVMGD	S1381	0.0588	1.81	0.325	1.71	98.34	11
	ABI2_S236	A0A0C4DG21;A0A7D9NKC8;E7EP65;E7EW77;F8WAL6;Q9NYB9;Q9NYB9-2;Q9NYB9-3;Q9NYB9-4	NQRNRTYsSSGSSGG	S236	0.000459	2.1	0.0181	2.01	97.55	12
	SLC20A1_S335	Q8WUM9	PERERLPsVDLKEET	S335	0.0319	1.47	0.87	1.15	98.32	12
	PDE3B_S495	Q13370;Q13370-2	IPKQRSSsVSLTHHV	S495	0.000146	3.23	0.00863	2.87	96.76	13
	EDC3_S161	Q96F86	SFRRRHNsWSSSSRH	S161	0.163	1.27	0.668	1.19	99.72	13
	TSC2_S492	A0A2R8Y6C9;A0A2R8Y7C8;A0A2R8YDR3;A0A2R8YGD6;P49815;P49815-4	SFRARSTsLNERPKS	S492	0.00229	1.47	0.0193	1.51	98.21	14
	PEAK1_S725	Q9H792	SSPQRSYsSSHSSPA	S725	0.00911	2.22	0.277	1.85	95.95	14
	TSC2_S534	A0A2R8Y6C9;A0A2R8Y7C8;A0A2R8YDR3;A0A2R8YGD6;P49815;P49815-4	AFRCRSIsVSEHVVR	S534	0.128	1.55	0.942	1.13	96.75	14
	EIF4EBP2_S65	Q13542	FLLDRRNsPMAQTPP	S65	0.182	1.49	0.0751	1.8	98.33	15
P70S6K
	KANK1_S325	Q14678;Q14678-2	GVRKRSYsAGNASQL	S325	0.225	2.08	0.796	1.57	99.71	1
	PLEC_S4386	Q15149	GFRSRSSsVGSSSSY	S4386	5.54e-05	2.23	0.00826	1.94	99.5	1
	ABI2_S236	A0A0C4DG21;A0A7D9NKC8;E7EP65;E7EW77;F8WAL6;Q9NYB9;Q9NYB9-2;Q9NYB9-3;Q9NYB9-4	NQRNRTYsSSGSSGG	S236	0.000459	2.1	0.0181	2.01	99.12	1
	ABI2_S108	H7C3Q7	NQRNRTYsSGSSGGS	S108	0.0145	1.8	0.302	1.59	99.49	1
	RPS6_S236	P62753	AKRRRLSsLRASTSK	S236	0.0213	1.65	0.46	1.42	99.94	2
	IRS1_S527	P35568	RFRKRTHsAGTSPTI	S527	0.00315	3.92	0.815	1.61	99.78	2
	TSC2_S492	A0A2R8Y6C9;A0A2R8Y7C8;A0A2R8YDR3;A0A2R8YGD6;P49815;P49815-4	SFRARSTsLNERPKS	S492	0.00229	1.47	0.0193	1.51	98.82	2
	FLNC_S2233	Q14315	LGRERLGsFGSITRQ	S2233	0.018	2.14	0.41	1.74	99.6	2
	AFDN_S1806	J3KN01;P55196;P55196-5	KERQRLFsQGQDVSN	S1806	0.000146	3.42	0.00532	3.27	99.55	2
	CCT2_S260	P78371	GSRVRVDsTAKVAEI	S260	0.114	2.27	0.97	1.15	98.17	2
	PLEKHA4_S675	Q9H4M7	GHRERVLsLSQALAT	S675	0.0817	3.2	0.986	1.12	98.56	3
	EDC3_S161	Q96F86	SFRRRHNsWSSSSRH	S161	0.163	1.27	0.668	1.19	99.93	3
	IWS1_S720	Q96ST2	PQRRRMNsTGGQTPR	S720	0.073	1.51	0.308	1.48	99.94	3
	TSC2_S534	A0A2R8Y6C9;A0A2R8Y7C8;A0A2R8YDR3;A0A2R8YGD6;P49815;P49815-4	AFRCRSIsVSEHVVR	S534	0.128	1.55	0.942	1.13	98.85	3
	KIAA1217_S353	Q5T5P2	IPRDRISsLPVSRPI	S353	0.073	1.72	0.831	1.29	96.9	3
	PDCD4_S457	Q53EL6;Q53EL6-2	RGRKRFVsEGDGGRL	S457	0.0423	1.63	0.0498	1.87	99.73	3
	PACS1_S320	Q6VY07;Q6VY07-2	KTRRKLTsTSAITRQ	S320	0.18	2.52	0.869	1.54	97.85	4
	PFKFB2_S466	O60825	PVRMRRNsFTPLSSS	S466	0.000191	2.87	0.125	1.92	99.98	4
	FOXO4_S262	P98177;P98177-2	TFRPRSSsNASSVST	S262	0.0145	1.72	0.0677	1.79	98.21	5
	TBC1D4_S341	O60343-2	QPRRRHAsAPSHVQP	S341	0.019	1.44	0.126	1.43	99.63	5
	PFKFB2_S483	O60825	IRRPRNYsVGSRPLK	S483	3.3e-05	2.22	0.000118	2.39	99.44	5
	FOXO3_S315	O43524	DFRSRTNsNASTVSG	S315	0.0458	1.92	0.132	2.03	98.74	6
	MINDY1_S441	Q8N5J2;Q8N5J2-3	RMRTRVLsLQGRGAT	S441	0.039	2.29	0.849	1.4	98.3	7
	LMNA_S404	A0A6Q8PFJ0;P02545	RSRGRASsHSSQTQG	S404	0.0189	1.51	0.285	1.41	98.64	8
	MPST_S17	P25325-2	ETRARSPsVAAMASP	S17	0.22	1.54	0.129	1.8	98.95	8
	PDE3B_S495	Q13370;Q13370-2	IPKQRSSsVSLTHHV	S495	0.000146	3.23	0.00863	2.87	97.63	8
	SLC20A1_S335	Q8WUM9	PERERLPsVDLKEET	S335	0.0319	1.47	0.87	1.15	98.55	9
	GSK3B_S9	P49841;P49841-2	SGRPRTTsFAESCKP	S9	0.046	1.75	0.192	1.76	99.14	9
	SENP2_S40	H7C1A0;Q9HC62;Q9HC62-2	SARLRLGsGSNGLLR	S40	0.000191	2.01	0.123	1.56	98.37	9
	ZNF185_S64	O15231-3	SGRSRATsFSSAGEV	S64	3.3e-05	2.44	6.7e-05	2.87	99.38	9
	AKAP17A_S440	Q02040	ELRERLLsILLSKKP	S440	0.000752	2.42	0.571	1.48	99.26	9
	GSK3A_S21	P49840	SGRARTSsFAEPGGG	S21	0.0145	1.58	0.513	1.34	99.44	11
	EIF4B_S422	E7EX17;P23588	RERSRTGsESSQTGT	S422	0.185	1.49	0.542	1.41	97.41	11
	OSBPL10_S209	Q9BXB5	PCSQRHLsVGAPGVV	S209	0.0799	1.75	0.934	1.19	98.02	11
	METTL1_S27	F8VSD9;H0YHX0;Q9UBP6;Q9UBP6-2	YYRQRAHsNPMADHT	S27	0.0027	3.52	0.0498	3.32	98.28	13
	PANK2_S79	A0A2R8YFI4;Q9BZ23;Q9BZ23-3;Q9BZ23-4;V9GYZ0	TRRDRLGsYSGPTSV	S79	0.0145	1.56	0.506	1.33	98.32	14
	RAP1GAP2_S548	A0A1B0GV05;Q684P5;Q684P5-2;Q684P5-3	AIRVRSHsMETMVGG	S548	0.249	2.07	0.975	-1.13	97.67	14
	KANK2_S540	Q63ZY3;Q63ZY3-2;Q63ZY3-3	EPRERVPsVAEAPQL	S540	0.0225	1.76	0.118	1.8	98.08	15
	RIN2_S486	Q8WYP3;Q8WYP3-2	SKKKRSSsFVLPKLV	S486	0.0802	1.57	0.208	1.61	99.63	15
P70S6KB
	FOXO3_S315	O43524	DFRSRTNsNASTVSG	S315	0.0458	1.92	0.132	2.03	99.11	1
	AFDN_S1806	J3KN01;P55196;P55196-5	KERQRLFsQGQDVSN	S1806	0.000146	3.42	0.00532	3.27	99.25	3
	ABI2_S108	H7C3Q7	NQRNRTYsSGSSGGS	S108	0.0145	1.8	0.302	1.59	98.61	3
	CCT2_S260	P78371	GSRVRVDsTAKVAEI	S260	0.114	2.27	0.97	1.15	97.24	3
	FOXO4_S262	P98177;P98177-2	TFRPRSSsNASSVST	S262	0.0145	1.72	0.0677	1.79	98.43	4
	KANK1_S325	Q14678;Q14678-2	GVRKRSYsAGNASQL	S325	0.225	2.08	0.796	1.57	99.36	5
	EDC3_S161	Q96F86	SFRRRHNsWSSSSRH	S161	0.163	1.27	0.668	1.19	99.84	5
	ABI2_S236	A0A0C4DG21;A0A7D9NKC8;E7EP65;E7EW77;F8WAL6;Q9NYB9;Q9NYB9-2;Q9NYB9-3;Q9NYB9-4	NQRNRTYsSSGSSGG	S236	0.000459	2.1	0.0181	2.01	98.21	5
	PDCD4_S457	Q53EL6;Q53EL6-2	RGRKRFVsEGDGGRL	S457	0.0423	1.63	0.0498	1.87	99.28	6
	IWS1_S720	Q96ST2	PQRRRMNsTGGQTPR	S720	0.073	1.51	0.308	1.48	99.87	6
	IRS1_S527	P35568	RFRKRTHsAGTSPTI	S527	0.00315	3.92	0.815	1.61	99.29	7
	PLEC_S4386	Q15149	GFRSRSSsVGSSSSY	S4386	5.54e-05	2.23	0.00826	1.94	98.31	7
	KIAA1217_S353	Q5T5P2	IPRDRISsLPVSRPI	S353	0.073	1.72	0.831	1.29	95.09	7
	PLEKHA4_S675	Q9H4M7	GHRERVLsLSQALAT	S675	0.0817	3.2	0.986	1.12	96.31	8
	RPS6_S236	P62753	AKRRRLSsLRASTSK	S236	0.0213	1.65	0.46	1.42	99.79	9
	TBC1D4_S341	O60343-2	QPRRRHAsAPSHVQP	S341	0.019	1.44	0.126	1.43	99.48	9
	TSC2_S534	A0A2R8Y6C9;A0A2R8Y7C8;A0A2R8YDR3;A0A2R8YGD6;P49815;P49815-4	AFRCRSIsVSEHVVR	S534	0.128	1.55	0.942	1.13	97.51	9
	TSC2_S492	A0A2R8Y6C9;A0A2R8Y7C8;A0A2R8YDR3;A0A2R8YGD6;P49815;P49815-4	SFRARSTsLNERPKS	S492	0.00229	1.47	0.0193	1.51	98.44	10
	PACS1_S320	Q6VY07;Q6VY07-2	KTRRKLTsTSAITRQ	S320	0.18	2.52	0.869	1.54	96.81	10
	EIF4B_S422	E7EX17;P23588	RERSRTGsESSQTGT	S422	0.185	1.49	0.542	1.41	97.2	13
	PFKFB2_S483	O60825	IRRPRNYsVGSRPLK	S483	3.3e-05	2.22	0.000118	2.39	98.92	15
P90RSK
	TBC1D4_S588	O60343-2	RMRGRLGsVDSFERS	S588	0.000191	2.04	0.031	1.79	99.57	1
	MPST_S17	P25325-2	ETRARSPsVAAMASP	S17	0.22	1.54	0.129	1.8	99.82	2
	SLC20A1_S335	Q8WUM9	PERERLPsVDLKEET	S335	0.0319	1.47	0.87	1.15	99.88	2
	LMNA_S404	A0A6Q8PFJ0;P02545	RSRGRASsHSSQTQG	S404	0.0189	1.51	0.285	1.41	98.98	2
	EFS_S298	O43281;O43281-2;O43281-3	PHRPRLPsAESLSRR	S298	0.114	1.62	0.297	1.65	99.29	2
	PANK2_S79	A0A2R8YFI4;Q9BZ23;Q9BZ23-3;Q9BZ23-4;V9GYZ0	TRRDRLGsYSGPTSV	S79	0.0145	1.56	0.506	1.33	99.12	3
	SDC2_S151	E7ESK6;E9PBI9;P34741	DLGERKPsSAAYQKA	S151	0.00656	2.16	0.297	1.75	99	4
	PLEC_S4386	Q15149	GFRSRSSsVGSSSSY	S4386	5.54e-05	2.23	0.00826	1.94	98.63	4
	KANK2_S540	Q63ZY3;Q63ZY3-2;Q63ZY3-3	EPRERVPsVAEAPQL	S540	0.0225	1.76	0.118	1.8	99.16	5
	AFDN_S1806	J3KN01;P55196;P55196-5	KERQRLFsQGQDVSN	S1806	0.000146	3.42	0.00532	3.27	98.95	5
	EIF4B_S422	E7EX17;P23588	RERSRTGsESSQTGT	S422	0.185	1.49	0.542	1.41	97.78	6
	TSC2_S492	A0A2R8Y6C9;A0A2R8Y7C8;A0A2R8YDR3;A0A2R8YGD6;P49815;P49815-4	SFRARSTsLNERPKS	S492	0.00229	1.47	0.0193	1.51	98.5	7
	PDE3B_S495	Q13370;Q13370-2	IPKQRSSsVSLTHHV	S495	0.000146	3.23	0.00863	2.87	97.4	10
	CEP170_S1381	H0Y2V6;Q5SW79	ITRRRTWsRDEVMGD	S1381	0.0588	1.81	0.325	1.71	98.64	10
	FOXO4_S262	P98177;P98177-2	TFRPRSSsNASSVST	S262	0.0145	1.72	0.0677	1.79	97.94	10
	IWS1_S720	Q96ST2	PQRRRMNsTGGQTPR	S720	0.073	1.51	0.308	1.48	99.75	10
	IRS1_S527	P35568	RFRKRTHsAGTSPTI	S527	0.00315	3.92	0.815	1.61	98.77	11
	CEP170_S1124	H0Y2V6;Q5SW79	PRRTRLGsLSARSDS	S1124	0.004	1.85	0.517	1.41	98.69	11
	TSC2_S534	A0A2R8Y6C9;A0A2R8Y7C8;A0A2R8YDR3;A0A2R8YGD6;P49815;P49815-4	AFRCRSIsVSEHVVR	S534	0.128	1.55	0.942	1.13	97.21	11
	GSK3A_S21	P49840	SGRARTSsFAEPGGG	S21	0.0145	1.58	0.513	1.34	99.42	13
	RPS6_S236	P62753	AKRRRLSsLRASTSK	S236	0.0213	1.65	0.46	1.42	99.74	13
	TBC1D4_S341	O60343-2	QPRRRHAsAPSHVQP	S341	0.019	1.44	0.126	1.43	99.04	13
	AKAP17A_S440	Q02040	ELRERLLsILLSKKP	S440	0.000752	2.42	0.571	1.48	98.29	14
	KIAA1522_S398	Q9P206-2	RSLGRFSsVSSPQPR	S398	0.148	1.64	0.764	1.35	98.03	14
	SENP2_S40	H7C1A0;Q9HC62;Q9HC62-2	SARLRLGsGSNGLLR	S40	0.000191	2.01	0.123	1.56	97.42	15
PKCT
	ABI1_S226	A0A0A0MRT6;Q8IZP0;Q8IZP0-2;Q8IZP0-3;Q8IZP0-4;Q8IZP0-5;Q8IZP0-6;Q8IZP0-9	HSPGRTAsLNQRPRT	S226	0.225	1.5	0.726	1.34	99.01	3
	RAB11FIP3_S646	O75154;O75154-3	AEQRRGRsSSMGLQE	S646	0.225	1.99	0.376	2.07	99.32	7
	TBC1D5_S730	Q92609;Q92609-2	DGSSARGsFSGQAQP	S730	0.222	1.47	0.0498	1.87	97.09	11
	PEAK1_S725	Q9H792	SSPQRSYsSSHSSPA	S725	0.00911	2.22	0.277	1.85	96.17	12
	PFKFB2_S483	O60825	IRRPRNYsVGSRPLK	S483	3.3e-05	2.22	0.000118	2.39	99.06	13
	GAB2_S210	Q9UQC2;Q9UQC2-2	AENARSAsFSQGTRA	S210	0.0458	1.63	0.499	1.43	97.47	13
	RPS6_S236	P62753	AKRRRLSsLRASTSK	S236	0.0213	1.65	0.46	1.42	99.72	14
	RPS6_S240	P62753	RLSSLRAsTSKSESS	S240	0.00903	1.6	0.176	1.49	92.83	15
PKN1
	ZNF185_S64	O15231-3	SGRSRATsFSSAGEV	S64	3.3e-05	2.44	6.7e-05	2.87	99.8	2
	RPS6_S236	P62753	AKRRRLSsLRASTSK	S236	0.0213	1.65	0.46	1.42	99.88	3
	ARHGEF17_S420	Q96PE2	WGVYRSPsFGAGEGL	S420	0.0145	1.61	0.665	1.28	99.43	3
	TGFBR2_S352	P37173;P37173-2	EDLRKLGsSLARGIA	S352	0.004	1.83	0.403	1.46	97.53	4
	KIAA1522_S398	Q9P206-2	RSLGRFSsVSSPQPR	S398	0.148	1.64	0.764	1.35	98.81	5
	GAB2_S210	Q9UQC2;Q9UQC2-2	AENARSAsFSQGTRA	S210	0.0458	1.63	0.499	1.43	98.19	5
	RIN2_S486	Q8WYP3;Q8WYP3-2	SKKKRSSsFVLPKLV	S486	0.0802	1.57	0.208	1.61	99.9	6
	ACLY_S455	P53396	PAPSRTAsFSESRAD	S455	0.153	1.44	0.571	1.34	97.84	7
	PPP1R3G_S84	B7ZBB8	RRRCRARsFSLPADP	S84	0.119	1.97	0.389	1.89	99.95	7
	SGTB_S295	Q96EQ0	RNHIRSRsFSSSAEE	S295	0.114	1.68	0.955	1.13	99.42	7
	VIPAS39_S119	G3V4K3;Q9H9C1	EQLKSRNsFSSYAQL	S119	0.00164	1.67	0.0677	1.56	99.09	7
	TBC1D4_T642	O60343-2	QFRRRAHtFSHPPSS	T642	0.123	2.15	0.163	2.52	99.93	8
	SHC1_S139	P29353;P29353-2;P29353-6;P29353-7;Q5T181;Q5T182	EEWTRHGsFVNKPTR	S139	0.039	2.14	0.761	1.49	99.7	9
	MINDY1_S441	Q8N5J2;Q8N5J2-3	RMRTRVLsLQGRGAT	S441	0.039	2.29	0.849	1.4	98.18	10
	NHSL1_S1491	Q5SYE7-2	GLMPRSLsFSGPRYG	S1491	0.000574	2.3	0.0498	2.01	98.97	11
	CCT2_S260	P78371	GSRVRVDsTAKVAEI	S260	0.114	2.27	0.97	1.15	95.24	11
	CEP170_S1124	H0Y2V6;Q5SW79	PRRTRLGsLSARSDS	S1124	0.004	1.85	0.517	1.41	98.59	13
	TBC1D5_S730	Q92609;Q92609-2	DGSSARGsFSGQAQP	S730	0.222	1.47	0.0498	1.87	97	14
	MYO9B_S1354	M0R0P8;M0R300;Q13459;Q13459-2	PTEERRTsFSTSDVS	S1354	0.000509	1.89	0.0905	1.6	98.73	14
	CEP170B_S422	J3KQR7;Q9Y4F5;Q9Y4F5-2;Q9Y4F5-3	PRKKRSQsFTHSPSG	S422	0.0512	1.68	0.531	1.46	99.76	14
PKN2
	CCT2_S260	P78371	GSRVRVDsTAKVAEI	S260	0.114	2.27	0.97	1.15	97.17	4
	GAB2_S210	Q9UQC2;Q9UQC2-2	AENARSAsFSQGTRA	S210	0.0458	1.63	0.499	1.43	98.09	6
	TBC1D5_S730	Q92609;Q92609-2	DGSSARGsFSGQAQP	S730	0.222	1.47	0.0498	1.87	97.47	8
	VIPAS39_S119	G3V4K3;Q9H9C1	EQLKSRNsFSSYAQL	S119	0.00164	1.67	0.0677	1.56	98.92	9
	ZNF185_S64	O15231-3	SGRSRATsFSSAGEV	S64	3.3e-05	2.44	6.7e-05	2.87	99.29	10
	EHBP1L1_S1273	Q8N3D4	PPPRAHGsFSHVRDA	S1273	0.004	2.17	0.0677	2.09	97.23	10
	TGFBR2_S352	P37173;P37173-2	EDLRKLGsSLARGIA	S352	0.004	1.83	0.403	1.46	96.19	10
	COBLL1_S410	A0A0D9SG04;A0A0X1KG75;Q53SF7;Q53SF7-2;Q53SF7-3	AGRVRAGsLQLSSMS	S410	0.000258	2.25	0.0626	1.83	98.72	11
	TSC2_S492	A0A2R8Y6C9;A0A2R8Y7C8;A0A2R8YDR3;A0A2R8YGD6;P49815;P49815-4	SFRARSTsLNERPKS	S492	0.00229	1.47	0.0193	1.51	98.28	12
	PPP1R3G_S84	B7ZBB8	RRRCRARsFSLPADP	S84	0.119	1.97	0.389	1.89	99.91	12
	ABI1_S226	A0A0A0MRT6;Q8IZP0;Q8IZP0-2;Q8IZP0-3;Q8IZP0-4;Q8IZP0-5;Q8IZP0-6;Q8IZP0-9	HSPGRTAsLNQRPRT	S226	0.225	1.5	0.726	1.34	98.45	12
	RIN2_S486	Q8WYP3;Q8WYP3-2	SKKKRSSsFVLPKLV	S486	0.0802	1.57	0.208	1.61	99.69	14
	SHC1_S139	P29353;P29353-2;P29353-6;P29353-7;Q5T181;Q5T182	EEWTRHGsFVNKPTR	S139	0.039	2.14	0.761	1.49	99.66	14
	CEP170B_S422	J3KQR7;Q9Y4F5;Q9Y4F5-2;Q9Y4F5-3	PRKKRSQsFTHSPSG	S422	0.0512	1.68	0.531	1.46	99.75	15
PKN3
	GAB2_S210	Q9UQC2;Q9UQC2-2	AENARSAsFSQGTRA	S210	0.0458	1.63	0.499	1.43	99.53	1
	GSK3B_S9	P49841;P49841-2	SGRPRTTsFAESCKP	S9	0.046	1.75	0.192	1.76	99.49	2
	RPS6KB1_S427	P23443;P23443-2;P23443-3;P23443-5	ESVKEKFsFEPKIRS	S427	0.149	1.5	0.457	1.44	95.54	2
	WASHC2A_S200	F8W7U3;Q641Q2;Q641Q2-2	PKRSRPTsFADELAA	S200	0.0315	1.58	0.758	1.26	99.23	2
	GSK3A_S21	P49840	SGRARTSsFAEPGGG	S21	0.0145	1.58	0.513	1.34	99.8	2
	MYO9B_S1354	M0R0P8;M0R300;Q13459;Q13459-2	PTEERRTsFSTSDVS	S1354	0.000509	1.89	0.0905	1.6	99.81	2
	ACLY_S455	P53396	PAPSRTAsFSESRAD	S455	0.153	1.44	0.571	1.34	98.55	4
	ZNF185_S64	O15231-3	SGRSRATsFSSAGEV	S64	3.3e-05	2.44	6.7e-05	2.87	99.75	4
	CEP170B_S422	J3KQR7;Q9Y4F5;Q9Y4F5-2;Q9Y4F5-3	PRKKRSQsFTHSPSG	S422	0.0512	1.68	0.531	1.46	99.92	5
	VIPAS39_S119	G3V4K3;Q9H9C1	EQLKSRNsFSSYAQL	S119	0.00164	1.67	0.0677	1.56	99.12	6
	TBC1D4_T642	O60343-2	QFRRRAHtFSHPPSS	T642	0.123	2.15	0.163	2.52	99.94	7
	SHC1_S139	P29353;P29353-2;P29353-6;P29353-7;Q5T181;Q5T182	EEWTRHGsFVNKPTR	S139	0.039	2.14	0.761	1.49	99.8	7
	NHSL1_S1491	Q5SYE7-2	GLMPRSLsFSGPRYG	S1491	0.000574	2.3	0.0498	2.01	99.16	8
	RIN2_S486	Q8WYP3;Q8WYP3-2	SKKKRSSsFVLPKLV	S486	0.0802	1.57	0.208	1.61	99.81	9
	PFKFB2_S466	O60825	PVRMRRNsFTPLSSS	S466	0.000191	2.87	0.125	1.92	99.95	10
	PPP1R3G_S84	B7ZBB8	RRRCRARsFSLPADP	S84	0.119	1.97	0.389	1.89	99.94	10
	ARHGEF17_S420	Q96PE2	WGVYRSPsFGAGEGL	S420	0.0145	1.61	0.665	1.28	98.68	11
	HBS1L_S127	Q9Y450	LEQDRVQsLKDKNEA	S127	0.00975	2.11	0.0498	2.26	97.79	11
	SGTB_S295	Q96EQ0	RNHIRSRsFSSSAEE	S295	0.114	1.68	0.955	1.13	99.1	12
	TBC1D5_S730	Q92609;Q92609-2	DGSSARGsFSGQAQP	S730	0.222	1.47	0.0498	1.87	97.01	13
	RAP1GAP2_S548	A0A1B0GV05;Q684P5;Q684P5-2;Q684P5-3	AIRVRSHsMETMVGG	S548	0.249	2.07	0.975	-1.13	97.78	13
SGK1
	TBC1D4_T642	O60343-2	QFRRRAHtFSHPPSS	T642	0.123	2.15	0.163	2.52	99.99	3
	ZNF185_S64	O15231-3	SGRSRATsFSSAGEV	S64	3.3e-05	2.44	6.7e-05	2.87	99.29	10
	PFKFB2_S466	O60825	PVRMRRNsFTPLSSS	S466	0.000191	2.87	0.125	1.92	99.95	10
	SPIRE2_S476	Q8WWL2;Q8WWL2-2;Q8WWL2-3;Q8WWL2-4	PPRPRAGsAHVWRPG	S476	0.103	1.76	0.645	1.49	99.25	10
	KIAA1217_S353	Q5T5P2	IPRDRISsLPVSRPI	S353	0.073	1.72	0.831	1.29	93.33	10
	METTL1_S27	F8VSD9;H0YHX0;Q9UBP6;Q9UBP6-2	YYRQRAHsNPMADHT	S27	0.0027	3.52	0.0498	3.32	98.37	11
	COBLL1_S410	A0A0D9SG04;A0A0X1KG75;Q53SF7;Q53SF7-2;Q53SF7-3	AGRVRAGsLQLSSMS	S410	0.000258	2.25	0.0626	1.83	98.67	12
	TBC1D4_S341	O60343-2	QPRRRHAsAPSHVQP	S341	0.019	1.44	0.126	1.43	99.08	12
	ABI2_S236	A0A0C4DG21;A0A7D9NKC8;E7EP65;E7EW77;F8WAL6;Q9NYB9;Q9NYB9-2;Q9NYB9-3;Q9NYB9-4	NQRNRTYsSSGSSGG	S236	0.000459	2.1	0.0181	2.01	97.38	13
	CUL4A_S10	Q13619	DEAPRKGsFSALVGR	S10	0.00975	1.87	0.171	1.72	99.51	15
	FLNC_S2233	Q14315	LGRERLGsFGSITRQ	S2233	0.018	2.14	0.41	1.74	98.53	15
	GSK3B_S9	P49841;P49841-2	SGRPRTTsFAESCKP	S9	0.046	1.75	0.192	1.76	98.77	15
SGK3
	PPP1R3G_S84	B7ZBB8	RRRCRARsFSLPADP	S84	0.119	1.97	0.389	1.89	99.97	2
	TBC1D5_S730	Q92609;Q92609-2	DGSSARGsFSGQAQP	S730	0.222	1.47	0.0498	1.87	97.74	5
	CUL4A_S10	Q13619	DEAPRKGsFSALVGR	S10	0.00975	1.87	0.171	1.72	99.85	5
	ZNF185_S64	O15231-3	SGRSRATsFSSAGEV	S64	3.3e-05	2.44	6.7e-05	2.87	99.67	6
	GSK3B_S9	P49841;P49841-2	SGRPRTTsFAESCKP	S9	0.046	1.75	0.192	1.76	99.25	6
	COBLL1_S410	A0A0D9SG04;A0A0X1KG75;Q53SF7;Q53SF7-2;Q53SF7-3	AGRVRAGsLQLSSMS	S410	0.000258	2.25	0.0626	1.83	98.96	7
	WASHC2A_S200	F8W7U3;Q641Q2;Q641Q2-2	PKRSRPTsFADELAA	S200	0.0315	1.58	0.758	1.26	98.77	8
	SPIRE2_S476	Q8WWL2;Q8WWL2-2;Q8WWL2-3;Q8WWL2-4	PPRPRAGsAHVWRPG	S476	0.103	1.76	0.645	1.49	99.34	8
	GSK3A_S21	P49840	SGRARTSsFAEPGGG	S21	0.0145	1.58	0.513	1.34	99.56	8
	TBC1D4_T642	O60343-2	QFRRRAHtFSHPPSS	T642	0.123	2.15	0.163	2.52	99.93	8
	LMNA_S404	A0A6Q8PFJ0;P02545	RSRGRASsHSSQTQG	S404	0.0189	1.51	0.285	1.41	98.34	11
	MYO9B_S1354	M0R0P8;M0R300;Q13459;Q13459-2	PTEERRTsFSTSDVS	S1354	0.000509	1.89	0.0905	1.6	98.96	12
	RAB11FIP3_S646	O75154;O75154-3	AEQRRGRsSSMGLQE	S646	0.225	1.99	0.376	2.07	98.74	12
	ACLY_S455	P53396	PAPSRTAsFSESRAD	S455	0.153	1.44	0.571	1.34	96.47	13
	PFKFB2_S466	O60825	PVRMRRNsFTPLSSS	S466	0.000191	2.87	0.125	1.92	99.93	15
	TSC2_S534	A0A2R8Y6C9;A0A2R8Y7C8;A0A2R8YDR3;A0A2R8YGD6;P49815;P49815-4	AFRCRSIsVSEHVVR	S534	0.128	1.55	0.942	1.13	96.17	15
	PDE3B_S495	Q13370;Q13370-2	IPKQRSSsVSLTHHV	S495	0.000146	3.23	0.00863	2.87	96.71	15
YANK2/3
	SLC20A1_S335	Q8WUM9	PERERLPsVDLKEET	S335	0.0319	1.47	0.87	1.15	99.99	1
	EFS_S298	O43281;O43281-2;O43281-3	PHRPRLPsAESLSRR	S298	0.114	1.62	0.297	1.65	99.5	1
	TBC1D4_S588	O60343-2	RMRGRLGsVDSFERS	S588	0.000191	2.04	0.031	1.79	99.43	2
	PANK4_T367	E9PHT6;Q9NVE7	AQRARSGtFDLLEMD	T367	0.000818	2.03	0.0498	1.83	99.89	2
	CEP170_S1124	H0Y2V6;Q5SW79	PRRTRLGsLSARSDS	S1124	0.004	1.85	0.517	1.41	99.6	3
	AP1AR_T228	Q63HQ0;Q63HQ0-2	PMRERSKtEEDILRA	T228	0.0027	1.82	0.316	1.48	99.73	3
	RAP1GAP2_S548	A0A1B0GV05;Q684P5;Q684P5-2;Q684P5-3	AIRVRSHsMETMVGG	S548	0.249	2.07	0.975	-1.13	99.57	3
	AKT1S1_T246	Q96B36	LPRPRLNtSDFQKLK	T246	0.000887	2.3	0.0181	2.3	99.48	4
	AKAP17A_S440	Q02040	ELRERLLsILLSKKP	S440	0.000752	2.42	0.571	1.48	99.85	4
	GPATCH8_S1109	Q9UKJ3;Q9UKJ3-2	VERKPSVsEEVQATP	S1109	0.183	3.11	0.937	-1.44	89.93	4
	FLNC_S2233	Q14315	LGRERLGsFGSITRQ	S2233	0.018	2.14	0.41	1.74	99.43	5
	PCBP2_S227	F8VZX2;H3BRU6	FSGIESSsPEVKGYW	S227	0.0858	1.31	0.118	1.39	81.32	7
	PPP1R3G_S84	B7ZBB8	RRRCRARsFSLPADP	S84	0.119	1.97	0.389	1.89	99.95	7
	TBC1D4_T642	O60343-2	QFRRRAHtFSHPPSS	T642	0.123	2.15	0.163	2.52	99.93	8
	RPS6KB1_S427	P23443;P23443-2;P23443-3;P23443-5	ESVKEKFsFEPKIRS	S427	0.149	1.5	0.457	1.44	88.64	10
	MYO9B_S1354	M0R0P8;M0R300;Q13459;Q13459-2	PTEERRTsFSTSDVS	S1354	0.000509	1.89	0.0905	1.6	98.96	12
	SGTB_S295	Q96EQ0	RNHIRSRsFSSSAEE	S295	0.114	1.68	0.955	1.13	99.09	13
	EHBP1L1_S1273	Q8N3D4	PPPRAHGsFSHVRDA	S1273	0.004	2.17	0.0677	2.09	96.59	15
AMPKA2
	CARMIL1_S1280	Q5VZK9;Q5VZK9-2	PQKPRTAsRPDDIPD	S1280	0.0168	1.79	0.541	1.44	98.56	2
	CUL4A_S10	Q13619	DEAPRKGsFSALVGR	S10	0.00975	1.87	0.171	1.72	99.88	3
	MPST_S17	P25325-2	ETRARSPsVAAMASP	S17	0.22	1.54	0.129	1.8	99.64	3
	PACS1_S320	Q6VY07;Q6VY07-2	KTRRKLTsTSAITRQ	S320	0.18	2.52	0.869	1.54	97.85	4
	CCT2_S260	P78371	GSRVRVDsTAKVAEI	S260	0.114	2.27	0.97	1.15	97.02	5
	FOXO4_S262	P98177;P98177-2	TFRPRSSsNASSVST	S262	0.0145	1.72	0.0677	1.79	98.16	6
	CEP170B_S422	J3KQR7;Q9Y4F5;Q9Y4F5-2;Q9Y4F5-3	PRKKRSQsFTHSPSG	S422	0.0512	1.68	0.531	1.46	99.89	6
	ERBIN_S1179	Q96RT1-8	RPNARVGsEHSLLDP	S1179	0.000191	1.77	0.112	1.46	99.31	7
	TBC1D4_S341	O60343-2	QPRRRHAsAPSHVQP	S341	0.019	1.44	0.126	1.43	99.61	7
	GSK3B_S9	P49841;P49841-2	SGRPRTTsFAESCKP	S9	0.046	1.75	0.192	1.76	99.21	8
	EHBP1L1_S1273	Q8N3D4	PPPRAHGsFSHVRDA	S1273	0.004	2.17	0.0677	2.09	97.54	9
	PEAK1_S725	Q9H792	SSPQRSYsSSHSSPA	S725	0.00911	2.22	0.277	1.85	96.22	10
	EFS_S298	O43281;O43281-2;O43281-3	PHRPRLPsAESLSRR	S298	0.114	1.62	0.297	1.65	98.49	11
	WASHC2A_S200	F8W7U3;Q641Q2;Q641Q2-2	PKRSRPTsFADELAA	S200	0.0315	1.58	0.758	1.26	98.28	15
	MAP1B_S1203	P46821	DGKDYNAsASTISPP	S1203	0.0225	2.67	0.995	1.04	85	15
BRSK1
	LMNA_S404	A0A6Q8PFJ0;P02545	RSRGRASsHSSQTQG	S404	0.0189	1.51	0.285	1.41	98.86	4
	RAP1GAP2_S548	A0A1B0GV05;Q684P5;Q684P5-2;Q684P5-3	AIRVRSHsMETMVGG	S548	0.249	2.07	0.975	-1.13	99.42	4
	CARMIL1_S1280	Q5VZK9;Q5VZK9-2	PQKPRTAsRPDDIPD	S1280	0.0168	1.79	0.541	1.44	98.32	5
	PLEKHF2_S226	Q9H8W4	CQPARSDsYSQSLKS	S226	0.00164	2.13	0.0181	2.22	95.81	6
	EFS_S298	O43281;O43281-2;O43281-3	PHRPRLPsAESLSRR	S298	0.114	1.62	0.297	1.65	98.87	6
	WASHC2A_S714	F8W7U3;Q641Q2;Q641Q2-2	PRTKTVLsLFDEEED	S714	0.0145	1.89	0.302	1.63	94.15	7
	TSC2_S492	A0A2R8Y6C9;A0A2R8Y7C8;A0A2R8YDR3;A0A2R8YGD6;P49815;P49815-4	SFRARSTsLNERPKS	S492	0.00229	1.47	0.0193	1.51	98.49	8
	PACS1_S320	Q6VY07;Q6VY07-2	KTRRKLTsTSAITRQ	S320	0.18	2.52	0.869	1.54	97.1	8
	CEP170_S1381	H0Y2V6;Q5SW79	ITRRRTWsRDEVMGD	S1381	0.0588	1.81	0.325	1.71	98.75	8
	AP1AR_T228	Q63HQ0;Q63HQ0-2	PMRERSKtEEDILRA	T228	0.0027	1.82	0.316	1.48	98.19	12
	CUL4A_S10	Q13619	DEAPRKGsFSALVGR	S10	0.00975	1.87	0.171	1.72	99.7	12
	WASHC2A_S200	F8W7U3;Q641Q2;Q641Q2-2	PKRSRPTsFADELAA	S200	0.0315	1.58	0.758	1.26	98.52	13
	ERBIN_S1179	Q96RT1-8	RPNARVGsEHSLLDP	S1179	0.000191	1.77	0.112	1.46	98.98	13
	KANK1_S325	Q14678;Q14678-2	GVRKRSYsAGNASQL	S325	0.225	2.08	0.796	1.57	98.51	14
	PDCD4_S457	Q53EL6;Q53EL6-2	RGRKRFVsEGDGGRL	S457	0.0423	1.63	0.0498	1.87	97.69	15
	MPST_S17	P25325-2	ETRARSPsVAAMASP	S17	0.22	1.54	0.129	1.8	98.68	15
CAMK1G
	VIPAS39_S119	G3V4K3;Q9H9C1	EQLKSRNsFSSYAQL	S119	0.00164	1.67	0.0677	1.56	99.36	3
	PFKFB2_S466	O60825	PVRMRRNsFTPLSSS	S466	0.000191	2.87	0.125	1.92	99.97	6
	CEP170_S1381	H0Y2V6;Q5SW79	ITRRRTWsRDEVMGD	S1381	0.0588	1.81	0.325	1.71	98.8	7
	CEP170B_S422	J3KQR7;Q9Y4F5;Q9Y4F5-2;Q9Y4F5-3	PRKKRSQsFTHSPSG	S422	0.0512	1.68	0.531	1.46	99.82	8
	FOXO3_S315	O43524	DFRSRTNsNASTVSG	S315	0.0458	1.92	0.132	2.03	98.57	9
	ACLY_S455	P53396	PAPSRTAsFSESRAD	S455	0.153	1.44	0.571	1.34	96.8	10
	SGTB_S295	Q96EQ0	RNHIRSRsFSSSAEE	S295	0.114	1.68	0.955	1.13	99.16	11
	PANK4_T367	E9PHT6;Q9NVE7	AQRARSGtFDLLEMD	T367	0.000818	2.03	0.0498	1.83	98.75	13
CHK2
	PLEKHA4_S675	Q9H4M7	GHRERVLsLSQALAT	S675	0.0817	3.2	0.986	1.12	96.65	5
	PFKFB2_S466	O60825	PVRMRRNsFTPLSSS	S466	0.000191	2.87	0.125	1.92	99.96	7
	TBC1D4_T642	O60343-2	QFRRRAHtFSHPPSS	T642	0.123	2.15	0.163	2.52	99.93	8
	MINDY1_S441	Q8N5J2;Q8N5J2-3	RMRTRVLsLQGRGAT	S441	0.039	2.29	0.849	1.4	98.25	9
	METTL1_S27	F8VSD9;H0YHX0;Q9UBP6;Q9UBP6-2	YYRQRAHsNPMADHT	S27	0.0027	3.52	0.0498	3.32	98.44	10
	PEAK1_S725	Q9H792	SSPQRSYsSSHSSPA	S725	0.00911	2.22	0.277	1.85	96.2	11
	TGFBR2_S352	P37173;P37173-2	EDLRKLGsSLARGIA	S352	0.004	1.83	0.403	1.46	95.91	13
	EDC3_S161	Q96F86	SFRRRHNsWSSSSRH	S161	0.163	1.27	0.668	1.19	99.72	13
	RPS6_S236	P62753	AKRRRLSsLRASTSK	S236	0.0213	1.65	0.46	1.42	99.72	14
	HSPD1_S252	P10809	LLSEKKIsSIQSIVP	S252	0.235	1.7	0.926	-1.22	88.64	14
	AKAP17A_S440	Q02040	ELRERLLsILLSKKP	S440	0.000752	2.42	0.571	1.48	98.28	15
	PKP4_S447	Q99569;Q99569-2	TALYRTGsVGIGNLQ	S447	0.174	1.77	0.0677	2.35	97.27	15
	ARHGEF17_S420	Q96PE2	WGVYRSPsFGAGEGL	S420	0.0145	1.61	0.665	1.28	97.91	15
DCAMKL1
	PEAK1_S725	Q9H792	SSPQRSYsSSHSSPA	S725	0.00911	2.22	0.277	1.85	97.75	1
	TBC1D4_T642	O60343-2	QFRRRAHtFSHPPSS	T642	0.123	2.15	0.163	2.52	100	1
	CEP170B_S422	J3KQR7;Q9Y4F5;Q9Y4F5-2;Q9Y4F5-3	PRKKRSQsFTHSPSG	S422	0.0512	1.68	0.531	1.46	99.96	2
	PLEKHF2_S226	Q9H8W4	CQPARSDsYSQSLKS	S226	0.00164	2.13	0.0181	2.22	96.81	3
	IRS2_S306	Q9Y4H2	EFRPRSKsQSSGSSA	S306	0.0145	1.5	0.21	1.41	99.75	3
	GAB2_S210	Q9UQC2;Q9UQC2-2	AENARSAsFSQGTRA	S210	0.0458	1.63	0.499	1.43	98.81	3
	SHC1_S139	P29353;P29353-2;P29353-6;P29353-7;Q5T181;Q5T182	EEWTRHGsFVNKPTR	S139	0.039	2.14	0.761	1.49	99.92	3
	RIN2_S486	Q8WYP3;Q8WYP3-2	SKKKRSSsFVLPKLV	S486	0.0802	1.57	0.208	1.61	99.96	3
	CUL4A_S10	Q13619	DEAPRKGsFSALVGR	S10	0.00975	1.87	0.171	1.72	99.86	4
	PANK4_T367	E9PHT6;Q9NVE7	AQRARSGtFDLLEMD	T367	0.000818	2.03	0.0498	1.83	99.61	4
	GSK3B_S9	P49841;P49841-2	SGRPRTTsFAESCKP	S9	0.046	1.75	0.192	1.76	99.32	5
	PPP1R3G_S84	B7ZBB8	RRRCRARsFSLPADP	S84	0.119	1.97	0.389	1.89	99.96	5
	ACLY_S455	P53396	PAPSRTAsFSESRAD	S455	0.153	1.44	0.571	1.34	98.22	6
	GSK3A_S21	P49840	SGRARTSsFAEPGGG	S21	0.0145	1.58	0.513	1.34	99.64	6
	ABI2_S236	A0A0C4DG21;A0A7D9NKC8;E7EP65;E7EW77;F8WAL6;Q9NYB9;Q9NYB9-2;Q9NYB9-3;Q9NYB9-4	NQRNRTYsSSGSSGG	S236	0.000459	2.1	0.0181	2.01	98.15	6
	RAB11FIP3_S646	O75154;O75154-3	AEQRRGRsSSMGLQE	S646	0.225	1.99	0.376	2.07	99.43	6
	ZNF185_S64	O15231-3	SGRSRATsFSSAGEV	S64	3.3e-05	2.44	6.7e-05	2.87	99.58	7
	FLNC_S2233	Q14315	LGRERLGsFGSITRQ	S2233	0.018	2.14	0.41	1.74	98.93	8
	EHBP1L1_S1273	Q8N3D4	PPPRAHGsFSHVRDA	S1273	0.004	2.17	0.0677	2.09	97.59	8
	IRS1_S527	P35568	RFRKRTHsAGTSPTI	S527	0.00315	3.92	0.815	1.61	99.16	9
	NHSL1_S1491	Q5SYE7-2	GLMPRSLsFSGPRYG	S1491	0.000574	2.3	0.0498	2.01	98.99	10
	ARHGEF17_S420	Q96PE2	WGVYRSPsFGAGEGL	S420	0.0145	1.61	0.665	1.28	98.71	10
	KANK1_S325	Q14678;Q14678-2	GVRKRSYsAGNASQL	S325	0.225	2.08	0.796	1.57	98.72	11
	FOXO4_S262	P98177;P98177-2	TFRPRSSsNASSVST	S262	0.0145	1.72	0.0677	1.79	97.92	11
	TGFBR2_S352	P37173;P37173-2	EDLRKLGsSLARGIA	S352	0.004	1.83	0.403	1.46	95.92	12
	LMNA_S404	A0A6Q8PFJ0;P02545	RSRGRASsHSSQTQG	S404	0.0189	1.51	0.285	1.41	98.32	13
	WASHC2A_T711	F8W7U3;Q641Q2;Q641Q2-2	GTKPRTKtVLSLFDE	T711	0.0691	1.77	0.551	1.52	99.26	13
	ABI2_S108	H7C3Q7	NQRNRTYsSGSSGGS	S108	0.0145	1.8	0.302	1.59	97.07	14
	SPIRE2_S476	Q8WWL2;Q8WWL2-2;Q8WWL2-3;Q8WWL2-4	PPRPRAGsAHVWRPG	S476	0.103	1.76	0.645	1.49	99.12	15
	PRKAA1_S496	Q13131;Q13131-2	ATPQRSGsVSNYRSC	S496	0.000357	2.1	0.0152	2.02	96.45	15
DRAK1
	RPS6KB1_S427	P23443;P23443-2;P23443-3;P23443-5	ESVKEKFsFEPKIRS	S427	0.149	1.5	0.457	1.44	97.01	1
	MYO9B_S1354	M0R0P8;M0R300;Q13459;Q13459-2	PTEERRTsFSTSDVS	S1354	0.000509	1.89	0.0905	1.6	99.9	1
	ACLY_S455	P53396	PAPSRTAsFSESRAD	S455	0.153	1.44	0.571	1.34	99.14	1
	GSK3B_S9	P49841;P49841-2	SGRPRTTsFAESCKP	S9	0.046	1.75	0.192	1.76	99.65	1
	VIPAS39_S119	G3V4K3;Q9H9C1	EQLKSRNsFSSYAQL	S119	0.00164	1.67	0.0677	1.56	99.65	2
	CEP170B_S422	J3KQR7;Q9Y4F5;Q9Y4F5-2;Q9Y4F5-3	PRKKRSQsFTHSPSG	S422	0.0512	1.68	0.531	1.46	99.94	3
	GAB2_S210	Q9UQC2;Q9UQC2-2	AENARSAsFSQGTRA	S210	0.0458	1.63	0.499	1.43	98.36	4
	ZNF185_S64	O15231-3	SGRSRATsFSSAGEV	S64	3.3e-05	2.44	6.7e-05	2.87	99.74	5
	RIN2_S486	Q8WYP3;Q8WYP3-2	SKKKRSSsFVLPKLV	S486	0.0802	1.57	0.208	1.61	99.93	5
	NHSL1_S1491	Q5SYE7-2	GLMPRSLsFSGPRYG	S1491	0.000574	2.3	0.0498	2.01	99.45	5
	GSK3A_S21	P49840	SGRARTSsFAEPGGG	S21	0.0145	1.58	0.513	1.34	99.64	6
	TBC1D5_S730	Q92609;Q92609-2	DGSSARGsFSGQAQP	S730	0.222	1.47	0.0498	1.87	97.56	7
	SHC1_S139	P29353;P29353-2;P29353-6;P29353-7;Q5T181;Q5T182	EEWTRHGsFVNKPTR	S139	0.039	2.14	0.761	1.49	99.7	9
	SGTB_S295	Q96EQ0	RNHIRSRsFSSSAEE	S295	0.114	1.68	0.955	1.13	99.19	9
	TSC2_S492	A0A2R8Y6C9;A0A2R8Y7C8;A0A2R8YDR3;A0A2R8YGD6;P49815;P49815-4	SFRARSTsLNERPKS	S492	0.00229	1.47	0.0193	1.51	98.45	9
	EHBP1L1_S1273	Q8N3D4	PPPRAHGsFSHVRDA	S1273	0.004	2.17	0.0677	2.09	96.86	12
	WASHC2A_S200	F8W7U3;Q641Q2;Q641Q2-2	PKRSRPTsFADELAA	S200	0.0315	1.58	0.758	1.26	98.47	14
	TBC1D4_T642	O60343-2	QFRRRAHtFSHPPSS	T642	0.123	2.15	0.163	2.52	99.91	14
MAPKAP2
	AFDN_S1806	J3KN01;P55196;P55196-5	KERQRLFsQGQDVSN	S1806	0.000146	3.42	0.00532	3.27	99.65	1
	CEP170_S1381	H0Y2V6;Q5SW79	ITRRRTWsRDEVMGD	S1381	0.0588	1.81	0.325	1.71	99.4	1
	PDCD4_S457	Q53EL6;Q53EL6-2	RGRKRFVsEGDGGRL	S457	0.0423	1.63	0.0498	1.87	99.81	2
	PLEKHF2_S226	Q9H8W4	CQPARSDsYSQSLKS	S226	0.00164	2.13	0.0181	2.22	97.12	2
	IWS1_S720	Q96ST2	PQRRRMNsTGGQTPR	S720	0.073	1.51	0.308	1.48	99.92	4
	KANK2_S540	Q63ZY3;Q63ZY3-2;Q63ZY3-3	EPRERVPsVAEAPQL	S540	0.0225	1.76	0.118	1.8	99.27	4
	TSC2_S534	A0A2R8Y6C9;A0A2R8Y7C8;A0A2R8YDR3;A0A2R8YGD6;P49815;P49815-4	AFRCRSIsVSEHVVR	S534	0.128	1.55	0.942	1.13	97.84	6
	METTL1_S27	F8VSD9;H0YHX0;Q9UBP6;Q9UBP6-2	YYRQRAHsNPMADHT	S27	0.0027	3.52	0.0498	3.32	98.66	7
	CARMIL1_S1280	Q5VZK9;Q5VZK9-2	PQKPRTAsRPDDIPD	S1280	0.0168	1.79	0.541	1.44	97.91	8
	SLC20A1_S335	Q8WUM9	PERERLPsVDLKEET	S335	0.0319	1.47	0.87	1.15	98.64	8
	OSBPL10_S209	Q9BXB5	PCSQRHLsVGAPGVV	S209	0.0799	1.75	0.934	1.19	98.34	8
	TSC2_S492	A0A2R8Y6C9;A0A2R8Y7C8;A0A2R8YDR3;A0A2R8YGD6;P49815;P49815-4	SFRARSTsLNERPKS	S492	0.00229	1.47	0.0193	1.51	98.25	13
	WASHC2A_S200	F8W7U3;Q641Q2;Q641Q2-2	PKRSRPTsFADELAA	S200	0.0315	1.58	0.758	1.26	98.28	15
	PEAK1_S725	Q9H792	SSPQRSYsSSHSSPA	S725	0.00911	2.22	0.277	1.85	95.8	15
	GPATCH8_S1109	Q9UKJ3;Q9UKJ3-2	VERKPSVsEEVQATP	S1109	0.183	3.11	0.937	-1.44	84.37	15
MELK
	RIN2_S486	Q8WYP3;Q8WYP3-2	SKKKRSSsFVLPKLV	S486	0.0802	1.57	0.208	1.61	99.99	1
	CEP170B_S422	J3KQR7;Q9Y4F5;Q9Y4F5-2;Q9Y4F5-3	PRKKRSQsFTHSPSG	S422	0.0512	1.68	0.531	1.46	99.97	1
	PEAK1_S725	Q9H792	SSPQRSYsSSHSSPA	S725	0.00911	2.22	0.277	1.85	97.25	3
	IRS1_S527	P35568	RFRKRTHsAGTSPTI	S527	0.00315	3.92	0.815	1.61	99.49	3
	KANK1_S325	Q14678;Q14678-2	GVRKRSYsAGNASQL	S325	0.225	2.08	0.796	1.57	99.46	3
	HSPD1_S252	P10809	LLSEKKIsSIQSIVP	S252	0.235	1.7	0.926	-1.22	93.74	4
	IRS2_S306	Q9Y4H2	EFRPRSKsQSSGSSA	S306	0.0145	1.5	0.21	1.41	99.7	4
	WASHC2A_T711	F8W7U3;Q641Q2;Q641Q2-2	GTKPRTKtVLSLFDE	T711	0.0691	1.77	0.551	1.52	99.43	6
	LMNA_S404	A0A6Q8PFJ0;P02545	RSRGRASsHSSQTQG	S404	0.0189	1.51	0.285	1.41	98.77	7
	NHSL1_S1491	Q5SYE7-2	GLMPRSLsFSGPRYG	S1491	0.000574	2.3	0.0498	2.01	99.29	7
	TBC1D4_T642	O60343-2	QFRRRAHtFSHPPSS	T642	0.123	2.15	0.163	2.52	99.93	8
	ABI2_S108	H7C3Q7	NQRNRTYsSGSSGGS	S108	0.0145	1.8	0.302	1.59	97.65	10
	PPP1R3G_S84	B7ZBB8	RRRCRARsFSLPADP	S84	0.119	1.97	0.389	1.89	99.94	10
	TGFBR2_S352	P37173;P37173-2	EDLRKLGsSLARGIA	S352	0.004	1.83	0.403	1.46	96.17	11
	ABI2_S236	A0A0C4DG21;A0A7D9NKC8;E7EP65;E7EW77;F8WAL6;Q9NYB9;Q9NYB9-2;Q9NYB9-3;Q9NYB9-4	NQRNRTYsSSGSSGG	S236	0.000459	2.1	0.0181	2.01	97.69	11
	GAB2_S210	Q9UQC2;Q9UQC2-2	AENARSAsFSQGTRA	S210	0.0458	1.63	0.499	1.43	97.65	12
	KIAA1522_S398	Q9P206-2	RSLGRFSsVSSPQPR	S398	0.148	1.64	0.764	1.35	98.37	12
	ZNF185_S64	O15231-3	SGRSRATsFSSAGEV	S64	3.3e-05	2.44	6.7e-05	2.87	99.27	13
	FOXO4_S262	P98177;P98177-2	TFRPRSSsNASSVST	S262	0.0145	1.72	0.0677	1.79	97.74	14
	PACS1_S320	Q6VY07;Q6VY07-2	KTRRKLTsTSAITRQ	S320	0.18	2.52	0.869	1.54	95.68	15
NIM1
	CUL4A_S10	Q13619	DEAPRKGsFSALVGR	S10	0.00975	1.87	0.171	1.72	99.92	1
	PRKAA1_S496	Q13131;Q13131-2	ATPQRSGsVSNYRSC	S496	0.000357	2.1	0.0152	2.02	99.42	1
	COBLL1_S410	A0A0D9SG04;A0A0X1KG75;Q53SF7;Q53SF7-2;Q53SF7-3	AGRVRAGsLQLSSMS	S410	0.000258	2.25	0.0626	1.83	99.59	1
	SENP2_S40	H7C1A0;Q9HC62;Q9HC62-2	SARLRLGsGSNGLLR	S40	0.000191	2.01	0.123	1.56	99.55	1
	TGFBR2_S352	P37173;P37173-2	EDLRKLGsSLARGIA	S352	0.004	1.83	0.403	1.46	99.07	1
	CEP170_S1124	H0Y2V6;Q5SW79	PRRTRLGsLSARSDS	S1124	0.004	1.85	0.517	1.41	99.68	2
	SHC1_S139	P29353;P29353-2;P29353-6;P29353-7;Q5T181;Q5T182	EEWTRHGsFVNKPTR	S139	0.039	2.14	0.761	1.49	99.97	2
	PDE3B_S495	Q13370;Q13370-2	IPKQRSSsVSLTHHV	S495	0.000146	3.23	0.00863	2.87	98.33	2
	EHBP1L1_S1273	Q8N3D4	PPPRAHGsFSHVRDA	S1273	0.004	2.17	0.0677	2.09	99.17	3
	PANK2_S79	A0A2R8YFI4;Q9BZ23;Q9BZ23-3;Q9BZ23-4;V9GYZ0	TRRDRLGsYSGPTSV	S79	0.0145	1.56	0.506	1.33	99.09	4
	ERBIN_S1179	Q96RT1-8	RPNARVGsEHSLLDP	S1179	0.000191	1.77	0.112	1.46	99.4	4
	MAP1B_S1203	P46821	DGKDYNAsASTISPP	S1203	0.0225	2.67	0.995	1.04	91.07	5
	SPIRE2_S476	Q8WWL2;Q8WWL2-2;Q8WWL2-3;Q8WWL2-4	PPRPRAGsAHVWRPG	S476	0.103	1.76	0.645	1.49	99.44	5
	GAREM1_S614	Q9H706	DLKSPFGsPSAEAVS	S614	0.078	2	0.999	-1.01	92.58	6
	TBC1D4_S588	O60343-2	RMRGRLGsVDSFERS	S588	0.000191	2.04	0.031	1.79	98.62	8
	EIF4B_S422	E7EX17;P23588	RERSRTGsESSQTGT	S422	0.185	1.49	0.542	1.41	97.68	9
	PANK4_T367	E9PHT6;Q9NVE7	AQRARSGtFDLLEMD	T367	0.000818	2.03	0.0498	1.83	98.89	11
	FLNC_S2233	Q14315	LGRERLGsFGSITRQ	S2233	0.018	2.14	0.41	1.74	98.83	11
	WASHC2A_S714	F8W7U3;Q641Q2;Q641Q2-2	PRTKTVLsLFDEEED	S714	0.0145	1.89	0.302	1.63	89.62	13
	RIN2_S486	Q8WYP3;Q8WYP3-2	SKKKRSSsFVLPKLV	S486	0.0802	1.57	0.208	1.61	99.7	13
	WASHC2A_T711	F8W7U3;Q641Q2;Q641Q2-2	GTKPRTKtVLSLFDE	T711	0.0691	1.77	0.551	1.52	99.1	15
PHKG2
	RPS6_S236	P62753	AKRRRLSsLRASTSK	S236	0.0213	1.65	0.46	1.42	99.98	1
	CEP170_S1124	H0Y2V6;Q5SW79	PRRTRLGsLSARSDS	S1124	0.004	1.85	0.517	1.41	99.7	1
	MINDY1_S441	Q8N5J2;Q8N5J2-3	RMRTRVLsLQGRGAT	S441	0.039	2.29	0.849	1.4	99.43	2
	TGFBR2_S352	P37173;P37173-2	EDLRKLGsSLARGIA	S352	0.004	1.83	0.403	1.46	98.8	2
	SGTB_S295	Q96EQ0	RNHIRSRsFSSSAEE	S295	0.114	1.68	0.955	1.13	99.56	5
	BCL2L14_S152	K7EKK7;K7EMX4;Q9BZR8;Q9BZR8-2;Q9BZR8-3	AVDPKVIsIANRVAE	S152	0.0222	2.39	0.827	1.44	90.64	8
	ARHGEF17_S420	Q96PE2	WGVYRSPsFGAGEGL	S420	0.0145	1.61	0.665	1.28	98.79	8
	CEP170B_S422	J3KQR7;Q9Y4F5;Q9Y4F5-2;Q9Y4F5-3	PRKKRSQsFTHSPSG	S422	0.0512	1.68	0.531	1.46	99.8	9
	PACS1_S320	Q6VY07;Q6VY07-2	KTRRKLTsTSAITRQ	S320	0.18	2.52	0.869	1.54	96.75	11
	EDC3_S161	Q96F86	SFRRRHNsWSSSSRH	S161	0.163	1.27	0.668	1.19	99.73	11
	CCT2_S260	P78371	GSRVRVDsTAKVAEI	S260	0.114	2.27	0.97	1.15	95.16	12
	HSPD1_S252	P10809	LLSEKKIsSIQSIVP	S252	0.235	1.7	0.926	-1.22	88.88	12
	VIPAS39_S119	G3V4K3;Q9H9C1	EQLKSRNsFSSYAQL	S119	0.00164	1.67	0.0677	1.56	98.61	12
	COBLL1_S410	A0A0D9SG04;A0A0X1KG75;Q53SF7;Q53SF7-2;Q53SF7-3	AGRVRAGsLQLSSMS	S410	0.000258	2.25	0.0626	1.83	98.65	13
	ABI1_S226	A0A0A0MRT6;Q8IZP0;Q8IZP0-2;Q8IZP0-3;Q8IZP0-4;Q8IZP0-5;Q8IZP0-6;Q8IZP0-9	HSPGRTAsLNQRPRT	S226	0.225	1.5	0.726	1.34	98.43	13
	CEP170_S430	H0Y2V6;Q5SW79	ALLRSSGsLGHRPSQ	S430	0.00216	2.71	0.101	2.28	96.94	14
	ZNF185_S64	O15231-3	SGRSRATsFSSAGEV	S64	3.3e-05	2.44	6.7e-05	2.87	99.1	14
PHKG1
	PFKFB2_S483	O60825	IRRPRNYsVGSRPLK	S483	3.3e-05	2.22	0.000118	2.39	99.83	2
	ZNF185_S64	O15231-3	SGRSRATsFSSAGEV	S64	3.3e-05	2.44	6.7e-05	2.87	99.78	3
	CEP170B_S422	J3KQR7;Q9Y4F5;Q9Y4F5-2;Q9Y4F5-3	PRKKRSQsFTHSPSG	S422	0.0512	1.68	0.531	1.46	99.94	3
	NHSL1_S1491	Q5SYE7-2	GLMPRSLsFSGPRYG	S1491	0.000574	2.3	0.0498	2.01	99.62	3
	PEAK1_S725	Q9H792	SSPQRSYsSSHSSPA	S725	0.00911	2.22	0.277	1.85	97.15	4
	SGTB_S295	Q96EQ0	RNHIRSRsFSSSAEE	S295	0.114	1.68	0.955	1.13	99.65	4
	PDE3B_S495	Q13370;Q13370-2	IPKQRSSsVSLTHHV	S495	0.000146	3.23	0.00863	2.87	98.1	5
	ARHGEF17_S420	Q96PE2	WGVYRSPsFGAGEGL	S420	0.0145	1.61	0.665	1.28	99.24	5
	PPP1R3G_S84	B7ZBB8	RRRCRARsFSLPADP	S84	0.119	1.97	0.389	1.89	99.96	5
	RPS6_S236	P62753	AKRRRLSsLRASTSK	S236	0.0213	1.65	0.46	1.42	99.86	5
	KIAA1522_S398	Q9P206-2	RSLGRFSsVSSPQPR	S398	0.148	1.64	0.764	1.35	98.67	6
	RIN2_S486	Q8WYP3;Q8WYP3-2	SKKKRSSsFVLPKLV	S486	0.0802	1.57	0.208	1.61	99.86	7
	PLEC_S4386	Q15149	GFRSRSSsVGSSSSY	S4386	5.54e-05	2.23	0.00826	1.94	98.26	8
	AKT2_S474	P31751;P31751-2	RTHFPQFsYSASIRE	S474	0.0145	3.52	0.0712	3.85	90.78	8
	GAB2_S210	Q9UQC2;Q9UQC2-2	AENARSAsFSQGTRA	S210	0.0458	1.63	0.499	1.43	97.78	10
	VIPAS39_S119	G3V4K3;Q9H9C1	EQLKSRNsFSSYAQL	S119	0.00164	1.67	0.0677	1.56	98.69	11
	ABI2_S108	H7C3Q7	NQRNRTYsSGSSGGS	S108	0.0145	1.8	0.302	1.59	97.3	12
	PFKFB2_S466	O60825	PVRMRRNsFTPLSSS	S466	0.000191	2.87	0.125	1.92	99.94	13
	SHC1_S139	P29353;P29353-2;P29353-6;P29353-7;Q5T181;Q5T182	EEWTRHGsFVNKPTR	S139	0.039	2.14	0.761	1.49	99.67	13
	ABI2_S236	A0A0C4DG21;A0A7D9NKC8;E7EP65;E7EW77;F8WAL6;Q9NYB9;Q9NYB9-2;Q9NYB9-3;Q9NYB9-4	NQRNRTYsSSGSSGG	S236	0.000459	2.1	0.0181	2.01	97.3	15
PIM3
	CARMIL1_S1280	Q5VZK9;Q5VZK9-2	PQKPRTAsRPDDIPD	S1280	0.0168	1.79	0.541	1.44	99.06	1
	EIF4B_S422	E7EX17;P23588	RERSRTGsESSQTGT	S422	0.185	1.49	0.542	1.41	98.26	1
	TBC1D4_S341	O60343-2	QPRRRHAsAPSHVQP	S341	0.019	1.44	0.126	1.43	99.93	2
	IRS2_S306	Q9Y4H2	EFRPRSKsQSSGSSA	S306	0.0145	1.5	0.21	1.41	99.79	2
	FOXO4_S262	P98177;P98177-2	TFRPRSSsNASSVST	S262	0.0145	1.72	0.0677	1.79	98.58	3
	PDCD4_S457	Q53EL6;Q53EL6-2	RGRKRFVsEGDGGRL	S457	0.0423	1.63	0.0498	1.87	99.37	5
	SENP2_S40	H7C1A0;Q9HC62;Q9HC62-2	SARLRLGsGSNGLLR	S40	0.000191	2.01	0.123	1.56	98.83	5
	FOXO3_S315	O43524	DFRSRTNsNASTVSG	S315	0.0458	1.92	0.132	2.03	98.77	5
	EDC3_S161	Q96F86	SFRRRHNsWSSSSRH	S161	0.163	1.27	0.668	1.19	99.79	6
	KANK2_S540	Q63ZY3;Q63ZY3-2;Q63ZY3-3	EPRERVPsVAEAPQL	S540	0.0225	1.76	0.118	1.8	98.62	7
	EFS_S298	O43281;O43281-2;O43281-3	PHRPRLPsAESLSRR	S298	0.114	1.62	0.297	1.65	98.55	10
	GPATCH8_S1109	Q9UKJ3;Q9UKJ3-2	VERKPSVsEEVQATP	S1109	0.183	3.11	0.937	-1.44	86.37	10
	OSBPL10_S209	Q9BXB5	PCSQRHLsVGAPGVV	S209	0.0799	1.75	0.934	1.19	97.33	14
	KANK1_S325	Q14678;Q14678-2	GVRKRSYsAGNASQL	S325	0.225	2.08	0.796	1.57	98.51	14
SIK
	PRKAA1_S496	Q13131;Q13131-2	ATPQRSGsVSNYRSC	S496	0.000357	2.1	0.0152	2.02	99.39	2
	PKP4_S447	Q99569;Q99569-2	TALYRTGsVGIGNLQ	S447	0.174	1.77	0.0677	2.35	98.95	3
	RHBDF1_S8	Q96CC6	MSEARRDsTSSLQRK	S8	0.247	2.73	0.858	1.68	98.84	3
	COBLL1_S410	A0A0D9SG04;A0A0X1KG75;Q53SF7;Q53SF7-2;Q53SF7-3	AGRVRAGsLQLSSMS	S410	0.000258	2.25	0.0626	1.83	99.15	4
	METTL1_S27	F8VSD9;H0YHX0;Q9UBP6;Q9UBP6-2	YYRQRAHsNPMADHT	S27	0.0027	3.52	0.0498	3.32	98.74	6
	SHC1_S139	P29353;P29353-2;P29353-6;P29353-7;Q5T181;Q5T182	EEWTRHGsFVNKPTR	S139	0.039	2.14	0.761	1.49	99.86	6
	CUL4A_S10	Q13619	DEAPRKGsFSALVGR	S10	0.00975	1.87	0.171	1.72	99.82	7
	PANK4_T367	E9PHT6;Q9NVE7	AQRARSGtFDLLEMD	T367	0.000818	2.03	0.0498	1.83	99.05	8
	ERBIN_S1179	Q96RT1-8	RPNARVGsEHSLLDP	S1179	0.000191	1.77	0.112	1.46	99.26	8
	EIF4B_S422	E7EX17;P23588	RERSRTGsESSQTGT	S422	0.185	1.49	0.542	1.41	97.71	8
	FLNC_S2233	Q14315	LGRERLGsFGSITRQ	S2233	0.018	2.14	0.41	1.74	98.9	9
	CARMIL1_S1280	Q5VZK9;Q5VZK9-2	PQKPRTAsRPDDIPD	S1280	0.0168	1.79	0.541	1.44	97.06	12
	FOXO3_S315	O43524	DFRSRTNsNASTVSG	S315	0.0458	1.92	0.132	2.03	98.14	15
TTKB2
	WASHC2A_S200	F8W7U3;Q641Q2;Q641Q2-2	PKRSRPTsFADELAA	S200	0.0315	1.58	0.758	1.26	99.66	1
	GSK3A_S21	P49840	SGRARTSsFAEPGGG	S21	0.0145	1.58	0.513	1.34	99.87	1
	KANK2_S540	Q63ZY3;Q63ZY3-2;Q63ZY3-3	EPRERVPsVAEAPQL	S540	0.0225	1.76	0.118	1.8	99.51	2
	BCL2L14_S152	K7EKK7;K7EMX4;Q9BZR8;Q9BZR8-2;Q9BZR8-3	AVDPKVIsIANRVAE	S152	0.0222	2.39	0.827	1.44	94.11	3
	RPS6_S236	P62753	AKRRRLSsLRASTSK	S236	0.0213	1.65	0.46	1.42	99.87	4
	GSK3B_S9	P49841;P49841-2	SGRPRTTsFAESCKP	S9	0.046	1.75	0.192	1.76	99.34	4
	PLEKHG6_S362	Q3KR16;Q3KR16-2	RQGEEQEsLAAAAQR	S362	0.114	1.63	0.849	1.26	98.82	5
	TSC2_S534	A0A2R8Y6C9;A0A2R8Y7C8;A0A2R8YDR3;A0A2R8YGD6;P49815;P49815-4	AFRCRSIsVSEHVVR	S534	0.128	1.55	0.942	1.13	98.38	5
	AKT2_S474	P31751;P31751-2	RTHFPQFsYSASIRE	S474	0.0145	3.52	0.0712	3.85	91.6	6
	PLEKHA4_S675	Q9H4M7	GHRERVLsLSQALAT	S675	0.0817	3.2	0.986	1.12	96.35	7
	PANK2_S79	A0A2R8YFI4;Q9BZ23;Q9BZ23-3;Q9BZ23-4;V9GYZ0	TRRDRLGsYSGPTSV	S79	0.0145	1.56	0.506	1.33	98.94	8
	MPST_S17	P25325-2	ETRARSPsVAAMASP	S17	0.22	1.54	0.129	1.8	98.8	11
	AKAP17A_S440	Q02040	ELRERLLsILLSKKP	S440	0.000752	2.42	0.571	1.48	98.62	12
	EHD2_S484	Q9NZN4	VGTKLPNsVLGRIWK	S484	0.0784	1.48	0.935	1.12	94.58	12
IKKB
	OSBPL10_S209	Q9BXB5	PCSQRHLsVGAPGVV	S209	0.0799	1.75	0.934	1.19	99.34	2
	PLEKHA4_S675	Q9H4M7	GHRERVLsLSQALAT	S675	0.0817	3.2	0.986	1.12	98.95	2
	KIAA1217_S353	Q5T5P2	IPRDRISsLPVSRPI	S353	0.073	1.72	0.831	1.29	98.13	2
	GAB1_S419	Q13480-2	FPSDRSSsLEGFHNH	S419	0.078	1.4	1	-1	99.49	2
	KIAA1522_S398	Q9P206-2	RSLGRFSsVSSPQPR	S398	0.148	1.64	0.764	1.35	99.41	2
	TSC2_S492	A0A2R8Y6C9;A0A2R8Y7C8;A0A2R8YDR3;A0A2R8YGD6;P49815;P49815-4	SFRARSTsLNERPKS	S492	0.00229	1.47	0.0193	1.51	98.77	3
	AKAP17A_S440	Q02040	ELRERLLsILLSKKP	S440	0.000752	2.42	0.571	1.48	99.3	8
	HBS1L_S127	Q9Y450	LEQDRVQsLKDKNEA	S127	0.00975	2.11	0.0498	2.26	98.17	9
	KANK2_S540	Q63ZY3;Q63ZY3-2;Q63ZY3-3	EPRERVPsVAEAPQL	S540	0.0225	1.76	0.118	1.8	98.56	9
	NHSL1_S1491	Q5SYE7-2	GLMPRSLsFSGPRYG	S1491	0.000574	2.3	0.0498	2.01	99.01	9
	SLC20A1_S335	Q8WUM9	PERERLPsVDLKEET	S335	0.0319	1.47	0.87	1.15	98.49	10
	WASHC2A_S714	F8W7U3;Q641Q2;Q641Q2-2	PRTKTVLsLFDEEED	S714	0.0145	1.89	0.302	1.63	91.3	11
	PANK2_S79	A0A2R8YFI4;Q9BZ23;Q9BZ23-3;Q9BZ23-4;V9GYZ0	TRRDRLGsYSGPTSV	S79	0.0145	1.56	0.506	1.33	98.71	11
	BCL2L14_S152	K7EKK7;K7EMX4;Q9BZR8;Q9BZR8-2;Q9BZR8-3	AVDPKVIsIANRVAE	S152	0.0222	2.39	0.827	1.44	88.51	12
	PLEKHG6_S362	Q3KR16;Q3KR16-2	RQGEEQEsLAAAAQR	S362	0.114	1.63	0.849	1.26	96.82	13
WNK3
	PACS1_S320	Q6VY07;Q6VY07-2	KTRRKLTsTSAITRQ	S320	0.18	2.52	0.869	1.54	98.64	2
	RAB11FIP3_S646	O75154;O75154-3	AEQRRGRsSSMGLQE	S646	0.225	1.99	0.376	2.07	99.71	3
	CEP170_S1381	H0Y2V6;Q5SW79	ITRRRTWsRDEVMGD	S1381	0.0588	1.81	0.325	1.71	99.09	4
	ABI2_S108	H7C3Q7	NQRNRTYsSGSSGGS	S108	0.0145	1.8	0.302	1.59	98.36	5
	RPS6_S236	P62753	AKRRRLSsLRASTSK	S236	0.0213	1.65	0.46	1.42	99.86	5
	AKAP17A_S440	Q02040	ELRERLLsILLSKKP	S440	0.000752	2.42	0.571	1.48	99.53	6
	PDE3B_S495	Q13370;Q13370-2	IPKQRSSsVSLTHHV	S495	0.000146	3.23	0.00863	2.87	98.05	6
	RAP1GAP2_S548	A0A1B0GV05;Q684P5;Q684P5-2;Q684P5-3	AIRVRSHsMETMVGG	S548	0.249	2.07	0.975	-1.13	98.94	6
	HSPD1_S252	P10809	LLSEKKIsSIQSIVP	S252	0.235	1.7	0.926	-1.22	92.12	8
	PDE3B_S445	Q13370;Q13370-2	LRRSSGTsGLLPVEQ	S445	0.133	2.37	0.814	1.61	95.03	9
	CEP170B_S422	J3KQR7;Q9Y4F5;Q9Y4F5-2;Q9Y4F5-3	PRKKRSQsFTHSPSG	S422	0.0512	1.68	0.531	1.46	99.78	10
	PLEKHA4_S675	Q9H4M7	GHRERVLsLSQALAT	S675	0.0817	3.2	0.986	1.12	95.98	10
	EDC3_S161	Q96F86	SFRRRHNsWSSSSRH	S161	0.163	1.27	0.668	1.19	99.73	11
	PLEC_S4386	Q15149	GFRSRSSsVGSSSSY	S4386	5.54e-05	2.23	0.00826	1.94	97.64	12
	SERHL2_S108	B4DGG4	RFSILGHsFALLSPR	S108	0.242	1.58	0.934	1.18	95.15	12
	WASHC2A_S714	F8W7U3;Q641Q2;Q641Q2-2	PRTKTVLsLFDEEED	S714	0.0145	1.89	0.302	1.63	89.36	14
RAF1
	PLEKHA4_S675	Q9H4M7	GHRERVLsLSQALAT	S675	0.0817	3.2	0.986	1.12	99	1
	KIAA1217_S353	Q5T5P2	IPRDRISsLPVSRPI	S353	0.073	1.72	0.831	1.29	99.9	1
	MINDY1_S441	Q8N5J2;Q8N5J2-3	RMRTRVLsLQGRGAT	S441	0.039	2.29	0.849	1.4	99.46	1
	GAB1_S419	Q13480-2	FPSDRSSsLEGFHNH	S419	0.078	1.4	1	-1	99.73	1
	ABI1_S226	A0A0A0MRT6;Q8IZP0;Q8IZP0-2;Q8IZP0-3;Q8IZP0-4;Q8IZP0-5;Q8IZP0-6;Q8IZP0-9	HSPGRTAsLNQRPRT	S226	0.225	1.5	0.726	1.34	99.52	1
	HBS1L_S127	Q9Y450	LEQDRVQsLKDKNEA	S127	0.00975	2.11	0.0498	2.26	99.26	4
	PLEKHF2_S226	Q9H8W4	CQPARSDsYSQSLKS	S226	0.00164	2.13	0.0181	2.22	95.66	8
	MYO9B_S1354	M0R0P8;M0R300;Q13459;Q13459-2	PTEERRTsFSTSDVS	S1354	0.000509	1.89	0.0905	1.6	99.21	8
	TRPM7_S1568	H0YLN8;Q96QT4	NLMRLSQsIPFTPVP	S1568	0.0145	2.29	0.961	1.14	94.11	8
	RHBDF1_S8	Q96CC6	MSEARRDsTSSLQRK	S8	0.247	2.73	0.858	1.68	98.2	9
	AKAP17A_S440	Q02040	ELRERLLsILLSKKP	S440	0.000752	2.42	0.571	1.48	98.71	11
	TSC2_S492	A0A2R8Y6C9;A0A2R8Y7C8;A0A2R8YDR3;A0A2R8YGD6;P49815;P49815-4	SFRARSTsLNERPKS	S492	0.00229	1.47	0.0193	1.51	98.41	11
	HBS1L_S67	Q9Y450	DLKESSNsVSNHQLS	S67	0.131	2.67	0.682	1.97	94.07	13
	CEP170_S1124	H0Y2V6;Q5SW79	PRRTRLGsLSARSDS	S1124	0.004	1.85	0.517	1.41	98.46	15
	EHD2_S484	Q9NZN4	VGTKLPNsVLGRIWK	S484	0.0784	1.48	0.935	1.12	92.45	15
DLK
	PFKFB2_S483	O60825	IRRPRNYsVGSRPLK	S483	3.3e-05	2.22	0.000118	2.39	99.92	1
	EDC3_S161	Q96F86	SFRRRHNsWSSSSRH	S161	0.163	1.27	0.668	1.19	99.95	1
	OSBPL10_S209	Q9BXB5	PCSQRHLsVGAPGVV	S209	0.0799	1.75	0.934	1.19	99.51	1
	HBS1L_S67	Q9Y450	DLKESSNsVSNHQLS	S67	0.131	2.67	0.682	1.97	98.83	2
	PEAK1_S725	Q9H792	SSPQRSYsSSHSSPA	S725	0.00911	2.22	0.277	1.85	97.32	2
	PLEC_S4386	Q15149	GFRSRSSsVGSSSSY	S4386	5.54e-05	2.23	0.00826	1.94	98.65	3
	PLEKHF2_S226	Q9H8W4	CQPARSDsYSQSLKS	S226	0.00164	2.13	0.0181	2.22	96.72	4
	TSC2_S534	A0A2R8Y6C9;A0A2R8Y7C8;A0A2R8YDR3;A0A2R8YGD6;P49815;P49815-4	AFRCRSIsVSEHVVR	S534	0.128	1.55	0.942	1.13	98.78	4
	HBS1L_S127	Q9Y450	LEQDRVQsLKDKNEA	S127	0.00975	2.11	0.0498	2.26	98.82	7
	AKT1S1_T246	Q96B36	LPRPRLNtSDFQKLK	T246	0.000887	2.3	0.0181	2.3	99.38	7
	PRKAA1_S496	Q13131;Q13131-2	ATPQRSGsVSNYRSC	S496	0.000357	2.1	0.0152	2.02	97.62	9
	ABI2_S108	H7C3Q7	NQRNRTYsSGSSGGS	S108	0.0145	1.8	0.302	1.59	97.58	11
	SLC20A1_S335	Q8WUM9	PERERLPsVDLKEET	S335	0.0319	1.47	0.87	1.15	98.4	11
MST4
	CEP170_S430	H0Y2V6;Q5SW79	ALLRSSGsLGHRPSQ	S430	0.00216	2.71	0.101	2.28	99.72	1
	HBS1L_S127	Q9Y450	LEQDRVQsLKDKNEA	S127	0.00975	2.11	0.0498	2.26	99.3	2
	COBLL1_S410	A0A0D9SG04;A0A0X1KG75;Q53SF7;Q53SF7-2;Q53SF7-3	AGRVRAGsLQLSSMS	S410	0.000258	2.25	0.0626	1.83	99.22	3
	MINDY1_S441	Q8N5J2;Q8N5J2-3	RMRTRVLsLQGRGAT	S441	0.039	2.29	0.849	1.4	99.12	3
	TSC2_S492	A0A2R8Y6C9;A0A2R8Y7C8;A0A2R8YDR3;A0A2R8YGD6;P49815;P49815-4	SFRARSTsLNERPKS	S492	0.00229	1.47	0.0193	1.51	98.62	4
	PKP4_S447	Q99569;Q99569-2	TALYRTGsVGIGNLQ	S447	0.174	1.77	0.0677	2.35	98.88	5
	PFKFB2_S483	O60825	IRRPRNYsVGSRPLK	S483	3.3e-05	2.22	0.000118	2.39	99.24	9
	PLEC_S4386	Q15149	GFRSRSSsVGSSSSY	S4386	5.54e-05	2.23	0.00826	1.94	97.93	11
	FLNC_S2233	Q14315	LGRERLGsFGSITRQ	S2233	0.018	2.14	0.41	1.74	98.73	13
	OSBPL10_S209	Q9BXB5	PCSQRHLsVGAPGVV	S209	0.0799	1.75	0.934	1.19	97.28	15
