# Supplementary material for: Cell-intrinsic insulin signaling defects in human iPS cell–derived hepatocytes in type 2 diabetes
Source: J Clin Invest. 2025 Apr 15;135(8):e183513. doi: 10.1172/JCI183513 (PMC11996863; doi:10.1172/JCI183513)
Supplement: Supplemental table 8 [file jci-135-183513-s183.xlsx]

## Sheet: All Dys Kinases
Table S8: Substrates Related to Dysregulated Kinases in T2D (FDR < 0.25)
Kinase	Protein	UniProtID	Sequence	Phosphsite	CTL Ins vs Bas		T2D InsvsBas
					FDR	Fold Change	FDR	Fold Change
AKT2	PFKFB2	O60825	PVRMRRNsFTPLSSS	S466	0.000191	2.87	0.125	1.92
	CCT2	P78371	GSRVRVDsTAKVAEI	S260	0.114	2.27	0.97	1.15
	SDC2	E7ESK6;E9PBI9;P34741	DLGERKPsSAAYQKA	S151	0.00656	2.16	0.297	1.75
	KANK1	Q14678;Q14678-2	GVRKRSYsAGNASQL	S325	0.225	2.08	0.796	1.57
	CEP170	H0Y2V6;Q5SW79	PRRTRLGsLSARSDS	S1124	0.004	1.85	0.517	1.41
	ABI2	H7C3Q7	NQRNRTYsSGSSGGS	S108	0.0145	1.8	0.302	1.59
AKT3	CCT2	P78371	GSRVRVDsTAKVAEI	S260	0.114	2.27	0.97	1.15
	PFKFB2	O60825	PVRMRRNsFTPLSSS	S466	0.000191	2.87	0.125	1.92
	OSBPL10	Q9BXB5	PCSQRHLsVGAPGVV	S209	0.0799	1.75	0.934	1.19
	CEP170	H0Y2V6;Q5SW79	PRRTRLGsLSARSDS	S1124	0.004	1.85	0.517	1.41
	FLNC	Q14315	LGRERLGsFGSITRQ	S2233	0.018	2.14	0.41	1.74
	PANK2	A0A2R8YFI4;Q9BZ23;Q9BZ23-3;Q9BZ23-4;V9GYZ0	TRRDRLGsYSGPTSV	S79	0.0145	1.56	0.506	1.33
	ABI2	H7C3Q7	NQRNRTYsSGSSGGS	S108	0.0145	1.8	0.302	1.59
	PPP1R3G	B7ZBB8	RRRCRARsFSLPADP	S84	0.119	1.97	0.389	1.89
PKCT	PEAK1	Q9H792	SSPQRSYsSSHSSPA	S725	0.00911	2.22	0.277	1.85
	RPS6	P62753	AKRRRLSsLRASTSK	S236	0.0213	1.65	0.46	1.42
	GAB2	Q9UQC2;Q9UQC2-2	AENARSAsFSQGTRA	S210	0.0458	1.63	0.499	1.43
	ABI1	A0A0A0MRT6;Q8IZP0;Q8IZP0-2;Q8IZP0-3;Q8IZP0-4;Q8IZP0-5;Q8IZP0-6;Q8IZP0-9	HSPGRTAsLNQRPRT	S226	0.225	1.5	0.726	1.34
	RPS6	P62753	RLSSLRAsTSKSESS	S240	0.00903	1.6	0.176	1.49
	RAB11FIP3	O75154;O75154-3	AEQRRGRsSSMGLQE	S646	0.225	1.99	0.376	2.07
YANK2	GPATCH8	Q9UKJ3;Q9UKJ3-2	VERKPSVsEEVQATP	S1109	0.183	3.11	0.937	0.694444
	RAP1GAP2	A0A1B0GV05;Q684P5;Q684P5-2;Q684P5-3	AIRVRSHsMETMVGG	S548	0.249	2.07	0.975	0.884956
	AKAP17A	Q02040	ELRERLLsILLSKKP	S440	0.000752	2.42	0.571	1.48
	SGTB	Q96EQ0	RNHIRSRsFSSSAEE	S295	0.114	1.68	0.955	1.13
	CEP170	H0Y2V6;Q5SW79	PRRTRLGsLSARSDS	S1124	0.004	1.85	0.517	1.41
	SLC20A1	Q8WUM9	PERERLPsVDLKEET	S335	0.0319	1.47	0.87	1.15
	FLNC	Q14315	LGRERLGsFGSITRQ	S2233	0.018	2.14	0.41	1.74
	AP1AR	Q63HQ0;Q63HQ0-2	PMRERSKtEEDILRA	T228	0.0027	1.82	0.316	1.48
	MYO9B	M0R0P8;M0R300;Q13459;Q13459-2	PTEERRTsFSTSDVS	S1354	0.000509	1.89	0.0905	1.6
	TBC1D4	O60343-2	RMRGRLGsVDSFERS	S588	0.000191	2.04	0.031	1.79
	PANK4	E9PHT6;Q9NVE7	AQRARSGtFDLLEMD	T367	0.000818	2.03	0.0498	1.83
	PPP1R3G	B7ZBB8	RRRCRARsFSLPADP	S84	0.119	1.97	0.389	1.89
	RPS6KB1	P23443;P23443-2;P23443-3;P23443-5	ESVKEKFsFEPKIRS	S427	0.149	1.5	0.457	1.44
	EHBP1L1	Q8N3D4	PPPRAHGsFSHVRDA	S1273	0.004	2.17	0.0677	2.09
YANK3	GPATCH8	Q9UKJ3;Q9UKJ3-2	VERKPSVsEEVQATP	S1109	0.183	3.11	0.937	0.694444
	RAP1GAP2	A0A1B0GV05;Q684P5;Q684P5-2;Q684P5-3	AIRVRSHsMETMVGG	S548	0.249	2.07	0.975	0.884956
	AKAP17A	Q02040	ELRERLLsILLSKKP	S440	0.000752	2.42	0.571	1.48
	SGTB	Q96EQ0	RNHIRSRsFSSSAEE	S295	0.114	1.68	0.955	1.13
	SLC20A1	Q8WUM9	PERERLPsVDLKEET	S335	0.0319	1.47	0.87	1.15
	FLNC	Q14315	LGRERLGsFGSITRQ	S2233	0.018	2.14	0.41	1.74
	MYO9B	M0R0P8;M0R300;Q13459;Q13459-2	PTEERRTsFSTSDVS	S1354	0.000509	1.89	0.0905	1.6
	PANK2	A0A2R8YFI4;Q9BZ23;Q9BZ23-3;Q9BZ23-4;V9GYZ0	TRRDRLGsYSGPTSV	S79	0.0145	1.56	0.506	1.33
	TBC1D4	O60343-2	RMRGRLGsVDSFERS	S588	0.000191	2.04	0.031	1.79
	PANK4	E9PHT6;Q9NVE7	AQRARSGtFDLLEMD	T367	0.000818	2.03	0.0498	1.83
	ACLY	P53396	PAPSRTAsFSESRAD	S455	0.153	1.44	0.571	1.34
	EIF4B	E7EX17;P23588	RERSRTGsESSQTGT	S422	0.185	1.49	0.542	1.41
	PPP1R3G	B7ZBB8	RRRCRARsFSLPADP	S84	0.119	1.97	0.389	1.89
AMPKA2	MAP1B	P46821	DGKDYNAsASTISPP	S1203	0.0225	2.67	0.995	1.04
	CCT2	P78371	GSRVRVDsTAKVAEI	S260	0.114	2.27	0.97	1.15
	PACS1	Q6VY07;Q6VY07-2	KTRRKLTsTSAITRQ	S320	0.18	2.52	0.869	1.54
	WASHC2A	F8W7U3;Q641Q2;Q641Q2-2	PKRSRPTsFADELAA	S200	0.0315	1.58	0.758	1.26
	CARMIL1	Q5VZK9;Q5VZK9-2	PQKPRTAsRPDDIPD	S1280	0.0168	1.79	0.541	1.44
	ERBIN	Q96RT1-8	RPNARVGsEHSLLDP	S1179	0.000191	1.77	0.112	1.46
	PEAK1	Q9H792	SSPQRSYsSSHSSPA	S725	0.00911	2.22	0.277	1.85
	CEP170B	J3KQR7;Q9Y4F5;Q9Y4F5-2;Q9Y4F5-3	PRKKRSQsFTHSPSG	S422	0.0512	1.68	0.531	1.46
	CUL4A	Q13619	DEAPRKGsFSALVGR	S10	0.00975	1.87	0.171	1.72
CHK2	PLEKHA4	Q9H4M7	GHRERVLsLSQALAT	S675	0.0817	3.2	0.986	1.12
	HSPD1	P10809	LLSEKKIsSIQSIVP	S252	0.235	1.7	0.926	0.819672
	MINDY1	Q8N5J2;Q8N5J2-3	RMRTRVLsLQGRGAT	S441	0.039	2.29	0.849	1.4
	AKAP17A	Q02040	ELRERLLsILLSKKP	S440	0.000752	2.42	0.571	1.48
	PFKFB2	O60825	PVRMRRNsFTPLSSS	S466	0.000191	2.87	0.125	1.92
	ARHGEF17	Q96PE2	WGVYRSPsFGAGEGL	S420	0.0145	1.61	0.665	1.28
	TGFBR2	P37173;P37173-2	EDLRKLGsSLARGIA	S352	0.004	1.83	0.403	1.46
	PEAK1	Q9H792	SSPQRSYsSSHSSPA	S725	0.00911	2.22	0.277	1.85
	RPS6	P62753	AKRRRLSsLRASTSK	S236	0.0213	1.65	0.46	1.42
	EDC3	Q96F86	SFRRRHNsWSSSSRH	S161	0.163	1.27	0.668	1.19
	METTL1	F8VSD9;H0YHX0;Q9UBP6;Q9UBP6-2	YYRQRAHsNPMADHT	S27	0.0027	3.52	0.0498	3.32
PHKG2	HSPD1	P10809	LLSEKKIsSIQSIVP	S252	0.235	1.7	0.926	0.819672
	CCT2	P78371	GSRVRVDsTAKVAEI	S260	0.114	2.27	0.97	1.15
	BCL2L14	K7EKK7;K7EMX4;Q9BZR8;Q9BZR8-2;Q9BZR8-3	AVDPKVIsIANRVAE	S152	0.0222	2.39	0.827	1.44
	PACS1	Q6VY07;Q6VY07-2	KTRRKLTsTSAITRQ	S320	0.18	2.52	0.869	1.54
	MINDY1	Q8N5J2;Q8N5J2-3	RMRTRVLsLQGRGAT	S441	0.039	2.29	0.849	1.4
	SGTB	Q96EQ0	RNHIRSRsFSSSAEE	S295	0.114	1.68	0.955	1.13
	CEP170	H0Y2V6;Q5SW79	PRRTRLGsLSARSDS	S1124	0.004	1.85	0.517	1.41
	ARHGEF17	Q96PE2	WGVYRSPsFGAGEGL	S420	0.0145	1.61	0.665	1.28
	TGFBR2	P37173;P37173-2	EDLRKLGsSLARGIA	S352	0.004	1.83	0.403	1.46
	COBLL1	A0A0D9SG04;A0A0X1KG75;Q53SF7;Q53SF7-2;Q53SF7-3	AGRVRAGsLQLSSMS	S410	0.000258	2.25	0.0626	1.83
	CEP170	H0Y2V6;Q5SW79	ALLRSSGsLGHRPSQ	S430	0.00216	2.71	0.101	2.28
	RPS6	P62753	AKRRRLSsLRASTSK	S236	0.0213	1.65	0.46	1.42
	CEP170B	J3KQR7;Q9Y4F5;Q9Y4F5-2;Q9Y4F5-3	PRKKRSQsFTHSPSG	S422	0.0512	1.68	0.531	1.46
	ABI1	A0A0A0MRT6;Q8IZP0;Q8IZP0-2;Q8IZP0-3;Q8IZP0-4;Q8IZP0-5;Q8IZP0-6;Q8IZP0-9	HSPGRTAsLNQRPRT	S226	0.225	1.5	0.726	1.34
	VIPAS39	G3V4K3;Q9H9C1	EQLKSRNsFSSYAQL	S119	0.00164	1.67	0.0677	1.56
	EDC3	Q96F86	SFRRRHNsWSSSSRH	S161	0.163	1.27	0.668	1.19
TTBK2	PLEKHA4	Q9H4M7	GHRERVLsLSQALAT	S675	0.0817	3.2	0.986	1.12
	BCL2L14	K7EKK7;K7EMX4;Q9BZR8;Q9BZR8-2;Q9BZR8-3	AVDPKVIsIANRVAE	S152	0.0222	2.39	0.827	1.44
	AKAP17A	Q02040	ELRERLLsILLSKKP	S440	0.000752	2.42	0.571	1.48
	TSC2	A0A2R8Y6C9;A0A2R8Y7C8;A0A2R8YDR3;A0A2R8YGD6;P49815;P49815-4	AFRCRSIsVSEHVVR	S534	0.128	1.55	0.942	1.13
	EHD2	Q9NZN4	VGTKLPNsVLGRIWK	S484	0.0784	1.48	0.935	1.12
	PLEKHG6	Q3KR16;Q3KR16-2	RQGEEQEsLAAAAQR	S362	0.114	1.63	0.849	1.26
	WASHC2A	F8W7U3;Q641Q2;Q641Q2-2	PKRSRPTsFADELAA	S200	0.0315	1.58	0.758	1.26
	GSK3A	P49840	SGRARTSsFAEPGGG	S21	0.0145	1.58	0.513	1.34
	PANK2	A0A2R8YFI4;Q9BZ23;Q9BZ23-3;Q9BZ23-4;V9GYZ0	TRRDRLGsYSGPTSV	S79	0.0145	1.56	0.506	1.33
	RPS6	P62753	AKRRRLSsLRASTSK	S236	0.0213	1.65	0.46	1.42
WNK3	PLEKHA4	Q9H4M7	GHRERVLsLSQALAT	S675	0.0817	3.2	0.986	1.12
	RAP1GAP2	A0A1B0GV05;Q684P5;Q684P5-2;Q684P5-3	AIRVRSHsMETMVGG	S548	0.249	2.07	0.975	0.884956
	HSPD1	P10809	LLSEKKIsSIQSIVP	S252	0.235	1.7	0.926	0.819672
	PACS1	Q6VY07;Q6VY07-2	KTRRKLTsTSAITRQ	S320	0.18	2.52	0.869	1.54
	AKAP17A	Q02040	ELRERLLsILLSKKP	S440	0.000752	2.42	0.571	1.48
	PDE3B	Q13370;Q13370-2	LRRSSGTsGLLPVEQ	S445	0.133	2.37	0.814	1.61
	SERHL2	B4DGG4	RFSILGHsFALLSPR	S108	0.242	1.58	0.934	1.18
	RPS6	P62753	AKRRRLSsLRASTSK	S236	0.0213	1.65	0.46	1.42
	WASHC2A	F8W7U3;Q641Q2;Q641Q2-2	PRTKTVLsLFDEEED	S714	0.0145	1.89	0.302	1.63
	CEP170B	J3KQR7;Q9Y4F5;Q9Y4F5-2;Q9Y4F5-3	PRKKRSQsFTHSPSG	S422	0.0512	1.68	0.531	1.46
	PLEC	Q15149	GFRSRSSsVGSSSSY	S4386	5.54e-05	2.23	0.00826	1.94
	ABI2	H7C3Q7	NQRNRTYsSGSSGGS	S108	0.0145	1.8	0.302	1.59
	PDE3B	Q13370;Q13370-2	IPKQRSSsVSLTHHV	S495	0.000146	3.23	0.00863	2.87
	EDC3	Q96F86	SFRRRHNsWSSSSRH	S161	0.163	1.27	0.668	1.19
MST4	HPS4	F1LLU8;Q9NQG7;Q9NQG7-2;Q9NQG7-3;Q9NQG7-4	EVLGLSSsLGKELVF	S373	0.873	1.34	0.171	2.19
	PKP4	Q99569;Q99569-2	TALYRTGsVGIGNLQ	S447	0.174	1.77	0.0677	2.35
	AKT1S1	Q96B36	PTQQYAKsLPVSVPV	S183	0.432	1.44	0.212	1.7
	DOCK7	Q96N67;Q96N67-2;Q96N67-6	STGERKGsWSERRNS	S432	0.307	1.31	0.203	1.43
	PFKFB2	O60825	IRRPRNYsVGSRPLK	S483	3.3e-05	2.22	0.000118	2.39
	HBS1L	Q9Y450	LEQDRVQsLKDKNEA	S127	0.00975	2.11	0.0498	2.26
	TSC2	A0A2R8Y6C9;A0A2R8Y7C8;A0A2R8YDR3;A0A2R8YGD6;P49815;P49815-4	SFRARSTsLNERPKS	S492	0.00229	1.47	0.0193	1.51
ROCK1	CARMIL1	Q5VZK9;Q5VZK9-2	GSRSRSSsSTPTSPK	S1249	0.351	2.61	0.101	4.8
	MARK3	A0A7I2V2E3;A0A7I2V2N8;A0A7I2V3B9;A0A7I2V3I9;A0A7I2V4G7;A0A7I2V4T2;A0A7I2V5G3;A0A7I2V639;A0A7I2YQF7;H0YKP9;J3KNR0;P27448;P27448-2;P27448-3;P27448-4	GGMTRRNtYVCSERT	T376	0.944	1.18	0.0712	2.17
	GAB2	Q9UQC2;Q9UQC2-2	ATIPRRNtLPAMDNS	T391	0.864	1.32	0.125	2.1
	RALGAPA2	H7C1F9;Q2PPJ7;Q2PPJ7-2;Q2PPJ7-3	PMRFRSAtTSGAPGV	T532	0.0375	2.67	0.114	2.98
ROCK2	GAB2	Q9UQC2;Q9UQC2-2	ATIPRRNtLPAMDNS	T391	0.864	1.32	0.125	2.1
	NEK9	A0A7I2V5R1;Q8TD19	TKRPRSStVTEAPIA	T333	0.304	1.82	0.123	2.45
	RALGAPA2	H7C1F9;Q2PPJ7;Q2PPJ7-2;Q2PPJ7-3	PMRFRSAtTSGAPGV	T532	0.0375	2.67	0.114	2.98
	FOXO4	P98177;P98177-2	TFRPRSSsNASSVST	S262	0.0145	1.72	0.0677	1.79
BCKDK	MARK3	A0A7I2V2E3;A0A7I2V2N8;A0A7I2V3B9;A0A7I2V3I9;A0A7I2V4G7;A0A7I2V4T2;A0A7I2V5G3;A0A7I2V639;A0A7I2YQF7;H0YKP9;J3KNR0;P27448;P27448-2;P27448-3;P27448-4	TPVASTHsISSAATP	S412	0.5	2.16	0.0984	4.12
	HPS4	F1LLU8;Q9NQG7;Q9NQG7-2;Q9NQG7-3;Q9NQG7-4	EVLGLSSsLGKELVF	S373	0.873	1.34	0.171	2.19
	PDCD4	Q53EL6;Q53EL6-2	RDSGRGDsVSDSGSD	S76	0.735	1.4	0.0939	2.21
	PKP4	Q99569;Q99569-2	TALYRTGsVGIGNLQ	S447	0.174	1.77	0.0677	2.35
	IRS2	Q9Y4H2	VRRSRTDsLAATPPA	S346	0.277	2.09	0.203	2.61
	PATL1	Q86TB9-4	VLQPQPGsLNSSIWD	S120	0.423	1.5	0.21	1.81
	AKT2	P31751;P31751-2	RTHFPQFsYSASIRE	S474	0.0145	3.52	0.0712	3.85
	RPS6KB1	P23443;P23443-2;P23443-3;P23443-5	PVSPVKFsPGDFWGR	S452	0.0145	1.66	0.0674	1.75
