# Supplementary material for: Cell-intrinsic insulin signaling defects in human iPS cell–derived hepatocytes in type 2 diabetes
Source: J Clin Invest. 2025 Apr 15;135(8):e183513. doi: 10.1172/JCI183513 (PMC11996863; doi:10.1172/JCI183513)
Supplement: Supplemental table 9 [file jci-135-183513-s184.xlsx]

## Sheet: Table S9
row_id	CTL_M_C426_Basal	CTL_M_C428_Basal	CTL_M_C434_Basal	CTL_M_C509_Basal	CTL_M_C426_Ins	CTL_M_C428_Ins	CTL_M_C434_Ins	CTL_M_C509_Ins	T2D_M_C433_Basal	T2D_M_C435_Basal	T2D_M_C445_Basal	T2D_M_C433_Ins	T2D_M_C435_Ins	T2D_M_C445_Ins	CTL_F_C40_Basal	CTL_F_C42_Basal	CTL_F_C82_Basal	CTL_F_C87_Basal	CTL_F_C40_Ins	CTL_F_C42_Ins	CTL_F_C82_Ins	CTL_F_C87_Ins	T2D_F_C45_Basal	T2D_F_C53_Basal	T2D_F_C65_Basal	T2D_F_C45_Ins	T2D_F_C53_Ins	T2D_F_C65_Ins	PG.Genes	PG.ProteinDescriptions	PG.UniProtIds	PEP.StrippedSequence	PTM_collapse_key	KS
PS2	15.0821	14.9271	14.2897	15.3254	14.8029	14.6537	14.1731	14.6554	15.2766	15.3596	15.9965	14.2219	14.7875	14.3147	15.2532	15.82	15.1459	14.3657	14.4918	15.6938	15.2066	14.3917	15.4634	15.1043	15.8637	14.506	15.0459	15.1111	A1CF	APOBEC1 complementation factor;Isoform 2 of APOBEC1 complementation factor;Isoform 6 of APOBEC1 complementation factor	Q9NQ94;Q9NQ94-2;Q9NQ94-6	ITIPALASQNPAIHPFTPPK	A1CF_T484_M1	A1CF_T484
PS4	20.2508	20.4669	20.3545	20.2992	20.5707	20.389	20.3415	20.1686	20.6842	20.3838	20.1991	20.5892	21.0319	20.1774	20.5327	20.7828	20.1015	20.36	20.481	20.5721	20.1847	20.5985	20.5239	20.14	20.3677	20.2506	19.9017	20.474	AAAS	Aladin	F8VZ44;Q9NRG9	FSPVLGR	AAAS_S371_M1	AAAS_S371
PS6	13.6366	13.666	16.4987	14.4843	16.4104	16.4254	16.8427	16.6511	17.0563	16.4168	13.7939	16.2331	16.4677	16.8003	15.8565	12.3309	16.3398	16.5254	15.6758	15.3257	16.3891	13.4766	16.1143	17.2389	15.9075	17.0642	16.2902	16.9177	AAGAB	Alpha- and gamma-adaptin-binding protein p34;Isoform 2 of Alpha- and gamma-adaptin-binding protein p34	Q6PD74;Q6PD74-2	AFWMAIGGDRDEIEGLSSDEEH	AAGAB_S310_M2	AAGAB_S310
PS7	11.8504	12.2214	12.9139	12.8985	13.0582	12.4796	12.5533	12.7967	13.5557	13.4143	12.6467	12.1623	12.6336	12.7413	12.6483	12.557	12.097	12.6026	12.5704	12.7032	12.2538	12.5151	12.3444	12.102	12.893	12.1957	12.7285	12.2685	AAGAB	Alpha- and gamma-adaptin-binding protein p34;Isoform 2 of Alpha- and gamma-adaptin-binding protein p34	Q6PD74;Q6PD74-2	AFWMAIGGDRDEIEGLSSDEEH	AAGAB_S311_M1	AAGAB_S311
PS8	13.6366	13.666	16.4987	14.4843	16.4104	16.4254	16.8427	16.6511	17.0563	16.4168	13.7939	16.2331	16.4677	16.8003	15.8565	12.3309	16.3398	16.5254	15.6758	15.3257	16.3891	13.4766	16.1143	17.2389	15.9075	17.0642	16.2902	16.9177	AAGAB	Alpha- and gamma-adaptin-binding protein p34;Isoform 2 of Alpha- and gamma-adaptin-binding protein p34	Q6PD74;Q6PD74-2	AFWMAIGGDRDEIEGLSSDEEH	AAGAB_S311_M2	AAGAB_S311
PS10	16.4413	15.6144	15.7169	16.6364	16.2505	16.7186	16.5525	15.8763	15.2003	16.7246	16.7763	11.1062	16.3752	16.8022	16.4569	16.1147	16.4505	16.477	16.1886	15.9639	16.8784	15.8836	17.1764	16.3148	16.4195	16.6736	15.6515	16.6212	AAK1	AP2-associated protein kinase 1	A0A096LP25	SMEELTVIQCTSQELPAQTGLLSQTGDVPLPAGR	AAK1_1032_M1	AAK1_1032
PS12	17.0352	17.0853	16.9594	17.411	16.0545	17.1831	16.9706	16.1622	16.9952	17.8867	17.1736	17.245	17.3879	17.1734	17.8873	17.8546	17.9413	17.9554	17.8184	17.7908	18.4091	18.7898	17.7955	18.3193	18.3301	17.9431	18.3177	17.4637	AAK1	AP2-associated protein kinase 1	A0A096LP25	HYSPEDEPSPEAQPIAAYK	AAK1_S1102_M1	AAK1_S1102
PS13	15.9698	15.1476	15.1001	15.4717	15.2507	15.4048	15.2928	15.2604	15.3141	15.5921	15.6161	15.2744	15.832	15.2289	15.8634	15.706	16.1384	15.7229	15.8521	15.4913	16.3792	16.3701	15.8978	16.7377	17.1617	15.7601	16.5532	15.6744	AAK1	AP2-associated protein kinase 1	A0A096LP25	HYSPEDEPSPEAQPIAAYK	AAK1_S1108_M1	AAK1_S1108
PS16	20.4444	19.1466	19.0053	19.1838	16.5875	19.888	20.5613	20.4945	18.0775	17.8515	20.5768	19.4062	18.1087	18.9421	20.7186	19.6463	18.8701	18.006	19.4609	20.0896	19.2177	18.6067	19.0183	18.9904	18.311	16.4023	19.1998	19.6105	AAK1	AP2-associated protein kinase 1	A0A096LP25	EQGGSGLGSGSSGGGGSTSGLGSGYIGR;REQGGSGLGSGSSGGGGSTSGLGSGYIGR	AAK1_S20_M1	AAK1_S20
PS17	18.7326	17.7487	18.1101	18.6192	19.0865	20.0535	19.4343	18.8519	19.8749	17.4999	18.892	18.6447	20.2468	18.933	18.7005	18.3774	19.1696	19.7932	19.9018	19.4532	19.0533	16.4605	18.7727	19.2196	19.1384	18.8546	18.8714	19.7348	AAK1	AP2-associated protein kinase 1	A0A096LP25	EQGGSGLGSGSSGGGGSTSGLGSGYIGR;REQGGSGLGSGSSGGGGSTSGLGSGYIGR	AAK1_S21_M1	AAK1_S21
PS18	19.5258	18.3571	20.4718	17.6119	18.8597	18.1122	19.1405	18.3491	18.1615	17.9996	15.6277	17.6461	17.0004	18.973	17.9194	19.7027	16.0193	18.4353	17.1689	18.7501	16.6778	20.7238	18.1091	19.7664	16.6065	20.8942	18.2055	19.2312	AAK1	AP2-associated protein kinase 1	A0A096LP25	EQGGSGLGSGSSGGGGSTSGLGSGYIGR;REQGGSGLGSGSSGGGGSTSGLGSGYIGR	AAK1_S26_M1	AAK1_S26
PS24	22.7933	22.7804	22.3435	22.9113	22.6565	22.2959	21.4281	22.8937	22.4754	22.723	22.8084	22.6573	21.7032	22.1655	22.725	23.1083	22.9819	23.0171	23.0674	23.0434	23.096	23.2302	23.0094	21.9727	22.8009	20.9874	22.8068	22.7597	AAK1	AP2-associated protein kinase 1	A0A096LP25	VGSLTPPSSPK	AAK1_S624_M2	AAK1_S624
PS25	20.981	20.454	21.1606	21.1208	21.0421	20.814	20.7762	20.8458	20.4718	21.1218	20.9123	20.8513	20.1471	20.4003	21.7144	21.1689	21.8148	21.181	21.5114	21.6738	22.0891	21.5227	21.6433	21.9295	22.1579	21.6015	22.1016	21.4745	AAK1	AP2-associated protein kinase 1	A0A096LP25	ILSDVTHSAVFGVPASK	AAK1_S637_M1	AAK1_S637
PS29	21.8331	21.4691	21.517	21.6113	21.401	21.5948	21.5682	22.0894	21.4838	21.2764	21.5418	21.3667	21.1723	21.3831	21.0555	21.3713	21.1785	21.9464	21.5036	21.2465	21.7577	21.6641	21.2598	21.1526	21.5109	21.353	21.1773	21.3507	AAK1	AP2-associated protein kinase 1	A0A096LP25	SATTTPSGSPR	AAK1_S678_M1	AAK1_S678
PS30	21.0534	21.0901	21.3232	20.989	20.762	20.7918	20.981	21.0358	20.6118	20.5454	20.9556	20.6344	20.2141	20.3381	20.8004	21.2718	20.9479	21.551	20.8198	21.0196	20.3842	21.157	20.6164	20.7835	19.7037	20.8492	20.8816	20.8521	AAK1	AP2-associated protein kinase 1	A0A096LP25	SATTTPSGSPR	AAK1_S678_M2	AAK1_S678
PS31	16.1304	16.513	16.573	15.7101	16.4981	16.1361	17.4064	17.0127	16.9476	16.5526	16.2182	15.6581	16.1921	16.6864	15.8	16.5699	16.1477	17.9918	15.5831	16.0528	16.3606	16.3762	16.47	16.0786	16.661	16.6642	16.9175	16.2991	AAK1	AP2-associated protein kinase 1	A0A096LP25	LGGSAESLIPGFQSTQGDAFATTSFSAGTAEK	AAK1_S731_M1	AAK1_S731
PS33	15.9735	18.4172	18.9622	18.4327	18.3058	17.8693	18.6471	18.6498	18.6951	18.5849	18.1936	17.4018	17.8807	17.9454	18.488	18.2901	18.7495	18.6064	18.3079	18.8479	18.5146	18.8816	18.5411	18.5667	18.5392	18.5499	18.7069	18.5655	AAK1	AP2-associated protein kinase 1 (Fragment)	A0A096LNZ0	LGGSAESLIPGFQSTQGDAFATTSFSAGTDLQR	AAK1_S79_M1	AAK1_S79
PS35	17.0997	16.3837	18.0966	17.9534	18.3848	17.2361	17.3104	18.2158	18.1702	18.0113	16.0888	16.5995	16.9544	16.1361	18.0291	16.7906	15.4691	17.8511	16.0539	16.5557	16.4495	15.8361	16.331	17.1423	17.5182	16.1932	17.2514	17.4825	AAK1	AP2-associated protein kinase 1	A0A096LP25	PLLMESEEEDESCRPPPGK	AAK1_S875_M1	AAK1_S875
PS37	16.2009	15.764	16.252	15.7049	16.2786	15.5894	16.2329	15.6527	14.9371	16.1241	16.1025	14.9305	16.1943	15.5428	16.2072	16.2682	16.2933	15.604	16.4228	15.3563	16.2915	15.9317	16.1179	16.2456	16.379	15.9728	15.9326	16.3739	AAK1	AP2-associated protein kinase 1	A0A096LP25	LGGAVPFAPPEVSPEQAK	AAK1_S901_M1	AAK1_S901
PS39	17.7139	20.803	17.2231	16.6875	18.862	17.8564	15.964	16.3509	16.8052	16.9536	16.7195	18.2948	16.0546	20.9452	18.3814	17.6138	18.2774	17.5054	18.0699	21.3979	18.7977	17.7145	18.3874	18.1782	17.6777	16.9021	16.1481	18.1625	AAK1	AP2-associated protein kinase 1	A0A096LP25	EQGGSGLGSGSSGGGGSTSGLGSGYIGR;REQGGSGLGSGSSGGGGSTSGLGSGYIGR	AAK1_T27_M1	AAK1_T27
PS40	15.3006	15.3853	15.9773	15.3683	15.2261	15.2804	15.3912	15.3005	14.6557	15.1194	15.5409	14.9009	14.9274	14.9843	15.7174	15.415	15.7778	15.5646	15.6136	15.1122	15.6812	15.7973	15.5204	15.6526	15.5619	15.5968	15.5248	15.8156	AAK1	AP2-associated protein kinase 1	A0A096LP25	AGQTQPNPGILPIQPALTPR	AAK1_T389_M1	AAK1_T389
PS41	17.1604	16.3433	15.0635	16.3644	17.1351	15.6846	15.6536	15.7688	15.9374	15.6338	15.2096	16.5436	14.9852	16.0577	15.4116	18.8889	16.4309	16.9543	16.8108	16.6362	16.6548	16.173	16.7053	15.7002	15.9246	16.464	16.8007	16.299	AAK1	AP2-associated protein kinase 1	A0A096LP25	VQTTPPPAVQGQK	AAK1_T605_M1	AAK1_T605
PS42	21.2979	21.3815	21.4425	20.4354	21.2113	21.2646	21.1984	20.5617	20.8955	20.4493	21.5232	21.3057	20.3271	21.1647	21.2557	21.5826	21.7122	21.907	21.3332	21.5757	21.6993	21.9947	21.3682	21.253	21.5254	21.296	21.26	21.6509	AAK1	AP2-associated protein kinase 1	A0A096LP25	VQTTPPPAVQGQK	AAK1_T606_M1	AAK1_T606
PS43	18.5054	18.3452	18.7829	18.4266	18.2404	18.001	18.7395	19.0126	17.2874	18.8371	18.6122	17.4145	18.226	18.5851	16.8772	16.2362	18.7196	19.0763	18.7647	18.8038	18.2379	19.0734	18.3697	17.5781	18.9476	18.4361	16.3748	18.8485	AAK1	AP2-associated protein kinase 1	A0A096LP25	VGSLTPPSSPK	AAK1_T620_M1	AAK1_T620
PS44	23.336	24.2917	22.8489	22.9569	23.2483	22.8366	22.9065	23.4768	23.0685	23.2776	23.3694	23.2573	22.2654	22.7106	23.3244	24.4456	23.5747	23.5191	24.2813	23.5532	23.6556	23.8339	23.6108	22.5619	23.3726	22.6665	23.3077	23.2576	AAK1	AP2-associated protein kinase 1	A0A096LP25	VGSLTPPSSPK	AAK1_T620_M2	AAK1_T620
PS45	12.7253	11.823	11.4729	12.1312	12.2985	12.6542	11.8208	11.5105	11.507	13.1086	12.8775	12.4827	12.5992	12.5117	12.5365	13.2322	13.8145	12.32	13.0901	13.5385	13.6838	13.2238	13.5455	14.2724	14.61	13.1538	13.7074	12.3199	AAK1	AP2-associated protein kinase 1	A0A096LP25	STQLLQAAAAEASLNK	AAK1_T653_M1	AAK1_T653
PS47	15.7209	15.5601	15.7382	15.9239	15.7335	15.4309	15.6113	15.7297	15.4126	15.5234	15.4322	15.383	15.4175	15.4951	15.8215	16.0793	15.9483	15.8273	15.5884	15.9239	15.9096	16.1513	15.8249	15.8076	16.27	15.9286	15.9604	15.9288	AAK1	AP2-associated protein kinase 1	A0A096LP25	SATTTPSGSPR	AAK1_T674_M1	AAK1_T674
PS48	20.6298	20.6525	20.8806	20.5961	20.3655	20.3671	20.5856	20.2805	20.216	20.1283	20.5421	20.2424	19.7591	19.937	20.4081	20.8354	20.552	21.1049	20.387	20.5779	20.0112	20.767	19.5277	20.3442	19.3035	20.4596	20.4349	20.4037	AAK1	AP2-associated protein kinase 1	A0A096LP25	SATTTPSGSPR	AAK1_T674_M2	AAK1_T674
PS51	17.4847	17.0306	17.0011	17.3697	16.1642	17.3149	16.9367	16.2452	16.9389	17.7053	17.9825	17.6069	17.5424	17.2736	17.8926	17.6795	17.9212	17.3348	17.0223	17.6184	18.1762	18.0061	18.0083	18.0033	18.0141	17.7559	17.9733	17.8281	AAK1	AP2-associated protein kinase 1	A0A096LP25	HYSPEDEPSPEAQPIAAYK	AAK1_Y1101_M1	AAK1_Y1101
PS53	15.1652	17.5172	15.467	17.2061	16.7759	17.8624	17.1554	17.776	17.9234	17.1877	17.2047	17.7226	17.5164	17.1642	16.9764	17.3233	17.337	17.8776	17.2748	17.6917	17.3478	17.4377	16.2929	17.2934	16.1916	16.9117	17.3671	16.6928	AAMDC	Mth938 domain-containing protein	E9PNP3;Q9H7C9	ETGTEHSPGVQPADVK	AAMDC_S65_M1	AAMDC_S65
PS55	14.9905	14.9198	15.3875	14.1582	15.078	15.0125	15.4276	13.9768	15.5579	13.8524	14.4227	15.1021	14.3632	14.7132	14.1879	14.0689	13.3466	14.5582	14.0359	14.2925	13.4787	14.1254	14.3035	13.2803	13.8551	13.9771	14.0205	14.2125	AATF	Protein AATF	A0A087WTH8;A0A7P0T868;A0A7P0TAR0;A0A7P0TBI0;A0A7P0Z434;A0A7P0Z4N2;A0A7P0Z4P2;Q9NY61	AGDRNSEDDGVVMTFSSVK	AATF_S203_M1	AATF_S203
PS56	17.7233	18.1464	17.3858	18.8097	17.7899	18.1518	17.4334	18.3493	17.2011	17.8293	18.1893	18.2365	18.3947	19.0579	18.1788	18.1407	18.6003	18.8665	17.971	19.2335	18.4683	18.2906	18.5514	18.2314	18.0791	18.445	17.8358	16.5421	ABCA1	Phospholipid-transporting ATPase ABCA1	A0A7I2V5U0;O95477	QSCLRPFTEDDAADPNDSDIDPESR	ABCA1_1325_M1	ABCA1_1325
PS57	17.0683	17.7391	16.8928	20.3822	20.2466	17.522	16.0684	20.1953	17.8321	18.3807	19.8888	17.4656	18.0122	16.0088	16.7117	17.6193	15.8303	17.4046	17.8874	17.7104	19.8616	16.3884	15.9556	16.4253	20.2924	16.5094	17.585	17.7526	ABCA1	Phospholipid-transporting ATPase ABCA1	A0A7I2V5U0;O95477	NSSSTVSYLK	ABCA1_S1145_M1	ABCA1_S1145
PS59	14.4521	15.2213	14.1033	14.8217	14.2175	14.9068	14.5073	14.9742	14.2552	14.353	15.0594	14.7066	14.4241	15.1283	14.8977	14.9942	14.9527	15.0871	15.0984	15.3773	15.0398	15.245	14.974	15.0912	14.9161	14.9577	14.5314	14.7792	ABCA1	Phospholipid-transporting ATPase ABCA1	A0A7I2V5U0;O95477	PFTEDDAADPNDSDIDPESR	ABCA1_S1298_M1	ABCA1_S1298
PS60	17.7403	17.7914	17.1047	16.6296	17.0513	18.012	16.3503	16.6518	16.9525	15.7445	17.8473	17.6359	16.073	17.5814	17.6701	18.097	17.7991	17.6871	18.2208	17.3339	17.886	17.7499	17.8183	17.4293	17.3376	17.912	17.3966	17.7554	ABCA1	Phospholipid-transporting ATPase ABCA1	A0A7I2V5U0;O95477	RISEICMEEEPTHLK	ABCA1_S884_M1	ABCA1_S884
PS65	14.2297	14.8332	15.0503	14.4336	14.196	14.9776	15.0563	14.9128	15.0405	14.217	15.5188	14.3616	14.9008	14.8863	13.9834	14.4719	16.2139	15.2167	14.1815	13.8329	15.3485	15.4718	14.2858	14.7033	13.2806	15.733	14.5287	14.4248	ABCB6	ATP-binding cassette sub-family B member 6;Isoform 2 of ATP-binding cassette sub-family B member 6	Q9NP58;Q9NP58-4	APGIILLDEATSALDTSNER	ABCB6_S755_M1	ABCB6_S755
PS66	13.2201	14.4246	13.777	13.2674	15.1591	15.0336	13.8783	13.583	13.684	12.8451	13.1764	13.4158	13.6905	15.5202	13.8435	14.1467	13.9874	13.6446	13.8693	13.9566	13.998	13.0305	15.1242	13.7852	13.2625	14.4067	13.0798	14.4606	ABCB6	ATP-binding cassette sub-family B member 6;Isoform 2 of ATP-binding cassette sub-family B member 6	Q9NP58;Q9NP58-4	APGIILLDEATSALDTSNER	ABCB6_T754_M1	ABCB6_T754
PS68	12.7514	12.5479	12.4016	12.5619	13.1421	12.7938	13.5093	13.5265	12.7709	14.3028	12.4514	13.6044	13.7425	13.567	11.8906	13.5866	14.414	13.4907	13.4873	14.04	14.6695	14.4478	14.7974	15.2951	14.5011	14.3497	13.8067	13.4052	ABCC10	ATP-binding cassette sub-family C member 10;Isoform 2 of ATP-binding cassette sub-family C member 10	Q5T3U5;Q5T3U5-2	EGLEEEQSTSGR	ABCC10_S854_M1	ABCC10_S854
PS70	16.6127	16.3994	16.5927	16.6125	15.8677	16.1985	16.6715	16.613	16.1566	14.2179	15.3483	16.0732	15.6687	15.8745	14.8009	15.8534	15.0475	16.1374	14.7289	15.1712	13.8787	16.1811	15.5856	14.7792	14.6867	16.2729	15.4727	14.7499	ABCC1	ABC-type glutathione-S-conjugate transporter;ABC-type glutathione-S-conjugate transporter (Fragment);Multidrug resistance-associated protein 1;Isoform 2 of Multidrug resistance-associated protein 1;Isoform 3 of Multidrug resistance-associated protein 1;Isoform 4 of Multidrug resistance-associated protein 1;Isoform 5 of Multidrug resistance-associated protein 1;Isoform 6 of Multidrug resistance-as…	A0A0A0MS99;A0A7I2V2E0;I3L4X2;P33527;P33527-2;P33527-3;P33527-4;P33527-5;P33527-6;P33527-7;P33527-8;P33527-9	QLSSSSSYSGDISR	ABCC1_S599_M1	ABCC1_S599
PS73	17.5938	17.2481	17.9471	17.5391	17.4321	17.2231	17.1988	17.708	17.483	16.2446	17.2704	17.4185	16.5946	16.9936	14.9453	16.9483	16.0575	17.4028	17.3143	15.9573	16.222	16.7938	17.3949	16.1806	16.445	16.7314	16.156	16.8204	ABCC1	ABC-type glutathione-S-conjugate transporter;ABC-type glutathione-S-conjugate transporter (Fragment);Multidrug resistance-associated protein 1;Isoform 2 of Multidrug resistance-associated protein 1;Isoform 3 of Multidrug resistance-associated protein 1;Isoform 4 of Multidrug resistance-associated protein 1;Isoform 5 of Multidrug resistance-associated protein 1;Isoform 6 of Multidrug resistance-as…	A0A0A0MS99;A0A7I2V2E0;I3L4X2;P33527;P33527-2;P33527-3;P33527-4;P33527-5;P33527-6;P33527-7;P33527-8;P33527-9	QLSSSSSYSGDISR	ABCC1_S603_M1	ABCC1_S603
PS76	20.4948	19.9111	20.4906	20.1115	19.9629	19.5873	19.9679	19.7654	19.9897	18.3519	19.9218	20.086	19.4891	19.4178	19.7779	19.3695	18.8064	20.3355	20.4571	19.3311	19.3134	20.1845	19.886	18.8372	19.8757	19.7595	19.3127	19.9387	ABCC1	ABC-type glutathione-S-conjugate transporter;ABC-type glutathione-S-conjugate transporter (Fragment);Multidrug resistance-associated protein 1;Isoform 2 of Multidrug resistance-associated protein 1;Isoform 3 of Multidrug resistance-associated protein 1;Isoform 4 of Multidrug resistance-associated protein 1;Isoform 5 of Multidrug resistance-associated protein 1;Isoform 6 of Multidrug resistance-as…	A0A0A0MS99;A0A7I2V2E0;I3L4X2;P33527;P33527-2;P33527-3;P33527-4;P33527-5;P33527-6;P33527-7;P33527-8;P33527-9	HHNSTAELQK	ABCC1_S614_M1	ABCC1_S614
PS81	13.6887	13.7443	13.9802	14.3221	12.5304	12.3933	13.3799	12.5679	11.3165	14.7161	13.9868	14.1444	14.234	12.5693	14.5997	14.2135	15.3197	14.0005	13.2729	14.7759	12.9927	15.7141	13.9933	15.3575	15.3579	14.3884	13.7359	15.0548	ABCC4	ATP-binding cassette sub-family C member 4;Isoform 2 of ATP-binding cassette sub-family C member 4;Isoform 3 of ATP-binding cassette sub-family C member 4;Isoform 4 of ATP-binding cassette sub-family C member 4	A0A2R8Y6V8;O15439;O15439-2;O15439-3;O15439-4	TFSESSVWSQQSSRPSLK	ABCC4_S668_M1	ABCC4_S668
PS82	19.3444	20.5019	19.8234	19.8518	19.6036	18.5884	19.3348	19.4386	18.029	19.5587	19.3592	18.9219	19.2467	18.8621	19.5692	19.3969	19.6979	19.9991	19.6695	19.8964	19.6984	21.0767	19.0225	20.1557	20.6889	19.5188	19.3196	19.8836	ABCC4	ATP-binding cassette sub-family C member 4;Isoform 2 of ATP-binding cassette sub-family C member 4;Isoform 3 of ATP-binding cassette sub-family C member 4;Isoform 4 of ATP-binding cassette sub-family C member 4	A0A2R8Y6V8;O15439;O15439-2;O15439-3;O15439-4	DNEESEQPPVPGTPTLR;KDNEESEQPPVPGTPTLR	ABCC4_T646_M1	ABCC4_T646
PS87	22.164	20.3661	21.4746	18.3945	18.0509	21.777	20.1933	20.4101	22.118	17.2976	21.3986	21.2324	18.9828	21.6811	19.6489	21.3379	19.4086	21.1673	19.5166	15.7648	21.8883	22.0394	17.6589	19.5745	17.8933	20.1736	19.0727	21.147	ABCC5	Multidrug resistance-associated protein 5;Isoform 5 of Multidrug resistance-associated protein 5	O15440;O15440-5	NATLAWDSSHSSIQNSPK	ABCC5_S502_M2	ABCC5_S502
PS89	19.356	20.8346	14.465	17.0923	17.7492	18.1421	19.4023	19.6087	17.409	19.7338	22.7418	20.529	20.8527	22.4659	17.7298	14.4162	20.9343	22.9703	20.2694	18.3839	17.083	21.078	16.2789	20.5899	17.7382	18.1412	20.8727	20.491	ABCC5	Multidrug resistance-associated protein 5;Isoform 5 of Multidrug resistance-associated protein 5	O15440;O15440-5	NATLAWDSSHSSIQNSPK	ABCC5_S504_M2	ABCC5_S504
PS91	22.2629	20.2207	13.8177	18.1092	21.548	17.6129	19.2125	19.234	15.5186	19.2554	19.2591	20.4682	20.1243	19.9515	15.9346	13.8098	20.6191	19.1512	19.6872	17.951	16.6229	14.8531	15.4171	20.2293	17.3221	17.8437	20.1989	19.8059	ABCC5	Multidrug resistance-associated protein 5;Isoform 5 of Multidrug resistance-associated protein 5	O15440;O15440-5	NATLAWDSSHSSIQNSPK	ABCC5_S505_M2	ABCC5_S505
PS92	17.7157	16.9639	17.7845	17.4289	17.2747	17.4987	17.8139	16.9278	17.2056	16.4576	17.2968	15.1738	16.6967	17.6762	17.2942	16.9963	14.8528	17.2748	17.5364	17.0294	14.5454	17.9124	16.8141	17.1013	17.0429	17.2708	16.6882	16.9133	ABCC5	Multidrug resistance-associated protein 5;Isoform 5 of Multidrug resistance-associated protein 5	O15440;O15440-5	NATLAWDSSHSSIQNSPK	ABCC5_S509_M1	ABCC5_S509
PS94	12.0016	13.2827	13.0965	12.8001	12.4043	13.2817	13.554	12.3919	12.3919	11.6182	13.1597	12.2663	12.0068	13.8481	14.5041	13.6266	14.1193	13.5622	13.2928	14.0877	13.6083	14.177	13.2721	14.372	13.6107	14.0346	13.9592	13.4421	ABCC5	Multidrug resistance-associated protein 5;Isoform 5 of Multidrug resistance-associated protein 5	O15440;O15440-5	AEGLSLDASMHSQLR	ABCC5_S60_M1	ABCC5_S60
PS97	18.6487	19.4714	18.8519	19.0679	18.6828	19.0414	18.247	18.9023	18.6977	18.5591	19.4534	18.7604	18.3038	18.9276	18.7659	18.4775	19.0152	18.4121	18.8346	18.7318	18.8155	18.7567	18.5293	18.075	18.8639	18.5267	18.283	18.3011	ABCF1	ATP-binding cassette sub-family F member 1	Q5STZ8	KLSVPTSDEEDEVPAPK;LSVPTSDEEDEVPAPK	ABCF1_S106_M1	ABCF1_S106
PS98	24.1158	23.8503	24.4367	21.8795	24.2909	23.5703	23.7248	24.3658	23.6658	22.1965	24.3739	22.7347	19.264	22.9873	22.2396	24.1283	23.1998	23.7553	23.3421	23.8623	24.4591	22.1303	21.9204	19.1012	25.0862	24.0163	23.8882	21.5694	ABCF1	ATP-binding cassette sub-family F member 1	Q5STZ8	KLSVPTSDEEDEVPAPK;LSVPTSDEEDEVPAPK	ABCF1_S106_M2	ABCF1_S106
PS99	17.3853	18.323	18.25	17.1908	17.7131	18.0462	18.1969	17.332	18.054	18.2188	16.7964	17.1148	16.1021	18.0321	16.5667	17.2926	17.6518	16.7135	17.5917	14.4809	17.6575	16.4155	16.7006	18.3134	17.6025	17.5552	16.6394	17.3302	ABCF1	ATP-binding cassette sub-family F member 1	Q5STZ8	KLSVPTSDEEDEVPAPK	ABCF1_S106_M3	ABCF1_S106
PS100	23.5834	23.508	23.406	22.9849	22.7116	23.3088	22.8529	23.0981	23.4036	23.1786	23.5565	22.798	23.2161	23.0161	22.6455	22.7272	23.2254	22.5224	23.0045	23.1789	23.4885	23.1964	22.7172	23.0857	23.214	22.579	23.1354	20.3823	ABCF1	ATP-binding cassette sub-family F member 1	Q5STZ8	KLSVPTSDEEDEVPAPK;LSVPTSDEEDEVPAPK	ABCF1_S110_M1	ABCF1_S110
PS101	19.7059	21.099	21.1487	21.0459	20.0156	20.1565	21.6146	20.1954	21.5588	21.4322	19.9317	21.2404	20.4477	21.4145	20.9728	20.8414	21.1884	21.5196	20.5603	22.0509	20.0646	20.6615	20.9815	20.9531	20.3285	20.5577	20.7677	20.2775	ABCF1	ATP-binding cassette sub-family F member 1	Q5STZ8	KLSVPTSDEEDEVPAPK;LSVPTSDEEDEVPAPK	ABCF1_S110_M2	ABCF1_S110
PS102	17.3853	18.323	18.25	17.1908	17.7131	18.0462	18.1969	17.332	18.054	18.2188	16.7964	17.1148	16.1021	18.0321	16.5667	17.2926	17.6518	16.7135	17.5917	14.4809	17.6575	16.4155	16.7006	18.3134	17.6025	17.5552	16.6394	17.3302	ABCF1	ATP-binding cassette sub-family F member 1	Q5STZ8	KLSVPTSDEEDEVPAPK	ABCF1_S110_M3	ABCF1_S110
PS103	19.0513	19.687	19.8141	19.3952	19.5618	19.4505	19.8926	19.1846	20.0598	19.3129	19.4026	19.5062	19.3067	19.6139	19.3126	19.7833	19.4371	19.5775	18.6958	19.2421	19.1003	18.214	19.3214	19.7227	19.2722	19.5149	19.5351	19.4052	ABCF1	ATP-binding cassette sub-family F member 1	Q5STZ8	GGNVFAALIQDQSEEEEEEEK	ABCF1_S141_M1	ABCF1_S141
PS104	14.9965	15.7966	15.0817	16.733	14.8264	15.6726	15.2866	16.7669	15.6983	16.0744	15.919	16.3644	16.3727	15.4028	16.0572	16.6493	16.6781	14.8892	16.5501	16.2313	16.8796	15.4015	16.2121	17.0826	16.7534	16.1266	17.1254	16.3163	ABCF1	ATP-binding cassette sub-family F member 1	Q5STZ8	AVSEEQQPALK	ABCF1_S167_M1	ABCF1_S167
PS105	19.7963	20.5593	20.7016	20.1487	20.2417	20.1912	20.7027	19.8299	20.7228	20.486	20.0064	20.539	19.9452	20.4782	20.0822	20.3331	20.3236	20.9892	19.9137	20.5839	19.7579	20.3417	20.1788	21.1383	20.1348	20.4553	20.7676	20.0956	ABCF1	ATP-binding cassette sub-family F member 1	Q5STZ8	AEQGSEEEGEGEEEEEEGGESK;KAEQGSEEEGEGEEEEEEGGESK	ABCF1_S229_M1	ABCF1_S229
PS108	15.718	15.594	15.5344	15.0671	15.639	15.604	15.737	15.2122	15.4367	15.9423	15.6251	15.2164	15.6811	15.6454	15.4544	15.9535	16.372	15.241	15.4045	15.5396	16.1213	15.9425	15.2892	15.991	15.1982	15.5243	15.6133	15.1517	ABCF1	ATP-binding cassette sub-family F member 1	Q5STZ8	FTFPDPPPLSPPVLGLHGVTFGYQGQK	ABCF1_S622_M1	ABCF1_S622
PS110	21.4233	21.5472	21.6735	21.1135	21.6979	21.3663	21.699	21.6443	21.7662	21.3594	21.4983	21.2815	20.1372	21.5016	20.9735	21.212	21.388	21.5997	21.16	21.9521	21.842	20.6206	21.0354	20.9559	21.7256	21.3013	21.5676	21.0822	ABCF1	ATP-binding cassette sub-family F member 1	Q5STZ8	KLSVPTSDEEDEVPAPK;LSVPTSDEEDEVPAPK	ABCF1_T109_M2	ABCF1_T109
PS111	17.3853	18.323	18.25	17.1908	17.7131	18.0462	18.1969	17.332	18.054	18.2188	16.7964	17.1148	16.1021	18.0321	16.5667	17.2926	17.6518	16.7135	17.5917	14.4809	17.6575	16.4155	16.7006	18.3134	17.6025	17.5552	16.6394	17.3302	ABCF1	ATP-binding cassette sub-family F member 1	Q5STZ8	KLSVPTSDEEDEVPAPK	ABCF1_T109_M3	ABCF1_T109
PS112	24.181	25.2288	24.7778	24.4746	24.0358	25.0912	25.0341	25.1915	24.8822	24.8894	24.427	24.9214	23.9042	25.2755	24.7181	24.3867	25.0293	24.8061	24.2594	25.0973	24.2049	24.4132	24.5057	24.5824	24.1923	24.4768	24.6562	24.5735	ABI1	Abl interactor 1;Isoform 2 of Abl interactor 1;Isoform 3 of Abl interactor 1;Isoform 4 of Abl interactor 1;Isoform 5 of Abl interactor 1;Isoform 6 of Abl interactor 1;Isoform 9 of Abl interactor 1	A0A0A0MRT6;Q8IZP0;Q8IZP0-2;Q8IZP0-3;Q8IZP0-4;Q8IZP0-5;Q8IZP0-6;Q8IZP0-9	TNPPTQKPPSPPMSGR	ABI1_S178_M1	ABI1_S178
PS115	16.099	16.1654	15.9539	16.4481	15.6464	16.2763	16.3124	16.5994	15.7246	16.644	16.5437	16.4169	16.2813	16.0239	16.1392	16.6844	16.7666	15.3888	16.5738	16.5741	17.2925	16.0489	16.8625	17.3005	16.5863	16.1718	17.0025	15.5771	ABI1	Abl interactor 1;Isoform 2 of Abl interactor 1;Isoform 3 of Abl interactor 1;Isoform 4 of Abl interactor 1;Isoform 5 of Abl interactor 1;Isoform 6 of Abl interactor 1;Isoform 9 of Abl interactor 1	A0A0A0MRT6;Q8IZP0;Q8IZP0-2;Q8IZP0-3;Q8IZP0-4;Q8IZP0-5;Q8IZP0-6;Q8IZP0-9	LGSQHSPGR	ABI1_S217_M1	ABI1_S217
PS116	14.8597	14.8563	14.7026	14.755	14.2761	15.1177	14.766	14.5769	14.2104	13.9542	14.6392	14.9296	14.228	14.0616	12.2464	14.2678	14.7321	13.704	16.3077	14.3673	14.7349	14.625	14.6209	14.7729	14.4027	14.6521	14.7487	14.4516	ABI1	Abl interactor 1;Isoform 2 of Abl interactor 1;Isoform 3 of Abl interactor 1;Isoform 4 of Abl interactor 1;Isoform 5 of Abl interactor 1;Isoform 6 of Abl interactor 1;Isoform 9 of Abl interactor 1	A0A0A0MRT6;Q8IZP0;Q8IZP0-2;Q8IZP0-3;Q8IZP0-4;Q8IZP0-5;Q8IZP0-6;Q8IZP0-9	LGSQHSPGR	ABI1_S217_M2	ABI1_S217
PS117	22.0703	22.3165	22.2191	22.1355	21.965	22.0742	22.1748	21.9125	22.0829	21.9556	22.0138	21.8379	21.8211	21.9295	22.0547	22.0955	22.2467	21.903	21.9848	21.823	22.2699	21.9784	22.053	22.424	22.0569	21.9104	22.246	21.713	ABI1	Abl interactor 1;Isoform 2 of Abl interactor 1;Isoform 3 of Abl interactor 1;Isoform 4 of Abl interactor 1;Isoform 5 of Abl interactor 1;Isoform 6 of Abl interactor 1;Isoform 9 of Abl interactor 1	A0A0A0MRT6;Q8IZP0;Q8IZP0-2;Q8IZP0-3;Q8IZP0-4;Q8IZP0-5;Q8IZP0-6;Q8IZP0-9	LGSQHSPGR	ABI1_S220_M1	ABI1_S220
PS118	14.8597	14.8563	14.7026	14.755	14.2761	15.1177	14.766	14.5769	14.2104	13.9542	14.6392	14.9296	14.228	14.0616	12.2464	14.2678	14.7321	13.704	16.3077	14.3673	14.7349	14.625	14.6209	14.7729	14.4027	14.6521	14.7487	14.4516	ABI1	Abl interactor 1;Isoform 2 of Abl interactor 1;Isoform 3 of Abl interactor 1;Isoform 4 of Abl interactor 1;Isoform 5 of Abl interactor 1;Isoform 6 of Abl interactor 1;Isoform 9 of Abl interactor 1	A0A0A0MRT6;Q8IZP0;Q8IZP0-2;Q8IZP0-3;Q8IZP0-4;Q8IZP0-5;Q8IZP0-6;Q8IZP0-9	LGSQHSPGR	ABI1_S220_M2	ABI1_S220
PS119	16.0566	16.7913	16.7163	16.3647	17.1688	17.5169	17.5798	17.2289	16.9377	16.968	16.6826	17.5546	16.7961	17.3583	17.1564	17.6613	17.5198	16.3513	17.7159	17.395	17.7757	17.1534	16.7754	17.5983	17.2432	17.6003	17.8852	17.2638	ABI1	Abl interactor 1;Isoform 2 of Abl interactor 1;Isoform 3 of Abl interactor 1;Isoform 4 of Abl interactor 1;Isoform 5 of Abl interactor 1;Isoform 6 of Abl interactor 1;Isoform 9 of Abl interactor 1	A0A0A0MRT6;Q8IZP0;Q8IZP0-2;Q8IZP0-3;Q8IZP0-4;Q8IZP0-5;Q8IZP0-6;Q8IZP0-9	TASLNQRPR;TASLNQR	ABI1_S226_M1	ABI1_S226
PS120	19.7893	19.7703	19.8125	19.9441	19.8374	19.9644	20.1183	19.9486	19.7396	19.458	20.2497	20.0757	19.7584	19.7746	19.9554	20.0162	20.3583	19.6138	20.2275	19.9458	20.2744	20.0722	19.8484	20.6702	20.2954	20.224	20.4867	19.8546	ABI1	Abl interactor 1;Isoform 2 of Abl interactor 1;Isoform 3 of Abl interactor 1;Isoform 4 of Abl interactor 1;Isoform 5 of Abl interactor 1;Isoform 6 of Abl interactor 1;Isoform 9 of Abl interactor 1	A0A0A0MRT6;Q8IZP0;Q8IZP0-2;Q8IZP0-3;Q8IZP0-4;Q8IZP0-5;Q8IZP0-6;Q8IZP0-9	HNSTTSSTSSGGYR	ABI1_S290_M1	ABI1_S290
PS127	17.0546	17.6235	17.758	16.9684	16.8991	17.2278	15.9632	16.7754	16.7006	17.4556	17.2743	17.8076	17.1843	17.6573	17.3746	15.4648	17.9149	17.5971	16.1796	16.555	16.8443	18.1206	17.0328	16.4468	16.9071	17.8657	17.2883	17.6488	ABI1	Abl interactor 1;Isoform 2 of Abl interactor 1;Isoform 3 of Abl interactor 1;Isoform 4 of Abl interactor 1;Isoform 5 of Abl interactor 1;Isoform 6 of Abl interactor 1;Isoform 9 of Abl interactor 1	A0A0A0MRT6;Q8IZP0;Q8IZP0-2;Q8IZP0-3;Q8IZP0-4;Q8IZP0-5;Q8IZP0-6;Q8IZP0-9	TLEPVKPPTVPNDYMTSPAR	ABI1_Y208_M1	ABI1_Y208
PS129	14.172	13.8318	12.8978	13.3547	14.5792	14.7021	14.3442	14.7216	13.4219	11.9744	12.8759	13.9798	13.5263	14.0232	13.6722	14.1961	12.3847	14.133	15.1849	14.5019	13.2002	13.3463	13.602	12.3311	13.3431	13.6081	13.9393	13.6807	ABI2	Abl interactor 2 (Fragment)	H7C3Q7	TYSSGSSGGSHPSSR	ABI2_S108_M1	ABI2_S108
PS132	23.4344	24.1376	23.8911	23.4288	23.6279	23.9756	23.6914	23.7669	23.823	23.0852	23.2281	23.4463	23.3823	23.7207	23.1236	21.6788	22.6739	23.9169	23.1434	23.7072	22.338	22.7084	23.009	20.4634	22.2338	23.0926	22.4413	23.1357	ABI2	Abl interactor 2;Abl interactor 2 (Fragment);Isoform 2 of Abl interactor 2;Isoform 3 of Abl interactor 2;Isoform 4 of Abl interactor 2	A0A0C4DG21;A0A7D9NKC8;E7EP65;E7EW77;F8WAL6;Q9NYB9;Q9NYB9-2;Q9NYB9-3;Q9NYB9-4	TTPPTQKPPSPPMSGK	ABI2_S177_M1	ABI2_S177
PS135	18.9589	19.5877	19.8091	19.4018	19.6335	19.4682	19.7827	19.3474	19.3946	19.5965	19.2403	19.0898	19.9887	19.4519	19.2918	19.0746	18.6397	19.239	19.2109	19.0176	18.5321	18.6295	19.1769	18.5545	18.6946	19.4147	18.3589	19.0745	ABI2	Abl interactor 2;Abl interactor 2 (Fragment);Isoform 2 of Abl interactor 2;Isoform 3 of Abl interactor 2;Isoform 4 of Abl interactor 2	A0A0C4DG21;A0A7D9NKC8;E7EP65;E7EW77;F8WAL6;Q9NYB9;Q9NYB9-2;Q9NYB9-3;Q9NYB9-4	NMAPSQQSPVR	ABI2_S221_M1	ABI2_S221
PS136	15.0081	14.4612	13.6877	13.5004	15.4528	15.0195	14.7244	15.3645	13.2728	12.9105	14.8034	13.8928	14.3069	14.5254	14.3053	16.3219	15.3623	14.0107	15.6497	14.7256	12.2613	15.3444	14.7126	15.3989	14.8284	15.4633	14.8245	14.8171	ABI2	Abl interactor 2;Abl interactor 2 (Fragment);Isoform 2 of Abl interactor 2;Isoform 3 of Abl interactor 2;Isoform 4 of Abl interactor 2	A0A0C4DG21;A0A7D9NKC8;E7EP65;E7EW77;F8WAL6;Q9NYB9;Q9NYB9-2;Q9NYB9-3;Q9NYB9-4	TASVNQR	ABI2_S227_M1	ABI2_S227
PS137	17.2418	16.2585	17.2349	16.4772	18.0799	17.8101	18.0286	17.8392	15.8342	15.4192	16.896	17.4371	16.8042	17.5773	17.509	17.1596	16.1733	16.9338	18.7181	17.7563	17.4317	17.3108	17.0307	16.0242	16.4361	17.9517	17.1897	17.5495	ABI2	Abl interactor 2;Abl interactor 2 (Fragment);Isoform 2 of Abl interactor 2;Isoform 3 of Abl interactor 2;Isoform 4 of Abl interactor 2	A0A0C4DG21;A0A7D9NKC8;E7EP65;E7EW77;F8WAL6;Q9NYB9;Q9NYB9-2;Q9NYB9-3;Q9NYB9-4	TYSSSGSSGGSHPSSR	ABI2_S236_M1	ABI2_S236
PS138	19.7288	19.2108	19.7406	19.4133	19.9405	18.9726	19.0166	19.4835	19.1257	19.3128	19.0767	19.4523	18.4006	18.5071	20.173	18.1071	20.4896	19.8563	21.2074	19.277	19.3537	19.7591	19.3632	19.8346	19.8333	19.8882	20.2632	20.5757	ABI2	Abl interactor 2;Abl interactor 2 (Fragment);Isoform 2 of Abl interactor 2;Isoform 3 of Abl interactor 2;Isoform 4 of Abl interactor 2	A0A0C4DG21;A0A7D9NKC8;E7EP65;E7EW77;F8WAL6;Q9NYB9;Q9NYB9-2;Q9NYB9-3;Q9NYB9-4	HTPPTIGGSLPYR	ABI2_S362_M1	ABI2_S362
PS140	22.8076	22.5107	20.6926	22.5653	21.6805	21.5898	22.5689	21.3274	20.8518	22.1478	22.2145	20.7037	21.61	21.8715	20.3399	22.9412	21.158	21	21.5918	21.1003	20.2756	21.8405	20.6905	21.9158	20.997	20.7433	20.2683	20.9189	ABI2	Abl interactor 2;Abl interactor 2 (Fragment);Isoform 2 of Abl interactor 2;Isoform 3 of Abl interactor 2;Isoform 4 of Abl interactor 2	A0A0C4DG21;A0A7D9NKC8;E7EP65;E7EW77;F8WAL6;Q9NYB9;Q9NYB9-2;Q9NYB9-3;Q9NYB9-4	TTPPTQKPPSPPMSGK	ABI2_T172_M1	ABI2_T172
PS143	18.1315	18.952	19.1281	18.314	17.9503	18.2701	19.5325	18.4193	18.7851	16.3918	18.1344	19.0794	19.3287	19.972	17.1522	18.7285	19.6976	19.6307	18.3868	19.9904	18.323	21.2897	19.1185	15.9568	18.2029	17.6901	17.1062	18.607	ABI2	Abl interactor 2;Abl interactor 2 (Fragment);Isoform 2 of Abl interactor 2;Isoform 3 of Abl interactor 2;Isoform 4 of Abl interactor 2	A0A0C4DG21;A0A7D9NKC8;E7EP65;E7EW77;F8WAL6;Q9NYB9;Q9NYB9-2;Q9NYB9-3;Q9NYB9-4	HTPPTIGGSLPYR	ABI2_T355_M1	ABI2_T355
PS144	21.724	22.2751	21.6986	21.2346	20.6333	21.2175	21.3603	21.0056	20.3909	19.4615	21.2668	20.8345	17.3508	20.1396	21.1509	20.7974	21.6455	22.0942	19.7022	21.8429	21.363	16.8096	21.7584	21.446	21.087	21.0321	21.6372	21.4452	ABI2	Abl interactor 2;Abl interactor 2 (Fragment);Isoform 2 of Abl interactor 2;Isoform 3 of Abl interactor 2;Isoform 4 of Abl interactor 2	A0A0C4DG21;A0A7D9NKC8;E7EP65;E7EW77;F8WAL6;Q9NYB9;Q9NYB9-2;Q9NYB9-3;Q9NYB9-4	HTPPTIGGSLPYR	ABI2_T358_M1	ABI2_T358
PS149	17.0972	16.6898	17.0552	17.4328	17.0453	17.2834	17.2935	17.011	16.4403	16.5461	17.2968	17.8274	17.2719	17.2844	17.2157	16.7112	18.3399	16.8681	17.3739	17.0766	17.6702	16.9818	17.0933	17.3997	17.219	17.7087	17.6438	17.5708	ABL1	Tyrosine-protein kinase ABL1;Isoform IB of Tyrosine-protein kinase ABL1	P00519;P00519-2	SCSASCVPHGAK	ABL1_745_M1	ABL1_745
PS150	18.0314	18.3504	18.2747	17.9886	17.6618	18.3081	18.1641	17.8638	18.3953	17.3572	17.5587	18.2113	17.9233	18.105	17.8984	17.5257	17.8478	18.0348	17.9934	18.3105	17.0717	18.244	18.2768	17.432	17.2962	17.9475	17.635	18.0738	ABL1	Tyrosine-protein kinase ABL1;Isoform IB of Tyrosine-protein kinase ABL1	P00519;P00519-2	GQGESDPLDHEPAVSPLLPR	ABL1_S569_M1	ABL1_S569
PS151	16.6491	17.1779	16.9141	16.7796	16.1657	16.8751	16.6105	16.5856	16.7444	16.5108	16.6087	16.288	16.4702	16.5451	16.2562	15.9276	16.4313	16.9267	16.5403	16.447	16.2315	16.3085	16.3612	16.3662	15.9486	16.4512	16.2633	16.7438	ABL1	Tyrosine-protein kinase ABL1;Isoform IB of Tyrosine-protein kinase ABL1	P00519;P00519-2	ESGGSGFRSPHLWK	ABL1_S683_M1	ABL1_S683
PS152	16.6653	13.8312	16.7808	16.7309	17.477	17.4384	16.6404	16.8833	15.5036	16.3526	17.2628	16.4011	16.7254	16.6509	16.7995	17.8608	17.2672	17.2012	16.5135	17.145	17.4819	17.0262	17.1913	18.5636	16.4981	16.6402	17.1751	16.3498	ABL1	Tyrosine-protein kinase ABL1;Isoform IB of Tyrosine-protein kinase ABL1	P00519;P00519-2	SCSASCVPHGAK	ABL1_S716_M1	ABL1_S716
PS153	15.1447	15.168	15.2057	15.1989	16.9038	14.6942	14.8613	14.768	14.0197	15.0836	15.1472	15.2385	15.8764	13.2392	13.1445	14.4937	13.6928	14.6394	14.3941	14.2451	12.9373	14.6789	15.7518	12.5689	16.6081	14.4642	14.7993	14.981	ABL1	Tyrosine-protein kinase ABL1;Isoform IB of Tyrosine-protein kinase ABL1	P00519;P00519-2	AGGKPSQSPSQEAAGEAVLGAK	ABL1_S915_M1	ABL1_S915
PS155	15.0208	13.5142	14.4706	13.7107	14.5449	15.6106	14.4448	15.1739	15.4829	14.7442	17.0472	15.6122	14.8596	13.4056	14.873	14.3238	14.0253	17.049	14.4143	16.9492	14.3245	13.9983	14.7535	13.9213	15.3629	14.3146	14.1232	14.3756	ABL1	Tyrosine-protein kinase ABL1;Isoform IB of Tyrosine-protein kinase ABL1	P00519;P00519-2	AGGKPSQSPSQEAAGEAVLGAK	ABL1_S919_M1	ABL1_S919
PS156	16.322	16.6047	16.9354	16.9097	15.386	15.8075	16.5634	16.5442	16.9573	16.5529	17.1165	16.8816	17.1048	16.6841	16.3042	15.0842	16.5657	16.6137	16.2824	16.3735	15.6444	16.6087	16.8322	16.1945	16.6529	16.4623	16.513	17.1634	ABL1	Tyrosine-protein kinase ABL1;Isoform IB of Tyrosine-protein kinase ABL1	P00519;P00519-2	GTVTPPPR	ABL1_T781_M1	ABL1_T781
PS157	19.4212	19.2434	19.2973	19.1664	19.2337	19.2755	18.5962	18.973	19.6994	18.827	19.1703	19.2205	18.6904	18.9069	19.1517	18.9516	18.7895	18.8058	18.9267	18.9606	18.9725	18.7071	19.1591	18.2277	18.7879	18.1703	18.4568	18.6798	ABL2	Tyrosine-protein kinase ABL2;Isoform 2 of Tyrosine-protein kinase ABL2;Isoform 3 of Tyrosine-protein kinase ABL2;Isoform 6 of Tyrosine-protein kinase ABL2	P42684;P42684-2;P42684-3;P42684-6	GAQASSGSPALPR	ABL2_S620_M1	ABL2_S620
PS158	19.7339	19.4073	19.4751	19.3576	19.5733	18.9974	19.2469	19.1928	19.7168	19.0135	19.1753	19.3163	19.2216	19.0496	19.1253	19.715	18.7189	18.8569	19.0178	19.054	18.9619	18.7378	18.8905	19.0794	18.9018	18.9784	18.6653	18.9481	ABL2	Tyrosine-protein kinase ABL2;Isoform 2 of Tyrosine-protein kinase ABL2;Isoform 3 of Tyrosine-protein kinase ABL2;Isoform 6 of Tyrosine-protein kinase ABL2	P42684;P42684-2;P42684-3;P42684-6	DKSPSSLLEDAK;SPSSLLEDAK	ABL2_S631_M1	ABL2_S631
PS160	14.3933	13.5329	14.0044	13.9971	13.738	13.7752	13.8934	14.1395	13.7415	14.2077	13.9866	13.6905	13.5328	13.3509	14.5239	13.5048	14.1936	13.3848	14.898	14.1977	14.7212	13.9562	13.7845	14.6001	14.9997	14.5954	14.5203	14.401	ABL2	Tyrosine-protein kinase ABL2;Isoform 2 of Tyrosine-protein kinase ABL2;Isoform 3 of Tyrosine-protein kinase ABL2;Isoform 6 of Tyrosine-protein kinase ABL2	P42684;P42684-2;P42684-3;P42684-6	GGFFSSFMK	ABL2_S655_M1	ABL2_S655
PS162	15.6721	15.4808	15.4655	15.6335	15.2898	15.6598	15.4679	15.4354	15.6436	15.8213	15.4471	15.6363	16.1335	15.9626	15.8302	15.8848	16.1716	15.8366	15.9216	15.9098	15.9727	16.1882	16.037	16.2231	15.889	16.087	15.8224	15.7825	ABL2	Tyrosine-protein kinase ABL2;Isoform 2 of Tyrosine-protein kinase ABL2;Isoform 3 of Tyrosine-protein kinase ABL2;Isoform 6 of Tyrosine-protein kinase ABL2	P42684;P42684-2;P42684-3;P42684-6	SNSTSSMSSGLPEQDR	ABL2_S783_M1	ABL2_S783
PS164	14.0797	14.1881	15.234	16.1653	16.1094	16.0627	15.9923	15.8676	16.3174	16.9182	16.8315	17.0171	16.803	16.5227	17.8403	18.3232	17.6989	16.9095	16.7717	17.5838	17.6733	17.3082	17.2694	18.2805	16.8557	17.5288	18.6782	16.3795	ABL2	Tyrosine-protein kinase ABL2;Isoform 2 of Tyrosine-protein kinase ABL2;Isoform 3 of Tyrosine-protein kinase ABL2;Isoform 6 of Tyrosine-protein kinase ABL2	P42684;P42684-2;P42684-3;P42684-6	TVSTSSQPEENVDR	ABL2_S817_M1	ABL2_S817
PS166	17.1547	16.2863	16.2839	17.0696	16.8675	16.6735	15.0271	16.2314	17.3173	13.8128	17.566	16.5849	17.0398	16.8616	16.8775	18.1602	16.5473	16.822	17.6794	17.658	15.3801	16.4404	16.7792	16.7809	13.4777	16.6886	16.5732	16.9563	ABL2	Tyrosine-protein kinase ABL2;Isoform 2 of Tyrosine-protein kinase ABL2;Isoform 3 of Tyrosine-protein kinase ABL2;Isoform 6 of Tyrosine-protein kinase ABL2	P42684;P42684-2;P42684-3;P42684-6	TVSTSSQPEENVDR	ABL2_T815_M1	ABL2_T815
PS168	16.2993	16.0634	16.2345	15.8873	16.5411	16.3455	16.3226	16.1453	16.0866	16.3283	16.1947	16.1755	16.6052	15.9264	16.3699	16.4021	15.9196	15.8955	16.8529	16.1431	16.3445	15.7523	16.081	15.9321	16.4112	16.3421	16.0811	16.2441	ABL2	Tyrosine-protein kinase ABL2;Isoform 2 of Tyrosine-protein kinase ABL2;Isoform 3 of Tyrosine-protein kinase ABL2;Isoform 6 of Tyrosine-protein kinase ABL2	P42684;P42684-2;P42684-3;P42684-6	VPVLISPTLK	ABL2_T938_M1	ABL2_T938
PS169	16.303	14.9811	16.689	16.488	16.2705	15.7718	16.7858	15.1784	15.6294	16.1058	15.7878	14.958	15.321	16.2718	16.3834	15.6102	15.753	15.1863	16.0655	15.9865	15.9685	16.3588	16.186	17.3774	15.8881	16.4828	16.886	16.1167	ABLIM1	Actin-binding LIM protein 1;Isoform 2 of Actin-binding LIM protein 1;Isoform 6 of Actin-binding LIM protein 1	A0A0A0MRL6;A0A3B3IS55;F8W8M4;O14639;O14639-2;O14639-6	DCLCQLCAQPMSSSPK	ABLIM1_237_M1	ABLIM1_237
PS170	17.6906	17.8329	18.0786	17.618	17.5904	17.6266	18.4242	17.8358	18.0107	18.4697	17.6267	17.3507	17.5778	18.1233	18.1508	17.4508	17.6757	17.2116	17.7931	17.465	17.5534	17.7055	17.7031	19.4334	18.4325	17.9839	19.2263	17.8488	ABLIM1	Actin-binding LIM protein 1;Isoform 4 of Actin-binding LIM protein 1	J3QSX6;O14639-4	SPQHFHRPDQGINIYR	ABLIM1_S131_M1	ABLIM1_S131
PS171	22.1032	22.3361	22.7428	22.5045	21.8598	22.5372	22.6173	22.1322	22.0186	21.7552	22.0776	21.9485	21.0971	22.1949	21.4399	21.6474	20.9554	21.1703	21.5441	21.4498	20.9582	21.0167	21.9457	21.6794	21.3727	21.6769	21.7532	21.5426	ABLIM1	Actin-binding LIM protein 1;Isoform 2 of Actin-binding LIM protein 1;Isoform 6 of Actin-binding LIM protein 1	A0A0A0MRL6;A0A3B3IS55;F8W8M4;O14639;O14639-2;O14639-6	TSSESIYSRPGSSIPGSPGHTIYAK;TSSESIYSR	ABLIM1_S320_M1	ABLIM1_S320
PS175	15.6661	17.5387	18.1319	18.8256	18.9339	17.4945	17.7815	19.3978	18.2466	20.1201	17.3481	17.6588	18.1029	17.4943	17.5126	18.7746	18.0603	18.0239	17.4793	18.6435	16.3457	18.443	18.2592	18.401	19.3131	18.2612	19.4035	18.1575	ABLIM1	Actin-binding LIM protein 1;Isoform 2 of Actin-binding LIM protein 1;Isoform 6 of Actin-binding LIM protein 1	A0A0A0MRL6;A0A3B3IS55;F8W8M4;O14639;O14639-2;O14639-6	TSSESIYSRPGSSIPGSPGHTIYAK	ABLIM1_S331_M2	ABLIM1_S331
PS176	19.5278	19.2958	19.6719	19.6903	20.2789	19.4945	20.0227	19.6818	18.8181	20.6291	19.7015	18.5273	19.2146	19.3565	20.2513	19.4485	19.7832	19.0509	19.9565	19.4275	19.8095	20.1962	19.7095	21.3804	20.4392	19.7087	20.8807	19.6389	ABLIM1	Actin-binding LIM protein 1;Isoform 2 of Actin-binding LIM protein 1;Isoform 6 of Actin-binding LIM protein 1	A0A0A0MRL6;A0A3B3IS55;F8W8M4;O14639;O14639-2;O14639-6	PGSSIPGSPGHTIYAK;TSSESIYSRPGSSIPGSPGHTIYAK	ABLIM1_S335_M1	ABLIM1_S335
PS177	18.3649	18.4534	18.9495	18.3377	18.4986	17.213	19.063	18.9747	18.9667	19.4876	18.1621	18.6361	18.279	18.6417	18.8735	18.5572	19.2628	18.2692	18.2444	18.6404	18.5247	18.8164	18.4663	19.8837	17.9844	18.5015	20.1751	18.832	ABLIM1	Actin-binding LIM protein 1;Isoform 2 of Actin-binding LIM protein 1;Isoform 6 of Actin-binding LIM protein 1	A0A0A0MRL6;A0A3B3IS55;F8W8M4;O14639;O14639-2;O14639-6	PGSSIPGSPGHTIYAK;TSSESIYSRPGSSIPGSPGHTIYAK	ABLIM1_S335_M2	ABLIM1_S335
PS178	16.1454	16.3066	16.6927	16.3513	16.3278	16.2982	16.6415	16.1583	16.1448	16.0714	16.0623	16.1587	16.0299	16.2102	16.3634	15.5843	15.972	15.5249	16.3925	16.2515	15.8269	16.0198	16.1294	17.1835	16.7819	16.3274	16.9916	16.2666	ABLIM1	Actin-binding LIM protein 1;Isoform 2 of Actin-binding LIM protein 1;Isoform 6 of Actin-binding LIM protein 1	A0A0A0MRL6;A0A3B3IS55;F8W8M4;O14639;O14639-2;O14639-6	QSLGESPR	ABLIM1_S390_M1	ABLIM1_S390
PS180	18.5396	18.5888	19.8052	18.9242	18.4122	18.5988	19.6125	18.7634	18.6502	18.669	18.5396	17.8533	17.8274	18.8517	18.4731	17.7563	18.4259	17.9361	18.2945	18.0519	18.1481	18.2856	18.5301	19.4915	18.7042	18.6057	19.2265	18.4014	ABLIM1	Actin-binding LIM protein 1;Isoform 2 of Actin-binding LIM protein 1;Isoform 6 of Actin-binding LIM protein 1	A0A0A0MRL6;A0A3B3IS55;F8W8M4;O14639;O14639-2;O14639-6	QSLGESPR	ABLIM1_S394_M1	ABLIM1_S394
PS182	20.9153	20.8672	21.7186	21.0592	21.0262	20.7467	21.4613	21.1071	20.5853	21.5047	21.1162	20.4435	20.5769	21.1158	21.0542	20.7422	20.6483	20.1697	21.0648	20.1887	20.9184	20.609	21.2059	21.8672	21.6905	20.8964	22.0873	20.9543	ABLIM1	Actin-binding LIM protein 1;Isoform 2 of Actin-binding LIM protein 1;Isoform 6 of Actin-binding LIM protein 1	A0A0A0MRL6;A0A3B3IS55;F8W8M4;O14639;O14639-2;O14639-6	TLSPTPSAEGYQDVR	ABLIM1_S399_M1	ABLIM1_S399
PS183	19.3065	19.18	19.8359	20.2263	18.239	19.4325	18.7213	19.6262	18.4471	19.3549	18.6928	19.2379	18.6722	18.825	19.4451	20.0807	19.2708	18.4735	19.3593	18.4614	19.1248	19.4455	19.1192	20.3082	19.9635	20.1946	20.0917	18.3798	ABLIM1	Actin-binding LIM protein 1;Isoform 2 of Actin-binding LIM protein 1;Isoform 6 of Actin-binding LIM protein 1	A0A0A0MRL6;A0A3B3IS55;F8W8M4;O14639;O14639-2;O14639-6	TLSPTPSAEGYQDVR	ABLIM1_S399_M2	ABLIM1_S399
PS187	19.6189	19.587	20.0061	20.3317	19.6403	19.5224	19.6432	19.6539	19.4502	19.2732	19.2816	19.2854	19.0909	19.2706	18.9164	19.1822	18.7577	18.7779	19.0392	18.8587	18.8228	18.7352	19.3891	19.703	19.2458	19.3757	19.5466	18.7817	ABLIM1	Actin-binding LIM protein 1;Isoform 2 of Actin-binding LIM protein 1;Isoform 6 of Actin-binding LIM protein 1	A0A0A0MRL6;A0A3B3IS55;F8W8M4;O14639;O14639-2;O14639-6	STSQGSINSPVYSR	ABLIM1_S420_M1	ABLIM1_S420
PS188	17.0083	17.0525	17.8582	17.3477	17.0236	16.7595	17.5063	17.2906	17.6043	17.2714	16.6506	17.7492	17.0695	16.0404	17.7409	17.1621	17.4629	15.8656	16.5092	17.1368	17.3858	17.2632	18.1863	19.0502	18.1375	16.3029	18.4791	16.8488	ABLIM1	Actin-binding LIM protein 1;Isoform 2 of Actin-binding LIM protein 1;Isoform 6 of Actin-binding LIM protein 1	A0A0A0MRL6;A0A3B3IS55;F8W8M4;O14639;O14639-2;O14639-6	STSQGSINSPVYSR	ABLIM1_S420_M2	ABLIM1_S420
PS190	18.0963	18.1946	18.5156	18.186	17.6693	17.5108	18.5065	18.1971	18.4661	18.306	17.9768	18.5798	18.3221	17.8261	18.5743	18.057	18.7275	17.1364	17.6717	18.3721	18.2268	18.6384	19.0108	19.9393	19.0951	17.9898	19.7545	18.1381	ABLIM1	Actin-binding LIM protein 1;Isoform 2 of Actin-binding LIM protein 1;Isoform 6 of Actin-binding LIM protein 1	A0A0A0MRL6;A0A3B3IS55;F8W8M4;O14639;O14639-2;O14639-6	STSQGSINSPVYSR	ABLIM1_S423_M2	ABLIM1_S423
PS191	16.356	16.3027	17.1143	16.4483	16.178	14.3598	16.308	16.4136	16.6074	18.0769	16.7767	14.7145	17.3099	16.4364	16.4408	16.0646	17.8763	16.7849	16.6582	15.7656	17.0349	16.3603	14.8507	17.2841	16.3424	16.7263	17.6575	16.2327	ABLIM1	Actin-binding LIM protein 1;Isoform 2 of Actin-binding LIM protein 1;Isoform 6 of Actin-binding LIM protein 1	A0A0A0MRL6;A0A3B3IS55;F8W8M4;O14639;O14639-2;O14639-6	STSQGSINSPVYSR	ABLIM1_S426_M1	ABLIM1_S426
PS193	15.8523	16.1377	16.4131	15.6881	15.2529	15.8238	16.0579	15.5722	15.5953	15.0966	15.6154	15.4561	14.8423	15.7565	15.4495	15.7253	15.3198	15.1029	15.5908	15.3917	15.6438	15.5239	15.6472	16.4495	15.6521	15.5978	16.0515	15.4296	ABLIM1	Actin-binding LIM protein 1;Isoform 2 of Actin-binding LIM protein 1;Isoform 6 of Actin-binding LIM protein 1	A0A0A0MRL6;A0A3B3IS55;F8W8M4;O14639;O14639-2;O14639-6	SSEDIIK	ABLIM1_S508_M1	ABLIM1_S508
PS195	19.5785	19.1052	19.1164	19.2262	19.4953	19.3697	19.3237	19.0144	19.616	18.9622	19.4184	18.8683	18.657	19.6253	19.2434	19.6152	17.1654	18.1054	18.4611	18.5948	18.559	18.9968	18.9703	19.2324	19.3464	18.8111	19.6499	18.4899	ABLIM1	Actin-binding LIM protein 1;Isoform 2 of Actin-binding LIM protein 1;Isoform 6 of Actin-binding LIM protein 1	A0A0A0MRL6;A0A3B3IS55;F8W8M4;O14639;O14639-2;O14639-6	RSSGREEDDEELLR;SSGREEDDEELLR	ABLIM1_S554_M1	ABLIM1_S554
PS196	18.7073	19.2569	16.8	20.0199	19.0432	18.4769	17.8125	19.5675	18.3156	18.7617	19.0785	18.8313	16.8068	18.5484	18.1887	17.9198	18.7507	18.4883	18.4813	19.4104	19.382	18.2053	19.7422	20.3956	19.6353	19.1878	20.3917	19.1596	ABLIM1	Actin-binding LIM protein 1;Isoform 2 of Actin-binding LIM protein 1;Isoform 6 of Actin-binding LIM protein 1	A0A0A0MRL6;A0A3B3IS55;F8W8M4;O14639;O14639-2;O14639-6	RSSGREEDDEELLR;SSGREEDDEELLR	ABLIM1_S555_M1	ABLIM1_S555
PS197	18.6661	18.7134	19.3291	18.7808	17.8561	18.5758	18.764	18.4745	19.2401	16.6787	18.0329	18.4647	17.2069	18.1496	17.3912	17.6166	15.7458	17.244	17.4788	17.2475	15.9878	16.7407	18.3134	17.0099	17.2408	17.8258	17.2731	17.3577	ABLIM1	Actin-binding LIM protein 1;Isoform 2 of Actin-binding LIM protein 1;Isoform 6 of Actin-binding LIM protein 1	A0A0A0MRL6;A0A3B3IS55;F8W8M4;O14639;O14639-2;O14639-6	YDSPINSASHIPSSK	ABLIM1_S608_M1	ABLIM1_S608
PS199	20.7426	20.5927	21.147	20.9161	20.529	20.6089	20.7018	20.7468	20.2601	20.9102	20.8771	20.5382	20.2687	20.5195	20.8982	20.8151	20.3021	19.8528	21.0467	20.4246	20.4018	20.5959	20.9569	20.9493	21.2264	20.9154	21.1351	20.951	ABLIM1	Actin-binding LIM protein 1;Isoform 2 of Actin-binding LIM protein 1;Isoform 6 of Actin-binding LIM protein 1	A0A0A0MRL6;A0A3B3IS55;F8W8M4;O14639;O14639-2;O14639-6	TASLPGYGR	ABLIM1_S623_M1	ABLIM1_S623
PS200	14.5328	14.5441	13.9372	12.1014	13.3542	14.2204	13.669	13.5547	13.4582	14.4585	12.4919	14.5563	14.3601	14.398	13.6136	14.2616	15.2064	14.1371	14.7295	14.2696	13.0135	14.8026	14.1277	15.9789	14.1667	14.0372	14.1299	14.4939	ABLIM1	Actin-binding LIM protein 1;Isoform 2 of Actin-binding LIM protein 1;Isoform 6 of Actin-binding LIM protein 1	A0A0A0MRL6;A0A3B3IS55;F8W8M4;O14639;O14639-2;O14639-6	PVSTDFAQYNSYGDVSGGVR	ABLIM1_S645_M1	ABLIM1_S645
PS201	15.2649	14.674	14.7974	16.43	14.7895	14.9133	15.436	16.3277	13.3365	17.2223	16.0895	15.9849	15.9781	14.3837	17.1894	15.7395	17.5177	16.1919	16.85	16.9586	17.3067	17.6808	17.3191	18.4333	18.2939	17.7181	18.3238	17.2752	ABLIM1	Actin-binding LIM protein 1;Isoform 2 of Actin-binding LIM protein 1;Isoform 6 of Actin-binding LIM protein 1	A0A0A0MRL6;A0A3B3IS55;F8W8M4;O14639;O14639-2;O14639-6	GVSMPNMLEPK	ABLIM1_S674_M1	ABLIM1_S674
PS205	16.7552	17.9766	18.1653	17.5906	17.6615	17.8291	18.3017	17.7613	16.8056	18.6336	17.2555	16.7378	12.4234	17.4391	17.8002	19.049	17.2504	18.2839	19.1958	17.3116	15.7759	17.4681	14.8107	18.3733	18.4984	17.4142	17.472	17.0437	ABLIM1	Actin-binding LIM protein 1;Isoform 2 of Actin-binding LIM protein 1;Isoform 6 of Actin-binding LIM protein 1	A0A0A0MRL6;A0A3B3IS55;F8W8M4;O14639;O14639-2;O14639-6	TLSPTPSAEGYQDVR	ABLIM1_T397_M1	ABLIM1_T397
PS206	22.0829	24.306	17.984	20.4555	19.5115	22.203	20.7102	18.3217	20.0882	15.5791	20.0617	16.8655	22.6931	23.4637	16.4385	22.9244	20.0507	18.1114	18.9483	17.5483	19.3358	20.3786	20.3193	19.856	18.1277	20.3505	18.8907	19.832	ABLIM1	Actin-binding LIM protein 1;Isoform 2 of Actin-binding LIM protein 1;Isoform 6 of Actin-binding LIM protein 1	A0A0A0MRL6;A0A3B3IS55;F8W8M4;O14639;O14639-2;O14639-6	TLSPTPSAEGYQDVR	ABLIM1_T397_M2	ABLIM1_T397
PS207	18.3564	18.6217	19.3516	18.4145	20.2894	18.3501	20.9225	18.5676	18.1216	18.3172	21.1376	16.9442	18.6438	18.3974	18.0872	18.4978	20.9202	19.4245	18.7885	18.5384	18.2077	17.0977	19.4211	18.0188	18.5839	18.7072	18.6791	19.7658	ABLIM1	Actin-binding LIM protein 1;Isoform 2 of Actin-binding LIM protein 1;Isoform 6 of Actin-binding LIM protein 1	A0A0A0MRL6;A0A3B3IS55;F8W8M4;O14639;O14639-2;O14639-6	TLSPTPSAEGYQDVR	ABLIM1_T401_M2	ABLIM1_T401
PS210	20.7095	19.0642	20.3985	20.2704	20.4864	18.6529	20.6741	20.0829	20.7344	20.3768	18.3427	20.0236	19.9354	20.5581	19.9865	19.8697	18.2614	19.4592	20.3076	19.7835	19.8725	19.1694	18.2743	19.8677	19.5186	20.0322	20.982	19.7811	ABLIM1	Actin-binding LIM protein 1;Isoform 2 of Actin-binding LIM protein 1;Isoform 6 of Actin-binding LIM protein 1	A0A0A0MRL6;A0A3B3IS55;F8W8M4;O14639;O14639-2;O14639-6	TSSESIYSRPGSSIPGSPGHTIYAK	ABLIM1_Y325_M2	ABLIM1_Y325
PS212	20.4148	20.3649	20.0701	20.3703	20.5852	18.5007	20.9278	19.8726	21.1709	21.5737	19.1983	19.9327	19.457	21.021	19.4582	21.6293	19.854	20.007	19.437	19.8544	19.2191	20.4623	19.52	20.9048	20.4044	20.2224	21.2349	20.9489	ABLIM1	Actin-binding LIM protein 1;Isoform 2 of Actin-binding LIM protein 1;Isoform 6 of Actin-binding LIM protein 1	A0A0A0MRL6;A0A3B3IS55;F8W8M4;O14639;O14639-2;O14639-6	PGSSIPGSPGHTIYAK;TSSESIYSRPGSSIPGSPGHTIYAK	ABLIM1_Y341_M2	ABLIM1_Y341
PS217	17.0261	16.9997	17.7386	16.6182	16.5625	16.346	17.0812	16.7149	17.3371	15.1001	14.671	17.1105	15.4804	15.388	15.8446	18.225	15.1384	16.0313	15.6211	16.0888	14.0913	14.1835	18.3666	15.9408	14.3767	15.4237	15.3312	15.1483	ABLIM2	Actin-binding LIM protein 2;Actin-binding LIM protein 2 (Fragment);Isoform 2 of Actin-binding LIM protein 2;Isoform 3 of Actin-binding LIM protein 2;Isoform 4 of Actin-binding LIM protein 2;Isoform 5 of Actin-binding LIM protein 2;Isoform 6 of Actin-binding LIM protein 2;Isoform 7 of Actin-binding LIM protein 2;Isoform 8 of Actin-binding LIM protein 2;Isoform 9 of Actin-binding LIM protein 2	A0A7I2V5G9;D6RAL0;F5GYR0;Q6H8Q1;Q6H8Q1-2;Q6H8Q1-3;Q6H8Q1-4;Q6H8Q1-5;Q6H8Q1-6;Q6H8Q1-7;Q6H8Q1-8;Q6H8Q1-9	TSSPSSTGSVSLGR	ABLIM2_S380_M1	ABLIM2_S380
PS221	18.5816	16.1318	18.7458	16.8244	16.1662	17.739	18.0288	16.8067	16.982	16.7169	17.5705	16.5528	17.0523	17.9648	16.4713	16.2756	15.6061	19.5658	15.6629	14.349	15.2981	18.236	17.6692	15.8018	15.8974	16.11	16.4787	11.4913	ABLIM3	Actin-binding LIM protein 3;Isoform 2 of Actin-binding LIM protein 3;Isoform 3 of Actin-binding LIM protein 3	A0A0C4DGA7;O94929;O94929-2;O94929-3	TSETSISPPGSSIGSPNR	ABLIM3_S282_M1	ABLIM3_S282
PS223	18.8807	18.7072	19.1479	18.2761	18.2762	18.6742	18.5239	18.4139	17.7813	18.0901	18.3649	18.0387	17.6564	18.1174	18.2277	17.6971	16.7108	20.2215	18.4414	17.1111	16.7723	19.1789	18.3525	16.4944	16.6918	18.2537	16.6945	17.518	ABLIM3	Actin-binding LIM protein 3;Isoform 2 of Actin-binding LIM protein 3;Isoform 3 of Actin-binding LIM protein 3	A0A0C4DGA7;O94929;O94929-2;O94929-3	ASSPGYIDSPTYSR	ABLIM3_S373_M1	ABLIM3_S373
PS227	16.5716	16.4272	17.0572	16.2833	16.2929	16.3297	16.6717	16.2611	15.532	16.2394	15.9231	15.6317	15.8058	16.2357	16.1009	15.8046	15.192	18.0373	16.3654	15.1316	15.0571	16.9746	16.1785	15.0069	14.0633	16.685	15.0492	15.3642	ABLIM3	Actin-binding LIM protein 3;Isoform 2 of Actin-binding LIM protein 3;Isoform 3 of Actin-binding LIM protein 3	A0A0C4DGA7;O94929;O94929-2;O94929-3	QGMSPTFSR	ABLIM3_S388_M1	ABLIM3_S388
PS228	15.8925	15.5064	15.8892	15.4404	15.6754	15.4758	15.9558	15.9066	15.5584	16.6522	15.8314	14.9554	15.9922	15.4722	15.3289	15.6235	14.926	16.8401	16.2283	14.9069	15.6494	16.2536	15.7198	15.639	14.8919	16.0913	15.4811	15.6501	ABLIM3	Actin-binding LIM protein 3;Isoform 2 of Actin-binding LIM protein 3;Isoform 3 of Actin-binding LIM protein 3	A0A0C4DGA7;O94929;O94929-2;O94929-3	SPHHYYR	ABLIM3_S394_M1	ABLIM3_S394
PS229	16.9273	16.7568	17.481	16.2873	16.6648	16.8798	17.1904	16.6578	15.3057	16.8777	16.3783	15.7241	15.8401	16.4832	16.1595	15.6932	15.2976	18.2233	17.0559	14.9156	15.3477	17.6467	16.5029	14.4768	15.136	17.0622	15.0054	15.8835	ABLIM3	Actin-binding LIM protein 3;Isoform 2 of Actin-binding LIM protein 3;Isoform 3 of Actin-binding LIM protein 3	A0A0C4DGA7;O94929;O94929-2;O94929-3	RFSSGGEEDDFDR	ABLIM3_S470_M1	ABLIM3_S470
PS233	13.472	12.0343	9.56135	13.8725	12.5932	12.5889	13.6209	12.2236	10.408	12.4411	12.7392	12.8534	14.615	13.1963	13.3085	13.636	13.2011	11.3624	12.952	14.5483	13.2185	14.3089	13.5074	13.8843	13.1579	14.2185	13.7802	11.7052	ABLIM3	Actin-binding LIM protein 3;Isoform 2 of Actin-binding LIM protein 3;Isoform 3 of Actin-binding LIM protein 3	A0A0C4DGA7;O94929;O94929-2;O94929-3	SASLPAYR	ABLIM3_S552_M1	ABLIM3_S552
PS240	16.5645	18.4294	16.3355	18.4322	16.9978	18.2566	16.217	18.0408	17.1236	16.5499	16.3874	17.4675	16.9413	16.7865	16.6341	16.6605	18.862	16.7141	16.6957	17.5386	18.6678	17.101	18.3358	18.3794	18.762	18.4886	18.3818	18.4024	ABR	Active breakpoint cluster region-related protein (Fragment)	I3L4Y1	GRPGSPLAAEETPGR	ABR_S225_M1	ABR_S225
PS242	17.6166	16.859	18.1063	17.9254	18.3463	17.0787	16.4509	17.6054	16.3713	17.7434	17.4826	16.969	17.7909	17.5986	16.9391	17.0286	17.0657	17.283	16.3774	16.9611	17.1969	17.0611	16.9126	16.6722	16.9862	17.3803	16.5893	17.0938	ACACA	Acetyl-CoA carboxylase 1;Isoform 4 of Acetyl-CoA carboxylase 1	Q13085;Q13085-4	IFDEVMGCFSDSPPQSPTFPEAGHTSLYDEDK	ACACA_1284_M2	ACACA_1284
PS243	17.565	16.9969	18.1719	17.4478	18.0713	17.4545	17.5031	16.863	17.3002	16.2784	16.3921	16.6668	16.5761	17.5874	16.315	16.9513	16.6973	17.2235	15.9763	16.6625	16.7753	16.7589	17.0755	16.7196	16.2125	17.0298	16.5887	16.5885	ACACA	Acetyl-CoA carboxylase 1;Isoform 4 of Acetyl-CoA carboxylase 1	Q13085;Q13085-4	IFDEVMGCFSDSPPQSPTFPEAGHTSLYDEDK	ACACA_1286_M1	ACACA_1286
PS244	17.5279	17.1006	18.0798	17.2927	18.1552	17.0696	17.5578	17.5948	16.3902	17.7418	17.4843	16.6114	17.7525	17.6195	16.9372	16.6842	17.0603	17.2532	16.9861	16.6984	17.198	17.0615	16.312	16.6638	16.9937	17.3811	16.5589	16.922	ACACA	Acetyl-CoA carboxylase 1;Isoform 4 of Acetyl-CoA carboxylase 1	Q13085;Q13085-4	IFDEVMGCFSDSPPQSPTFPEAGHTSLYDEDK	ACACA_1286_M2	ACACA_1286
PS246	17.4393	15.605	16.8601	16.7952	17.9651	15.26	17.403	17.2311	16.4556	16.8489	16.2304	16.6355	16.5922	16.4809	15.8312	16.1467	17.047	16.4114	16.5835	16.3465	16.5152	15.8312	16.703	16.2662	16.2429	17.6384	16.3326	16.6676	ACACA	Acetyl-CoA carboxylase 1;Isoform 4 of Acetyl-CoA carboxylase 1	Q13085;Q13085-4	IFDEVMGCFSDSPPQSPTFPEAGHTSLYDEDK	ACACA_1290_M2	ACACA_1290
PS251	15.532	14.0981	18.3696	15.7454	15.157	15.6789	14.5638	14.8228	15.2949	13.8646	13.6504	16.0509	16.3188	15.5266	15.4311	14.4185	16.3618	16.2262	13.9289	14.6811	11.5793	15.3518	15.3572	13.7345	13.6888	14.2211	14.0619	13.5483	ACACA	Acetyl-CoA carboxylase 1;Isoform 4 of Acetyl-CoA carboxylase 1	Q13085;Q13085-4	FIIGSVSEDNSEDEISNLVK	ACACA_S25_M2	ACACA_S25
PS252	18.2518	17.3496	18.9087	18.19	18.349	18.2029	18.2179	18.1499	18.1826	18.0388	18.0336	17.355	17.7858	17.8825	17.1097	16.8902	16.815	17.9749	17.2759	17.5303	17.5641	17.1761	17.3682	16.28	17.4052	16.7362	16.7361	17.5017	ACACA	Acetyl-CoA carboxylase 1;Isoform 4 of Acetyl-CoA carboxylase 1	Q13085;Q13085-4	FIIGSVSEDNSEDEISNLVK	ACACA_S29_M1	ACACA_S29
PS256	17.1526	17.0104	16.6991	17.2928	16.344	16.3042	16.4006	16.9196	17.1002	16.0652	16.7077	16.8987	16.7673	16.6525	15.9516	17.3117	15.8132	17.0582	16.3911	15.781	16.8648	16.1714	16.3159	15.4607	15.5996	16.0815	16.1961	16.1569	ACACA	Acetyl-CoA carboxylase 1;Isoform 4 of Acetyl-CoA carboxylase 1	Q13085;Q13085-4	EGSLSPASVGSDTLSDLGISSLQDGLALHIR	ACACA_S48_M1	ACACA_S48
PS259	15.7249	16.34	15.9735	16.0009	15.8795	14.378	16.6619	16.0552	17.1309	16.2627	15.5894	16.7071	15.858	14.5779	16.279	16.5016	16.4585	16.5557	15.1042	15.5159	15.8833	15.908	16.4015	14.3287	15.6158	16.0598	16.187	16.0775	ACACA	Acetyl-CoA carboxylase 1;Isoform 4 of Acetyl-CoA carboxylase 1	Q13085;Q13085-4	EGSLSPASVGSDTLSDLGISSLQDGLALHIR	ACACA_S60_M1	ACACA_S60
PS260	17.0071	16.173	17.1182	17.3222	17.2454	16.8155	16.512	17.093	16.5359	17.1692	16.9675	17.0452	16.7949	16.5776	16.9229	16.2367	16.7992	16.915	16.9457	16.3142	17.2866	17.1203	16.7313	16.1745	17.2656	16.7328	16.4232	17.145	ACACA	Acetyl-CoA carboxylase 1;Isoform 4 of Acetyl-CoA carboxylase 1	Q13085;Q13085-4	SSMSGLHLVK	ACACA_S80_M1	ACACA_S80
PS262	16.7146	15.1043	17.0667	16.9983	17.1986	16.9638	17.3114	16.8403	17.7527	16.5316	16.5965	16.998	17.1547	17.0414	16.5563	16.7193	15.2796	16.5533	14.7029	16.1996	16.2426	16.588	16.7527	16.255	16.1015	16.7806	15.5726	17.3468	ACACA	Acetyl-CoA carboxylase 1;Isoform 4 of Acetyl-CoA carboxylase 1	Q13085;Q13085-4	EGSLSPASVGSDTLSDLGISSLQDGLALHIR	ACACA_T58_M1	ACACA_T58
PS264	13.0155	11.8651	12.7733	12.4025	13.0386	13.59	12.3437	13.2415	13.3293	13.0671	13.583	12.6858	13.878	12.69	12.3567	13.3793	12.5483	11.4821	13.1747	12.8303	13.8329	11.9861	12.5206	10.8744	13.2759	12.4257	13.4872	10.7829	ACADVL	Very long-chain specific acyl-CoA dehydrogenase, mitochondrial;Isoform 3 of Very long-chain specific acyl-CoA dehydrogenase, mitochondrial	P49748;P49748-3	AGLGSGLSLSGLVHPELSR	ACADVL_S522_M1	ACADVL_S522
PS266	18.9017	18.7603	18.9945	18.8999	17.9241	18.6215	18.9826	18.632	18.6922	18.304	18.0465	18.8615	18.4175	18.6746	18.1418	18.5801	19.2789	18.9342	18.5176	18.8609	18.4094	19.2526	18.7559	18.0388	18.1807	18.9977	18.6236	18.4501	ACAP2	Arf-GAP with coiled-coil, ANK repeat and PH domain-containing protein 2	A0A087X1H5;Q15057	KSSPSTGSLDSGNESK;SSPSTGSLDSGNESK	ACAP2_S378_M1	ACAP2_S378
PS268	21.5318	21.5623	21.1596	21.5681	19.8367	21.5809	20.3176	21.2277	20.7664	20.7787	21.2913	21.148	20.8537	20.8021	20.9701	21.1038	21.0931	20.3216	20.7191	20.8662	21.2029	21.0743	19.8519	20.5882	20.9608	20.8533	20.7478	21.0105	ACAP2	Arf-GAP with coiled-coil, ANK repeat and PH domain-containing protein 2	A0A087X1H5;Q15057	SSPSTGSLDSGNESK	ACAP2_S383_M1	ACAP2_S383
PS271	17.8188	18.1489	17.8033	15.0271	14.788	16.9598	19.1985	14.6837	15.0644	16.1193	15.8699	17.7319	17.14	18.8219	16.7687	18.5084	18.4295	17.6269	16.7788	17.1572	14.2256	18.725	18.095	17.832	16.0266	18.6817	16.3065	16.6186	ACAP2	Arf-GAP with coiled-coil, ANK repeat and PH domain-containing protein 2	A0A087X1H5;Q15057	YSISLSPPEQQK	ACAP2_S520_M1	ACAP2_S520
PS272	20.2801	19.9319	20.6086	19.9931	19.2128	19.5264	20.1901	19.2096	19.8854	19.3808	20.0576	20.3027	20.1578	20.5359	20.144	21.0247	19.6885	20.4311	19.6375	19.7188	19.6596	20.0443	20.9952	19.9845	19.7157	18.9138	21.3213	19.4841	ACAP2	Arf-GAP with coiled-coil, ANK repeat and PH domain-containing protein 2	A0A087X1H5;Q15057	KSSPSTGSLDSGNESK;SSPSTGSLDSGNESK	ACAP2_T381_M1	ACAP2_T381
PS286	22.0014	21.1581	22.1906	21.7178	21.7043	21.673	21.8793	21.8183	21.8324	22.3662	21.5681	21.5468	21.7049	21.6545	21.8245	21.5626	21.8679	21.8193	21.9907	21.9082	21.8249	22.3132	21.5395	22.154	21.8832	21.8155	21.9369	22.0121	ACBD3	Golgi resident protein GCP60	Q9H3P7	LEVSVDGLTLSPDPEERPGAEGAPLLPPPLPPPSPPGSGR;PGAEGAPLLPPPLPPPSPPGSGR	ACBD3_S43_M1	ACBD3_S43
PS287	17.4469	17.8867	17.2873	18.0626	17.3451	17.708	17.199	17.6685	17.7863	18.7505	16.3841	18.0846	18.4605	17.4845	17.9061	16.9636	18.3534	16.6864	17.8663	17.7966	18.3004	17.8607	17.7744	18.5244	18.3415	17.6904	18.3901	17.7394	ACBD4	Isoform 2 of Acyl-CoA-binding domain-containing protein 4	Q8NC06-2	EPAPPSPESHSPR	ACBD4_S166_M1	ACBD4_S166
PS290	12.969	12.6758	12.5803	13.1981	12.5078	13.2557	12.854	13.2626	12.6973	13.9656	13.1676	12.8186	12.6755	13.0614	12.6151	12.3626	14.0246	12.8468	12.7516	11.9182	14.212	13.0937	13.2008	14.0994	13.5649	13.0898	14.0018	13.4531	ACBD4	Isoform 2 of Acyl-CoA-binding domain-containing protein 4	Q8NC06-2	EGLRGSPPGPQELDVWLLGTVR	ACBD4_S222_M1	ACBD4_S222
PS291	14.2041	14.4674	12.6489	15.3758	14.3502	14.9756	12.7479	15.2554	14.683	16.2578	14.0218	15.3279	15.29	14.3494	14.6179	15.1212	16.2898	14.1532	14.3304	15.24	16.624	12.7192	14.6461	15.7696	14.5817	14.178	16.0312	12.502	ACE	Angiotensin-converting enzyme;Isoform Testis-specific of Angiotensin-converting enzyme;Isoform 4 of Angiotensin-converting enzyme	P12821;P12821-3;P12821-4	HSHGPQFGSEVELR	ACE_S1292_M1	ACE_S1292
PS292	17.764	17.4163	15.9208	18.7521	17.648	17.7073	15.7927	18.8468	17.6823	19.2939	17.6977	18.3362	18.567	16.8498	19.0968	18.4988	20.0601	16.3135	19.0329	19.2783	20.354	17.0574	18.548	20.2876	18.5699	18.4401	20.582	17.3808	ACE	Angiotensin-converting enzyme;Isoform Testis-specific of Angiotensin-converting enzyme;Isoform 4 of Angiotensin-converting enzyme	P12821;P12821-3;P12821-4	HSHGPQFGSEVELR	ACE_S1299_M1	ACE_S1299
PS294	18.2292	18.2421	18.2409	18.0295	17.7913	17.6676	17.938	17.4149	18.0836	17.6719	18.2866	18.1147	18.4908	18.0836	17.704	18.0733	17.6595	17.8886	18.2395	17.6635	17.6664	18.2802	17.7312	17.3234	17.3792	17.8345	17.663	17.6165	ACIN1	Apoptotic chromatin condensation inducer in the nucleus	E7EQT4;Q9UKV3;S4R3H4	SSSISEEK	ACIN1_S168_M1	ACIN1_S168
PS295	20.1146	18.1634	19.5609	20.6135	16.6426	16.3501	16.6048	19.8785	18.5765	18.9951	13.5645	16.5617	20.1602	18.2517	19.6147	20.1562	15.8703	20.3601	12.7746	11.9874	15.9252	18.3715	16.2001	14.7704	17.7881	14.2042	12.6511	19.5319	ACIN1	Apoptotic chromatin condensation inducer in the nucleus	E7EQT4;Q9UKV3;S4R3H4	GDSDDEKPR	ACIN1_S176_M1	ACIN1_S176
PS296	18.3904	16.8732	17.4417	17.6801	17.5637	17.8557	17.7287	18.1011	18.7046	17.7117	18.2903	18.0818	18.06	17.1645	18.2285	18.2492	17.8744	17.4833	17.7726	17.5424	17.1269	17.2735	17.9167	17.4737	17.1726	17.8245	18.2023	17.7739	ACIN1	Apoptotic chromatin condensation inducer in the nucleus	E7EQT4;Q9UKV3;S4R3H4	LSEGSQPAEEEEDQETPSR	ACIN1_S200_M1	ACIN1_S200
PS297	15.3125	16.5194	16.1913	13.8325	16.6895	18.0655	17.3242	15.44	15.6281	14.3214	21.0583	16.0331	15.9388	16.3379	16.4774	17.0104	16.1219	15.4637	16.8796	15.9332	15.8738	15.9433	16.5354	17.4698	14.1579	16.6505	16.5121	15.6413	ACIN1	Apoptotic chromatin condensation inducer in the nucleus	E7EQT4;Q9UKV3;S4R3H4	LSEGSQPAEEEEDQETPSR	ACIN1_S200_M2	ACIN1_S200
PS298	17.3018	16.8943	16.9539	17.7245	16.5073	16.5958	16.9832	16.4111	18.2224	16.9071	16.6903	17.5031	17.0257	17.4892	17.1207	18.3181	17.4765	17.5493	16.9094	17.3499	17.699	17.4093	16.3749	17.6338	16.5695	17.413	17.2771	16.9303	ACIN1	Apoptotic chromatin condensation inducer in the nucleus	E7EQT4;Q9UKV3;S4R3H4	LSEGSQPAEEEEDQETPSR	ACIN1_S203_M1	ACIN1_S203
PS299	15.3125	16.5194	16.1913	13.8325	16.6895	18.0655	17.3242	15.44	15.6281	14.3214	21.0583	16.0331	15.9388	16.3379	16.4774	17.0104	16.1219	15.4637	16.8796	15.9332	15.8738	15.9433	16.5354	17.4698	14.1579	16.6505	16.5121	15.6413	ACIN1	Apoptotic chromatin condensation inducer in the nucleus	E7EQT4;Q9UKV3;S4R3H4	LSEGSQPAEEEEDQETPSR	ACIN1_S203_M2	ACIN1_S203
PS301	16.0495	15.3104	15.8603	15.3764	15.8138	15.41	13.8866	15.3403	16.324	14.9376	15.3082	15.1585	15.4009	15.5776	14.5436	14.8834	14.8542	15.1065	14.0893	15.1883	14.9975	14.9776	13.6127	14.6113	14.2978	14.9337	14.0001	13.587	ACIN1	Apoptotic chromatin condensation inducer in the nucleus	E7EQT4;Q9UKV3;S4R3H4	TRSQEQEVLER	ACIN1_S288_M1	ACIN1_S288
PS302	20.0546	20.0287	19.8344	19.962	19.9042	19.8938	19.7848	19.9875	20.1361	19.968	20.3446	20.1322	20.2071	19.9457	19.6722	20.0201	19.8617	19.8492	19.7209	19.9891	20.1211	20.1516	19.5686	19.8867	19.9303	19.71	19.8579	19.6873	ACIN1	Apoptotic chromatin condensation inducer in the nucleus	E7EQT4;Q9UKV3;S4R3H4	TTSPLEEEEREIK;TTSPLEEEER	ACIN1_S325_M1	ACIN1_S325
PS303	14.9899	16.3419	16.6939	16.1872	16.0684	15.8729	16.9652	16.8942	15.2236	15.3216	14.3184	15.2804	16.0738	16.9774	14.7368	14.8633	16.305	16.6445	15.8961	15.7042	16.2	15.9927	16.3529	16.157	14.6243	16.5001	16.0471	16.307	ACIN1	Apoptotic chromatin condensation inducer in the nucleus	E7EQT4;Q9UKV3;S4R3H4	SKSPSPPR	ACIN1_S344_M3	ACIN1_S344
PS305	20.5691	21.0573	20.8342	20.8719	20.8584	20.8804	21.0038	20.8066	21.5089	21.1638	20.8859	21.1395	20.9814	21.1256	20.738	20.5858	20.6532	21.1917	20.573	20.9998	20.5234	20.7197	20.4983	20.6576	20.6569	20.6522	20.6256	20.9167	ACIN1	Apoptotic chromatin condensation inducer in the nucleus	E7EQT4;Q9UKV3;S4R3H4	SKSPSPPR	ACIN1_S346_M2	ACIN1_S346
PS306	14.9899	16.3419	16.6939	16.1872	16.0684	15.8729	16.9652	16.8942	15.2236	15.3216	14.3184	15.2804	16.0738	16.9774	14.7368	14.8633	16.305	16.6445	15.8961	15.7042	16.2	15.9927	16.3529	16.157	14.6243	16.5001	16.0471	16.307	ACIN1	Apoptotic chromatin condensation inducer in the nucleus	E7EQT4;Q9UKV3;S4R3H4	SKSPSPPR	ACIN1_S346_M3	ACIN1_S346
PS308	20.5691	21.0573	20.8342	20.8719	20.8584	20.8804	21.0038	20.8066	21.5089	21.1638	20.8859	21.1395	20.9814	21.1256	20.738	20.5858	20.6532	21.1917	20.573	20.9998	20.5234	20.7197	20.4983	20.6576	20.6569	20.6522	20.6256	20.9167	ACIN1	Apoptotic chromatin condensation inducer in the nucleus	E7EQT4;Q9UKV3;S4R3H4	SKSPSPPR	ACIN1_S348_M2	ACIN1_S348
PS309	14.9899	16.3419	16.6939	16.1872	16.0684	15.8729	16.9652	16.8942	15.2236	15.3216	14.3184	15.2804	16.0738	16.9774	14.7368	14.8633	16.305	16.6445	15.8961	15.7042	16.2	15.9927	16.3529	16.157	14.6243	16.5001	16.0471	16.307	ACIN1	Apoptotic chromatin condensation inducer in the nucleus	E7EQT4;Q9UKV3;S4R3H4	SKSPSPPR	ACIN1_S348_M3	ACIN1_S348
PS310	11.5216	11.2727	12.9319	11.7418	11.728	11.1264	11.9806	11.912	12.3534	11.8676	11.3809	11.7181	12.9672	11.5129	12.33	11.1189	11.4352	11.8848	10.6189	10.6165	10.8845	11.8443	10.8077	11.8063	10.902	10.4401	11.712	10.2301	ACIN1	Apoptotic chromatin condensation inducer in the nucleus	E7EQT4;Q9UKV3;S4R3H4	ASLVALPEQTASEEETPPPLLTK	ACIN1_S360_M1	ACIN1_S360
PS312	18.4861	18.6732	18.2083	18.0894	17.6204	17.7946	18.0613	17.7037	19.5822	18.1283	17.7728	18.2605	18.3583	17.9675	18.0774	17.684	18.2119	18.0273	17.7366	17.8853	17.6869	18.1662	17.9859	17.7299	17.9516	17.786	17.206	17.7203	ACIN1	Apoptotic chromatin condensation inducer in the nucleus	E7EQT4;Q9UKV3;S4R3H4	ASLVALPEQTASEEETPPPLLTK	ACIN1_S370_M1	ACIN1_S370
PS315	21.3894	21.1778	20.5825	20.8415	21.7912	21.3914	20.4905	19.8471	20.9365	21.7253	20.55	20.3634	21.2422	20.709	19.9737	19.684	21.0025	20.7948	20.1646	20.1858	20.9483	20.8544	20.9028	21.1826	20.2385	21.3239	20.8451	19.9763	ACIN1	Apoptotic chromatin condensation inducer in the nucleus	E7EQT4;Q9UKV3;S4R3H4	ELLVSQHTVQLVGGLSPLSSPSDTK	ACIN1_S438_M1	ACIN1_S438
PS316	18.6077	20.0366	19.7699	19.4253	20.5294	21.134	20.6405	17.0663	20.92	20.4995	19.1106	20.9566	20.8911	20.0198	19.5667	18.4276	21.0831	21.1398	18.7979	19.1138	19.7147	19.843	20.9486	20.3878	19.7302	20.5143	20.3174	20.1579	ACIN1	Apoptotic chromatin condensation inducer in the nucleus	E7EQT4;Q9UKV3;S4R3H4	ELLVSQHTVQLVGGLSPLSSPSDTK	ACIN1_S438_M2	ACIN1_S438
PS317	17.5168	19.2389	17.8858	17.4536	18.5807	18.459	18.1354	17.7119	18.8605	19.6151	17.6473	19.1473	17.9185	18.554	17.0523	17.5986	19.133	17.9932	18.4067	17.8592	17.0433	17.6694	17.5212	18.527	18.425	18.7662	17.7965	17.8113	ACIN1	Apoptotic chromatin condensation inducer in the nucleus	E7EQT4;Q9UKV3;S4R3H4	ELLVSQHTVQLVGGLSPLSSPSDTK	ACIN1_S441_M2	ACIN1_S441
PS319	16.8449	18.8417	18.3843	19.6572	18.8279	19.6379	18.6955	18.7035	19.8064	17.0217	17.886	19.2752	19.5627	15.6238	18.5184	16.841	19.0851	19.7627	14.7152	18.0403	19.0742	19.0454	19.7467	18.621	18.7098	18.5731	18.9427	18.7916	ACIN1	Apoptotic chromatin condensation inducer in the nucleus	E7EQT4;Q9UKV3;S4R3H4	ELLVSQHTVQLVGGLSPLSSPSDTK	ACIN1_S442_M2	ACIN1_S442
PS321	16.7189	17.8561	16.2853	16.8306	16.1998	17.8275	17.4055	18.4586	17.6239	17.2046	17.6124	18.2592	14.5794	18.1455	17.2793	17.1038	17.313	17.0257	17.117	18.5985	17.5196	16.5129	17.0634	16.146	17.0467	16.6091	16.9341	17.6703	ACIN1	Apoptotic chromatin condensation inducer in the nucleus	E7EQT4;Q9UKV3;S4R3H4	RASHTLLPSHR	ACIN1_S521_M1	ACIN1_S521
PS323	20.9546	21.5228	21.1053	20.8384	21.1228	20.8423	21.5111	21.0518	21.7983	21.7817	21.2367	21.6189	21.8693	21.4711	21.3644	21.6411	21.4017	21.4791	20.8052	21.3936	20.7597	21.6372	21.1819	21.2157	20.9694	21.2647	21.1105	21.099	ACIN1	Apoptotic chromatin condensation inducer in the nucleus	E7EQT4;Q9UKV3;S4R3H4	SLSPGVSR	ACIN1_S615_M2	ACIN1_S615
PS324	20.2957	20.0562	20.6011	20.5463	20.2367	20.1357	20.4079	20.4297	20.5792	20.294	20.0839	20.0349	20.3513	20.0601	20.1328	19.6726	20.0338	20.3205	20.0598	19.8214	20.3887	20.3987	20.1109	18.9438	19.1992	19.9515	19.7495	20.1072	ACIN1	Apoptotic chromatin condensation inducer in the nucleus	E7EQT4;Q9UKV3;S4R3H4	SLSPGVSR	ACIN1_S617_M1	ACIN1_S617
PS325	20.9546	21.5228	21.1053	20.8384	21.1228	20.8423	21.5111	21.0518	21.7983	21.7817	21.2367	21.6189	21.8693	21.4711	21.3644	21.6411	21.4017	21.4791	20.8052	21.3936	20.7597	21.6372	21.1819	21.2157	20.9694	21.2647	21.1105	21.099	ACIN1	Apoptotic chromatin condensation inducer in the nucleus	E7EQT4;Q9UKV3;S4R3H4	SLSPGVSR	ACIN1_S617_M2	ACIN1_S617
PS327	14.4258	14.8524	14.5963	14.6892	14.5876	13.071	13.8041	14.607	15.2234	14.3235	14.1989	15.1452	15.1336	15.0795	13.9148	14.5149	14.1648	15.0308	13.0825	14.2749	14.1584	14.8762	13.9999	14.3825	14.0783	13.8857	14.2687	13.9148	ACIN1	Apoptotic chromatin condensation inducer in the nucleus	E7EQT4;Q9UKV3;S4R3H4	DSSTSYTETK	ACIN1_S627_M1	ACIN1_S627
PS328	20.7388	21.109	20.8642	20.8338	20.7431	20.9752	20.6735	20.6805	21.7099	19.8184	20.9261	21.2297	20.2223	20.9439	20.1463	20.8124	20.027	21.4435	20.5165	21.0034	20.4188	20.5676	20.3167	20.2332	20.0368	20.4885	20.3499	20.0294	ACIN1	Apoptotic chromatin condensation inducer in the nucleus	E7EQT4;Q9UKV3;S4R3H4	RLSQPESAEK	ACIN1_S670_M1	ACIN1_S670
PS329	22.4321	22.4758	22.4008	22.4654	22.3167	22.3671	22.3499	22.3689	22.8665	22.6973	22.5548	22.5189	22.7702	22.5103	22.1257	22.0044	22.5246	22.6355	22.1062	22.4165	22.2645	22.5276	22.2601	22.1753	22.0759	22.2949	22.0374	22.0876	ACIN1	Apoptotic chromatin condensation inducer in the nucleus	E7EQT4;Q9UKV3;S4R3H4	LQPERGSPK	ACIN1_S689_M1	ACIN1_S689
PS330	14.5651	14.1139	13.8338	13.9394	14.674	14.2862	13.9419	13.8722	15.3748	13.833	13.8438	15.3716	14.1451	12.8792	14.2308	14.148	15.0083	13.9533	14.0089	14.5625	15.3318	14.2524	13.8458	15.1663	15.4357	14.6999	15.3304	14.9027	ACIN1	Apoptotic chromatin condensation inducer in the nucleus	E7EQT4;Q9UKV3;S4R3H4	KISVVSATK	ACIN1_S785_M1	ACIN1_S785
PS331	22.1902	21.3296	22.2662	21.9837	21.2423	21.9668	22.0886	22.2597	22.4703	21.9751	21.797	21.8781	21.869	22.1924	20.4857	21.8156	21.4856	21.8266	21.8466	21.7036	21.8474	21.4833	21.7191	21.2674	21.6452	21.6579	21.2802	21.9407	ACIN1	Apoptotic chromatin condensation inducer in the nucleus	E7EQT4;Q9UKV3;S4R3H4	GVPAGNSDTEGGQPGRK;GVPAGNSDTEGGQPGR	ACIN1_S798_M1	ACIN1_S798
PS332	11.2222	10.8236	10.7746	11.4388	11.5781	11.242	11.0262	11.3828	11.1639	11.8605	11.1581	12.6058	11.4874	11.3787	11.643	11.6108	12.1193	11.4323	10.9955	11.7173	12.8096	11.9499	11.7767	12.7317	12.5749	11.7753	12.6915	12.3328	ACIN1	Isoform 4 of Apoptotic chromatin condensation inducer in the nucleus	Q9UKV3-5	KISVVSTK	ACIN1_S825_M1	ACIN1_S825
PS333	19.9594	19.6583	20.0616	19.386	18.9995	19.3948	19.4945	16.3967	20.3017	18.4247	19.7448	21.7393	19.7172	19.3514	18.3699	19.8583	19.2291	17.6907	19.3803	18.9476	19.3286	18.6576	19.2629	18.3628	19.6176	19.3503	19.5544	19.5719	ACIN1	Apoptotic chromatin condensation inducer in the nucleus	E7EQT4;Q9UKV3;S4R3H4	PLAGQEAVVDLHADDSRISEDETER	ACIN1_S855_M1	ACIN1_S855
PS334	21.9444	21.0397	21.4447	21.4386	21.5191	21.8241	21.5763	21.0497	22.4606	21.2657	21.8383	20.1294	21.5046	21.447	20.5625	21.376	20.7584	21.0269	20.1504	21.7218	21.4557	20.9443	21.039	20.3799	21.5123	20.8947	20.6606	22.606	ACIN1	Apoptotic chromatin condensation inducer in the nucleus	E7EQT4;Q9UKV3;S4R3H4	ISEDETERNGDDGTHDK;ISEDETER;PLAGQEAVVDLHADDSRISEDETER	ACIN1_S858_M1	ACIN1_S858
PS335	20.2148	20.1417	20.7684	20.3924	20.0206	19.6095	19.6745	20.4839	20.5101	20.2495	20.1067	20.1939	19.3407	19.8866	20.02	20.7584	19.4408	20.0744	19.2601	19.6385	19.4535	19.8501	19.8599	19.7156	20.0193	19.2531	19.5769	19.7396	ACIN1	Isoform 4 of Apoptotic chromatin condensation inducer in the nucleus	Q9UKV3-5	EAVVDLHADDSRISEDETER	ACIN1_S882_M1	ACIN1_S882
PS336	21.1182	20.525	20.5988	20.2719	20.7818	20.4503	20.0818	20.2586	20.8426	19.9434	20.4419	20.1005	20.056	19.8719	19.8478	20.33	19.3744	20.0493	19.6032	19.4282	19.8838	20.2019	19.7314	19.7453	20.1038	19.6616	19.5984	19.5791	ACIN1	Isoform 4 of Apoptotic chromatin condensation inducer in the nucleus	Q9UKV3-5	EAVVDLHADDSRISEDETER	ACIN1_S885_M1	ACIN1_S885
PS337	25.3961	25.4221	25.4621	25.4102	25.2693	25.2078	25.2155	25.6418	25.4195	25.1537	25.3978	25.3937	25.4089	25.2352	24.8247	25.641	25.0693	25.3626	25.0148	25.152	25.0296	25.3352	25.1534	24.7089	25.0992	24.9757	24.7427	25.2419	ACIN1	Apoptotic chromatin condensation inducer in the nucleus	E7EQT4;Q9UKV3;S4R3H4	TAQVPSPPR	ACIN1_S964_M1	ACIN1_S964
PS338	15.8454	16.2267	15.5356	15.6601	15.823	15.8309	15.9543	15.3568	16.4253	16.3866	15.4907	15.5598	16.2546	15.7118	15.7976	14.0381	15.0052	15.553	15.459	16.3443	14.7564	16.1837	14.967	15.2507	14.1156	15.6856	15.7699	14.1829	ACIN1	Apoptotic chromatin condensation inducer in the nucleus	E7EQT4;Q9UKV3;S4R3H4	LSEGSQPAEEEEDQETPSR	ACIN1_T214_M1	ACIN1_T214
PS340	14.9601	15.7657	15.7191	15.3209	16.0287	15.3261	16.3164	15.6505	16.6033	15.2074	15.471	15.6362	15.2838	15.72	14.9748	17.6044	15.2411	15.4755	15.0195	15.2347	15.2759	15.2344	14.6413	14.9742	14.7285	15.2129	14.7656	16.7526	ACIN1	Apoptotic chromatin condensation inducer in the nucleus	E7EQT4;Q9UKV3;S4R3H4	TRSQEQEVLER	ACIN1_T286_M1	ACIN1_T286
PS341	18.6189	18.0655	18.2106	17.6629	18.6	17.6147	18.101	18.0091	17.6347	17.609	18.161	17.6301	17.7755	17.9027	17.5275	16.5411	18.0835	18.1928	17.898	18.0281	17.6882	18.4016	17.7677	17.7046	16.7741	18.1542	18.2358	18.259	ACIN1	Apoptotic chromatin condensation inducer in the nucleus	E7EQT4;Q9UKV3;S4R3H4	ASLVALPEQTASEEETPPPLLTK	ACIN1_T368_M1	ACIN1_T368
PS343	17.355	16.72	17.6109	17.5684	17.4786	18.0515	17.3605	17.7246	17.9416	17.9161	18.1815	17.7975	17.3679	17.4374	16.7806	18.5006	16.4367	16.8712	17.2611	17.7681	17.5048	17.684	16.7126	15.6707	17.2163	16.5083	16.4074	15.9021	ACIN1	Apoptotic chromatin condensation inducer in the nucleus	E7EQT4;Q9UKV3;S4R3H4	ASLVALPEQTASEEETPPPLLTK	ACIN1_T374_M1	ACIN1_T374
PS344	14.7236	15.5274	17.7677	16.8978	18.554	17.1793	18.6806	17.7375	17.7186	16.8917	17.1828	18.3004	18.3633	19.1558	17.4918	15.5997	17.3774	18.3153	15.1928	17.4208	18.104	14.4929	17.6887	16.9672	18.1298	18.7053	18.7629	17.7519	ACIN1	Apoptotic chromatin condensation inducer in the nucleus	E7EQT4;Q9UKV3;S4R3H4	ASLVALPEQTASEEETPPPLLTK	ACIN1_T374_M2	ACIN1_T374
PS346	14.3467	14.8139	12.4432	15.6504	17.4805	17.5589	16.213	15.6298	15.3546	16.8008	16.4098	15.5896	16.5603	18.0583	15.4717	15.9253	16.6347	15.32	14.4372	16.7437	17.1863	13.3619	16.5692	17.0747	17.1536	17.5718	17.7744	16.6142	ACIN1	Apoptotic chromatin condensation inducer in the nucleus	E7EQT4;Q9UKV3;S4R3H4	ASLVALPEQTASEEETPPPLLTK	ACIN1_T380_M2	ACIN1_T380
PS350	16.9079	17.8177	16.4461	17.2226	16.7173	17.3819	16.7598	17.0859	17.901	17.2205	17.5139	17.1384	15.868	16.722	16.7767	15.0316	16.867	16.4311	17.1673	16.9177	17.1057	17.2159	17.2059	15.9578	17.0968	16.7408	17.1329	16.5762	ACIN1	Apoptotic chromatin condensation inducer in the nucleus	E7EQT4;Q9UKV3;S4R3H4	RASHTLLPSHR	ACIN1_T523_M1	ACIN1_T523
PS353	17.8104	17.9614	17.8877	17.9052	17.739	17.8345	17.8217	15.9567	17.9021	17.7032	18.0408	18.1185	18.0944	18.0705	16.9078	17.3076	17.6563	17.6556	17.2706	17.5904	17.2276	18.0798	17.3932	17.2625	15.2439	17.4695	16.7601	17.4654	ACIN1	Apoptotic chromatin condensation inducer in the nucleus	E7EQT4;Q9UKV3;S4R3H4	DPSSGQEVATPPVPQLQVCEPK	ACIN1_T642_M1	ACIN1_T642
PS354	21.6127	21.2331	21.6433	21.7662	21.1784	21.7231	21.5958	22.0528	22.1313	21.5787	22.0043	21.6313	22.1854	21.751	20.3196	21.288	20.9191	22.1477	21.2997	21.6209	21.4881	21.3636	21.4869	20.9843	21.7406	21.3661	21.4923	21.1702	ACIN1	Apoptotic chromatin condensation inducer in the nucleus	E7EQT4;Q9UKV3;S4R3H4	GVPAGNSDTEGGQPGRK;GVPAGNSDTEGGQPGR	ACIN1_T800_M1	ACIN1_T800
PS356	13.2513	13.0564	14.0658	13.6498	13.3745	13.3808	14.1063	13.1728	13.174	14.1429	13.14	13.0549	13.2515	13.3054	13.0565	12.7022	13.8239	12.88	13.1748	13.3889	13.9862	13.6269	13.1185	13.7487	13.5854	13.1387	13.591	13.0856	ACLY	ATP-citrate synthase	P53396	HPWDDISYVLPEHMSM	ACLY_S1100_M1	ACLY_S1100
PS360	24.7164	24.7112	24.9178	24.7695	24.7684	25.1983	25.4437	25.4068	24.0934	24.7551	24.5842	24.8475	25.2327	24.9883	24.8539	24.7094	25.4611	24.1951	25.2669	25.3524	26.0219	25.4142	24.8359	25.8096	24.9739	25.3645	25.9054	24.8297	ACLY	ATP-citrate synthase	P53396	TASFSESRADEVAPAK;TASFSESR	ACLY_S455_M1	ACLY_S455
PS361	16.4417	17.1185	16.7137	17.3854	17.9572	16.1415	17.9044	17.9789	15.6944	17.4107	16.747	17.3641	17.5762	16.1905	16.8494	17.9736	18.0364	17.2732	17.0348	18.1065	18.2918	17.1839	18.0295	18.1375	18.0016	17.4025	18.2421	17.2769	ACLY	ATP-citrate synthase	P53396	TASFSESRADEVAPAK	ACLY_S457_M1	ACLY_S457
PS363	23.6862	23.6031	23.6005	23.6898	23.4861	23.7972	23.6236	23.9044	23.418	23.9762	23.2505	23.4471	23.6045	23.4931	23.474	23.5127	24.2658	23.1366	23.3911	23.6641	24.1829	23.7731	23.4478	24.2667	23.4883	23.5958	23.9521	23.5744	ACLY	ATP-citrate synthase	P53396	AKPAMPQDSVPSPR;PAMPQDSVPSPR	ACLY_S481_M1	ACLY_S481
PS367	14.8449	14.9512	14.912	13.4448	14.8622	15.2577	15.113	15.0949	14.7781	15.6807	15.1807	15.5703	15.8163	16.1384	15.2274	15.1847	15.4419	14.8155	14.8157	15.8114	15.2825	15.78	15.3814	15.8473	14.8803	15.4278	15.4194	15.4921	ACLY	ATP-citrate synthase	P53396	PIPNQPPTAAHTANFLLNASGSTSTPAPSR	ACLY_T447_M1	ACLY_T447
PS368	11.2462	11.8409	10.3403	11.5609	11.0096	11.0687	10.4057	12.0482	11.4402	11.945	11.178	11.2272	11.5691	11.0037	10.2885	11.6527	12.4812	10.265	11.0778	12.5158	12.8806	11.4602	11.2627	12.1769	12.2055	11.4028	11.971	11.0637	ACO1	Cytoplasmic aconitate hydratase	P21399	SPPFFENLTLDLQPPK	ACO1_S645_M1	ACO1_S645
PS371	12.5411	12.4923	13.0019	12.9618	13.0144	12.6827	13.2992	12.2665	12.7577	12.7482	12.5205	13.2607	12.9182	13.302	13.017	12.5228	11.9388	13.1086	12.718	12.7952	12.7587	12.7651	12.8019	12.639	12.6453	12.6834	13.3287	12.7519	ACOT9	Acyl-coenzyme A thioesterase 9, mitochondrial	Q9Y305	GPAFVNPLIPESPEEEELFR	ACOT9_S223_M1	ACOT9_S223
PS372	11.8233	12.3527	13.3121	13.1346	12.9989	13.1753	13.3359	12.8315	12.9748	14.5317	12.5163	13.0938	13.7597	13.4547	13.7157	9.18352	13.0963	12.9398	13.8546	13.008	13.9744	13.559	13.1192	14.1456	14.0031	13.0773	13.989	13.8021	ACOX1	Peroxisomal acyl-coenzyme A oxidase 1;Isoform 2 of Peroxisomal acyl-coenzyme A oxidase 1	Q15067;Q15067-2	DSASFNPELLTHILDGSPEK	ACOX1_S26_M1	ACOX1_S26
PS374	16.3511	15.9531	16.441	15.6571	15.5415	16.2207	17.0274	15.8266	15.7598	16.3655	16.1414	15.9173	15.758	16.2453	15.8713	16.3907	16.1933	15.6106	15.8622	15.7847	16.1719	15.8404	15.8237	15.7486	15.6457	16.0498	15.3729	15.5592	ACSL3	Long-chain-fatty-acid--CoA ligase 3	A0A7P0TA76;O95573	IRLSPEPWTPETGLVTDAFK	ACSL3_S675_M1	ACSL3_S675
PS379	12.849	14.8559	14.3169	13.7972	12.4875	15.5101	16.9914	15.1147	14.6635	16.5359	14.1746	14.7086	15.7534	16.2037	14.8071	14.8959	14.3106	15.1908	14.6317	15.0661	15.8008	15.2059	15.0496	15.8398	15.3284	14.7873	14.8502	15.5405	ACSL4	Long-chain-fatty-acid--CoA ligase 4;Isoform Short of Long-chain-fatty-acid--CoA ligase 4	O60488;O60488-2	VRLSPEPWTPETGLVTDAFK	ACSL4_S674_M1	ACSL4_S674
PS385	18.3996	19.0539	18.7391	18.4672	18.2857	19.5004	18.3755	18.6904	18.4235	19.8477	18.3382	18.686	19.3878	17.9661	18.5255	18.3229	19.2024	17.6217	19.0329	19.0411	19.5199	18.4522	18.6359	18.7153	18.6678	18.5178	18.6302	18.7556	ACSS2	Acetyl-coenzyme A synthetase, cytoplasmic;Isoform 2 of Acetyl-coenzyme A synthetase, cytoplasmic	Q9NR19;Q9NR19-2	AELGMGDSTSQSPPIK	ACSS2_S267_M1	ACSS2_S267
PS386	25.2516	25.9514	25.6606	25.8743	25.3116	26.0651	25.6854	25.5496	25.5181	26.0262	25.1846	25.7203	25.7971	25.3147	25.452	25.4258	25.8225	25.1849	25.4703	25.3448	26.1496	25.7347	25.3492	25.3233	25.2284	25.5762	25.3261	25.348	ACSS2	Acetyl-coenzyme A synthetase, cytoplasmic;Isoform 2 of Acetyl-coenzyme A synthetase, cytoplasmic	Q9NR19;Q9NR19-2	SWSPPPEVSR	ACSS2_S30_M1	ACSS2_S30
PS387	21.2954	20.6721	19.6855	19.9215	21.1979	19.4614	18.9046	20.3701	18.6533	18.6462	20.7883	18.8885	19.0633	20.7486	18.8939	22.2226	19.9579	19.7766	18.2861	19.1144	19.9979	18.688	20.6741	21.8033	19.1901	20.7028	19.9523	18.3395	ACTBL2	Beta-actin-like protein 2	Q562R1	DLYANTVLSGGSTMYPGIADR	ACTBL2_S301_M3	ACTBL2_S301
PS388	21.2954	20.6721	19.6855	19.9215	21.1979	19.4614	18.9046	20.3701	18.6533	18.6462	20.7883	18.8885	19.0633	20.7486	18.8939	22.2226	19.9579	19.7766	18.2861	19.1144	19.9979	18.688	20.6741	21.8033	19.1901	20.7028	19.9523	18.3395	ACTBL2	Beta-actin-like protein 2	Q562R1	DLYANTVLSGGSTMYPGIADR	ACTBL2_T298_M3	ACTBL2_T298
PS389	21.2954	20.6721	19.6855	19.9215	21.1979	19.4614	18.9046	20.3701	18.6533	18.6462	20.7883	18.8885	19.0633	20.7486	18.8939	22.2226	19.9579	19.7766	18.2861	19.1144	19.9979	18.688	20.6741	21.8033	19.1901	20.7028	19.9523	18.3395	ACTBL2	Beta-actin-like protein 2	Q562R1	DLYANTVLSGGSTMYPGIADR	ACTBL2_Y295_M3	ACTBL2_Y295
PS396	17.9712	17.7818	17.4516	18.1063	19.1282	17.8157	17.2435	18.1689	16.8417	17.6736	18.2283	17.0957	17.437	17.4985	17.8047	18.147	18.0309	18.2539	18.1901	17.8892	18.3641	18.6165	17.7555	18.0961	18.3771	17.8607	18.2283	17.6961	ACTG1	Actin, cytoplasmic 2	P63261	SYELPDGQVITIGNER	ACTG1_S239_M1	ACTG1_S239
PS397	15.0924	14.7749	15.5879	15.9021	15.2073	13.8637	15.5904	15.7634	14.4639	15.1273	15.3293	15.0361	15.1316	14.6487	16.2458	17.3591	17.0203	15.7911	15.9762	16.1615	16.7811	17.0086	16.4219	17.5914	17.2539	16.5825	17.2664	16.2316	ACTG1	Actin, cytoplasmic 2	P63261	EITALAPSTMK	ACTG1_S323_M1	ACTG1_S323
PS398	12.7512	12.6658	12.4406	12.7207	12.6627	12.0551	12.5434	12.928	12.7171	11.8016	12.4821	12.5154	12.4323	12.5801	11.8339	13.3513	11.97	12.4072	11.8441	12.4154	12.0466	12.3922	12.6066	12.0069	12.0342	12.0825	11.9317	11.5809	ACTG1	Actin, cytoplasmic 2	P63261	AVFPSIVGR	ACTG1_S33_M1	ACTG1_S33
PS399	17.4593	17.2591	17.5427	17.4398	17.0088	17.3854	17.6047	17.349	16.9142	17.1243	17.2488	16.3815	17.05	16.9605	17.8242	18.1524	17.8888	18.0345	17.9993	18.1236	17.5841	18.3173	18.0631	18.5971	17.8977	18.5	18.4747	17.4093	ACTG1	Actin, cytoplasmic 2	P63261	QEYDESGPSIVHR	ACTG1_S365_M1	ACTG1_S365
PS400	15.7491	16.3062	15.9037	16.0881	15.8872	15.5905	15.4975	15.7468	14.5724	15.7496	15.5588	15.8443	16.5846	15.7664	16.1717	16.7116	17.632	16.4903	16.5005	15.5976	16.2167	16.3529	16.486	18.0321	16.4876	18.0184	17.4589	16.2551	ACTG1	Actin, cytoplasmic 2	P63261	QEYDESGPSIVHR	ACTG1_S368_M1	ACTG1_S368
PS401	16.7427	17.2524	17.0812	17.675	17.1082	17.2327	17.3053	19.0902	16.2017	17.2054	18.4599	16.2839	16.1508	17.3428	16.7508	17.6863	18.424	17.4479	17.9837	17.7308	17.4484	17.8038	17.4743	18.4485	17.9713	17.6492	18.1122	17.7343	ACTG1	Actin, cytoplasmic 2	P63261	DSYVGDEAQSK;HQGVMVGMGQKDSYVGDEAQSK	ACTG1_S52_M1	ACTG1_S52
PS402	15.4312	15.2259	15.1506	15.7627	15.0987	14.751	15.223	15.2028	15.0879	14.9137	14.8255	15.0187	14.9107	15.1658	15.6724	15.5849	15.7849	15.3721	15.4973	15.72	15.532	15.8299	15.83	16.4246	15.9639	15.6925	16.2024	15.2434	ACTG1	Actin, cytoplasmic 2	P63261	DSYVGDEAQSK	ACTG1_S60_M1	ACTG1_S60
PS405	16.701	16.5876	16.7514	16.8748	16.5332	17.1604	17.1804	17.4151	16.0683	17.3272	16.6108	16.3455	16.7552	17.0182	15.5769	16.9526	17.5547	16.9485	16.8208	16.6922	16.9412	17.5495	17.3558	17.7413	17.5702	17.7346	17.3929	16.8867	ACTG1	Actin, cytoplasmic 2	P63261	GYSFTTTAER	ACTG1_T203_M1	ACTG1_T203
PS408	16.9903	16.0332	15.6008	16.3898	16.7415	15.3963	14.3628	16.0465	14.801	14.0146	16.0715	14.8434	14.4581	15.7338	14.5402	17.9833	15.2185	15.476	14.161	15.8285	15.7037	14.5373	15.8323	17.1305	15.9775	15.9172	15.2944	14.0828	ACTG1	Actin, cytoplasmic 2	P63261	IWHHTFYNELR	ACTG1_T89_M1	ACTG1_T89
PS409	17.1334	16.806	16.2263	17.1811	17.0085	17.228	16.4349	17.0743	16.3287	17.0211	17.7501	15.5264	16.2234	15.825	16.9585	19.6278	17.71	16.6212	17.8428	16.622	17.2766	17.4064	17.383	17.323	17.6921	16.1227	17.1981	16.5091	ACTG1	Actin, cytoplasmic 2	P63261	DSYVGDEAQSK;HQGVMVGMGQKDSYVGDEAQSK	ACTG1_Y53_M1	ACTG1_Y53
PS410	15.5118	15.0048	15.1433	15.6527	15.6255	15.3	14.8982	14.4664	15.1573	15.836	15.0834	15.5962	16.2221	15.0621	15.1558	15.3472	14.8047	14.9036	14.8751	14.6572	15.0468	15.2466	14.961	14.4788	15.3186	14.7777	14.744	15.3611	ACTL6A	Actin-like protein 6A	O96019	EGSPANWK	ACTL6A_S233_M1	ACTL6A_S233
PS411	13.9953	14.3912	13.7089	14.5156	14.0242	14.0025	14.0217	14.6754	13.9422	15.1671	14.852	14.398	14.6485	14.3612	14.6958	15.0166	15.728	14.2666	15.0933	14.3318	15.6265	14.8131	14.8391	15.5065	15.6878	14.4727	15.5449	15.3095	ACTN1	Alpha-actinin-1	P12814	FAIQDISVEETSAK	ACTN1_S140_M1	ACTN1_S140
PS412	9.48312	9.30799	9.77417	9.20082	10.3239	9.561	10.1449	8.36192	9.57548	9.90331	9.97882	8.2404	9.09165	10.1894	10.5254	10.623	11.2475	9.5303	9.63834	11.6819	11.2434	10.4048	10.2507	11.6304	10.8278	10.6188	10.902	11.068	ACTN1	Alpha-actinin-1	P12814	LASDLLEWIR	ACTN1_S284_M1	ACTN1_S284
PS413	12.5351	12.1835	11.5639	13.273	12.9097	12.4088	12.178	13.2058	12.4307	13.1354	12.521	12.5429	12.3906	12.2617	13.2543	12.6989	13.0866	12.7497	13.2761	13.0431	14.0714	13.0283	13.2866	13.314	14.345	12.5651	14.1629	13.3301	ACTN1	Alpha-actinin-1	P12814	ASIHEAWTDGK	ACTN1_S404_M1	ACTN1_S404
PS422	16.7564	16.5188	16.8486	16.1124	16.1254	16.4756	16.6943	16.2799	16.4549	15.3788	16.0163	16.2006	15.8807	16.1526	14.9698	16.195	14.8466	15.3706	15.5671	15.1518	15.0639	14.5129	15.5809	14.1932	14.5951	15.4566	14.5379	15.4504	ACVR2A	Activin receptor type-2A;Isoform 2 of Activin receptor type-2A	P27037;P27037-2	MAYPPVLVPTQDPGPPPPSPLLGLK	ACVR2A_S184_M1	ACVR2A_S184
PS426	15.2075	15.1053	15.3842	15.5088	14.4402	15.2929	14.1189	15.3905	16.584	14.4079	15.3853	15.6564	15.1073	15.9565	14.2379	14.2889	13.3349	14.5227	14.7769	14.8581	15.1663	14.0838	14.9977	14.1239	14.8037	15.3525	14.484	14.4561	ADAM17	Disintegrin and metalloproteinase domain-containing protein 17	P78536	MDTIQEDPSTDSHMDEDGFEK	ADAM17_S770_M2	ADAM17_S770
PS429	21.7054	21.8419	21.6744	22.2682	21.68	21.5519	21.3607	22.2757	22.5735	22.1939	22.0544	22.4146	22.3229	21.7619	21.8984	21.9104	21.8324	22.0078	21.6825	22.0769	22.2057	21.9522	22.0202	21.9746	22.2095	21.7034	21.9937	21.5931	ADAM17	Disintegrin and metalloproteinase domain-containing protein 17	P78536	SFEDLTDHPVTR	ADAM17_S791_M1	ADAM17_S791
PS430	18.0079	17.9858	18.0377	18.3024	18.5359	18.5396	18.0683	18.8368	18.3655	18.4413	18.2402	18.8992	18.1859	17.984	18.4183	18.0216	18.8016	18.0951	18.6091	18.8901	19.1897	18.3148	18.8182	18.8051	19.1675	18.9742	19.2833	18.4756	ADAM17	Disintegrin and metalloproteinase domain-containing protein 17	P78536	PFPAPQTPGR	ADAM17_T735_M1	ADAM17_T735
PS431	14.7348	14.369	13.8124	15.2291	14.2513	14.7967	14.1016	15.5738	14.0627	15.5405	15.2738	15.729	15.2816	14.192	16.2526	15.4906	16.6362	14.8947	16.3425	16.044	16.6996	16.2423	16.0651	17.148	17.471	16.6246	17.1271	16.3317	ADAM17	Disintegrin and metalloproteinase domain-containing protein 17	P78536	MDTIQEDPSTDSHMDEDGFEK	ADAM17_T761_M1	ADAM17_T761
PS432	15.9657	15.9022	16.1951	16.1819	14.9066	16.0542	15.3058	16.268	17.9007	15.1479	16.1156	16.7312	15.9523	16.6318	15.4167	15.0626	14.0163	15.2195	15.5605	15.6665	15.8986	14.6826	15.6661	14.9163	15.5572	16.0164	15.3061	15.2829	ADAM17	Disintegrin and metalloproteinase domain-containing protein 17	P78536	MDTIQEDPSTDSHMDEDGFEK	ADAM17_T768_M2	ADAM17_T768
PS433	16.2923	16.926	16.5776	16.1492	16.0017	17.4978	13.8415	15.0291	17.1337	16.5304	17.2234	17.357	17.1224	16.8677	16.666	15.0348	16.0544	16.4536	16.7422	16.4642	15.1314	14.0695	17.541	16.7578	17.1468	17.2381	16.7886	16.2577	ADAM17	Disintegrin and metalloproteinase domain-containing protein 17	P78536	DPFPNSSTAAK	ADAM17_T787_M1	ADAM17_T787
PS434	15.3652	15.6402	15.9696	15.7011	16.1477	15.7738	16.2629	15.5024	15.0743	14.9151	15.6743	15.0033	15.227	15.4967	16.8934	16.5339	16.3836	16.7139	16.7541	16.4403	16.3077	15.9589	16.5517	16.3293	17.0605	16.6322	16.0472	17.5647	ADAM19	Disintegrin and metalloproteinase domain-containing protein 19 (Fragment);Disintegrin and metalloproteinase domain-containing protein 19;Isoform B of Disintegrin and metalloproteinase domain-containing protein 19	H0YC66;Q9H013;Q9H013-2	GGSPPAPLPAHLSR	ADAM19_S373_M1	ADAM19_S373
PS436	14.998	15.1202	15.178	15.5504	15.1063	15.2438	14.6314	15.7452	14.4947	14.0006	15.0552	14.4704	14.1379	14.4691	14.976	15.7445	15.6339	15.5581	15.8982	15.1354	15.9303	15.179	15.4376	15.9335	16.7627	14.9704	15.0726	16.5866	ADAM19	Disintegrin and metalloproteinase domain-containing protein 19 (Fragment);Disintegrin and metalloproteinase domain-containing protein 19;Isoform B of Disintegrin and metalloproteinase domain-containing protein 19	H0YC66;Q9H013;Q9H013-2	VINTPEILR	ADAM19_T350_M1	ADAM19_T350
PS438	15.0034	15.3548	16.5016	15.6866	14.6944	13.6522	14.8518	13.7877	19.2239	13.6895	13.249	16.1222	16.5565	14.7842	16.2208	15.5145	14.6346	14.2136	14.8581	15.3266	13.5223	14.7162	14.3658	14.0268	13.5521	13.7133	15.5295	15.5256	ADAM22	Disintegrin and metalloproteinase domain-containing protein 22;Isoform 5 of Disintegrin and metalloproteinase domain-containing protein 22	Q9P0K1;Q9P0K1-5	SNSTETLSPAK	ADAM22_S857_M1	ADAM22_S857
PS440	21.4103	21.5602	21.5861	21.6438	21.5147	21.5321	21.2491	21.6182	21.464	21.6011	21.3165	21.2606	20.8492	21.0464	21.4337	21.2338	21.7533	21.5776	21.5627	21.0277	22.0561	21.7208	21.3853	21.6929	21.6065	21.3931	21.6003	21.5173	ADAM9	Disintegrin and metalloproteinase domain-containing protein 9	A0A7I2V3W3;A0A7I2V4B3;Q13443	HVSPVTPPR	ADAM9_S693_M1	ADAM9_S693
PS441	17.7895	19.6453	18.9113	19.813	20.1189	17.6913	20.0248	19.9718	19.7328	20.7174	19.5237	19.6215	20.4958	19.3525	20.4174	19.5347	20.0586	19.828	20.3542	20.2904	20.3601	20.0852	19.8428	20.5544	20.3459	19.9791	20.4618	20.2184	ADAM9	Disintegrin and metalloproteinase domain-containing protein 9	A0A7I2V3W3;A0A7I2V4B3;Q13443	HVSPVTPPR	ADAM9_S693_M2	ADAM9_S693
PS443	20.8998	21.2159	21.4009	21.0798	21.1525	21.0479	21.1364	21.1259	20.9028	21.2587	20.9049	20.7167	20.681	20.8714	21.1304	20.3706	21.2763	21.1118	21.1999	20.8205	21.5449	21.001	21.0965	21.2961	21.1659	21.0754	21.2763	21.2331	ADAM9	Disintegrin and metalloproteinase domain-containing protein 9	A0A7I2V3W3;A0A7I2V4B3;Q13443	HVSPVTPPREVPIYANR;HVSPVTPPR	ADAM9_T696_M1	ADAM9_T696
PS444	17.7895	19.6453	18.9113	19.813	20.1189	17.6913	20.0248	19.9718	19.7328	20.7174	19.5237	19.6215	20.4958	19.3525	20.4174	19.5347	20.0586	19.828	20.3542	20.2904	20.3601	20.0852	19.8428	20.5544	20.3459	19.9791	20.4618	20.2184	ADAM9	Disintegrin and metalloproteinase domain-containing protein 9	A0A7I2V3W3;A0A7I2V4B3;Q13443	HVSPVTPPR	ADAM9_T696_M2	ADAM9_T696
PS446	17.0036	17.1742	17.1991	16.8335	16.751	16.9597	17.1184	16.8674	17.4155	16.9696	17.4764	17.4314	16.9644	17.2988	16.8537	16.9905	17.7427	17.933	16.8511	16.2646	17.719	18.0549	16.9967	17.547	17.638	17.0831	17.6512	17.2835	ADARB1	Double-stranded RNA-specific editase 1 (Fragment);Double-stranded RNA-specific editase 1;Isoform 2 of Double-stranded RNA-specific editase 1;Isoform 3 of Double-stranded RNA-specific editase 1;Isoform 4 of Double-stranded RNA-specific editase 1;Isoform 5 of Double-stranded RNA-specific editase 1;Isoform 6 of Double-stranded RNA-specific editase 1	A0A0A0MSG8;P78563;P78563-2;P78563-3;P78563-4;P78563-5;P78563-6	NLDNVSPK	ADARB1_S26_M1	ADARB1_S26
PS447	17.4703	16.3073	17.5195	17.5134	17.6878	17.567	17.3631	17.5481	18.0532	17.6614	18.6657	18.4356	18.3862	16.8465	17.5119	17.5499	16.4218	15.8497	17.7229	17.1983	17.5743	15.2562	16.5242	17.056	17.4005	16.5891	15.2245	17.6026	ADAR	Double-stranded RNA-specific adenosine deaminase;Isoform 4 of Double-stranded RNA-specific adenosine deaminase;Isoform 5 of Double-stranded RNA-specific adenosine deaminase	A0A7P0Z4F9;A0A7P0Z4K3;P55265;P55265-4;P55265-5	TAESQTPTPSATSFFSGK	ADAR_S304_M1	ADAR_S304
PS450	17.4455	16.616	16.3506	17.3338	15.1408	17.5295	15.844	16.8022	17.6281	18.1334	18.1491	17.0638	16.588	16.6868	15.1223	17.5036	17.7233	15.8733	17.2901	16.9275	17.3447	18.1111	16.7521	17.0066	17.9835	14.7977	16.8063	16.549	ADAR	Double-stranded RNA-specific adenosine deaminase;Isoform 4 of Double-stranded RNA-specific adenosine deaminase;Isoform 5 of Double-stranded RNA-specific adenosine deaminase	A0A7P0Z4F9;A0A7P0Z4K3;P55265;P55265-4;P55265-5	SPEAQPK	ADAR_S511_M1	ADAR_S511
PS453	15.9831	15.88	16.0979	18.0613	16.1747	15.9824	16.7061	17.3649	13.5531	17.7951	16.7413	14.6712	16.3769	16.5382	17.2034	16.5439	15.6512	16.3256	17.5271	17.1992	16.8486	15.6278	13.6859	17.0487	17.4795	16.6005	16.1794	17.0587	ADAR	Double-stranded RNA-specific adenosine deaminase;Isoform 4 of Double-stranded RNA-specific adenosine deaminase;Isoform 5 of Double-stranded RNA-specific adenosine deaminase	A0A7P0Z4F9;A0A7P0Z4K3;P55265;P55265-4;P55265-5	TAESQTPTPSATSFFSGK	ADAR_T312_M1	ADAR_T312
PS454	12.5944	12.9942	13.5597	13.459	13.6788	13.3071	13.6632	12.812	12.2602	13.4257	12.5819	13.7999	13.7446	12.9525	13.6291	13.3992	13.6039	13.5378	13.6527	12.8109	13.6277	13.7033	13.6204	13.4381	13.7544	13.8685	12.9501	13.8243	ADAT1	tRNA-specific adenosine deaminase 1;Isoform 2 of tRNA-specific adenosine deaminase 1	Q9BUB4;Q9BUB4-2	KCEDPDSPVTK	ADAT1_218_M1	ADAT1_218
PS459	13.5065	13.4287	12.7224	13.6533	13.8156	14.2498	12.7934	14.1923	13.175	13.0951	13.9988	12.5219	13.516	12.043	14.7515	14.5499	14.4761	13.8323	14.9818	14.1135	14.245	14.5051	14.6623	15.0286	14.8706	14.8052	14.713	14.1377	ADCY5	Adenylate cyclase type 5	O95622	SVEVGLEER	ADCY5_S155_M1	ADCY5_S155
PS460	21.8215	21.7993	21.6763	21.1332	21.1056	21.7526	22.3114	21.5473	20.9143	21.385	21.2802	21.0574	21.0198	22.2873	21.2485	21.4712	22.1282	20.6542	21.729	20.7252	21.4743	21.3706	21.5291	22.4451	21.1852	21.1338	21.5683	21.6162	ADCY6	Adenylate cyclase type 6;Isoform 2 of Adenylate cyclase type 6	O43306;O43306-2	DAEPPSPTPAGPPR	ADCY6_S54_M1	ADCY6_S54
PS461	18.2409	16.8989	17.0023	17.702	17.9254	18.236	17.5594	17.9892	18.3003	17.5114	17.9075	18.312	18.2301	17.6271	17.7691	18.0587	17.8672	17.4311	18.0361	17.8714	18.2085	17.5825	17.6453	17.7258	18.2037	17.4735	18.2494	18.2582	ADCY6	Adenylate cyclase type 6;Isoform 2 of Adenylate cyclase type 6	O43306;O43306-2	ANSMEGLMPR	ADCY6_S576_M1	ADCY6_S576
PS462	21.6475	20.4542	21.2325	20.7129	21.1113	21.6957	20.5442	21.4873	21.1203	21.2707	21.4609	21.3016	20.9074	20.6459	21.2088	20.7293	20.9325	21.1511	21.3739	21.4778	21.0919	20.5694	20.6326	20.6757	21.0472	20.5252	21.2946	21.3394	ADCY6	Adenylate cyclase type 6;Isoform 2 of Adenylate cyclase type 6	O43306;O43306-2	DAEPPSPTPAGPPR	ADCY6_T56_M1	ADCY6_T56
PS463	13.9112	13.8963	13.8007	14.6927	14.617	13.6565	13.353	14.7308	13.9573	13.6817	14.4476	13.9868	14.152	12.9555	14.3636	13.8213	12.6066	13.8047	14.0345	13.8378	13.5603	14.1631	13.4041	13.1418	14.0175	11.6353	13.5449	13.5184	ADCY9	Adenylate cyclase type 9	O60503	VIPQHQLSISPDIR	ADCY9_S1257_M2	ADCY9_S1257
PS464	15.2583	14.7997	15.2505	15.2331	15.6618	15.1826	15.7546	16.0822	13.3201	14.6784	15.006	15.2223	15.2598	15.4025	15.9789	15.0126	15.2092	15.0467	16.1036	15.4832	15.6078	15.475	15.3321	15.6311	15.7505	15.5744	15.596	15.7448	ADCY9	Adenylate cyclase type 9	O60503	VIPQHQLSISPDIR	ADCY9_S1259_M1	ADCY9_S1259
PS465	13.9112	13.8963	13.8007	14.6927	14.617	13.6565	13.353	14.7308	13.9573	13.6817	14.4476	13.9868	14.152	12.9555	14.3636	13.8213	12.6066	13.8047	14.0345	13.8378	13.5603	14.1631	13.4041	13.1418	14.0175	11.6353	13.5449	13.5184	ADCY9	Adenylate cyclase type 9	O60503	VIPQHQLSISPDIR	ADCY9_S1259_M2	ADCY9_S1259
PS466	14.7946	13.5141	14.4723	14.0379	13.8502	14.031	14.271	12.6194	13.9945	14.048	14.1205	13.7034	13.25	13.9832	15.1104	13.4705	13.7357	14.1882	15.0167	14.0838	14.5306	14.0721	14.531	13.9925	14.5612	14.0156	14.1526	14.3533	ADCY9	Adenylate cyclase type 9	O60503	DAHLSPK	ADCY9_S1307_M1	ADCY9_S1307
PS467	15.9153	16.3108	15.4797	16.8662	16.3402	15.5326	16.3084	16.3194	16.0125	15.1826	16.0238	16.3751	16.5889	16.4956	15.3845	17.6209	16.5944	16.4641	14.8912	16.3334	14.7405	17.2092	16.5867	16.3586	15.8053	16.4294	16.1992	16.4054	ADD1	Alpha-adducin;Isoform 3 of Alpha-adducin	P35611;P35611-3	YSDVEVPASVTGYSFASDGDSGTCSPLR	ADD1_458_M1	ADD1_458
PS468	17.284	16.7756	16.957	17.611	17.0726	16.6391	16.8182	16.7843	16.5436	16.4945	16.4965	16.6001	16.4105	17.127	16.3863	16.9853	16.8252	17.1995	16.8759	17.1493	16.6509	17.6975	17.1555	17.3048	16.1098	17.2842	16.6945	16.6568	ADD1	Alpha-adducin;Isoform 3 of Alpha-adducin	P35611;P35611-3	YSDVEVPASVTGYSFASDGDSGTCSPLRHSFQK	ADD1_463_M1	ADD1_463
PS469	22.9176	23.2098	23.0124	23.5195	23.3433	23.3192	22.9768	23.7847	23.1843	23.2016	23.0054	23.5604	23.7028	22.9708	23.5416	23.0367	23.1314	23.1795	23.4182	23.4019	23.4956	23.3026	23.2786	22.9432	23.3515	23.262	23.0859	23.5574	ADD1	Alpha-adducin;Isoform 3 of Alpha-adducin	P35611;P35611-3	AAVVTSPPPTTAPHK	ADD1_S12_M1	ADD1_S12
PS472	18.3698	18.8746	18.5667	19.4089	18.5014	18.8528	17.9467	19.3679	18.2986	18.3296	19.0081	18.38	18.5302	18.9171	18.1751	18.8059	18.4806	19.0221	18.4044	18.7964	19.0378	19.425	18.3345	17.2398	19.3269	17.4162	18.5289	18.5848	ADD1	Alpha-adducin;Isoform 3 of Alpha-adducin	P35611;P35611-3	SRSPGSPVGEGTGSPPK;SPGSPVGEGTGSPPK	ADD1_S355_M1	ADD1_S355
PS473	19.1318	19.5548	19.2597	20.0268	19.946	20.0356	19.8879	19.8146	19.6479	19.2145	19.3954	19.7846	18.9688	19.008	19.6824	20.9213	19.9776	19.8901	19.2413	19.8135	19.3441	20.0125	18.1046	18.9136	21.6291	19.2565	19.3445	19.0044	ADD1	Alpha-adducin;Isoform 3 of Alpha-adducin	P35611;P35611-3	SRSPGSPVGEGTGSPPK;SPGSPVGEGTGSPPK	ADD1_S355_M2	ADD1_S355
PS474	24.8436	24.9849	24.8216	25.5267	24.8268	24.9991	24.5717	25.39	24.7621	24.806	24.8094	24.9022	24.8643	24.6151	24.8308	24.8834	25.0393	25.2778	24.7793	24.991	25.2781	25.3245	24.9315	24.939	25.2147	24.7667	24.9296	24.7511	ADD1	Alpha-adducin;Isoform 3 of Alpha-adducin	P35611;P35611-3	SPGSPVGEGTGSPPK;SRSPGSPVGEGTGSPPK	ADD1_S358_M1	ADD1_S358
PS475	19.6778	19.543	19.955	20.2042	19.402	19.4264	20.375	19.4848	20.7681	18.9153	20.0869	19.7138	19.7353	18.4899	19.2467	18.5421	19.9998	19.8157	19.5398	19.6395	19.8948	19.7605	18.1116	19.6953	18.9127	19.6572	19.3457	19.4242	ADD1	Alpha-adducin;Isoform 3 of Alpha-adducin	P35611;P35611-3	SPGSPVGEGTGSPPK;SRSPGSPVGEGTGSPPK	ADD1_S358_M2	ADD1_S358
PS476	18.7263	18.6726	18.7213	19.1406	18.802	18.7899	18.6536	19.0388	18.6165	19.107	18.7616	18.6397	19.1901	18.5608	19.1154	18.9053	17.8941	18.7193	18.7094	18.5656	18.8566	19.1237	18.7069	18.4022	18.9034	18.4994	18.2154	18.9383	ADD1	Alpha-adducin;Isoform 3 of Alpha-adducin	P35611;P35611-3	SPGSPVGEGTGSPPK;SRSPGSPVGEGTGSPPK	ADD1_S366_M1	ADD1_S366
PS477	19.6597	18.7988	19.6694	19.0498	18.9223	18.9213	19.091	19.0353	19.9951	18.1665	18.2909	19.1013	20.695	18.9492	19.7543	19.2817	20.0153	18.2717	18.6167	20.1539	19.6103	18.9708	19.3103	19.5382	19.3571	19.1448	18.2087	19.2441	ADD1	Alpha-adducin;Isoform 3 of Alpha-adducin	P35611;P35611-3	SPGSPVGEGTGSPPK;SRSPGSPVGEGTGSPPK	ADD1_S366_M2	ADD1_S366
PS481	20.7884	20.8383	21.5512	21.7136	20.0928	20.729	21.092	21.8216	21.332	21.3832	20.5665	21.2291	21.6044	20.4924	20.1121	21.4762	21.3124	21.5025	20.4073	21.44	21.6369	21.8077	21.1065	20.447	20.1712	21.3066	20.5452	20.3326	ADD1	Alpha-adducin;Isoform 3 of Alpha-adducin	P35611;P35611-3	GDEASEEGQNGSSPK	ADD1_S465_M1	ADD1_S465
PS482	20.2507	19.6678	20.37	20.9297	20.0289	20.4298	20.3301	20.8235	20.2318	19.5059	20.3117	20.3004	19.8058	20.162	19.722	20.1292	20.4963	21.0713	20.165	20.3579	20.51	21.0049	20.2848	20.3003	19.689	20.1119	20.3299	19.842	ADD1	Alpha-adducin;Isoform 3 of Alpha-adducin	P35611;P35611-3	EDGHRTSTSAVPNLFVPLNTNPK;TSTSAVPNLFVPLNTNPK	ADD1_S481_M1	ADD1_S481
PS483	19.648	17.9336	19.6468	20.2804	19.643	19.796	19.7607	19.5684	19.482	19.1428	19.7668	19.6677	19.3733	19.8751	19.4703	19.6964	19.8993	20.0109	19.284	20.1728	19.319	19.7173	20.1374	19.7389	19.1441	19.6475	19.5139	19.6656	ADD1	Alpha-adducin;Isoform 3 of Alpha-adducin	P35611;P35611-3	EDGHRTSTSAVPNLFVPLNTNPK;TSTSAVPNLFVPLNTNPK	ADD1_S483_M1	ADD1_S483
PS484	20.4474	21.0896	22.1995	22.5033	20.1791	20.7928	21.8441	22.1498	21.962	21.5261	20.5751	22.0223	21.4946	20.7206	19.9744	21.3139	21.3746	22.1159	20.1597	21.6396	21.4396	21.6702	21.2231	20.5751	19.8881	21.3318	20.5484	19.9784	ADD1	Alpha-adducin;Isoform 3 of Alpha-adducin	P35611;P35611-3	GSEENLDEAR;QKGSEENLDEAR	ADD1_S586_M1	ADD1_S586
PS485	17.5801	17.178	17.5158	17.9748	17.4395	17.906	17.2636	18.2258	17.0054	17.7981	17.8669	17.6144	16.9868	17.3534	17.7913	17.5204	18.3102	17.9279	18.2487	17.947	18.5268	18.4317	17.7706	17.9888	18.3103	18.0344	18.1861	18.1482	ADD1	Alpha-adducin;Isoform 3 of Alpha-adducin	P35611;P35611-3	RVSMILQSPAFCEELESMIQEQFK	ADD1_S59_M1	ADD1_S59
PS486	17.0245	17.0569	16.3805	16.8773	17.4456	16.8661	16.6365	16.5393	16.4948	17.627	16.584	14.8227	17.5931	16.7748	17.344	16.8083	17.1276	17.2761	16.8557	17.2328	17.1568	17.2833	17.1347	17.1508	17.253	16.9278	16.7251	17.2264	ADD1	Alpha-adducin;Isoform 3 of Alpha-adducin	P35611;P35611-3	EKSPPDQPAVPHPPPSTPIK	ADD1_S600_M1	ADD1_S600
PS490	16.4646	17.0012	16.097	17.0665	16.4197	16.8678	16.3781	17.7601	16.0373	16.8296	16.2401	16.8061	16.5303	16.6765	16.5711	16.2662	17.2156	17.1137	16.5233	16.5393	16.3875	16.8524	16.5433	16.2686	16.3452	16.601	16.2076	16.8874	ADD1	Alpha-adducin;Isoform 3 of Alpha-adducin	P35611;P35611-3	FRTPSFLK	ADD1_S726_M1	ADD1_S726
PS491	18.9854	18.4316	17.8629	18.3941	17.3245	18.4073	18.2417	18.7035	18.6039	18.519	18.1179	19.5982	17.8649	18.1886	17.8527	18.9567	17.7829	17.8619	17.4468	17.9107	17.7518	18.537	18.7861	17.789	16.3949	17.9706	18.0468	18.487	ADD1	Alpha-adducin;Isoform 3 of Alpha-adducin	P35611;P35611-3	SPGSPVGEGTGSPPK;SRSPGSPVGEGTGSPPK	ADD1_T364_M1	ADD1_T364
PS492	18.2427	20.2062	18.817	18.8932	18.3036	18.1533	19.5666	18.9475	19.6201	17.051	19.9292	18.7968	18.3011	17.6092	19.6524	20.4985	18.955	17.1907	18.1565	20.3562	18.8999	18.59	19.6377	19.3377	18.6888	19.1856	19.5975	16.86	ADD1	Alpha-adducin;Isoform 3 of Alpha-adducin	P35611;P35611-3	SPGSPVGEGTGSPPK;SRSPGSPVGEGTGSPPK	ADD1_T364_M2	ADD1_T364
PS496	21.9769	21.937	21.687	22.221	21.6125	22.1017	21.593	22.605	21.8575	21.8591	22.1283	22.3085	22.263	21.7975	21.88	21.8926	21.8575	22.2493	22.1799	21.9819	22.1652	22.1313	21.7242	21.6256	21.8377	21.8689	21.7292	21.5498	ADD1	Alpha-adducin;Isoform 3 of Alpha-adducin	P35611;P35611-3	EKSPPDQPAVPHPPPSTPIK;SPPDQPAVPHPPPSTPIK	ADD1_T614_M1	ADD1_T614
PS497	14.575	14.1984	15.0075	15.1105	15.6597	15.3234	15.7238	14.5158	13.5437	15.8997	15.375	15.0853	15.5446	16.2464	14.837	14.7417	16.5576	16.1881	14.7895	16.1277	17.3922	16.9101	16.0446	16.1037	16.0219	15.7287	16.0518	15.2404	ADD1	Alpha-adducin;Isoform 3 of Alpha-adducin	P35611;P35611-3	PTLPDLSPDEPSEALGFPMLEK	ADD1_T640_M1	ADD1_T640
PS498	16.3076	13.6925	14.9674	15.0833	13.0163	16.2008	16.1594	16.0141	12.3829	15.0655	16.1363	13.1207	13.7723	15.1398	15.0197	14.0836	13.8162	14.446	15.0666	13.8255	14.9114	14.0858	12.2715	14.7802	16.0001	16.0498	13.2537	14.6219	ADD1	Alpha-adducin;Isoform 3 of Alpha-adducin	P35611;P35611-3	YSDVEVPASVTGYSFASDGDSGTCSPLR	ADD1_Y419_M1	ADD1_Y419
PS499	18.0492	17.2604	16.863	16.99	17.9369	16.8653	16.4153	16.8513	16.4022	18.3131	16.5067	15.9205	18.8313	16.6134	16.5256	16.0484	14.5644	17.346	16.9962	14.4055	13.0285	15.4059	16.4748	14.3854	14.4114	16.5193	13.2082	16.1156	ADD2	Beta-adducin	P35612	ETAPEEPGSPAK	ADD2_S592_M1	ADD2_S592
PS508	16.6383	15.9303	16.1802	14.9642	16.9105	16.2296	16.2824	15.506	16.5699	16.4958	15.0862	15.7545	16.1538	15.9294	15.3771	16.1011	15.0992	12.8588	15.6209	14.9998	14.4788	14.609	15.4064	14.6388	12.6618	13.2703	14.2433	14.3881	ADD2	Beta-adducin	P35612	TESVTSGPMSPEGSPSK	ADD2_S697_M1	ADD2_S697
PS510	16.1483	16.5162	16.3606	17.4365	16.8466	16.773	16.3576	16.7165	16.8115	17.4081	16.6496	17.2192	17.1949	16.8816	17.0709	17.1364	17.8427	17.4186	17.0946	17.2986	17.6242	17.7232	17.1146	17.9938	18.0414	17.2533	17.6073	17.3781	ADD3	Gamma-adducin	Q9UEY8	HKSDVEIPATVTAFSFEDDTVPLSPLK	ADD3_S402_M1	ADD3_S402
PS511	16.8145	16.8502	16.6522	17.0992	17.016	17.1418	16.6272	17.3592	16.4942	17.2308	16.9366	17.0756	17.5107	16.5224	17.0207	17.2114	16.6546	16.6272	17.4254	16.956	17.3048	16.9084	16.8394	16.7416	17.4194	16.8167	16.8443	17.0679	ADD3	Gamma-adducin	Q9UEY8	SDVEIPATVTAFSFEDDTVPLSPLK	ADD3_S423_M1	ADD3_S423
PS512	19.1849	19.1473	19.4062	19.4658	18.8702	19.1639	18.9171	19.3936	18.6512	18.9769	19.2982	18.7227	19.4213	19.0008	19.0251	18.4015	19.1172	19.2446	19.1438	18.6663	19.6196	19.2042	19.0245	18.7984	19.3772	18.8441	18.6986	19.4431	ADD3	Gamma-adducin	Q9UEY8	NMSPDLR	ADD3_S42_M1	ADD3_S42
PS513	15.2526	14.7943	14.8461	14.9387	15.2856	15.3285	15.0973	14.5354	14.5039	15.6698	15.0008	15.3548	15.4694	14.9528	15.7466	14.6372	15.2749	15.1141	15.5769	14.8828	15.6134	15.7057	15.0125	13.5881	15.6834	15.0071	15.0141	15.5608	ADD3	Gamma-adducin	Q9UEY8	WLNSPNTYMK	ADD3_S442_M1	ADD3_S442
PS514	17.9401	19.4894	15.0146	19.3644	18.3401	17.9229	18.0359	18.3142	17.6637	19.8238	19.2093	17.7879	18.7129	18.5164	18.1287	17.7189	18.6078	18.6907	19.0088	17.9504	19.1653	19.2897	18.6015	18.7818	16.8662	18.464	19.3836	19.5335	ADD3	Gamma-adducin	Q9UEY8	NGETSPR	ADD3_S461_M1	ADD3_S461
PS515	15.3543	15.3041	16.6946	15.8047	15.7805	15.9239	15.8353	16.406	15.6632	16.0572	15.7877	16.6041	14.1893	15.9957	16.3919	14.9966	16.5465	17.6285	15.8722	16.3745	15.969	16.2537	16.3887	16.6676	16.2993	16.4534	15.873	16.424	ADD3	Gamma-adducin	Q9UEY8	RVSRLSTSTTIENIEITIK	ADD3_S647_M2	ADD3_S647
PS517	20.6851	20.9052	21.3391	21.4613	20.7159	20.7887	20.7949	21.6746	21.1079	21.0883	20.6807	21.1447	20.9894	20.8016	20.3761	20.5697	21.2664	21.6313	20.8042	20.8798	20.5689	21.5668	20.6487	20.8796	20.9698	20.8235	21.1003	21.2476	ADD3	Gamma-adducin	Q9UEY8	LSTSTTIENIEITIK;VSRLSTSTTIENIEITIK	ADD3_S650_M1	ADD3_S650
PS518	14.7235	14.6751	16.0663	15.1699	15.1461	15.2932	15.2008	15.7723	15.0287	15.4256	15.1556	15.9691	13.5626	15.3772	15.745	14.3674	15.9121	17.0006	15.2425	15.7461	15.3369	15.6185	15.7396	16.0335	15.6664	15.8181	15.2453	15.7964	ADD3	Gamma-adducin	Q9UEY8	RVSRLSTSTTIENIEITIK	ADD3_S650_M2	ADD3_S650
PS522	19.2192	19.1943	18.9719	18.9041	17.5412	19.2464	17.7754	18.5696	15.6823	19.7817	19.2349	18.1009	19.1014	18.7017	19.5565	18.4459	19.9154	18.7335	19.4662	19.1539	19.7319	19.4209	18.4594	20.1394	19.9268	19.096	18.2161	18.571	ADD3	Gamma-adducin	Q9UEY8	IEEVLSPEGSPSK	ADD3_S673_M2	ADD3_S673
PS524	21.6781	22.2655	22.2212	22.2635	21.8018	21.9749	22.1424	22.2574	21.3703	22.3019	21.7527	22.08	22.604	22.1759	21.6369	22.0722	22.5015	22.3978	21.6797	22.1412	22.591	22.6612	22.3406	22.0809	22.0034	22.0181	22.0156	22.3307	ADD3	Gamma-adducin	Q9UEY8	IEEVLSPEGSPSK	ADD3_S677_M1	ADD3_S677
PS525	18.634	18.9562	19.1802	21.4886	20.9073	18.6265	17.3182	21.7422	15.9543	21.2292	19.0973	17.5113	19.4498	18.0438	19.0272	18.4359	19.6798	18.5591	19.568	19.4497	19.1378	18.7253	17.325	19.9217	21.8284	18.3474	18.3799	19.5308	ADD3	Gamma-adducin	Q9UEY8	IEEVLSPEGSPSKSPSK;IEEVLSPEGSPSK	ADD3_S677_M2	ADD3_S677
PS527	17.5373	17.8401	18.9683	19.1737	19.7241	18.2606	19.4531	18.965	19.3045	19.9451	18.4972	18.3741	18.9518	16.3167	18.9889	20.9453	19.0466	18.7539	19.2914	18.4587	18.3971	19.3229	18.2183	17.6771	19.4325	18.5811	18.1037	19.8684	ADD3	Gamma-adducin	Q9UEY8	IEEVLSPEGSPSKSPSK;IEEVLSPEGSPSK	ADD3_S679_M1	ADD3_S679
PS528	21.9724	20.1319	20.3484	24.2654	23.3834	19.1822	18.8803	23.7357	22.3189	24.0495	24.152	18.6847	19.5037	19.1424	23.0646	20.7183	20.1658	20.5807	21.6975	19.3014	23.4136	19.2256	22.1885	20.2311	24.6589	18.2493	20.6402	21.7357	ADD3	Gamma-adducin	Q9UEY8	IEEVLSPEGSPSKSPSK;IEEVLSPEGSPSK	ADD3_S679_M2	ADD3_S679
PS530	14.052	15.1527	16.0131	16.0515	14.6626	15.7995	11.9657	15.9667	16.1556	15.3259	15.2659	15.4632	14.5935	13.2657	15.3717	15.3354	15.5519	13.6311	13.8127	15.8849	15.9936	15.4109	14.8098	14.5333	16.3439	14.6401	15.7675	13.6902	ADD3	Gamma-adducin	Q9UEY8	IEEVLSPEGSPSKSPSK	ADD3_S681_M1	ADD3_S681
PS531	18.3824	16.8968	18.1341	19.0655	18.2261	16.3588	15.1921	18.0291	19.8473	18.5156	21.4091	16.4113	18.2531	14.8825	19.7569	18.1259	17.5378	17.4533	18.5838	18.2155	21.6124	18.8088	20.2917	17.0821	18.3018	15.4836	17.6872	18.7639	ADD3	Gamma-adducin	Q9UEY8	IEEVLSPEGSPSKSPSK	ADD3_S681_M2	ADD3_S681
PS536	20.9197	20.9072	20.8246	21.3322	20.9133	21.1112	20.7897	21.4823	20.6458	21.217	20.9716	21.139	21.344	20.8319	21.7099	21.0329	21.4122	20.9627	21.702	21.006	21.5327	21.4089	21.2547	21.2595	21.6463	21.2497	20.9835	21.3779	ADD3	Gamma-adducin	Q9UEY8	SSDASQGVITTPPPPSMPHK	ADD3_T12_M1	ADD3_T12
PS540	20.8427	20.8018	21.2957	21.1426	22.8068	21.0569	21.3474	20.8749	20.5098	22.8742	21.5703	21.128	20.9532	21.2052	20.3751	17.9523	21.4938	22.7949	21.0571	21.776	21.7653	23.4597	20.2516	21.5066	20.6373	21.5308	21.0384	19.8817	ADD3	Gamma-adducin	Q9UEY8	LSTSTTIENIEITIK;VSRLSTSTTIENIEITIK	ADD3_T651_M1	ADD3_T651
PS544	14.1898	14.523	14.8359	15.3913	14.4027	14.7074	14.3234	15.2142	12.2094	13.8737	14.8467	14.9582	14.2576	15.3254	14.8523	14.3594	15.6823	15.3336	14.5894	13.9259	15.2573	15.4323	14.2699	14.6277	14.9274	14.5716	14.676	15.5369	ADGRA2	Adhesion G protein-coupled receptor A2;Isoform 2 of Adhesion G protein-coupled receptor A2	Q96PE1;Q96PE1-2	ACCPPASPAAPHAPPR	ADGRA2_1142_M1	ADGRA2_1142
PS545	17.1118	17.6506	17.0538	17.8537	16.905	17.7793	16.4729	18.1851	17.2056	16.8797	17.9424	17.8076	17.3302	17.4716	17.4397	17.377	17.622	18.2713	17.6568	17.5314	17.8145	18.1888	17.3202	16.7058	17.9897	16.9413	16.9133	18.2045	ADGRA2	Adhesion G protein-coupled receptor A2;Isoform 2 of Adhesion G protein-coupled receptor A2	Q96PE1;Q96PE1-2	ALPAAAEDGSPVFGEGPPSLK	ADGRA2_S1107_M1	ADGRA2_S1107
PS546	12.72	13.6338	13.4389	13.7653	14.8187	13.3828	13.2171	13.688	13.056	13.3112	13.8628	13.3496	13.5565	12.8899	13.4628	13.4486	13.4555	13.452	13.0891	13.3331	13.7313	12.8783	12.9092	12.9236	14.0252	12.6243	13.7592	14.5357	ADGRA2	Adhesion G protein-coupled receptor A2;Isoform 2 of Adhesion G protein-coupled receptor A2	Q96PE1;Q96PE1-2	ALPAAAEDGSPVFGEGPPSLK	ADGRA2_S1107_M2	ADGRA2_S1107
PS547	15.2867	15.8195	15.5745	16.0602	14.9272	15.9603	14.9142	16.0658	15.5191	14.835	16.1751	15.8153	15.3481	15.9641	15.128	15.8062	15.6906	16.3243	15.9234	15.4849	16.191	16.1245	15.5689	15.2748	16.191	15.4675	15.319	16.3817	ADGRA2	Adhesion G protein-coupled receptor A2;Isoform 2 of Adhesion G protein-coupled receptor A2	Q96PE1;Q96PE1-2	ALPAAAEDGSPVFGEGPPSLK	ADGRA2_S1116_M1	ADGRA2_S1116
PS548	12.72	13.6338	13.4389	13.7653	14.8187	13.3828	13.2171	13.688	13.056	13.3112	13.8628	13.3496	13.5565	12.8899	13.4628	13.4486	13.4555	13.452	13.0891	13.3331	13.7313	12.8783	12.9092	12.9236	14.0252	12.6243	13.7592	14.5357	ADGRA2	Adhesion G protein-coupled receptor A2;Isoform 2 of Adhesion G protein-coupled receptor A2	Q96PE1;Q96PE1-2	ALPAAAEDGSPVFGEGPPSLK	ADGRA2_S1116_M2	ADGRA2_S1116
PS549	17.178	17.5712	17.4878	18.1489	17.3171	17.8594	16.7578	17.2751	16.9632	16.5086	17.9737	18.0823	17.3811	17.9109	17.609	17.8119	16.9755	18.2045	17.8275	17.2228	18.2135	18.1725	17.7558	17.1325	17.7474	17.5412	17.0707	18.8263	ADGRA2	Adhesion G protein-coupled receptor A2;Isoform 2 of Adhesion G protein-coupled receptor A2	Q96PE1;Q96PE1-2	SSPSGSSGHPLALGPCK	ADGRA2_S1119_M1	ADGRA2_S1119
PS553	14.3362	13.901	14.3028	15.7579	13.8153	14.0033	14.579	13.1219	15.4787	13.3847	15.7633	15.9676	14.0386	14.4122	15.5777	14.7832	13.8971	15.5139	15.2417	15.0139	14.9716	14.5772	14.2013	13.9575	15.6866	14.3696	14.5721	15.9051	ADGRA2	Adhesion G protein-coupled receptor A2;Isoform 2 of Adhesion G protein-coupled receptor A2	Q96PE1;Q96PE1-2	SASRDSLK	ADGRA2_S1276_M2	ADGRA2_S1276
PS554	14.7407	14.7832	15.1951	15.6334	15.0901	15.7656	14.9406	12.1545	15.9923	16.0143	16.5045	16.1235	15.1752	14.5526	15.9779	15.6815	15.475	16.2102	16.2913	15.7282	16.5085	16.5181	15.5528	15.4067	15.9501	14.3017	14.8553	16.723	ADGRA2	Adhesion G protein-coupled receptor A2;Isoform 2 of Adhesion G protein-coupled receptor A2	Q96PE1;Q96PE1-2	SASRDSLK	ADGRA2_S1279_M1	ADGRA2_S1279
PS556	14.3148	14.3407	12.9539	14.2583	14.3834	14.4	14.5566	13.831	14.1442	13.2979	14.7312	13.7476	13.6963	13.8494	12.8195	14.396	14.5796	14.5869	14.0455	14.0774	13.8027	14.8628	14.3222	14.1166	13.8755	13.2633	13.959	14.7253	ADGRA2	Adhesion G protein-coupled receptor A2;Isoform 2 of Adhesion G protein-coupled receptor A2	Q96PE1;Q96PE1-2	SYPLNAASLNGAPK	ADGRA2_S1294_M1	ADGRA2_S1294
PS558	15.7467	15.6938	15.8661	16.1454	14.1693	15.5398	14.9235	16.1281	16.0665	14.7301	16.5283	15.9835	15.2738	16.0257	15.6317	15.4554	15.5771	16.6861	15.9711	15.6899	15.6319	16.1656	15.775	14.8304	15.727	15.5026	14.9164	16.1579	ADGRA2	Adhesion G protein-coupled receptor A2;Isoform 2 of Adhesion G protein-coupled receptor A2	Q96PE1;Q96PE1-2	AGNSRASLEAGEELR	ADGRA2_S963_M2	ADGRA2_S963
PS559	17.7112	18.28	17.7095	18.6806	17.5174	17.9949	17.2301	18.7545	17.9874	16.96	18.9131	18.7917	17.9759	18.5343	18.0993	18.889	18.1316	18.6877	18.3826	18.3958	18.4342	18.6355	18.1921	17.2819	18.8128	17.8562	17.7419	19.2216	ADGRA2	Adhesion G protein-coupled receptor A2;Isoform 2 of Adhesion G protein-coupled receptor A2	Q96PE1;Q96PE1-2	ASLEAGEELR	ADGRA2_S966_M1	ADGRA2_S966
PS560	15.7467	15.6938	15.8661	16.1454	14.1693	15.5398	14.9235	16.1281	16.0665	14.7301	16.5283	15.9835	15.2738	16.0257	15.6317	15.4554	15.5771	16.6861	15.9711	15.6899	15.6319	16.1656	15.775	14.8304	15.727	15.5026	14.9164	16.1579	ADGRA2	Adhesion G protein-coupled receptor A2;Isoform 2 of Adhesion G protein-coupled receptor A2	Q96PE1;Q96PE1-2	AGNSRASLEAGEELR	ADGRA2_S966_M2	ADGRA2_S966
PS561	16.5476	16.6495	16.9919	16.8012	15.6243	17.1293	16.2161	17.3146	16.5248	16.348	17.3382	16.673	16.6035	16.7189	17.4281	16.8753	17.6652	17.6764	17.7579	16.3209	18.2718	17.9426	17.1037	17.0196	18.5668	16.9107	16.9851	18.4931	ADGRA2	Adhesion G protein-coupled receptor A2;Isoform 2 of Adhesion G protein-coupled receptor A2	Q96PE1;Q96PE1-2	ASLEAGEELRGSTR	ADGRA2_S976_M1	ADGRA2_S976
PS564	16.0535	15.9501	15.916	16.2822	18.1324	15.7429	15.171	16.541	15.5618	16.3187	16.0842	15.8553	17.1586	16.9539	16.3418	16.3106	16.2332	17.7378	15.9523	15.9954	15.5538	16.528	15.9574	16.0789	17.179	14.2254	15.7608	16.7138	ADGRA2	Adhesion G protein-coupled receptor A2;Isoform 2 of Adhesion G protein-coupled receptor A2	Q96PE1;Q96PE1-2	GSGPLLSDSGSLLATGSAR;LRGSGPLLSDSGSLLATGSAR	ADGRA2_S987_M1	ADGRA2_S987
PS568	17.2606	17.2986	15.6	17.7849	16.9285	17.8179	16.0766	18.194	17.9114	16.443	18.1058	17.8172	17.8916	17.4782	17.2782	17.8458	17.7575	18.5082	17.4331	17.9613	18.0449	17.8291	17.3174	17.3484	18.1033	16.9867	17.3845	16.9944	ADGRA2	Adhesion G protein-coupled receptor A2;Isoform 2 of Adhesion G protein-coupled receptor A2	Q96PE1;Q96PE1-2	GSGPLLSDSGSLLATGSAR;LRGSGPLLSDSGSLLATGSAR	ADGRA2_S991_M1	ADGRA2_S991
PS572	13.4679	13.0823	13.7057	12.6915	14.498	13.4407	14.7445	14.4703	13.383	13.807	16.0211	13.2778	14.659	15.2936	16.4656	16.0692	15.9545	14.7147	16.3399	16.6225	14.8508	16.9325	17.1629	18.0001	18.1016	17.3042	18.4029	17.3236	ADGRG2	Adhesion G-protein coupled receptor G2;Isoform 10 of Adhesion G-protein coupled receptor G2;Isoform 2 of Adhesion G-protein coupled receptor G2;Isoform 3 of Adhesion G-protein coupled receptor G2;Isoform 4 of Adhesion G-protein coupled receptor G2;Isoform 5 of Adhesion G-protein coupled receptor G2;Isoform 6 of Adhesion G-protein coupled receptor G2;Isoform 7 of Adhesion G-protein coupled recepto…	Q8IZP9;Q8IZP9-10;Q8IZP9-2;Q8IZP9-3;Q8IZP9-4;Q8IZP9-5;Q8IZP9-6;Q8IZP9-7;Q8IZP9-8;Q8IZP9-9	RGSLHFIEQM	ADGRG2_S1010_M1	ADGRG2_S1010
PS573	15.9835	17.5713	16.5897	17.0337	16.7452	16.7804	16.7043	17.3648	16.9021	16.5057	16.5356	16.4702	16.4657	16.2208	16.6579	17.9588	17.3767	17.8458	16.8796	17.4226	16.1287	16.932	16.8659	16.739	16.3907	17.2241	17.5219	15.8875	ADGRG6	Adhesion G-protein coupled receptor G6;Isoform 2 of Adhesion G-protein coupled receptor G6	Q86SQ4;Q86SQ4-2	NSHTDNVSYEHSFNK;RNSHTDNVSYEHSFNK	ADGRG6_S1189_M1	ADGRG6_S1189
PS574	14.4198	14.268	14.201	14.1162	14.145	14.1803	14.0572	13.453	14.148	14.1814	13.4994	13.4871	13.6254	12.9854	14.5071	14.2642	13.4891	14.0959	14.6005	13.2223	13.5997	14.286	13.9408	13.5269	13.2618	13.6223	13.7467	13.4901	ADGRG6	Adhesion G-protein coupled receptor G6;Isoform 2 of Adhesion G-protein coupled receptor G6	Q86SQ4;Q86SQ4-2	NSHTDNVSYEHSFNK	ADGRG6_S1195_M1	ADGRG6_S1195
PS575	12.16	12.7523	13.0894	12.9982	13.1105	11.9538	12.4589	12.3755	12.0723	13.7302	12.5672	11.9014	12.9052	13.7722	13.8643	13.2383	13.5414	13.0604	14.2978	13.6057	13.7901	13.7203	13.9066	14.215	13.623	13.7687	14.6776	13.2321	ADGRG6	Adhesion G-protein coupled receptor G6;Isoform 2 of Adhesion G-protein coupled receptor G6	Q86SQ4;Q86SQ4-2	NSHTDNVSYEHSFNK	ADGRG6_S1199_M1	ADGRG6_S1199
PS581	15.4208	15.163	15.1155	14.8232	15.4584	15.5528	15.2618	14.7449	14.0896	14.8443	15.6098	15.3675	15.8583	15.6964	14.8149	14.9924	16.1789	16.2373	15.3099	15.0569	15.634	16.2105	15.2386	14.6133	15.0313	16.0215	14.3368	15.4848	ADGRL2	Adhesion G protein-coupled receptor L2;Adhesion G protein-coupled receptor L2 (Fragment);Isoform 2 of Adhesion G protein-coupled receptor L2;Isoform 5 of Adhesion G protein-coupled receptor L2;Isoform 6 of Adhesion G protein-coupled receptor L2;Isoform 7 of Adhesion G protein-coupled receptor L2	A0A6I8PRJ0;A0A6I8PRM6;A0A6I8PTT2;B1ALU1;B1ALU3;H0Y3V3;H0Y5C0;O95490;O95490-2;O95490-5;O95490-6;O95490-7	HSYCCGGLPTESPHSSVK	ADGRL2_1181_M1	ADGRL2_1181
PS582	16.7326	17.2373	16.9683	16.7577	16.4225	16.3453	17.1133	16.3703	16.6022	15.2693	16.5789	16.7339	16.6366	16.8605	16.0786	17.2055	16.2105	16.5331	16.2897	16.9615	16.0518	16.2861	16.5044	15.3692	16.2814	16.4447	15.8685	16.7063	ADGRL2	Adhesion G protein-coupled receptor L2;Adhesion G protein-coupled receptor L2 (Fragment);Isoform 2 of Adhesion G protein-coupled receptor L2;Isoform 5 of Adhesion G protein-coupled receptor L2;Isoform 6 of Adhesion G protein-coupled receptor L2;Isoform 7 of Adhesion G protein-coupled receptor L2	A0A6I8PRJ0;A0A6I8PRM6;A0A6I8PTT2;B1ALU1;B1ALU3;H0Y3V3;H0Y5C0;O95490;O95490-2;O95490-5;O95490-6;O95490-7	GNSDGYIIPINK	ADGRL2_S1441_M1	ADGRL2_S1441
PS584	12.871	12.7453	13.0692	12.4738	12.5361	12.4544	12.6309	12.7499	13.1482	12.7795	13.2825	12.7895	12.5564	12.3697	11.9247	12.7816	12.16	12.4094	12.536	11.6982	12.4228	12.2747	12.2205	12.4785	12.2755	12.1673	12.3217	11.9184	ADH5	Alcohol dehydrogenase class-3	P11766	VDEFVTHNLSFDEINK	ADH5_S351_M1	ADH5_S351
PS586	18.1142	17.9124	18.0097	17.7183	17.4801	17.0346	18.1336	17.0652	18.5411	17.7352	17.9329	18.3665	18.6099	16.6273	17.8002	17.6638	17.3429	17.7267	17.9291	17.1427	17.0948	17.8277	17.5927	17.1287	17.3089	17.3345	17.4187	17.7266	ADNP	Activity-dependent neuroprotector homeobox protein	A0A669KBJ7;Q9H2P0	LMHNASDSEVDQDDVVEWK	ADNP_S1025_M1	ADNP_S1025
PS587	15.0018	15.8486	15.539	15.3247	15.5715	14.7091	16.0705	14.7937	16.521	16.0744	15.0009	16.2523	16.8092	16.1819	15.5221	15.8793	15.4747	16.6334	14.758	15.3364	13.9472	15.6229	15.5981	15.3759	15.0526	15.6467	15.2681	15.7681	ADNP	Activity-dependent neuroprotector homeobox protein	A0A669KBJ7;Q9H2P0	LMHNASDSEVDQDDVVEWK	ADNP_S1025_M2	ADNP_S1025
PS589	15.0018	15.8486	15.539	15.3247	15.5715	14.7091	16.0705	14.7937	16.521	16.0744	15.0009	16.2523	16.8092	16.1819	15.5221	15.8793	15.4747	16.6334	14.758	15.3364	13.9472	15.6229	15.5981	15.3759	15.0526	15.6467	15.2681	15.7681	ADNP	Activity-dependent neuroprotector homeobox protein	A0A669KBJ7;Q9H2P0	LMHNASDSEVDQDDVVEWK	ADNP_S1027_M2	ADNP_S1027
PS590	14.8695	13.1483	13.5285	14.2781	15.6974	13.4247	12.5969	13.3454	13.8592	16.2932	14.5821	14.288	15.696	13.7131	15.2678	14.9694	14.3775	14.1099	14.5239	13.9506	15.0322	14.1522	13.1573	14.4113	14.7238	14.4137	13.8861	14.3804	ADNP	Activity-dependent neuroprotector homeobox protein	A0A669KBJ7;Q9H2P0	NVHSEDFENR	ADNP_S170_M1	ADNP_S170
PS591	15.2284	15.6169	15.2725	14.9709	15.1594	15.8275	14.9312	15.4358	15.3911	13.8482	15.0109	15.9488	15.9748	15.2276	15.1182	15.0906	13.8747	15.1993	15.1572	14.1374	14.3284	14.8204	15.159	14.4412	13.7996	15.7211	13.7052	15.4749	ADNP	Activity-dependent neuroprotector homeobox protein	A0A669KBJ7;Q9H2P0	SPSLSQSQASR	ADNP_S481_M1	ADNP_S481
PS593	17.6901	17.8032	17.7922	17.6737	17.7496	17.6908	17.53	17.6393	18.0689	17.8345	17.4743	16.9914	18.5002	17.6001	17.3303	16.9591	16.7548	17.0883	16.0689	17.0342	16.8691	17.3067	17.4212	15.4612	17.2588	16.4793	16.6204	17.604	ADNP	Activity-dependent neuroprotector homeobox protein	A0A669KBJ7;Q9H2P0	LNQSPSLAPVK	ADNP_S781_M1	ADNP_S781
PS595	20.8462	21.0501	20.9479	20.6387	20.5545	20.6963	20.8678	20.6811	20.7273	20.68	20.6422	20.8422	21.2215	20.8125	20.1094	20.7022	20.1901	20.736	20.5234	20.3182	19.8711	20.5928	20.4345	19.7505	20.1465	20.4188	19.8468	20.6647	ADNP	Activity-dependent neuroprotector homeobox protein	A0A669KBJ7;Q9H2P0	VIPEDASESEEK	ADNP_S993_M1	ADNP_S993
PS597	17.5448	18.2601	17.4884	18.0294	18.6604	18.2665	17.9316	18.3692	19.0013	18.6976	17.7415	18.0107	18.3421	18.2555	18.309	18.1697	18.3473	18.6552	17.6847	17.7591	18.7637	17.4744	18.3944	18.1837	18.8292	17.6778	18.8499	18.2209	ADPRS	ADP-ribose glycohydrolase ARH3	Q9NX46	HVQSLEPDPGTPGSER	ADPRS_S57_M1	ADPRS_S57
PS602	16.215	16.2161	15.5853	16.2281	16.7325	16.4301	15.1149	16.894	13.7001	16.6535	16.4455	16.0371	17.1787	15.6431	16.6422	16.1584	16.9954	15.052	16.4932	16.5258	17.3861	15.7217	17.1776	15.8047	16.8195	16.7366	17.0816	15.9887	ADRM1	Proteasomal ubiquitin receptor ADRM1	A0A087WX59;Q16186	SQSAAVTPSSTTSSTR	ADRM1_T178_M1	ADRM1_T178
PS605	19.3126	18.9002	19.2982	19.2702	19.0518	19.1387	19.117	19.374	18.9968	19.0364	19.0803	18.9543	19.2013	18.8843	18.7514	19.026	18.7913	18.8297	18.7099	18.5946	19.1687	18.7865	18.7818	18.7834	18.7912	18.7773	18.6325	18.4824	ADSL	Adenylosuccinate lyase	A0A096LNY6;A0A1B0GTJ7;A0A1B0GWJ0;A0A7P0T9A7;A0A7P0Z472;P30566	AAGGDHGSPDSYR	ADSL_S9_M1	ADSL_S9
PS607	18.4923	17.784	18.7213	17.7898	18.2746	18.7046	18.3407	17.8524	18.9515	15.5101	18.7291	18.0055	16.7815	17.7985	18.2676	17.6321	16.6102	17.8558	17.7777	17.038	17.6423	17.1394	17.5377	16.4848	16.8163	17.0634	17.4283	17.2189	AEBP1	Adipocyte enhancer-binding protein 1	Q8IUX7	EHQPEPEEETEQPTLDYNDQIER	AEBP1_T232_M1	AEBP1_T232
PS609	17.3132	17.7781	16.5421	16.7712	17.7283	17.2138	17.5339	17.7016	17.7767	16.0693	18.0983	15.4742	17.1459	17.0293	16.8111	17.0421	15.9926	15.3879	16.6511	16.8457	16.8381	16.9695	16.9291	14.2262	17.2572	16.1276	15.5594	15.9877	AEBP1	Adipocyte enhancer-binding protein 1	Q8IUX7	PLLPPLPPDYGDGYVIPNYDDMDYYFGPPPPQKPDAER	AEBP1_Y302_M1	AEBP1_Y302
PS610	19.1195	18.8437	20.4516	18.891	18.9055	18.6454	18.5219	18.9634	19.3684	17.149	19.2459	18.7009	17.9392	18.1817	19.0065	18.116	17.0956	18.7279	18.7029	18.2348	18.0071	18.0873	18.345	17.2565	18.458	17.1665	16.5586	18.7286	AEBP1	Adipocyte enhancer-binding protein 1	Q8IUX7	PLLPPLPPDYGDGYVIPNYDDMDYYFGPPPPQKPDAER	AEBP1_Y302_M2	AEBP1_Y302
PS611	14.9099	14.3607	16.1383	14.1423	14.3382	14.4151	14.8329	14.0036	14.705	12.4871	14.651	14.141	13.6126	14.2557	14.2652	13.9021	13.1279	14.3157	14.4939	13.1293	13.5332	13.7064	13.9557	13.4925	13.7424	13.4151	12.3613	15.091	AEBP1	Adipocyte enhancer-binding protein 1	Q8IUX7	PLLPPLPPDYGDGYVIPNYDDMDYYFGPPPPQKPDAER	AEBP1_Y302_M3	AEBP1_Y302
PS612	18.1094	17.9078	19.3079	17.6181	17.8356	17.5437	17.4512	17.6649	18.3385	15.8019	18.1329	17.8157	16.6512	17.5082	17.8871	16.6177	15.9003	17.5167	17.7839	16.5188	16.7699	17.0866	17.4222	16.4845	17.1807	16.0426	15.5985	18.24	AEBP1	Adipocyte enhancer-binding protein 1	Q8IUX7	PLLPPLPPDYGDGYVIPNYDDMDYYFGPPPPQKPDAER	AEBP1_Y306_M1	AEBP1_Y306
PS613	21.1761	18.9849	20.1202	19.4762	19.5679	18.961	19.44	19.3399	19.9383	17.3467	19.704	19.4292	17.8511	19.0962	19.4731	18.0432	17.9223	18.8689	20.7012	19.4017	18.1936	18.1708	20.881	17.1807	18.8776	18.1558	18.378	20.9291	AEBP1	Adipocyte enhancer-binding protein 1	Q8IUX7	PLLPPLPPDYGDGYVIPNYDDMDYYFGPPPPQKPDAER	AEBP1_Y306_M2	AEBP1_Y306
PS614	14.9099	14.3607	16.1383	14.1423	14.3382	14.4151	14.8329	14.0036	14.705	12.4871	14.651	14.141	13.6126	14.2557	14.2652	13.9021	13.1279	14.3157	14.4939	13.1293	13.5332	13.7064	13.9557	13.4925	13.7424	13.4151	12.3613	15.091	AEBP1	Adipocyte enhancer-binding protein 1	Q8IUX7	PLLPPLPPDYGDGYVIPNYDDMDYYFGPPPPQKPDAER	AEBP1_Y306_M3	AEBP1_Y306
PS616	19.5896	19.1006	20.0682	18.2969	19.1433	19.3133	19.5545	18.6354	18.7039	16.7588	18.9731	19.2801	17.9933	19.1658	18.9159	18.4575	17.9711	19.6624	19.1615	17.872	17.7317	18.4501	18.7158	20.9779	18.8097	18.1808	17.0476	19.5639	AEBP1	Adipocyte enhancer-binding protein 1	Q8IUX7	PLLPPLPPDYGDGYVIPNYDDMDYYFGPPPPQKPDAER	AEBP1_Y311_M2	AEBP1_Y311
PS617	14.9099	14.3607	16.1383	14.1423	14.3382	14.4151	14.8329	14.0036	14.705	12.4871	14.651	14.141	13.6126	14.2557	14.2652	13.9021	13.1279	14.3157	14.4939	13.1293	13.5332	13.7064	13.9557	13.4925	13.7424	13.4151	12.3613	15.091	AEBP1	Adipocyte enhancer-binding protein 1	Q8IUX7	PLLPPLPPDYGDGYVIPNYDDMDYYFGPPPPQKPDAER	AEBP1_Y311_M3	AEBP1_Y311
PS622	17.4125	17.6021	16.8698	17.023	16.8564	17.2876	17.1769	16.8386	18.0192	16.6926	14.9458	17.3654	16.9556	16.9268	15.184	16.7771	16.924	15.3936	16.7558	16.795	17.2819	16.04	16.9255	16.1412	16.063	16.7411	16.7828	16.8557	AEBP2	Zinc finger protein AEBP2;Isoform 2 of Zinc finger protein AEBP2	Q6ZN18;Q6ZN18-2	SLSPGAASSSSGDGDGK	AEBP2_S141_M1	AEBP2_S141
PS625	18.581	19.5119	18.9692	18.5681	18.4985	19.2022	18.8503	18.4475	19.902	18.2132	18.5552	19.4203	18.3209	18.6912	17.9714	17.6764	18.5796	18.7961	18.2507	18.5263	18.4947	18.2123	18.383	18.0302	17.8818	18.5301	18.4685	18.0738	AEBP2	Zinc finger protein AEBP2;Isoform 2 of Zinc finger protein AEBP2	Q6ZN18;Q6ZN18-2	RGSLEMSSDGEPLSR	AEBP2_S206_M1	AEBP2_S206
PS627	20.6623	19.0016	21.5304	19.8601	19.7081	21.058	20.1871	20.2013	20.7449	19.6717	19.8206	20.3566	19.6381	18.4493	15.9145	17.3772	19.2535	20.545	17.2638	19.2462	19.8691	18.0721	19.396	17.4418	18.8149	18.8509	18.6266	14.9294	AEBP2	Zinc finger protein AEBP2;Isoform 2 of Zinc finger protein AEBP2	Q6ZN18;Q6ZN18-2	LSPLPPGSPGSAAR	AEBP2_S24_M1	AEBP2_S24
PS629	12.4717	12.3773	11.8748	10.9826	12.2546	12.2748	12.506	11.8565	13.3189	12.7076	12.1482	11.6711	13.0449	11.947	12.11	12.5955	11.3564	11.481	12.0335	11.9627	11.5864	12.1164	11.5837	10.5096	11.4386	12.5093	11.3395	11.8317	AEBP2	Zinc finger protein AEBP2;Isoform 2 of Zinc finger protein AEBP2	Q6ZN18;Q6ZN18-2	SLPRPHDFFDAQTLDAIR	AEBP2_S390_M1	AEBP2_S390
PS632	16.454	16.6141	17.5754	15.8263	16.0715	16.7629	16.7743	15.4246	15.6517	12.0049	16.2778	15.7448	13.9206	16.492	14.0286	15.3366	13.2925	16.267	14.6396	14.0575	13.1586	14.3533	15.4501	12.2929	12.7585	15.0394	13.2096	14.0608	AFAP1L1	Actin filament-associated protein 1-like 1;Isoform 2 of Actin filament-associated protein 1-like 1;Isoform 3 of Actin filament-associated protein 1-like 1	Q8TED9;Q8TED9-2;Q8TED9-3	PVGGAEGVEVPRSPVLLCK	AFAP1L1_S329_M1	AFAP1L1_S329
PS633	17.2543	18.0163	19.0594	17.1056	17.084	17.5065	17.7517	16.9207	16.9742	12.6628	17.3896	16.8575	15.1965	17.474	15.1155	16.5554	14.0828	17.4215	14.841	15.5211	14.6852	15.4815	16.6968	12.9996	14.2729	16.1126	14.768	14.1877	AFAP1L1	Actin filament-associated protein 1-like 1;Isoform 2 of Actin filament-associated protein 1-like 1;Isoform 3 of Actin filament-associated protein 1-like 1	Q8TED9;Q8TED9-2;Q8TED9-3	GASPELAK	AFAP1L1_S98_M1	AFAP1L1_S98
PS634	20.7902	20.2738	20.5951	20.4764	20.7686	20.5794	20.4247	20.1742	19.5403	18.9616	20.2389	19.7658	19.4656	19.7937	20.2394	20.6889	20.3359	20.7986	20.6663	19.7734	20.861	19.984	20.3505	19.4864	19.7048	20.3182	19.5924	20.5777	AFAP1L2	Actin filament-associated protein 1-like 2;Isoform 2 of Actin filament-associated protein 1-like 2;Isoform 4 of Actin filament-associated protein 1-like 2	Q8N4X5;Q8N4X5-2;Q8N4X5-4	VAQQPLSLVGCEVVPDPSPDHLYSFR	AFAP1L2_440_M1	AFAP1L2_440
PS635	19.6108	19.4778	19.7202	18.9642	19.265	19.269	19.2095	18.1919	17.975	14.8366	18.5198	18.226	16.5513	18.2053	18.5179	17.9542	16.6902	19.3117	18.836	17.732	18.1801	18.0148	19.0107	16.4792	17.1076	18.8025	17.9655	18.8134	AFAP1L2	Actin filament-associated protein 1-like 2;Isoform 2 of Actin filament-associated protein 1-like 2;Isoform 4 of Actin filament-associated protein 1-like 2	Q8N4X5;Q8N4X5-2;Q8N4X5-4	ISFPPSCPDAVVATPPGASPPVK	AFAP1L2_667_M1	AFAP1L2_667
PS638	19.5037	19.0674	18.7507	19.0054	18.5355	19.0135	18.7402	19.2121	18.7069	17.1776	18.8681	18.6101	18.0787	17.9654	19.2203	18.3758	18.3811	18.9045	19.7931	18.9283	19.4347	18.4697	19.0627	18.258	18.504	18.9069	18.9575	18.2511	AFAP1L2	Actin filament-associated protein 1-like 2;Isoform 2 of Actin filament-associated protein 1-like 2;Isoform 4 of Actin filament-associated protein 1-like 2	Q8N4X5;Q8N4X5-2;Q8N4X5-4	STSLEPVER	AFAP1L2_S344_M1	AFAP1L2_S344
PS643	13.3219	13.3397	13.2009	12.6679	13.3464	12.8925	12.7149	12.6129	12.6414	10.7586	13.1273	12.3822	12.1882	12.4287	12.7858	12.8595	12.3162	12.7069	12.8166	12.8173	13.1333	11.9323	12.7936	11.9526	12.4531	12.4297	11.934	12.7223	AFAP1L2	Actin filament-associated protein 1-like 2;Isoform 2 of Actin filament-associated protein 1-like 2;Isoform 4 of Actin filament-associated protein 1-like 2	Q8N4X5;Q8N4X5-2;Q8N4X5-4	VYLDLTPVK	AFAP1L2_T541_M1	AFAP1L2_T541
PS644	17.6861	14.7559	14.1968	14.8322	13.1643	16.2947	14.0636	15.2636	13.8916	16.8768	17.5772	14.5595	13.4418	14.7638	14.7723	14.9036	16.8812	15.0598	17.64	13.9255	15.8152	17.0739	14.7584	14.8999	14.6561	15.3335	14.3101	15.445	AFAP1L2	Actin filament-associated protein 1-like 2;Isoform 2 of Actin filament-associated protein 1-like 2;Isoform 4 of Actin filament-associated protein 1-like 2	Q8N4X5;Q8N4X5-2;Q8N4X5-4	SLETSSYLNVLVNSQWK	AFAP1L2_Y359_M1	AFAP1L2_Y359
PS646	17.475	16.0809	16.1334	16.1546	17.7438	16.0025	16.1426	15.809	15.9675	16.7918	16.0967	15.4541	17.4002	16.4724	16.7899	15.9756	17.2353	16.9251	16.6902	16.5115	17.6972	16.5076	17.6657	17.2166	16.7549	17.8511	16.9478	17.2508	AFAP1	Actin filament-associated protein 1;Isoform 2 of Actin filament-associated protein 1	Q8N556;Q8N556-2	EAYSGCSGPVDSECPPPPSSPVHK	AFAP1_318_M1	AFAP1_318
PS647	17.9197	16.2853	16.131	16.1772	18.1556	16.0298	16.1099	15.9168	16.1057	17.0105	16.0539	15.4093	17.7478	16.6363	16.7652	15.9824	17.4161	16.9625	16.6885	16.5814	17.7699	16.66	17.6744	17.3746	16.7568	17.8298	17.0469	17.535	AFAP1	Actin filament-associated protein 1;Isoform 2 of Actin filament-associated protein 1	Q8N556;Q8N556-2	EAYSGCSGPVDSECPPPPSSPVHK	AFAP1_319_M1	AFAP1_319
PS650	15.2226	15.0961	15.1806	14.7646	15.1249	14.5507	15.0937	15.4373	14.5881	12.4069	14.6471	15.1935	14.9226	15.6903	15.3404	15.9589	14.3352	14.5743	14.5778	14.5402	14.357	14.2332	15.671	14.2144	14.353	14.6862	14.6672	14.7868	AFAP1	Actin filament-associated protein 1;Isoform 2 of Actin filament-associated protein 1	Q8N556;Q8N556-2	TLENSPISSCDTSDTEGPVPVNSAAVLK	AFAP1_724_M1	AFAP1_724
PS655	15.626	14.8596	15.6347	15.1147	15.5663	15.4303	15.9284	13.8364	14.6226	14.379	15.1485	14.6005	14.6606	15.0896	15.1625	15.1642	15.773	14.9006	15.6793	15.0086	15.6909	15.4665	15.5026	15.2454	15.7193	15.7495	15.45	15.6279	AFAP1	Actin filament-associated protein 1;Isoform 2 of Actin filament-associated protein 1	Q8N556;Q8N556-2	TGSNAAQYK	AFAP1_S548_M1	AFAP1_S548
PS657	13.6529	13.7909	13.1353	13.9198	12.59	13.0522	13.9215	13.4901	12.1348	13.3624	14.4685	13.6213	13.6707	13.8223	14.6291	13.8385	14.369	13.4035	13.9039	14.3895	14.443	14.4305	14.1774	14.9672	15.4856	14.6562	14.393	14.8045	AFAP1	Actin filament-associated protein 1;Isoform 2 of Actin filament-associated protein 1	Q8N556;Q8N556-2	SGTSSPQSPVFR	AFAP1_S664_M2	AFAP1_S664
PS659	19.9845	19.4559	19.8961	19.5481	19.6234	19.3791	19.5662	19.4342	19.1863	18.6164	19.1025	18.7289	19.1877	19.1451	19.2332	19.1741	19.1494	19.5956	19.591	19.0748	19.0414	19.1815	19.6953	18.7069	19.3055	19.4223	18.6685	19.4832	AFAP1	Actin filament-associated protein 1;Isoform 2 of Actin filament-associated protein 1	Q8N556;Q8N556-2	SGTSSPQSPVFR	AFAP1_S668_M1	AFAP1_S668
PS660	15.6718	15.8138	15.1678	15.7692	14.904	15.06	15.9325	15.5029	13.8352	15.3795	16.4846	15.5033	15.7827	16.0715	16.6393	16.0124	16.372	15.3151	16.1162	16.4135	16.4788	16.6909	16.1873	17.2137	17.5001	17.0369	16.6929	16.8303	AFAP1	Actin filament-associated protein 1;Isoform 2 of Actin filament-associated protein 1	Q8N556;Q8N556-2	SGTSSPQSPVFR	AFAP1_S668_M2	AFAP1_S668
PS662	15.0067	14.9373	15.0776	15.0195	15.9288	14.6765	15.3968	15.0135	15.0995	14.1369	15.0907	14.043	14.499	14.3989	14.5815	14.3147	14.5157	14.6612	14.8136	14.5831	14.4744	13.841	14.9626	13.6924	14.4765	14.9224	14.125	14.6153	AFAP1	Actin filament-associated protein 1;Isoform 2 of Actin filament-associated protein 1	Q8N556;Q8N556-2	SQAAPGSSPCR	AFAP1_S711_M1	AFAP1_S711
PS665	17.2815	18.7791	18.8737	17.6815	17.9179	18.7792	18.3515	18.8142	17.5294	18.2347	17.9368	18.7754	18.9218	19.1981	18.0919	16.5815	19.5295	19.0041	18.2468	17.9798	19.0798	18.735	17.2393	17.4321	18.0759	18.5933	18.107	16.9282	AFDN	Afadin;Isoform 5 of Afadin	J3KN01;P55196;P55196-5	ITSVSTGNLCTEEQTPPPRPEAYPIPTQTYTR	AFDN_1253_M1	AFDN_1253
PS667	20.7574	21.0414	20.9962	21.0954	21.1449	21.0681	20.9414	21.2809	20.8098	21.1604	21.1205	21.2838	21.0481	20.8685	21.408	21.8335	21.3293	20.9581	21.2141	21.2865	21.5845	21.5407	21.3718	21.9492	21.9262	21.5492	22.1353	21.1113	AFDN	Afadin;Isoform 5 of Afadin	J3KN01;P55196;P55196-5	TSSVVTLEVAK	AFDN_S1090_M1	AFDN_S1090
PS668	18.093	18.847	18.2721	17.8496	17.713	18.7413	18.9271	18.7039	18.5007	18.7728	18.5037	18.5425	17.6554	19.2093	18.4199	18.1685	18.7661	18.653	18.1543	18.5784	18.0078	17.979	18.0098	18.0733	17.9307	18.1907	18.1004	18.1703	AFDN	Afadin;Isoform 5 of Afadin	J3KN01;P55196;P55196-5	QGAIYHGLATLLNQPSPMMQR	AFDN_S1114_M1	AFDN_S1114
PS669	19.3405	17.9439	18.2181	19.7432	19.54	18.6108	18.6724	20.1455	19.4458	16.4719	17.2498	18.9712	16.5419	19.5123	16.2136	19.1691	17.0809	18.2854	17.9507	19.3706	17.1968	17.2905	16.8606	17.9427	18.1387	17.0746	19.0907	17.8423	AFDN	Afadin;Isoform 5 of Afadin	J3KN01;P55196;P55196-5	ADHRSSPNVANQPPSPGGK;SSPNVANQPPSPGGK	AFDN_S1179_M1	AFDN_S1179
PS670	18.1464	18.7199	19.2331	18.4869	18.0691	16.6917	18.9694	18.4955	19.0621	17.9706	18.6653	18.0596	16.9185	20.0993	18.4464	19.1299	18.5142	18.7165	17.6304	18.7065	18.0798	18.6318	18.6384	18.1527	17.4704	17.8139	18.5583	18.1329	AFDN	Afadin;Isoform 5 of Afadin	J3KN01;P55196;P55196-5	ADHRSSPNVANQPPSPGGK;SSPNVANQPPSPGGK	AFDN_S1179_M2	AFDN_S1179
PS671	14.3109	14.4918	15.5567	14.3395	15.0853	14.6841	13.8134	15.8273	16.071	15.8061	15.0295	15.4401	14.6162	13.4854	15.2906	13.4203	15.7002	15.6351	14.7018	15.3749	14.7649	15.8441	15.1465	15.4041	14.5021	14.2254	14.2664	14.8256	AFDN	Afadin;Isoform 5 of Afadin	J3KN01;P55196;P55196-5	ADHRSSPNVANQPPSPGGK	AFDN_S1179_M3	AFDN_S1179
PS672	19.3253	19.7241	20.0404	19.231	18.7415	19.8078	19.8202	19.3328	20.4091	17.5438	19.9521	18.9584	18.0973	19.707	17.8988	17.4055	17.9853	21.5687	17.7705	18.3671	19.1194	18.0131	18.081	18.1211	18.3388	17.9568	18.6744	18.2743	AFDN	Afadin;Isoform 5 of Afadin	J3KN01;P55196;P55196-5	ADHRSSPNVANQPPSPGGK;SSPNVANQPPSPGGK	AFDN_S1180_M1	AFDN_S1180
PS673	20.2483	20.4332	20.4961	19.9081	20.0302	19.703	19.8358	18.8142	20.0305	18.8837	19.8101	20.0318	20.0934	20.1681	19.7157	19.7728	20.0182	19.4748	20.1787	19.4055	18.3487	19.7317	19.8753	19.8747	17.439	20.0099	17.6982	19.7843	AFDN	Afadin;Isoform 5 of Afadin	J3KN01;P55196;P55196-5	ADHRSSPNVANQPPSPGGK;SSPNVANQPPSPGGK	AFDN_S1180_M2	AFDN_S1180
PS674	14.3109	14.4918	15.5567	14.3395	15.0853	14.6841	13.8134	15.8273	16.071	15.8061	15.0295	15.4401	14.6162	13.4854	15.2906	13.4203	15.7002	15.6351	14.7018	15.3749	14.7649	15.8441	15.1465	15.4041	14.5021	14.2254	14.2664	14.8256	AFDN	Afadin;Isoform 5 of Afadin	J3KN01;P55196;P55196-5	ADHRSSPNVANQPPSPGGK	AFDN_S1180_M3	AFDN_S1180
PS675	21.6186	21.7908	21.6849	21.6329	21.6535	21.7549	21.7108	21.7205	21.903	21.3971	21.6501	21.3553	21.234	21.6797	21.2131	21.7009	21.3078	21.7756	21.2579	21.6004	21.1656	21.4127	21.3719	21.2813	20.9054	21.3812	21.2023	20.9857	AFDN	Afadin;Isoform 5 of Afadin	J3KN01;P55196;P55196-5	ADHRSSPNVANQPPSPGGK;SSPNVANQPPSPGGK	AFDN_S1189_M1	AFDN_S1189
PS676	20.8434	20.7335	20.8084	20.4244	20.3177	19.7615	20.3877	19.4549	20.5317	19.6086	20.2751	20.5293	20.4766	21.1305	20.1713	20.3693	20.5449	20.0047	20.5472	20.4564	18.8189	20.1409	20.4934	20.4028	18.0886	20.5408	18.973	20.1324	AFDN	Afadin;Isoform 5 of Afadin	J3KN01;P55196;P55196-5	ADHRSSPNVANQPPSPGGK;SSPNVANQPPSPGGK	AFDN_S1189_M2	AFDN_S1189
PS677	14.3109	14.4918	15.5567	14.3395	15.0853	14.6841	13.8134	15.8273	16.071	15.8061	15.0295	15.4401	14.6162	13.4854	15.2906	13.4203	15.7002	15.6351	14.7018	15.3749	14.7649	15.8441	15.1465	15.4041	14.5021	14.2254	14.2664	14.8256	AFDN	Afadin;Isoform 5 of Afadin	J3KN01;P55196;P55196-5	ADHRSSPNVANQPPSPGGK	AFDN_S1189_M3	AFDN_S1189
PS680	14.6879	14.6654	14.8856	13.7055	14.29	14.7374	14.7911	14.2998	16.2929	15.0915	15.1794	15.8702	14.5327	14.3699	14.5811	14.9982	14.7614	15.0555	14.9399	14.7851	15.1825	14.8451	14.894	15.8346	14.6477	13.9672	14.6549	15.4995	AFDN	Afadin;Isoform 5 of Afadin	J3KN01;P55196;P55196-5	PHMHTDSNHSSIAIQR	AFDN_S1269_M1	AFDN_S1269
PS682	15.0883	13.5937	14.3172	15.7059	14.9974	16.319	12.7882	15.0987	16.3984	15.7163	16.1092	16.4835	15.149	13.9455	16.2903	14.4137	16.6355	15.0536	16.0279	16.6311	15.291	15.9854	14.5795	15.7553	16.0472	16.7087	17.2208	16.0955	AFDN	Afadin;Isoform 5 of Afadin	J3KN01;P55196;P55196-5	PHMHTDSNHSSIAIQR	AFDN_S1272_M1	AFDN_S1272
PS684	16.0034	16.53	15.8253	16.3918	15.9431	15.9159	13.194	14.9369	14.5243	15.7199	16.7983	15.299	14.2205	14.8503	16.3996	15.19	15.7825	15.5894	14.244	15.7256	17.1598	15.3276	15.6952	17.1482	15.4954	16.1133	16.286	15.0256	AFDN	Afadin;Isoform 5 of Afadin	J3KN01;P55196;P55196-5	PHMHTDSNHSSIAIQR	AFDN_S1273_M1	AFDN_S1273
PS686	21.5173	21.648	21.4965	21.568	21.3139	21.4969	21.3164	21.226	21.7706	21.7374	21.8358	21.7564	21.3032	21.6947	21.5179	21.6675	21.5722	21.5914	21.5703	21.7798	21.4581	21.7397	21.6167	21.78	21.403	21.5214	21.7322	21.1535	AFDN	Afadin;Isoform 5 of Afadin	J3KN01;P55196;P55196-5	SQEELREDK;VTRSQEELREDK	AFDN_S1282_M1	AFDN_S1282
PS691	18.2542	18.222	18.3538	16.8611	17.0779	17.5162	18.0192	16.2175	19.0482	18.0236	16.2659	18.1804	17.8399	17.2601	17.762	17.716	17.6503	18.4541	17.4654	16.6192	17.6784	17.6432	17.8234	18.0484	17.8213	17.3866	17.2627	17.7053	AFDN	Afadin;Isoform 5 of Afadin	J3KN01;P55196;P55196-5	KSDSDMWINQSSSLDSSTSSQEHLNHSSK;SDSDMWINQSSSLDSSTSSQEHLNHSSK	AFDN_S1325_M1	AFDN_S1325
PS695	17.6669	18.4848	18.4651	17.7165	17.7218	17.4986	17.3071	16.9165	18.1975	18.5645	17.6288	18.1866	18.403	17.6583	17.9669	18.4701	17.3098	17.8567	17.6095	15.704	17.0233	17.6372	17.988	18.2872	17.9579	17.3506	18.4966	17.9626	AFDN	Afadin;Isoform 5 of Afadin	J3KN01;P55196;P55196-5	DLQYITVSK	AFDN_S1508_M1	AFDN_S1508
PS697	17.5786	17.6943	18.1392	17.774	17.8229	17.2903	17.6361	16.9241	17.9843	18.0223	17.863	17.7049	17.8484	17.887	17.9759	17.4191	17.6981	17.2502	17.8819	17.2772	17.5126	17.4834	17.8065	17.4345	17.1498	16.8929	17.4594	17.4315	AFDN	Afadin;Isoform 5 of Afadin	J3KN01;P55196;P55196-5	EELSSGDSLSPDPWKR;EELSSGDSLSPDPWK	AFDN_S1519_M1	AFDN_S1519
PS699	20.7373	20.8686	20.7621	20.3143	20.7543	21.1004	20.6864	20.6396	20.0445	20.501	21.0767	21.1436	19.7006	20.7879	20.8782	20.5184	20.7263	20.6074	21.012	20.8864	20.8654	20.4615	20.5949	20.6485	19.3746	20.8171	20.8879	20.4224	AFDN	Afadin;Isoform 5 of Afadin	J3KN01;P55196;P55196-5	DYEPPSPSPAPGAPPPPPQR	AFDN_S1705_M1	AFDN_S1705
PS700	15.2035	16.0004	15.842	15.8425	15.4271	16.7454	16.3857	16.3005	15.9399	16.7502	16.5988	16.7706	16.5269	16.3734	16.7315	16.3001	16.6095	15.8873	16.9383	17.1134	16.8444	16.0515	16.3228	17.2393	17.258	16.8702	16.8715	16.1733	AFDN	Afadin;Isoform 5 of Afadin	J3KN01;P55196;P55196-5	TQVLSPDSLFTAK	AFDN_S1728_M1	AFDN_S1728
PS702	17.6485	18.0867	17.9105	17.9898	17.4441	18.0916	17.9536	17.7314	18.2044	18.4609	18.2801	18.5412	18.0997	18.0369	18.3133	18.2872	18.8165	17.9442	18.1691	18.4478	18.6948	18.3691	18.5257	18.7723	18.2367	18.4467	18.7134	17.8726	AFDN	Isoform 2 of Afadin	P55196-1	KSHGDLLPAPLK;SHGDLLPAPLK	AFDN_S1739_M1	AFDN_S1739
PS703	15.7657	16.2372	15.9401	16.7117	16.0523	16.2676	15.7752	15.554	16.4766	16.9691	16.4096	16.5846	16.3351	15.319	16.5741	13.9188	16.8998	16.4076	16.7191	17.0039	17.4357	16.9467	16.912	17.1569	17.0424	16.8819	17.608	16.5661	AFDN	Isoform 2 of Afadin	P55196-1	PASDGVFLSNSFQPPSAK	AFDN_S1761_M1	AFDN_S1761
PS706	17.902	17.9032	17.6828	18.097	17.9296	17.489	17.3457	17.5554	18.1089	17.5142	17.8202	17.6267	18.1411	17.1051	17.4602	18.007	18.0728	17.4692	17.671	18.0998	17.9423	17.6644	17.0709	18.2407	17.5446	17.9334	16.8501	17.5364	AFDN	Afadin;Isoform 5 of Afadin	J3KN01;P55196;P55196-5	SKSQDADSPGSSGAPENLTFK;SQDADSPGSSGAPENLTFK	AFDN_S1781_M1	AFDN_S1781
PS707	19.3821	20.316	19.8701	19.2609	19.5475	19.4558	20.0875	19.2801	19.9031	20.0061	19.8624	19.9147	20.5537	19.362	19.9079	19.5087	19.4926	19.8472	19.6812	19.9372	19.8652	20.3251	19.9388	20.2262	19.8405	19.839	20.1627	19.6577	AFDN	Afadin;Isoform 5 of Afadin	J3KN01;P55196;P55196-5	SKSQDADSPGSSGAPENLTFK;SQDADSPGSSGAPENLTFK	AFDN_S1786_M1	AFDN_S1786
PS710	18.0157	17.202	17.9797	16.9897	19.3597	19.5741	19.6739	19.32	17.5012	17.6458	17.8776	19.6949	19.4986	19.2923	19.2579	18.7483	17.9241	17.2996	20.1262	20.2504	19.9483	19.6473	18.5881	18.7905	18.8087	20.1815	20.4163	19.9865	AFDN	Afadin;Isoform 5 of Afadin	J3KN01;P55196;P55196-5	LFSQGQDVSNK	AFDN_S1806_M1	AFDN_S1806
PS711	17.9314	18.0177	18.3074	18.0611	18.0702	17.9084	18.5136	18.1655	17.8588	18.452	18.1348	17.9849	17.8838	17.8861	18.2591	18.4614	18.2572	17.8436	18.3619	18.312	18.6711	18.0494	18.1216	18.29	18.6575	18.0532	18.5194	18.0457	AFDN	Afadin;Isoform 5 of Afadin	J3KN01;P55196;P55196-5	TISNPEVVMK	AFDN_S216_M1	AFDN_S216
PS712	17.2236	18.6713	17.618	17.4135	17.5438	17.5081	17.9534	17.5821	17.4064	17.3659	17.9981	17.8857	17.2391	17.8852	17.4414	17.9537	17.6174	17.4829	17.5256	17.9112	18.0116	17.7739	17.6553	17.9872	16.8884	18.0489	17.7316	17.4661	AFDN	Afadin;Isoform 5 of Afadin	J3KN01;P55196;P55196-5	SSDGRPDSGGTLR	AFDN_S239_M1	AFDN_S239
PS713	17.2414	18.1947	18.0566	17.4591	16.7638	18.2755	18.4829	18.0623	17.8742	17.7586	18.3018	18.3621	17.6693	17.3218	17.8818	16.8931	17.8404	18.1577	18.0275	18.3811	18.1316	18.3609	18.3436	18.4856	16.8828	18.2736	18.3388	17.7661	AFDN	Afadin;Isoform 5 of Afadin	J3KN01;P55196;P55196-5	SSDGRPDSGGTLR	AFDN_S240_M1	AFDN_S240
PS714	18.7251	19.1222	19.04	18.9707	18.6607	19.0727	19.1773	19.1417	18.8088	19.2431	19.3543	19.1176	19.0532	19.1501	19.0157	18.9881	19.7247	19.0763	19.2051	19.2757	19.3637	19.5134	19.1655	19.8418	19.4317	19.3215	19.8201	18.9719	AFDN	Afadin;Isoform 5 of Afadin	J3KN01;P55196;P55196-5	SSDGRPDSGGTLR	AFDN_S246_M1	AFDN_S246
PS716	14.7692	15.6308	14.38	15.0242	15.0424	14.7582	14.3344	14.1911	14.4945	15.2221	14.8218	13.5344	14.8829	14.9057	15.6854	15.6583	16.0034	14.8183	14.6752	15.5888	15.1854	15.558	15.4617	16.5509	15.3113	15.4459	16.0981	15.4241	AFDN	Afadin;Isoform 5 of Afadin	J3KN01;P55196;P55196-5	LQLSVTEVGTEK	AFDN_S424_M1	AFDN_S424
PS717	16.2968	16.3433	15.9107	16.1104	16.0085	16.1538	16.497	14.5826	15.9259	16.5137	16.4613	15.4917	16.2502	15.4091	16.4061	16.725	16.7778	16.2178	16.3203	16.5755	16.4203	16.9566	16.2122	16.5958	16.3236	16.1035	16.2915	16.1638	AFDN	Afadin;Isoform 5 of Afadin	J3KN01;P55196;P55196-5	VSSASSTAER	AFDN_S562_M1	AFDN_S562
PS719	13.3352	13.3798	13.3013	13.112	13.1769	13.4245	13.5676	13.9433	13.6981	13.4408	13.3834	13.4298	12.9574	13.5959	13.4521	13.0993	13.7904	13.2269	13.295	13.3525	13.1273	12.6302	13.0624	13.2148	13.0351	13.0503	13.5727	13.2573	AFDN	Afadin;Isoform 5 of Afadin	J3KN01;P55196;P55196-5	QGAIYHGLATLLNQPSPMMQR	AFDN_T1108_M1	AFDN_T1108
PS720	16.2553	17.3352	17.6738	18.721	18.0272	17.3632	19.257	18.3696	17.3958	18.6766	19.1225	17.7984	18.6598	18.0785	18.3934	21.0089	18.8656	17.3515	19.8427	17.4651	19.1236	19.4766	18.8508	19.582	19.0559	19.408	19.0187	19.8787	AFDN	Afadin;Isoform 5 of Afadin	J3KN01;P55196;P55196-5	ITSVSTGNLCTEEQTPPPRPEAYPIPTQTYTR	AFDN_T1205_M1	AFDN_T1205
PS721	13.4569	11.3035	13.4525	13.9791	13.1245	13.1033	12.9506	14.0628	12.5083	14.6916	13.6605	13.3103	13.27	13.1697	14.2752	13.2027	14.4198	13.6765	14.2711	13.9056	15.1386	15.2214	14.2906	15.8613	15.5882	14.5958	16.0284	13.9184	AFDN	Afadin;Isoform 5 of Afadin	J3KN01;P55196;P55196-5	EYFTFPASK	AFDN_T1239_M1	AFDN_T1239
PS724	19.2126	19.2994	18.7801	19.5269	18.7749	18.9778	17.9566	19.0674	18.7631	20.4084	19.9145	18.9274	19.0637	18.6584	19.806	20.1393	20.024	19.2954	19.4656	19.4084	19.4532	19.8664	19.6152	20.0018	20.1814	19.0693	19.8326	19.236	AFDN	Afadin;Isoform 5 of Afadin	J3KN01;P55196;P55196-5	SVTPASTLTK	AFDN_T1337_M1	AFDN_T1337
PS725	15.2637	13.8651	15.5158	16.0229	15.4368	15.4578	15.4435	16.1157	14.9829	17.1054	15.9421	15.2533	15.7141	15.6232	16.6513	15.9026	17.5637	15.7659	16.819	16.9321	17.8149	17.0416	16.8799	18.3271	18.6041	16.879	18.4084	17.0918	AFDN	Afadin;Isoform 5 of Afadin	J3KN01;P55196;P55196-5	SVTPASTLTK	AFDN_T1341_M1	AFDN_T1341
PS727	13.9028	14.0696	13.3817	14.6853	13.9154	14.093	13.8193	14.6452	13.6515	15.9786	15.0451	14.4233	14.4893	14.246	15.7594	15.0582	16.4079	15.0079	15.6074	15.731	16.1512	15.8735	15.708	17.3255	16.3112	16.2852	17.0375	15.5062	AFDN	Afadin;Isoform 5 of Afadin	J3KN01;P55196;P55196-5	PSTLQRPQETVIR	AFDN_T1476_M1	AFDN_T1476
PS731	16.2945	16.2283	15.401	16.2612	16.1962	16.0107	15.9095	12.7796	16.0438	16.6958	16.5812	16.7211	15.6582	15.2637	17.2978	16.5977	16.7409	16.135	16.7173	16.8542	16.6403	16.2771	17.2417	17.7522	16.9914	15.3809	16.9626	16.1422	AFDN	Afadin;Isoform 5 of Afadin	J3KN01;P55196;P55196-5	VSSASSTAER	AFDN_T566_M1	AFDN_T566
PS733	14.9974	14.1234	14.5745	15.3573	14.9264	14.4519	14.1608	13.2261	14.9861	13.9745	14.9695	15.0225	14.3104	14.1434	14.5855	14.1035	13.6861	14.3389	14.2717	14.4856	14.303	14.3857	13.6415	12.9965	14.322	14.7662	14.4468	14.6602	AFDN	Afadin;Isoform 5 of Afadin	J3KN01;P55196;P55196-5	EYFTFPASK	AFDN_Y1237_M1	AFDN_Y1237
PS734	10.8674	10.9758	11.2149	11.6291	11.2863	9.95977	10.7618	11.069	11.6144	11.5057	11.5373	11.327	11.7661	10.8538	11.8237	11.1914	11.2547	11.1062	11.5213	10.9804	11.656	11.4464	11.0508	11.7654	11.5617	10.8258	11.3807	12.0767	AFDN	Afadin;Isoform 5 of Afadin	J3KN01;P55196;P55196-5	YSLYEVHVSGER	AFDN_Y94_M1	AFDN_Y94
PS735	15.8939	16.7993	15.7482	15.8255	15.4379	15.1082	15.7926	15.9919	15.8413	16.5617	15.4331	15.0724	15.5291	15.8787	14.6546	16.1426	15.7074	14.5902	16.0556	15.9418	15.5359	15.4554	15.5795	15.8808	15.6631	15.7131	15.6704	15.4706	AFF1	AF4/FMR2 family member 1 (Fragment);AF4/FMR2 family member 1;Isoform 2 of AF4/FMR2 family member 1;Isoform 3 of AF4/FMR2 family member 1	A0A669KBI3;F5GXF9;P51825;P51825-2;P51825-3	ELSPLISLPSPVPPLSPIHSNQQTLPR	AFF1_S206_M1	AFF1_S206
PS739	13.2306	12.92	13.4457	13.3465	13.7411	13.4703	13.5398	13.6836	14.0328	13.7807	13.7354	13.6045	14.0474	13.782	13.8069	13.3486	13.4497	13.6814	13.5474	13.5105	14.1507	13.143	13.4393	13.6483	13.6994	13.4768	13.8058	13.6703	AFF1	AF4/FMR2 family member 1 (Fragment);AF4/FMR2 family member 1;Isoform 2 of AF4/FMR2 family member 1;Isoform 3 of AF4/FMR2 family member 1	A0A669KBI3;F5GXF9;P51825;P51825-2;P51825-3	ELSPLISLPSPVPPLSPIHSNQQTLPR	AFF1_S213_M2	AFF1_S213
PS740	16.1724	15.7326	16.2653	15.0865	16.0162	16.3042	15.7645	15.6275	15.4012	15.5498	15.4675	15.9653	15.8358	15.9414	16.2045	16.0878	16.3641	15.5934	15.6471	16.2276	16.0947	16.7157	16.0071	16.713	16.4224	16.4615	16.3079	15.9394	AFF1	AF4/FMR2 family member 1 (Fragment);AF4/FMR2 family member 1;Isoform 2 of AF4/FMR2 family member 1;Isoform 3 of AF4/FMR2 family member 1	A0A669KBI3;F5GXF9;P51825;P51825-2;P51825-3	ELSPLISLPSPVPPLSPIHSNQQTLPR	AFF1_S219_M1	AFF1_S219
PS741	13.2306	12.92	13.4457	13.3465	13.7411	13.4703	13.5398	13.6836	14.0328	13.7807	13.7354	13.6045	14.0474	13.782	13.8069	13.3486	13.4497	13.6814	13.5474	13.5105	14.1507	13.143	13.4393	13.6483	13.6994	13.4768	13.8058	13.6703	AFF1	AF4/FMR2 family member 1 (Fragment);AF4/FMR2 family member 1;Isoform 2 of AF4/FMR2 family member 1;Isoform 3 of AF4/FMR2 family member 1	A0A669KBI3;F5GXF9;P51825;P51825-2;P51825-3	ELSPLISLPSPVPPLSPIHSNQQTLPR	AFF1_S219_M2	AFF1_S219
PS743	16.4188	14.5393	16.3927	16.196	16.1613	15.2477	16.3765	16.3993	15.9808	16.8694	16.5381	16.1534	16.978	16.3592	16.1366	16.2581	16.1597	16.2212	15.9633	16.5826	15.9828	16.4587	16.2217	16.9158	16.4547	16.2317	16.5068	16.3885	AFF1	AF4/FMR2 family member 1 (Fragment);AF4/FMR2 family member 1;Isoform 2 of AF4/FMR2 family member 1;Isoform 3 of AF4/FMR2 family member 1	A0A669KBI3;F5GXF9;P51825;P51825-2;P51825-3	SPAQQEPPQR	AFF1_S595_M1	AFF1_S595
PS744	12.7299	12.7233	12.2829	12.967	12.7682	12.0264	12.622	13.1233	12.7245	13.6949	12.323	12.5624	13.3411	12.5638	13.2019	12.9084	13.4396	13.1006	13.0393	13.1944	12.7236	13.1067	13.1152	13.6244	13.2915	13.2045	13.7258	13.2299	AFF1	AF4/FMR2 family member 1 (Fragment);AF4/FMR2 family member 1;Isoform 2 of AF4/FMR2 family member 1;Isoform 3 of AF4/FMR2 family member 1	A0A669KBI3;F5GXF9;P51825;P51825-2;P51825-3	LLSPLRDTPPPQSLMVK	AFF1_S757_M1	AFF1_S757
PS746	14.0957	14.5736	14.2107	14.348	14.5082	14.7466	13.6665	15.0859	14.3071	15.6066	14.9372	12.9975	14.6781	14.3349	14.332	14.8612	15.1614	15.0489	14.7228	14.5899	15.2622	16.5477	13.5332	15.1281	15.6786	14.5277	14.2124	15.2183	AFF2	AF4/FMR2 family member 2;Isoform 2 of AF4/FMR2 family member 2;Isoform 3 of AF4/FMR2 family member 2;Isoform 5 of AF4/FMR2 family member 2;Isoform 6 of AF4/FMR2 family member 2;Isoform 7 of AF4/FMR2 family member 2	P51816;P51816-2;P51816-3;P51816-5;P51816-6;P51816-7	VATPEPEPPSTNK	AFF2_T517_M1	AFF2_T517
PS747	18.4785	17.8011	18.445	17.8454	17.3331	18.684	18.0138	17.873	17.4199	17.7616	18.312	18.2006	17.9621	18.1948	17.295	18.171	18.09	17.8299	18.1757	17.571	16.7569	18.3743	17.9766	17.981	17.5867	18.053	17.7196	17.8974	AFF4	AF4/FMR2 family member 4	Q9UHB7	NSYNNSQAPSPGLGSK	AFF4_S1043_M1	AFF4_S1043
PS750	17.9373	18.3153	18.3108	17.6153	17.37	16.7462	18.6216	18.0215	17.5519	18.2776	18.0468	18.1456	18.689	18.5003	17.7197	18.5251	18.7359	17.8167	18.323	15.362	17.8607	18.9703	18.252	17.8923	18.2533	18.5139	18.2182	18.3918	AFF4	AF4/FMR2 family member 4	Q9UHB7	AVGMPSPVSPK	AFF4_S1058_M1	AFF4_S1058
PS754	18.0577	18.5314	17.8827	18.1032	17.6827	18.5069	18.215	18.5208	17.2165	18.5037	18.1576	18.2068	17.6137	18.6225	18.4527	17.5542	18.3795	17.9071	18.132	18.4063	17.9597	17.9517	18.1873	17.5364	18.257	17.7431	17.9398	18.5952	AFF4	AF4/FMR2 family member 4	Q9UHB7	SSSPGKPQAVSSLNSSHSR	AFF4_S180_M1	AFF4_S180
PS755	17.5919	17.6167	17.4732	17.9562	17.7015	17.6346	16.3435	17.8631	18.2005	17.853	17.9514	18.1482	17.7536	16.7369	18.0553	17.8551	15.2834	17.4101	17.6115	17.5699	17.8385	16.7623	17.4658	16.8697	17.8268	17.3912	15.9052	17.3325	AFF4	AF4/FMR2 family member 4	Q9UHB7	DPDANWDSPSR	AFF4_S222_M1	AFF4_S222
PS757	20.1038	19.4817	19.5108	19.3623	19.491	19.6451	19.0771	19.4722	19.2016	19.5478	20.0398	19.5769	20.2457	19.9698	19.8005	19.8931	19.6044	19.8428	20.1064	18.3939	19.6748	19.6747	19.5936	19.3284	19.0925	19.328	19.7488	19.6389	AFF4	AF4/FMR2 family member 4	Q9UHB7	VNPHKVSPASSVDSNIPSSQGYK;VSPASSVDSNIPSSQGYK	AFF4_S487_M1	AFF4_S487
PS763	18.7522	18.5222	18.3899	18.4192	18.2046	18.5438	18.4103	18.8703	18.1154	18.653	18.8584	18.1585	18.4117	18.0634	18.1927	18.5478	18.477	18.5097	18.2605	18.6173	18.5899	18.5372	18.227	18.5125	18.5943	18.1735	18.4892	18.1019	AFF4	AF4/FMR2 family member 4	Q9UHB7	QKSPAQSDSTTQR;SPAQSDSTTQR	AFF4_S549_M1	AFF4_S549
PS766	18.7684	19.3693	18.9225	18.8636	18.9606	19.0117	18.9272	18.6917	19.092	18.691	18.9383	18.9474	18.8824	19.0719	18.6456	18.329	18.8739	19.1739	18.5396	19.2169	18.85	18.8142	18.6256	19.0623	18.7213	18.7345	18.8435	18.7559	AFF4	AF4/FMR2 family member 4	Q9UHB7	SSPRPTAEK	AFF4_S620_M1	AFF4_S620
PS769	17.0009	16.8466	16.7409	17.1775	17.0945	17.1027	16.7564	16.7372	16.8835	16.9745	17.049	17.0825	16.9791	16.7407	16.9462	17.0634	17.1322	17.2073	17.1962	17.3719	17.2	17.2049	16.9176	17.2497	17.3418	16.8288	17.2468	17.2014	AFF4	AF4/FMR2 family member 4	Q9UHB7	MFSPMEEK	AFF4_S694_M1	AFF4_S694
PS770	18.1202	18.0273	17.9382	18.3182	18.2809	18.0899	18.2765	18.2369	18.2348	18.5606	18.4907	18.0058	18.3539	17.7744	17.8696	18.5217	17.8922	17.9137	18.0722	17.7612	18.1198	17.7565	18.0903	17.8909	17.9461	17.9482	17.7152	18.2169	AFF4	AF4/FMR2 family member 4	Q9UHB7	ELLSPLSEPDDRYPLIVK	AFF4_S703_M1	AFF4_S703
PS772	16.6527	16.4103	16.3899	16.3775	16.4682	16.5924	16.4287	16.437	16.6193	16.4765	16.5048	16.386	16.6377	16.268	16.2419	16.5159	16.0404	16.4268	16.2675	16.397	16.0756	16.434	16.235	15.7116	16.0162	16.2477	15.6447	16.3825	AFF4	AF4/FMR2 family member 4	Q9UHB7	ELLSPLSEPDDRYPLIVK	AFF4_S706_M1	AFF4_S706
PS774	19.0165	18.8897	18.6415	18.8788	18.6531	18.8723	18.4464	18.8274	18.6787	18.7172	18.7395	18.6218	18.742	18.5871	18.5969	18.8285	18.2609	18.5831	18.8159	18.5952	18.5096	18.8018	18.6067	18.1771	18.7485	18.3324	18.2473	18.5294	AFF4	AF4/FMR2 family member 4	Q9UHB7	DLLPSPAGPVPSK	AFF4_S814_M1	AFF4_S814
PS775	18.7142	17.45	18.1863	18.2208	18.623	18.741	18.686	19.0331	17.6181	18.9283	18.7767	18.8564	19.1865	18.2721	19.2068	18.0547	19.3273	18.5114	19.3995	19.6201	19.8581	18.9379	19.2858	19.1896	19.9708	19.4576	19.9108	19.0354	AFF4	AF4/FMR2 family member 4	Q9UHB7	TISQSSSLK	AFF4_S836_M1	AFF4_S836
PS777	16.2673	17.1962	17.2322	17.8515	17.1747	16.9202	14.8462	17.8853	16.5347	16.9535	17.3135	15.3637	17.9092	16.882	17.5565	17.1652	16.0156	17.5093	17.3736	13.1724	17.9818	17.6893	17.578	16.028	18.0429	17.6498	16.4481	18.4288	AFF4	AF4/FMR2 family member 4	Q9UHB7	LSPGNSGNYSSGASSASASGSSVTIPQK	AFF4_T1084_M1	AFF4_T1084
PS778	16.9062	16.1445	16.2989	16.9783	16.234	16.7419	15.7274	15.6545	14.9952	16.0227	15.8247	16.5496	16.0304	14.9645	16.1557	16.438	16.1944	16.1594	16.6071	16.773	17.4201	17.9964	16.5447	16.8744	17.6316	16.2952	16.0822	15.884	AFF4	AF4/FMR2 family member 4	Q9UHB7	ETSSATPGRDSK;ETSSATPGR	AFF4_T528_M1	AFF4_T528
PS779	19.0863	19.2525	18.9499	19.0432	18.8437	19.1062	19.3229	19.0472	18.5957	19.1169	19.04	19.1601	18.8199	19.4473	18.9593	19.108	19.2348	19.1015	19.0573	19.3279	18.7807	19.4051	18.0619	18.9219	18.9689	18.7927	18.9844	18.5669	AFF4	AF4/FMR2 family member 4	Q9UHB7	YPESNRTPVKPSSVEEEDSFFR;YPESNRTPVK	AFF4_T674_M1	AFF4_T674
PS785	18.3601	18.1221	17.4476	16.3132	18.4866	18.4323	17.6705	15.3393	17.5219	15.8877	18.4245	19.1854	17.5768	17.9621	18.1078	18.3646	16.9514	16.4142	17.8827	16.7764	16.7957	15.1823	17.431	16.6928	16.7476	17.2821	16.8358	16.4907	AFP	Alpha-fetoprotein	P02771	YGHSDCCSQSEEGRHNCFLAHK;YGHSDCCSQSEEGR	AFP_171_M1	AFP_171
PS786	16.8131	17.6926	16.7617	15.798	17.3967	18.9545	17.1811	16.6801	17.5543	16.5602	17.6364	18.0002	17.2125	17.417	16.9478	17.6416	16.723	16.744	17.7453	16.6543	16.1883	15.9123	17.5994	15.7858	15.9741	16.7428	16.0369	16.9854	AFP	Alpha-fetoprotein	P02771	KPTPASIPLFQVPEPVTSCEAYEEDRETFMNK	AFP_178_M1	AFP_178
PS787	16.5335	16.4841	15.9438	16.0001	16.1595	16.8992	16.1861	16.3955	17.0644	16.4619	16.917	17.5904	17.0692	16.6882	15.2678	17.0226	17.7268	15.9596	15.5608	15.7943	17.4376	16.5838	15.835	18.8963	16.0204	15.9512	16.8247	15.8506	AFP	Alpha-fetoprotein	P02771	GQCIIHAENDEKPEGLSPNLNR	AFP_354_M1	AFP_354
PS791	13.3702	11.5781	12.8669	14.7036	13.4485	11.3925	14.4487	10.073	13.0412	15.6707	13.7415	14.2961	15.2031	13.6143	13.82	13.6489	15.147	13.7701	14.0102	13.4363	12.8368	10.9067	14.8478	15.2905	14.5924	14.9923	13.0329	12.6144	AFP	Alpha-fetoprotein	P02771	DLCQAQGVALQTMK	AFP_574_M1	AFP_574
PS795	23.5195	24.4032	22.5999	21.3673	22.4731	24.5076	22.8733	22.2494	24.1249	21.8098	23.8324	24.4971	22.7921	22.9231	23.4823	23.7226	22.3314	22.6412	23.5317	22.7847	22.0936	21.8225	23.2885	21.5908	22.0225	22.9182	21.8918	22.4499	AFP	Alpha-fetoprotein	P02771	DFNQFSSGEK;FLGDRDFNQFSSGEK	AFP_S344_M1	AFP_S344
PS796	10.5483	11.099	8.94672	9.76476	9.60596	10.6852	10.234	10.624	11.6112	11.2326	10.4237	11.8193	10.2657	9.76211	7.71289	10.8204	9.51632	9.98266	10.442	10.4377	11.2398	10.4766	9.3188	9.13672	11.3361	10.0527	10.0753	9.61565	AFP	Alpha-fetoprotein	P02771	NIFLASFVHEYSR	AFP_S353_M1	AFP_S353
PS798	18.664	19.9273	18.3068	18.0445	18.5331	19.2811	18.4534	16.8742	19.4743	17.0051	19.2103	20.0253	18.2805	18.8005	18.4433	18.7478	18.1844	18.1315	18.9941	17.3543	16.4316	17.2692	18.4157	17.9577	17.5171	18.2856	17.8486	18.1	AFP	Alpha-fetoprotein	P02771	APQLTSSELMAITRK;APQLTSSELMAITR;KAPQLTSSELMAITR	AFP_S444_M1	AFP_S444
PS799	19.1518	19.3418	18.1431	17.3664	18.4141	19.051	18.4799	17.2112	18.6881	16.8253	19.1497	19.3454	18.6456	18.5083	18.4567	19.2963	17.752	18.2519	18.5275	17.9353	17.4327	17.5373	18.5311	17.8889	17.5055	18.3596	17.8138	17.679	AFP	Alpha-fetoprotein	P02771	APQLTSSELMAITR;KAPQLTSSELMAITR	AFP_S445_M1	AFP_S445
PS801	19.9277	20.5194	19.9944	19.6978	19	20.3297	19.5387	20.3129	20.2576	19.4582	19.8671	20.7439	19.3558	20.3265	20.0354	19.9701	19.0795	20.3278	19.9004	19.9123	18.8158	19.5046	19.6923	18.5505	18.8751	19.2294	19.1593	19.4314	AFP	Alpha-fetoprotein	P02771	DALTAIEKPTGDEQSSGCLENQLPAFLEELCHEK;PTGDEQSSGCLENQLPAFLEELCHEK	AFP_S84_M1	AFP_S84
PS805	18.3077	18.9569	18.47	16.929	19.195	18.9388	18.6411	18.0051	19.0806	17.5781	20.6931	18.887	18.4164	19.1652	17.8815	18.7352	17.8951	18.5337	18.1432	17.7176	17.4117	17.8563	18.63	18.4025	17.0615	18.5353	17.8475	17.8444	AFP	Alpha-fetoprotein	P02771	APQLTSSELMAITRK;APQLTSSELMAITR;KAPQLTSSELMAITR	AFP_T443_M1	AFP_T443
PS808	20.0486	20.4095	19.3175	17.8407	19.2552	20.5665	19.4296	18.5834	19.8741	18.6543	20.1695	20.7513	19.4552	19.3462	19.8819	20.0741	19.3082	18.6055	19.3846	19.9367	18.6005	17.2013	19.6262	17.8783	17.7535	19.0624	18.2663	18.69	AFP	Alpha-fetoprotein	P02771	DALTAIEKPTGDEQSSGCLENQLPAFLEELCHEK;PTGDEQSSGCLENQLPAFLEELCHEK	AFP_T78_M1	AFP_T78
PS810	17.3997	16.2374	16.5173	16.3847	16.0901	16.3368	15.9562	16.3556	17.0154	16.611	16.5802	16.5071	16.8054	15.9107	16.5048	16.8516	16.7344	16.2766	16.3391	16.4484	16.9034	16.1933	16.4993	16.9826	17.1577	16.2208	17.8426	16.4108	AFTPH	Aftiphilin;Isoform 2 of Aftiphilin;Isoform 3 of Aftiphilin;Isoform 4 of Aftiphilin;Isoform 5 of Aftiphilin	Q6ULP2;Q6ULP2-6;Q6ULP2-7;Q6ULP2-8;Q6ULP2-9	PLSTHSTEYNLDSVPSPAEEFADFATFSK	AFTPH_S226_M1	AFTPH_S226
PS811	17.478	17.5202	17.0892	17.4972	17.2352	17.5141	17.1427	17.5265	17.3345	18.1434	17.8294	17.6267	17.814	17.5907	17.5642	17.8432	18.093	17.465	17.5327	18.082	18.0891	18.0526	17.7959	18.3937	17.8876	17.5981	18.409	17.3286	AFTPH	Aftiphilin;Isoform 2 of Aftiphilin;Isoform 3 of Aftiphilin;Isoform 4 of Aftiphilin;Isoform 5 of Aftiphilin	Q6ULP2;Q6ULP2-6;Q6ULP2-7;Q6ULP2-8;Q6ULP2-9	TSDDEVGSPK	AFTPH_S382_M1	AFTPH_S382
PS812	15.0268	15.3986	14.4792	16.0913	15.0487	15.6178	14.3681	15.9225	15.6294	16.7279	16.1221	16.0634	16.0704	15.5566	16.3677	16.9466	17.4406	15.8341	16.3221	17.4515	17.2854	16.7969	16.5762	17.8286	17.1153	16.5473	17.5902	15.9744	AFTPH	Aftiphilin;Isoform 2 of Aftiphilin;Isoform 3 of Aftiphilin;Isoform 4 of Aftiphilin;Isoform 5 of Aftiphilin	Q6ULP2;Q6ULP2-6;Q6ULP2-7;Q6ULP2-8;Q6ULP2-9	KSSGTGTEPVAK	AFTPH_S518_M1	AFTPH_S518
PS813	16.7398	16.3428	16.1554	17.7317	15.6948	16.7261	15.5986	16.6025	15.4521	15.6559	15.9149	16.3964	15.7008	14.2153	15.8256	16.3292	16.0433	16.0301	16.3817	15.9884	16.4239	16.2608	15.6157	15.8468	15.6285	15.8807	15.5511	15.2884	AFTPH	Aftiphilin;Isoform 2 of Aftiphilin;Isoform 3 of Aftiphilin;Isoform 4 of Aftiphilin;Isoform 5 of Aftiphilin	Q6ULP2;Q6ULP2-6;Q6ULP2-7;Q6ULP2-8;Q6ULP2-9	TDENIDTPGTPK	AFTPH_T617_M1	AFTPH_T617
PS817	12.3196	11.3375	11.9897	11.1724	12.1931	11.2039	11.8027	10.7908	12.0202	11.6976	11.1324	10.95	11.8162	11.3246	11.6413	10.8263	10.076	10.8659	11.732	10.0173	9.51738	8.97592	11.3291	10.0175	9.78939	10.9804	9.77186	10.8758	AGAP1	Arf-GAP with GTPase, ANK repeat and PH domain-containing protein 1	E7EUN2	FFSGIFAR	AGAP1_S269_M1	AGAP1_S269
PS818	15.3641	14.9575	15.3313	15.3108	15.5479	15.4804	15.87	15.265	15.2943	15.7282	15.284	14.9932	15.936	15.4949	15.705	15.8443	15.3315	13.4772	16.3357	15.0684	15.2871	15.1844	13.7303	15.6809	14.7569	15.7158	15.4254	15.3429	AGAP1	Arf-GAP with GTPase, ANK repeat and PH domain-containing protein 1	E7EUN2	ADSIGSGR	AGAP1_S604_M1	AGAP1_S604
PS819	20.5998	20.5208	20.9325	20.6269	20.6843	20.4309	20.65	20.7063	20.7873	20.5732	20.4905	20.3397	20.8399	20.4722	20.5642	20.3134	20.0619	20.0609	20.437	20.2376	20.024	19.9914	20.4328	19.9933	20.2241	20.2622	20.0384	20.2036	AGAP1	Arf-GAP with GTPase, ANK repeat and PH domain-containing protein 1	E7EUN2	LDPPPSPHANRK;LDPPPSPHANR	AGAP1_S733_M1	AGAP1_S733
PS822	14.865	13.7502	15.1163	14.606	14.6476	14.7027	15.4141	15.7802	14.1371	16.12	14.4889	14.334	15.2975	14.5328	16.2779	15.0234	15.9433	14.8406	15.5652	14.9199	16.254	14.5456	15.9644	15.2902	15.6047	14.9405	15.9182	15.4568	AGAP1	Arf-GAP with GTPase, ANK repeat and PH domain-containing protein 1	E7EUN2	FVLMATPNLSR	AGAP1_T1048_M1	AGAP1_T1048
PS823	16.2668	15.1154	14.4112	13.6429	16.2506	13.8491	11.8404	12.088	12.8091	12.9001	14.1684	13.5855	12.1828	13.3605	11.5153	13.1456	11.6749	12.8026	13.0006	11.4218	10.9043	13.2535	14.2491	10.7413	11.2504	11.4351	10.8548	12.5896	AGAP1	Arf-GAP with GTPase, ANK repeat and PH domain-containing protein 1	E7EUN2	RNTLDVGEVLSK	AGAP1_T210_M1	AGAP1_T210
PS825	16.8188	16.5674	16.602	16.5357	16.5426	16.6574	16.6126	16.436	16.6576	16.5297	16.7084	16.5719	16.8413	16.0739	16.5613	16.6256	16.2106	16.6721	16.6691	16.22	16.3124	16.4555	16.5145	15.7974	16.2355	16.344	15.9089	16.437	AGAP2	Arf-GAP with GTPase, ANK repeat and PH domain-containing protein 2;Arf-GAP with GTPase, ANK repeat and PH domain-containing protein 2 (Fragment)	F8VVT9;J3KNM6;Q99490	ISASSPR	AGAP2_S523_M1	AGAP2_S523
PS828	15.7353	16.304	16.036	15.4383	15.6172	15.0525	15.9385	15.1053	15.7184	13.1986	15.3224	15.2931	13.9493	15.3551	16.016	16.3715	14.342	15.6599	15.7088	15.7123	14.5373	14.1379	15.656	12.9354	14.7982	14.7784	14.0127	16.0664	AGAP3	Arf-GAP with GTPase, ANK repeat and PH domain-containing protein 3	E7ESL9	AGSAGFLR	AGAP3_S152_M1	AGAP3_S152
PS829	14.4766	14.1983	14.8689	14.1158	14.8323	14.5899	14.4759	14.1641	14.4435	13.9979	14.0991	14.2747	14.301	14.0507	14.0175	13.7527	13.6176	13.4874	14.9165	13.5531	13.8816	12.9643	13.988	13.7209	13.8948	14.0882	12.7675	14.7522	AGAP3	Arf-GAP with GTPase, ANK repeat and PH domain-containing protein 3	E7ESL9	AHSVCDSLDLHGASAGR	AGAP3_S24_M1	AGAP3_S24
PS832	17.4154	17.3877	17.9237	17.1517	17.2404	17.2776	18.0101	17.0308	17.2588	17.0401	17.2544	17.3628	17.6894	17.3385	17.3655	17.4006	17.5138	16.9979	17.6173	16.9071	16.9326	17.1684	17.6135	17.3625	16.9716	17.6751	17.5133	17.7534	AGAP3	Arf-GAP with GTPase, ANK repeat and PH domain-containing protein 3;Isoform 2 of Arf-GAP with GTPase, ANK repeat and PH domain-containing protein 3;Isoform 4 of Arf-GAP with GTPase, ANK repeat and PH domain-containing protein 3	Q96P47;Q96P47-2;Q96P47-4	ATPATAPGTSPR	AGAP3_S443_M1	AGAP3_S443
PS833	21.7193	21.5977	21.862	21.5139	21.1333	21.6336	21.5242	21.869	21.8006	20.8728	21.5204	21.5586	21.5459	21.0374	21.4301	21.3317	21.0079	21.1804	21.6671	21.2242	21.0957	21.0351	21.3684	20.7567	21.0292	21.2925	20.8753	21.2856	AGAP3	Arf-GAP with GTPase, ANK repeat and PH domain-containing protein 3;Isoform 2 of Arf-GAP with GTPase, ANK repeat and PH domain-containing protein 3;Isoform 4 of Arf-GAP with GTPase, ANK repeat and PH domain-containing protein 3	Q96P47;Q96P47-2;Q96P47-4	LDPPPSPHSNRK;LDPPPSPHSNR	AGAP3_S538_M1	AGAP3_S538
PS836	14.4417	15.7488	15.7032	15.7392	15.7704	15.5762	16.3838	14.5298	15.2067	15.2958	15.6391	15.546	15.0658	16.2471	15.4031	14.9507	15.7991	15.5758	15.8315	15.4831	15.3873	15.4861	14.3065	15.063	15.3758	15.2393	14.9783	15.1955	AGAP3	Arf-GAP with GTPase, ANK repeat and PH domain-containing protein 3;Isoform 2 of Arf-GAP with GTPase, ANK repeat and PH domain-containing protein 3;Isoform 4 of Arf-GAP with GTPase, ANK repeat and PH domain-containing protein 3	Q96P47;Q96P47-2;Q96P47-4	IETIAASSTPTPIR	AGAP3_T326_M1	AGAP3_T326
PS840	16.1705	15.6536	15.7384	16.5543	15.5696	15.7916	15.2238	15.8705	15.4993	15.8693	16.0044	15.8754	15.8835	15.4989	16.0242	15.9342	16.3913	15.7721	15.4042	15.6879	16.7778	15.7408	16.025	16.6333	16.3872	16.1001	16.3542	16.1602	AGFG1	Arf-GAP domain and FG repeat-containing protein 1;Isoform 2 of Arf-GAP domain and FG repeat-containing protein 1;Isoform 3 of Arf-GAP domain and FG repeat-containing protein 1;Isoform 4 of Arf-GAP domain and FG repeat-containing protein 1	P52594;P52594-2;P52594-3;P52594-4	SLLGDSAPTLHLNK	AGFG1_S167_M1	AGFG1_S167
PS842	22.7872	22.6826	22.6586	22.6316	22.7289	22.9649	22.8112	22.7885	23.0751	22.4509	22.6746	22.8024	22.899	22.663	22.4366	22.6553	22.8394	22.5907	22.5535	22.7844	22.6602	22.7524	22.5354	22.922	22.1728	23.0076	22.8949	22.2009	AGFG1	Arf-GAP domain and FG repeat-containing protein 1;Isoform 2 of Arf-GAP domain and FG repeat-containing protein 1;Isoform 3 of Arf-GAP domain and FG repeat-containing protein 1;Isoform 4 of Arf-GAP domain and FG repeat-containing protein 1	P52594;P52594-2;P52594-3;P52594-4	GTPSQSPVVGR	AGFG1_S181_M1	AGFG1_S181
PS843	21.9651	21.9904	22.2623	22.1059	21.954	21.6791	21.8741	21.467	21.9897	21.9643	22.0324	21.6233	21.5717	21.8572	21.7902	22.0448	22.0788	21.9294	21.6353	21.9098	21.9428	21.7071	21.8543	22.0691	21.4487	21.6682	21.9784	21.5879	AGFG1	Arf-GAP domain and FG repeat-containing protein 1;Isoform 2 of Arf-GAP domain and FG repeat-containing protein 1;Isoform 3 of Arf-GAP domain and FG repeat-containing protein 1;Isoform 4 of Arf-GAP domain and FG repeat-containing protein 1	P52594;P52594-2;P52594-3;P52594-4	GTPSQSPVVGR	AGFG1_S181_M2	AGFG1_S181
PS845	17.7241	17.0376	17.0027	17.6891	17.406	17.1336	16.703	17.682	17.5377	17.6758	17.469	17.0664	16.7447	17.0735	17.5171	18.6415	18.3478	17.4115	17.4158	17.6824	17.7131	17.803	17.7365	18.6257	18.1735	17.739	18.5638	17.6444	AGFG1	Arf-GAP domain and FG repeat-containing protein 1;Isoform 2 of Arf-GAP domain and FG repeat-containing protein 1;Isoform 3 of Arf-GAP domain and FG repeat-containing protein 1;Isoform 4 of Arf-GAP domain and FG repeat-containing protein 1	P52594;P52594-2;P52594-3;P52594-4	SSSADFGTFNTSQSHQTASAVSK	AGFG1_S293_M1	AGFG1_S293
PS846	15.5414	15.3252	15.1449	15.108	16.3254	14.6706	13.9832	15.4113	14.4365	14.7313	15.115	14.6741	14.8564	15.6593	14.2001	14.1425	14.584	15.0427	13.4812	14.7628	14.5818	13.7776	15.3077	14.4806	14.4561	14.8415	14.5619	13.9297	AGFG1	Arf-GAP domain and FG repeat-containing protein 1;Isoform 2 of Arf-GAP domain and FG repeat-containing protein 1;Isoform 3 of Arf-GAP domain and FG repeat-containing protein 1;Isoform 4 of Arf-GAP domain and FG repeat-containing protein 1	P52594;P52594-2;P52594-3;P52594-4	SLLGDSAPTLHLNK	AGFG1_T170_M1	AGFG1_T170
PS847	19.5033	19.4624	19.918	19.5879	19.2359	19.3706	19.3651	19.1522	19.4675	19.1409	19.4051	19.0555	18.5038	19.226	18.8422	18.6468	18.6111	18.893	18.8882	18.68	19.3981	18.5752	19.2438	18.5213	18.8045	18.3717	18.69	18.9084	AGFG1	Arf-GAP domain and FG repeat-containing protein 1;Isoform 2 of Arf-GAP domain and FG repeat-containing protein 1;Isoform 3 of Arf-GAP domain and FG repeat-containing protein 1;Isoform 4 of Arf-GAP domain and FG repeat-containing protein 1	P52594;P52594-2;P52594-3;P52594-4	GTPSQSPVVGR	AGFG1_T177_M1	AGFG1_T177
PS848	21.9621	21.9873	22.2591	22.1032	21.9513	21.676	21.8712	21.4652	21.9869	21.9613	22.0248	21.6247	21.5685	21.8544	21.7874	22.0418	22.076	21.9262	21.6322	21.9067	21.9399	21.7043	21.8515	22.0617	21.4519	21.6655	21.9753	21.5848	AGFG1	Arf-GAP domain and FG repeat-containing protein 1;Isoform 2 of Arf-GAP domain and FG repeat-containing protein 1;Isoform 3 of Arf-GAP domain and FG repeat-containing protein 1;Isoform 4 of Arf-GAP domain and FG repeat-containing protein 1	P52594;P52594-2;P52594-3;P52594-4	GTPSQSPVVGR	AGFG1_T177_M2	AGFG1_T177
PS850	15.0069	15.191	16.0533	15.6166	15.5788	15.0772	15.1961	14.9133	15.1281	15.0398	15.2482	14.1723	14.1327	16.0191	14.524	13.6681	15.1356	15.5994	14.7094	15.9765	15.051	15.2437	14.0964	14.5014	14.7472	14.7335	15.2347	13.1368	;AGGF1	Uncharacterized protein (Fragment);Angiogenic factor with G patch and FHA domains 1	A0A2R8YFF1;Q8N302	VTVPTSGNTIESPLHENISNSTSFK	AGGF1_S299_M1	AGGF1_S299
PS853	15.9853	17.5135	15.7194	17.1446	15.5293	17.5521	15.6437	17.2618	17.6292	18.0872	17.3382	17.7491	17.4905	16.831	17.2789	16.2365	17.9849	15.4366	17.4515	15.2218	18.0624	16.7695	17.007	17.4333	17.2803	16.8936	18.0081	16.7002	AGMAT	Agmatinase, mitochondrial	Q9BSE5	NQPPSPEFVAR	AGMAT_S46_M1	AGMAT_S46
PS854	16.1975	15.7649	15.3901	15.7739	15.5628	15.7176	15.7062	15.2268	15.2396	15.1117	15.1111	15.7223	14.8556	15.667	16.106	15.8228	16.0952	16.1188	16.1639	14.5904	16.5139	16.1376	15.6787	16.6532	16.1338	16.4947	16.4617	16.4657	AGO2	Protein argonaute-2;Isoform 2 of Protein argonaute-2	Q9UKV8;Q9UKV8-2	SASFNTDPYVR	AGO2_S385_M1	AGO2_S385
PS855	15.4038	15.0157	15.3911	15.2178	15.6412	15.35	16.0052	14.7821	15.367	15.0361	15.0816	15.5731	15.0556	15.5601	16.088	15.6369	15.745	15.4247	15.7074	14.8164	15.8882	15.8773	15.6833	16.082	16.7571	15.6852	16.1292	15.6835	AGO2	Protein argonaute-2;Isoform 2 of Protein argonaute-2	Q9UKV8;Q9UKV8-2	SASFNTDPYVR	AGO2_S387_M1	AGO2_S387
PS856	18.5824	17.5335	18.9479	18.8307	18.8163	18.7755	18.8398	18.728	18.6538	19.6558	18.6523	18.7082	19.344	18.6815	18.4588	18.7797	18.7518	18.4246	18.5934	18.3481	18.693	18.8266	18.7668	18.7457	18.4409	18.6228	18.934	18.3015	AGPS	Alkyldihydroxyacetonephosphate synthase, peroxisomal	O00116	EEILANGGSLSHHHGVGK	AGPS_S612_M2	AGPS_S612
PS857	18.5824	17.5335	18.9479	18.8307	18.8163	18.7755	18.8398	18.728	18.6538	19.6558	18.6523	18.7082	19.344	18.6815	18.4588	18.7797	18.7518	18.4246	18.5934	18.3481	18.693	18.8266	18.7668	18.7457	18.4409	18.6228	18.934	18.3015	AGPS	Alkyldihydroxyacetonephosphate synthase, peroxisomal	O00116	EEILANGGSLSHHHGVGK	AGPS_S614_M2	AGPS_S614
PS859	15.1047	15.3479	14.4961	15.2124	14.2474	14.776	14.7131	16.2525	13.8336	15.8655	16.3717	15.5255	15.4546	14.7866	15.6219	15.6799	16.3901	15.2388	15.0972	15.8953	15.9619	16.3727	15.5712	16.6479	16.4309	15.3146	16.2977	15.5735	AGPS	Alkyldihydroxyacetonephosphate synthase, peroxisomal	O00116	RAASAATAAPTATPAAQESGTIPK	AGPS_T68_M1	AGPS_T68
PS860	15.746	15.6662	15.6865	15.85	16.3405	15.5482	15.5485	15.5489	15.6973	15.83	15.2203	15.5695	15.714	15.4856	15.0368	15.8658	15.6939	15.5035	15.632	15.8845	15.7817	16.4469	16.031	15.9602	15.8836	15.8235	16.211	15.5084	AGPS	Alkyldihydroxyacetonephosphate synthase, peroxisomal	O00116	AASAATAAPTATPAAQESGTIPK;RAASAATAAPTATPAAQESGTIPK	AGPS_T72_M1	AGPS_T72
PS863	15.4705	12.8711	15.1633	15.1992	15.3603	15.2725	14.9281	15.2943	14.7488	15.1165	15.4003	15.131	15.4441	15.0062	15.5366	15.6627	14.9811	15.4319	15.8776	15.2553	15.368	15.1825	15.1953	14.9202	15.4875	15.2102	14.8645	15.6069	AHCTF1	Protein ELYS;Isoform 2 of Protein ELYS;Isoform 3 of Protein ELYS	Q8WYP5;Q8WYP5-2;Q8WYP5-3	CLVAGLLSPR	AHCTF1_555_M1	AHCTF1_555
PS864	14.3058	14.1541	14.0273	14.43	14.768	13.3358	14.6674	14.5351	14.7668	16.1709	14.5591	14.4289	15.5506	14.4393	14.7146	14.268	14.4501	14.6278	13.865	15.015	14.426	14.6556	14.3725	13.952	14.9106	14.3252	14.9165	14.8689	AHCTF1	Protein ELYS;Isoform 2 of Protein ELYS;Isoform 3 of Protein ELYS	Q8WYP5;Q8WYP5-2;Q8WYP5-3	SPLYLVSR	AHCTF1_S1142_M1	AHCTF1_S1142
PS865	17.3384	17.3159	17.2863	17.1997	17.398	17.2163	17.3156	17.0991	17.4661	17.6752	17.3458	17.3029	18.1538	17.1525	17.2489	17.794	16.8178	17.1519	17.3088	17.2479	16.8753	17.3374	17.2541	16.3355	17.1378	17.0486	16.3934	17.4222	AHCTF1	Protein ELYS;Isoform 2 of Protein ELYS;Isoform 3 of Protein ELYS	Q8WYP5;Q8WYP5-2;Q8WYP5-3	GSPQAISR	AHCTF1_S1160_M1	AHCTF1_S1160
PS867	17.0666	17.0677	16.9401	16.7883	16.8246	17.2703	16.6645	16.9204	17.2817	16.6234	15.5589	17.2878	16.4395	16.8209	16.8669	17.1227	16.3459	16.7326	16.9889	17.0883	16.2491	16.8752	16.6934	15.6001	16.355	16.3093	15.7819	16.1737	AHCTF1	Protein ELYS;Isoform 2 of Protein ELYS;Isoform 3 of Protein ELYS	Q8WYP5;Q8WYP5-2;Q8WYP5-3	STPLASPSPSPGR	AHCTF1_S1214_M1	AHCTF1_S1214
PS869	17.0807	17.8824	16.8744	17.0536	16.1327	17.8333	17.6239	17.8881	17.0044	17.5354	17.4004	17.3336	16.7157	18.0059	17.62	16.8022	17.5569	17.3578	17.2887	17.3464	16.7696	17.0381	17.2886	16.4067	15.4386	17.1305	16.9336	17.6112	AHCTF1	Protein ELYS;Isoform 2 of Protein ELYS;Isoform 3 of Protein ELYS	Q8WYP5;Q8WYP5-2;Q8WYP5-3	STPLASPSPSPGRSPQR	AHCTF1_S1222_M1	AHCTF1_S1222
PS870	19.3514	19.4831	19.3318	18.981	19.1248	19.5941	19.1708	19.1234	20.0272	17.9438	18.8462	19.9216	18.9192	19.1422	18.997	20.2524	17.4764	19.4687	19.2189	19.4135	18.6839	19.3378	18.669	17.4528	18.7427	19.3448	18.6999	18.6648	AHCTF1	Protein ELYS;Isoform 2 of Protein ELYS;Isoform 3 of Protein ELYS	Q8WYP5;Q8WYP5-2;Q8WYP5-3	ETRISFVEEDVHPK;ISFVEEDVHPK	AHCTF1_S1232_M1	AHCTF1_S1232
PS871	15.1865	14.8544	14.9684	14.8333	15.2284	14.7644	14.8681	14.5477	14.7716	15.5664	14.9381	14.7889	15.781	14.2945	15.5024	14.2828	14.272	14.8988	15.2686	14.7627	14.5039	15.1853	14.9785	14.8306	15.1854	14.6939	14.4353	15.1836	AHCTF1	Protein ELYS;Isoform 2 of Protein ELYS;Isoform 3 of Protein ELYS	Q8WYP5;Q8WYP5-2;Q8WYP5-3	TTSFFLNSPEK	AHCTF1_S1283_M1	AHCTF1_S1283
PS872	15.2296	15.8383	14.6195	14.9387	14.9449	15.1079	14.8353	13.9984	15.7599	14.623	14.789	15.1095	14.9285	14.8246	14.7795	14.925	14.6578	14.9311	14.9962	14.7483	14.8462	15.0228	14.6456	13.109	14.4616	14.5934	14.4552	14.2985	AHCTF1	Protein ELYS;Isoform 2 of Protein ELYS;Isoform 3 of Protein ELYS	Q8WYP5;Q8WYP5-2;Q8WYP5-3	EHQEMDEGSQSLEK	AHCTF1_S1295_M1	AHCTF1_S1295
PS873	15.5757	15.3601	15.5988	15.9238	16.0594	15.2524	14.8437	15.106	15.8181	15.9579	15.6988	15.038	15.8846	14.6572	15.3991	16.2077	14.8374	15.8104	15.655	15.8402	15.7454	15.9551	15.54	14.7753	15.495	15.3763	14.8328	15.585	AHCTF1	Protein ELYS;Isoform 2 of Protein ELYS;Isoform 3 of Protein ELYS	Q8WYP5;Q8WYP5-2;Q8WYP5-3	EHQEMDEGSQSLEK	AHCTF1_S1297_M1	AHCTF1_S1297
PS874	17.0453	15.4429	16.5831	16.8663	16.8135	16.9383	15.3985	16.8706	17.2131	17.553	17.2748	16.8094	17.3348	16.7104	15.3293	15.7659	14.646	16.4093	16.6329	15.8944	16.6365	16.8256	14.9934	15.7984	17.2772	14.8968	16.464	15.218	AHCTF1	Protein ELYS;Isoform 2 of Protein ELYS;Isoform 3 of Protein ELYS	Q8WYP5;Q8WYP5-2;Q8WYP5-3	LPISDSPPDTQEIHVIEQEK	AHCTF1_S1513_M1	AHCTF1_S1513
PS875	16.6214	16.4396	16.2536	16.2725	16.0803	16.0158	16.1239	16.2306	16.13	16.0886	16.1453	16.2191	16.2038	15.9711	16.087	15.8891	16.0033	16.2917	16.1615	16.2122	16.0793	16.4367	15.9895	15.5925	16.1163	15.8893	15.6598	16.2024	AHCTF1	Protein ELYS;Isoform 2 of Protein ELYS;Isoform 3 of Protein ELYS	Q8WYP5;Q8WYP5-2;Q8WYP5-3	LEAQDSGEEAR	AHCTF1_S1533_M1	AHCTF1_S1533
PS879	19.8316	19.7346	19.546	19.7122	19.5948	19.7408	19.615	19.735	19.9026	19.5112	19.6214	19.8271	19.8474	19.5965	19.562	19.9524	19.2684	20.0404	19.5705	19.7267	19.581	19.9448	19.6901	19.1076	19.586	19.4979	19.272	19.5865	AHCTF1	Protein ELYS;Isoform 2 of Protein ELYS;Isoform 3 of Protein ELYS	Q8WYP5;Q8WYP5-2;Q8WYP5-3	EVSPSDVR;GREVSPSDVR	AHCTF1_S1944_M1	AHCTF1_S1944
PS880	17.485	17.6273	17.4816	17.4803	17.2263	17.2534	17.5563	17.2198	17.6648	17.6297	17.3972	17.3495	17.5755	17.4531	17.0877	17.1352	17.0561	17.3836	17.2239	17.1502	17.1593	17.576	17.5185	14.4056	17.2887	17.4663	17.357	17.1919	AHCTF1	Protein ELYS;Isoform 2 of Protein ELYS;Isoform 3 of Protein ELYS	Q8WYP5;Q8WYP5-2;Q8WYP5-3	EVSPSDVR;GREVSPSDVR	AHCTF1_S1946_M1	AHCTF1_S1946
PS881	14.8234	17.0973	14.3896	16.888	16.7503	17.5626	17.1086	16.9047	17.4146	16.3944	17.6839	16.8841	16.8629	16.41	16.6674	15.6394	16.1488	18.0088	17.3507	16.6388	16.5082	16.3526	16.8354	16.6787	16.506	17.0336	16.3651	16.5384	AHCTF1	Protein ELYS;Isoform 2 of Protein ELYS;Isoform 3 of Protein ELYS	Q8WYP5;Q8WYP5-2;Q8WYP5-3	SLHSVSEERTDEMTHK	AHCTF1_S2063_M1	AHCTF1_S2063
PS882	17.5878	16.2898	17.0084	16.9923	16.7953	17.0184	16.5902	17.3706	17.1589	17.0318	17.2605	16.9403	16.9736	15.0507	16.7885	16.2136	16.2989	17.3067	16.8869	16.8015	16.9471	17.2217	17.0505	16.528	16.811	16.7692	16.8167	16.6776	AHCTF1	Protein ELYS;Isoform 2 of Protein ELYS;Isoform 3 of Protein ELYS	Q8WYP5;Q8WYP5-2;Q8WYP5-3	SLHSVSEERTDEMTHK	AHCTF1_S2065_M1	AHCTF1_S2065
PS883	14.0503	14.6718	13.7809	14.2536	14.1992	14.1585	13.8874	14.0618	14.7018	13.9008	14.4878	13.8059	14.2321	13.9431	13.8144	14.0072	13.5666	14.2641	12.9011	14.2677	13.7887	13.9503	13.3783	13.4573	13.5689	13.1056	13.5072	13.4281	AHCTF1	Protein ELYS;Isoform 2 of Protein ELYS;Isoform 3 of Protein ELYS	Q8WYP5;Q8WYP5-2;Q8WYP5-3	STPLASPSPSPGR	AHCTF1_T1210_M1	AHCTF1_T1210
PS891	15.6852	15.4773	15.9	15.6346	15.8492	15.8241	15.8235	15.8575	15.6851	15.4967	16.0491	15.9081	16.1374	15.6651	15.3007	13.2835	15.8978	15.2523	16.0081	14.9638	15.8786	15.1221	14.6293	15.5303	14.7358	15.3625	15.2149	16.0511	AHDC1	AT-hook DNA-binding motif-containing protein 1	Q5TGY3	CPTPVGDGSSSR	AHDC1_126_M1	AHDC1_126
PS896	16.6553	16.3656	16.6527	15.713	16.6359	16.6126	16.8526	16.1195	16.3442	15.3358	16.4447	15.1507	16.4343	17.2413	15.4374	16.4513	17.1097	16.4847	16.5786	16.0667	16.5365	17.0372	17.3605	16.1955	15.4371	16.3562	16.1313	16.6111	AHDC1	AT-hook DNA-binding motif-containing protein 1	Q5TGY3	TEAACLSAPHLASPPATPK	AHDC1_1534_M1	AHDC1_1534
PS897	15.2776	15.1378	15.2859	14.9384	15.4026	15.5236	15.0706	15.0271	15.8017	14.5384	15.2802	15.6393	15.2885	15.1073	15.3608	14.6641	15.1727	14.954	15.3871	14.6846	15.2547	14.9101	15.0076	14.8713	14.8164	14.8501	14.9807	15.5687	AHDC1	AT-hook DNA-binding motif-containing protein 1	Q5TGY3	GPAAAAAGYGCPLLSDLTLSPVPR	AHDC1_1576_M1	AHDC1_1576
PS904	16.9793	16.8684	17.096	18.1004	17.9915	16.9604	16.669	17.4123	17.6016	17.9375	17.154	16.8388	17.1593	16.5277	16.8038	16.9061	16.5834	16.872	16.7419	17.0931	16.6605	16.5339	16.3539	16.1023	17.8763	16.1479	16.644	17.0512	AHDC1	AT-hook DNA-binding motif-containing protein 1	Q5TGY3	ASTVSPGGYMVPK	AHDC1_S1064_M1	AHDC1_S1064
PS905	16.1873	15.973	16.5172	16.6282	16.3228	16.6525	15.9825	15.9855	16.3855	15.4787	16.472	16.019	16.0905	16.0172	15.9079	16.2571	15.6619	16.2919	15.5015	15.4938	15.8368	16.1592	15.7781	15.5309	15.7222	15.5158	15.4681	15.9392	AHDC1	AT-hook DNA-binding motif-containing protein 1	Q5TGY3	AYSPTCSPTLGFK	AHDC1_S1399_M1	AHDC1_S1399
PS907	17.7199	17.9707	17.7879	17.7924	17.5177	17.7445	17.59	17.6006	17.9294	17.1767	17.8757	17.865	17.4965	17.6006	17.5309	17.8812	17.3457	17.513	17.6561	17.0632	17.4798	17.5034	17.3784	16.9789	17.239	16.9941	17.2514	17.5764	AHDC1	AT-hook DNA-binding motif-containing protein 1	Q5TGY3	SPPYEGK	AHDC1_S1476_M1	AHDC1_S1476
PS908	16.1498	17.2011	16.5782	16.8745	15.7345	17.2067	16.9769	17.2937	17.3284	16.9883	16.8057	17.3552	15.377	15.7435	17.5501	16.8689	15.7813	16.489	17.0756	16.7378	15.6972	16.0557	16.6128	14.6025	16.1493	16.2023	16.2526	16.9865	AHDC1	AT-hook DNA-binding motif-containing protein 1	Q5TGY3	PLLPTRPPASPPDK	AHDC1_S46_M1	AHDC1_S46
PS909	16.8233	16.4449	16.4748	15.9997	16.2386	16.6392	16.7821	16.6697	16.235	16.1732	16.8722	16.3276	16.2237	16.3128	15.9738	16.4813	16.8294	16.1759	16.5422	15.9498	17.012	16.5628	16.138	16.8465	16.4326	16.6343	16.4214	16.3524	AHDC1	AT-hook DNA-binding motif-containing protein 1	Q5TGY3	LASPQPSYAADANDSK	AHDC1_S596_M1	AHDC1_S596
PS914	16.8298	16.9163	17.0651	16.8797	16.8604	16.624	16.3435	17.1469	17.3756	16.4772	16.5128	16.7988	16.681	16.6976	16.3086	16.353	15.4181	16.3327	16.215	15.9741	15.9377	16.49	16.1435	16.0991	16.1882	15.2111	15.9877	16.21	AHDC1	AT-hook DNA-binding motif-containing protein 1	Q5TGY3	ASPVAVGSSGAGADPSFQPVLSAR	AHDC1_S896_M1	AHDC1_S896
PS921	15.0335	15.4323	15.6905	14.4197	15.9657	14.7941	15.2729	13.9245	14.7039	14.0183	15.1164	14.0424	14.1824	14.7881	15.0451	13.851	12.3334	13.397	14.6069	13.08	14.502	14.0737	14.3009	13.4028	14.3779	14.2542	13.5132	14.0573	AHNAK2	Protein AHNAK2;Isoform 3 of Protein AHNAK2	Q8IVF2;Q8IVF2-3	SHSSSEAYEPR	AHNAK2_S278_M1	AHNAK2_S278
PS922	16.2226	16.4688	17.7713	14.4581	16.8113	16.0623	17.8719	14.1987	15.7796	13.8847	15.9871	14.9376	15.175	16.4039	15.8233	14.4908	14.7379	14.0697	15.5082	14.7922	15.2915	14.7279	15.3235	14.7333	14.2149	15.8192	14.6561	15.3715	AHNAK2	Protein AHNAK2;Isoform 3 of Protein AHNAK2	Q8IVF2;Q8IVF2-3	SHSSSEAYEPR	AHNAK2_S280_M1	AHNAK2_S280
PS925	17.6418	18.1953	17.6492	16.6098	17.2874	16.806	16.9275	17.6928	16.6715	14.6397	16.3699	16.3365	16.504	16.9808	17.284	15.8683	15.4177	15.9641	16.2727	15.9196	15.2726	12.2919	15.9001	15.1518	15.661	15.8484	15.1321	15.7041	AHNAK2	Protein AHNAK2;Isoform 3 of Protein AHNAK2	Q8IVF2;Q8IVF2-3	DAHDVSPTSTDTEAQLTVER	AHNAK2_S297_M1	AHNAK2_S297
PS928	16.0973	16.454	16.4043	15.6771	16.1897	16.585	15.9295	15.6525	15.0217	14.9698	16.4324	15.92	15.2141	16.5615	13.3507	16.6475	14.2449	14.8022	15.1841	13.9188	14.104	15.2631	15.1631	15.8655	14.1065	16.5735	14.8162	14.8	AHNAK2	Protein AHNAK2;Isoform 3 of Protein AHNAK2	Q8IVF2;Q8IVF2-3	MPSFGVSAPGK	AHNAK2_S846_M1	AHNAK2_S846
PS938	17.0918	17.2821	19.2537	17.3787	17.5658	17.2722	17.8365	17.7974	16.6176	16.2379	17.2987	17.4091	16.4685	17.6293	17.6163	16.8277	15.7964	18.4979	17.7078	17.1078	16.4883	17.7743	17.6398	16.7689	16.8857	17.2017	16.18	17.7787	AHNAK	Neuroblast differentiation-associated protein AHNAK	Q09666	EVFSSCSSEVVLSGDDEEYQR	AHNAK_142_M1	AHNAK_142
PS940	14.6053	16.5465	16.0389	16.5221	14.3003	15.0574	15.0063	16.8349	15.8816	15.3174	16.2611	16.8533	15.2725	14.614	16.9686	16.1679	16.9383	14.9132	16.759	16.0386	17.2461	15.6352	16.6539	17.2243	16.9165	16.532	17.6618	15.9664	AHNAK	Neuroblast differentiation-associated protein AHNAK	Q09666	FSMPSLK	AHNAK_S1010_M1	AHNAK_S1010
PS941	14.7949	13.6621	14.7601	13.8684	14.4139	14.9806	14.2437	14.8831	14.2022	14.096	14.31	15.3504	13.7868	14.5798	14.4473	14.3151	14.9767	13.808	15.973	15.3791	15.0352	15.3266	14.0321	14.1448	15.3326	15.2641	15.7373	14.9465	AHNAK	Neuroblast differentiation-associated protein AHNAK	Q09666	MSLPDVDLDLK	AHNAK_S1068_M1	AHNAK_S1068
PS943	23.3514	22.7154	23.2027	23.0965	23.5476	23.4169	20.7401	23.7691	22.9626	22.9212	23.7031	23.8528	22.6133	23.07	24.2225	22.9507	19.5952	20.8776	20.3213	23.5681	22.9879	21.0638	23.5305	21.8514	22.8444	21.0372	22.5715	22.9083	AHNAK	Neuroblast differentiation-associated protein AHNAK	Q09666	LKSEDGVEGDLGETQSR;SEDGVEGDLGETQSR	AHNAK_S135_M1	AHNAK_S135
PS944	15.6363	15.535	15.3976	16.0533	15.4135	15.3565	15.1292	15.8839	16.1681	15.3287	15.3049	15.9696	14.5765	14.9007	15.7945	16.5893	15.9858	15.9247	16.0055	16.1314	15.9777	15.7019	15.963	16.5588	16.5595	15.8184	16.5619	15.4668	AHNAK	Neuroblast differentiation-associated protein AHNAK	Q09666	ISIPDVGLHLK	AHNAK_S1452_M1	AHNAK_S1452
PS945	17.4173	16.9783	16.0228	16.4254	16.3934	15.4618	13.5334	15.9648	14.0461	11.7396	15.6054	14.1568	13.7718	15.5387	13.1053	15.8169	14.0429	15.9859	12.5248	11.2792	13.5196	13.7436	15.0275	15.1299	13.2006	14.799	12.6193	12.6183	AHNAK	Neuroblast differentiation-associated protein AHNAK	Q09666	ISMPDVGLNLK	AHNAK_S1580_M1	AHNAK_S1580
PS947	22.009	21.439	21.7485	20.746	21.0493	21.0491	21.3367	20.9447	21.1285	20.3746	21.2718	20.7747	20.0591	20.5662	21.7696	21.136	20.2466	21.0246	22.0228	21.1	20.8987	21.0752	20.9847	20.5992	20.9998	21.0485	20.9606	20.9257	AHNAK	Neuroblast differentiation-associated protein AHNAK	Q09666	DIDISSPEFK	AHNAK_S177_M1	AHNAK_S177
PS948	17.0776	16.8733	16.864	16.4187	16.548	16.8774	17.1325	16.5269	16.5862	15.8462	16.6959	16.5874	14.7107	16.67	16.3848	16.7552	16.1749	16.8525	16.9218	16.5493	16.4215	16.2964	16.5374	16.2135	15.9192	16.6813	15.06	16.611	AHNAK	Neuroblast differentiation-associated protein AHNAK	Q09666	ELLLPNWQGSGSHGLTIAQR	AHNAK_S18_M1	AHNAK_S18
PS950	21.1604	21.191	21.4726	21.3036	20.6638	21.3942	20.6455	21.3799	21.022	20.6496	21.3646	21.106	19.9813	20.2774	21.2099	20.1048	20.4148	20.427	21.9745	20.7547	21.5303	20.7537	20.6181	21.0749	20.9327	20.8	20.7069	20.9855	AHNAK	Neuroblast differentiation-associated protein AHNAK	Q09666	LPSGSGAASPTGSAVDIR	AHNAK_S210_M1	AHNAK_S210
PS951	30.2561	21.5489	25.2164	21.5384	19.7164	22.1099	22.02	23.1586	23.47	22.783	23.1889	23.7361	22.1045	18.7411	19.1438	20.7478	20.7318	22.3193	23.9446	21.3337	23.001	21.4886	23.0815	27.3174	22.3104	21.9012	22.7975	22.3942	AHNAK	Neuroblast differentiation-associated protein AHNAK	Q09666	LPSGSGAASPTGSAVDIR	AHNAK_S210_M2	AHNAK_S210
PS953	22.2795	22.5419	23.4503	21.0811	21.4668	22.2482	22.2944	19.7375	21.8427	20.8488	22.1604	21.7054	20.8418	21.325	21.4328	21.2016	21.2632	19.2815	22.6345	20.8854	20.8386	21.5042	20.9734	23.3952	20.881	21.838	21.4492	22.544	AHNAK	Neuroblast differentiation-associated protein AHNAK	Q09666	LPSGSGAASPTGSAVDIR	AHNAK_S212_M2	AHNAK_S212
PS955	25.4299	25.5711	26.4247	25.63	25.8663	25.1619	26.0632	25.7436	25.8655	24.3111	25.2751	25.3558	24.244	25.4627	25.0014	25.3592	24.3392	25.9013	25.4344	25.304	24.7961	25.0251	25.192	24.6178	24.9546	25.205	25.0273	24.7624	AHNAK	Neuroblast differentiation-associated protein AHNAK	Q09666	LPSGSGAASPTGSAVDIR	AHNAK_S216_M1	AHNAK_S216
PS956	23.4884	21.7258	24.6745	23.0131	23.6649	24.1362	23.3866	23.351	23.2001	22.7946	21.9089	22.8888	22.7593	22.7669	23.4141	22.2674	23.049	22.7133	23.9158	23.8555	23.5978	24.0244	23.6265	24.7131	23.7156	23.4412	23.634	23.8884	AHNAK	Neuroblast differentiation-associated protein AHNAK	Q09666	LPSGSGAASPTGSAVDIR	AHNAK_S216_M2	AHNAK_S216
PS958	24.369	21.1826	22.2107	21.9643	23.5989	22.9103	18.5655	21.291	21.5778	21.3159	21.83	18.9833	19.5651	20.4152	20.0767	21.295	18.6523	20.7827	21.6107	19.9634	20.8583	24.5604	23.8708	21.491	20.9619	20.4426	20.6799	22.3463	AHNAK	Neuroblast differentiation-associated protein AHNAK	Q09666	LPSGSGAASPTGSAVDIR	AHNAK_S220_M2	AHNAK_S220
PS959	11.7483	11.8621	12.68	12.3743	11.4834	11.1087	11.4168	12.8498	11.923	12.4631	11.9853	12.8876	11.5212	11.2251	13.3498	13.0053	13.6166	11.907	13.3621	12.6874	13.4229	12.9259	12.9473	13.4991	13.4055	12.9752	13.5254	12.8734	AHNAK	Neuroblast differentiation-associated protein AHNAK	Q09666	ISMPDLDLHLK	AHNAK_S2387_M1	AHNAK_S2387
PS960	13.6395	12.7439	13.4434	14.2542	13.0218	12.5118	13.0779	13.6229	13.1528	12.6363	13.4664	14.1612	12.9773	13.4206	14.5823	13.7631	14.9846	13.964	14.5519	13.7377	14.2956	14.9173	14.5876	15.2097	15.2173	13.995	15.3456	14.2112	AHNAK	Neuroblast differentiation-associated protein AHNAK	Q09666	ISMPDFDLHLK	AHNAK_S2580_M1	AHNAK_S2580
PS961	15.8896	15.6113	16.3108	14.8067	15.2697	15.6521	16.5908	15.158	15.1272	14.3636	15.7677	15.167	14.4493	15.2857	14.7177	15.5932	15.4038	15.3626	16.2583	15.2344	15.268	15.7262	14.9348	15.1794	15.0912	15.9671	14.5878	15.6247	AHNAK	Neuroblast differentiation-associated protein AHNAK	Q09666	ADLDVSGPK	AHNAK_S3054_M1	AHNAK_S3054
PS962	17.6867	18.3827	18.1231	18.6282	17.338	17.694	17.9651	18.8485	18.8145	17.2829	18.6441	19.1496	17.8703	18.0983	18.5915	19.0388	18.5161	17.914	18.8628	18.4839	18.6623	17.9747	18.2457	18.8086	18.5213	18.0072	19.2362	18.0437	AHNAK	Neuroblast differentiation-associated protein AHNAK	Q09666	APSLDIK	AHNAK_S3326_M1	AHNAK_S3326
PS963	16.8634	17.5702	17.5583	17.7226	17.5163	17.4253	17.3609	17.7814	17.427	16.6246	17.2813	17.6576	17.0337	17.137	17.3244	17.7584	17.3492	17.0357	17.2405	17.0788	17.4739	16.8695	17.4358	17.7057	17.0408	17.6311	17.9563	16.694	AHNAK	Neuroblast differentiation-associated protein AHNAK	Q09666	AGLRVSAPEVSVGHK;VSAPEVSVGHK	AHNAK_S332_M1	AHNAK_S332
PS964	17.9319	16.8939	17.1579	16.8893	16.4421	16.8121	17.9031	17.3083	16.519	16.6063	16.8883	16.7685	16.548	16.3665	16.7306	16.7536	17.7325	16.0864	16.6069	17.037	17.3108	17.051	16.4351	17.7289	16.5676	16.7978	17.0676	16.1297	AHNAK	Neuroblast differentiation-associated protein AHNAK	Q09666	FNFSGSK	AHNAK_S3360_M1	AHNAK_S3360
PS965	15.4362	15.117	14.4432	17.4933	15.2828	14.5144	15.1507	15.7179	17.2947	14.9074	15.2442	13.9105	14.3915	14.8572	15.5692	16.8317	15.3714	13.8147	15.2506	17.3648	15.8867	15.0044	15.8315	15.4294	15.5069	15.6022	16.1406	14.1006	AHNAK	Neuroblast differentiation-associated protein AHNAK	Q09666	FNFSGSK	AHNAK_S3362_M1	AHNAK_S3362
PS968	21.1813	21.3297	21.5404	20.8427	21.4251	21.3493	21.5701	21.0886	21.6446	19.0195	20.7523	21.3042	19.9361	21.3114	20.5738	20.9092	19.7303	21.2968	21.1931	21.4417	19.8999	20.1228	20.7122	19.5028	19.8977	20.8067	20.0618	20.7468	AHNAK	Neuroblast differentiation-associated protein AHNAK	Q09666	MPFLSISSPK	AHNAK_S3412_M1	AHNAK_S3412
PS969	13.9687	14.0982	13.7886	14.6623	13.6526	13.8902	13.9234	14.4945	14.2784	13.0985	14.1627	14.552	14.0196	13.861	14.0192	14.4415	14.1988	13.4985	14.3953	13.8865	14.04	13.8426	13.7729	14.1347	13.8258	13.7671	14.5096	13.8922	AHNAK	Neuroblast differentiation-associated protein AHNAK	Q09666	GPQITGPSLEGDLGLK	AHNAK_S379_M1	AHNAK_S379
PS970	17.3449	16.9069	17.5668	16.844	17.0046	17.0268	17.0652	17.3107	17.2564	16.2115	17.1306	16.903	16.3493	16.2584	16.8	16.8244	15.6628	16.8382	17.1967	16.4635	16.4512	16.5136	16.9823	15.8863	16.404	16.4317	15.9936	16.6796	AHNAK	Neuroblast differentiation-associated protein AHNAK	Q09666	DDGVFVQEVTQNSPAAR	AHNAK_S41_M1	AHNAK_S41
PS971	12.5414	13.916	12.3794	11.5364	12.1817	11.4738	12.1623	12.0152	11.6073	12.2904	12.5479	10.9129	11.7973	12.5788	11.8216	13.1709	12.7585	11.8138	12.133	12.1863	11.8509	11.8993	12.5434	14.2107	11.5287	13.6449	12.6986	11.404	AHNAK	Neuroblast differentiation-associated protein AHNAK	Q09666	ISMPDIDFNLK	AHNAK_S4386_M1	AHNAK_S4386
PS972	17.2475	14.4358	15.2691	15.821	14.4232	14.647	15.6415	15.7911	16.2557	14.8136	15.1062	15.9391	14.8887	15.197	15.3434	16.9994	16.7989	16.9641	15.4475	16.5864	14.7607	15.9404	15.316	17.0734	16.4808	15.1466	16.2457	16.1955	AHNAK	Neuroblast differentiation-associated protein AHNAK	Q09666	GPSLDIDTPDVNIEGPEGK	AHNAK_S4425_M1	AHNAK_S4425
PS973	17.2868	16.2211	16.3914	14.3796	16.809	14.4064	15.384	14.5368	16.3605	14.2092	16.1206	16.618	14.6937	15.6885	15.0713	15.7034	15.5867	14.8732	16.491	16.6249	17.0725	16.5714	16.6859	16.5692	15.0447	14.7678	15.3192	16.6774	AHNAK	Neuroblast differentiation-associated protein AHNAK	Q09666	SPQISMSDIDLNLK	AHNAK_S4516_M1	AHNAK_S4516
PS975	14.7932	14.8449	15.5707	16.2495	15.4294	14.2187	14.9159	16.3009	15.1274	15.3425	15.4365	14.9858	15.6299	16.1426	15.3042	16.3647	14.9506	15.914	15.4764	15.5881	15.0958	15.7859	16.2144	15.2551	15.5236	15.5355	17.2833	15.4366	AHNAK	Neuroblast differentiation-associated protein AHNAK	Q09666	SPQISMSDIDLNLK	AHNAK_S4522_M1	AHNAK_S4522
PS976	12.302	12.6047	11.6546	12.6628	12.7976	12.1336	12.9886	14.5511	12.2929	13.8231	11.5253	11.1232	11.9406	13.312	12.7888	12.6252	13.9845	12.3878	13.2554	13.2213	13.6814	12.7167	12.2041	14.5451	14.4438	13.4444	13.9464	13.3645	AHNAK	Neuroblast differentiation-associated protein AHNAK	Q09666	GDMDISVPK	AHNAK_S4540_M1	AHNAK_S4540
PS977	11.8804	11.7952	12.2858	12.3098	11.6975	12.2287	12.6435	12.1604	12.0781	12.3781	11.8552	12.2462	12.0908	12.6577	12.7999	12.2904	12.9943	12.7407	13.1747	13.3549	13.1665	12.7255	12.6746	13.8692	13.0221	13.1323	13.2945	12.4786	AHNAK	Neuroblast differentiation-associated protein AHNAK	Q09666	ISIPDVDLDLK	AHNAK_S4850_M1	AHNAK_S4850
PS978	13.7409	15.0463	14.9812	14.186	14.1242	13.5638	14.6466	14.1608	14.6169	13.9336	13.8308	15.4838	14.8091	14.6497	14.5128	15.1093	14.5772	14.9182	14.4284	15.1265	13.4201	14.0565	14.9627	14.7596	14.7584	15.1028	14.8118	14.7141	AHNAK	Neuroblast differentiation-associated protein AHNAK	Q09666	LDFEGPDAKLSGPSLK;LSGPSLK	AHNAK_S4900_M1	AHNAK_S4900
PS979	14.7456	16.1777	14.5233	16.1242	15.2121	14.7242	15.2827	16.4694	14.0915	16.4688	15.42	14.9209	13.3973	14.9916	16.4107	16.0201	16.5072	14.9119	16.5874	16.3555	17.5033	15.9107	16.2296	17.2006	17.191	16.4729	17.5561	15.9211	AHNAK	Neuroblast differentiation-associated protein AHNAK	Q09666	LDFEGPDAKLSGPSLK;LSGPSLK	AHNAK_S4903_M1	AHNAK_S4903
PS980	17.1928	16.9904	17.7765	16.8286	14.419	16.1972	17.1606	14.4897	16.8699	16.3374	16.1857	17.3348	16.7203	16.6372	16.3756	15.1713	15.8227	14.2593	17.6198	17.0175	16.8547	16.7813	16.9747	15.8185	17.0263	16.7105	15.3451	16.0229	AHNAK	Neuroblast differentiation-associated protein AHNAK	Q09666	MPSLEISAPK	AHNAK_S4908_M1	AHNAK_S4908
PS981	15.4133	15.348	15.543	14.8232	14.6444	15.5806	15.1758	14.6732	15.0867	13.8599	15.6281	14.9094	13.691	14.8188	14.8753	14.8825	14.429	15.1118	15.2436	13.8207	14.7563	14.7574	14.6151	14.3538	14.4595	14.6842	14.739	14.2951	AHNAK	Neuroblast differentiation-associated protein AHNAK	Q09666	IGFSGPK	AHNAK_S4933_M1	AHNAK_S4933
PS982	15.5352	14.8688	15.0741	15.5626	14.548	15.5142	15.9226	15.8102	15.4859	14.5305	15.8599	15.6751	14.5284	15.3604	15.7694	16.9379	15.7263	14.6841	16.0852	15.8044	15.7582	14.907	15.3392	15.9149	15.7033	15.4672	16.1361	15.3983	AHNAK	Neuroblast differentiation-associated protein AHNAK	Q09666	VEAPSLDVHMDSPDINIEGPDVK	AHNAK_S4953_M1	AHNAK_S4953
PS983	17.2905	17.4138	17.6453	17.1372	17.2692	17.3975	17.7567	16.9376	17.6893	15.4365	16.7332	17.0165	16.1095	17.1368	16.4609	17.619	15.7418	17.6722	16.9123	17.3203	15.783	16.9154	16.8125	16.1687	16.1978	17.1777	16.0625	16.4755	AHNAK	Neuroblast differentiation-associated protein AHNAK	Q09666	VEAPSLDVHMDSPDINIEGPDVK	AHNAK_S4960_M1	AHNAK_S4960
PS984	18.4998	18.8462	18.3713	19.0844	18.3295	18.1436	19.1215	19.0224	18.8146	17.9814	18.6306	19.2209	18.6378	18.6272	18.6962	19.5867	18.6725	18.6235	19.081	18.7958	18.3685	18.6637	18.5112	19.1241	18.6794	18.5978	19.4441	18.2181	AHNAK	Neuroblast differentiation-associated protein AHNAK	Q09666	SPSLDVTVPEAELNLETPEISVGGK	AHNAK_S4993_M1	AHNAK_S4993
PS986	20.487	20.0975	20.5417	20.8643	20.2256	20.2737	20.3869	20.7536	20.1257	20.4203	20.188	20.1296	20.0087	20.1165	20.9542	20.3709	20.7949	20.2887	21.089	20.3938	21.0287	20.7577	20.5309	21.1637	20.9558	20.5691	21.2186	20.3242	AHNAK	Neuroblast differentiation-associated protein AHNAK	Q09666	IHMSGPK	AHNAK_S5031_M1	AHNAK_S5031
PS987	23.5519	23.4334	23.8348	23.3625	23.4726	23.5334	23.7571	23.884	23.0462	22.5875	23.5212	23.7356	22.8573	23.518	23.5171	23.6426	22.5839	23.6904	24.3664	23.3291	22.8067	23.4175	23.4272	22.3157	22.753	23.4019	22.9393	23.1841	AHNAK	Neuroblast differentiation-associated protein AHNAK	Q09666	AEAPLPSPK	AHNAK_S5110_M1	AHNAK_S5110
PS988	20.6638	20.346	21.1046	20.2751	20.5166	20.431	20.606	20.7313	19.8463	19.3841	20.4119	20.485	18.99	20.1744	19.9644	20.4112	18.9025	20.2148	20.8079	19.8459	19.6745	19.8895	19.9877	18.4865	19.6446	19.9477	19.5266	19.5783	AHNAK	Neuroblast differentiation-associated protein AHNAK	Q09666	ISMQDVDLSLGSPK	AHNAK_S511_M1	AHNAK_S511
PS989	14.1924	14.014	14.1704	13.5905	14.1379	14.1536	14.1233	14.4119	13.997	14.2737	14.4014	14.2614	13.843	13.5102	15.3115	14.8486	14.9739	15.0753	14.3616	14.3188	15.1261	14.5233	15.11	15.4163	15.5615	15.1378	15.7403	14.5796	AHNAK	Neuroblast differentiation-associated protein AHNAK	Q09666	LEGELQAPDLELSLPAIHVEGLDIK	AHNAK_S5125_M1	AHNAK_S5125
PS991	16.2784	14.4649	17.6305	15.423	16.456	15.8595	16.4622	16.2395	15.9368	15.1281	16.4796	16.3641	15.5298	16.1084	15.3363	15.6983	16.7405	16.2795	16.109	15.756	16.8425	16.505	16.3733	16.1176	16.0596	16.0437	16.2227	15.6295	AHNAK	Neuroblast differentiation-associated protein AHNAK	Q09666	TPSFGISAPQVSIPDVNVNLK	AHNAK_S5190_M1	AHNAK_S5190
PS992	13.3452	12.9883	13.3862	13.207	12.5738	12.9359	12.2711	13.0606	15.6727	12.3992	13.4976	12.8957	13.0691	11.7271	13.5266	13.37	13.4999	12.0026	13.778	13.4816	13.8737	12.9885	13.2495	14.3272	13.9391	13.306	14.4951	12.6424	AHNAK	Neuroblast differentiation-associated protein AHNAK	Q09666	TPSFGISAPQVSIPDVNVNLK	AHNAK_S5195_M1	AHNAK_S5195
PS993	16.2424	16.2111	16.7837	15.8367	16.0815	16.0855	16.3303	15.9904	16.4906	15.6995	16.1775	15.9226	15.4163	15.7992	15.9391	15.9689	15.6706	15.7397	16.1275	15.8283	15.8261	16.0058	16.0297	15.7161	15.6255	15.7879	15.9794	15.7008	AHNAK	Neuroblast differentiation-associated protein AHNAK	Q09666	MEGGGAEVHAQLPSLEGDLRGPDVK;MEGGGAEVHAQLPSLEGDLR	AHNAK_S5261_M1	AHNAK_S5261
PS994	18.5831	16.0882	17.071	17.3005	17.5598	19.4878	16.5495	17.7681	16.9786	16.8843	18.3626	16.5161	20.0134	17.0118	15.8712	15.5538	15.7386	14.7451	14.1999	12.0641	17.0496	16.2598	16.0176	12.556	16.0925	15.4283	14.9189	20.0309	AHNAK	Neuroblast differentiation-associated protein AHNAK	Q09666	LEGPDVSLK	AHNAK_S5279_M1	AHNAK_S5279
PS995	14.0619	14.0504	14.607	13.9032	14.4432	12.9469	13.8509	14.2821	14.7275	13.9416	14.322	13.0944	13.7387	13.2449	14.6554	14.0446	13.6554	13.4651	13.9145	13.2789	13.502	13.461	13.6596	14.089	12.3096	13.4148	14.6513	13.7272	AHNAK	Neuroblast differentiation-associated protein AHNAK	Q09666	GPGVDLPSVNLSMPK	AHNAK_S5289_M1	AHNAK_S5289
PS996	17.325	16.6086	16.794	15.9989	17.1365	16.3384	16.3375	16.2314	17.0547	15.1153	16.3628	16.2709	14.6084	15.7126	16.8953	16.8838	15.5176	15.7627	16.495	15.935	16.4225	15.7893	15.922	15.2436	16.2603	15.3206	16.1432	15.8134	AHNAK	Neuroblast differentiation-associated protein AHNAK	Q09666	VHAPGLNLSGVGGK	AHNAK_S5332_M1	AHNAK_S5332
PS1000	16.1557	15.6481	15.9811	15.9362	15.5413	15.6835	16.0468	15.8507	15.9968	15.2836	15.4915	15.9952	15.82	15.5717	15.9084	15.9458	16.0303	15.6197	16.2359	15.9839	15.4758	16.2693	15.801	16.2055	15.9827	15.6891	16.2827	15.8788	AHNAK	Neuroblast differentiation-associated protein AHNAK	Q09666	VSVGAPDLSLEASEGSIK	AHNAK_S5400_M1	AHNAK_S5400
PS1001	11.9171	12.0456	12.4171	12.3434	12.0625	11.6528	12.0902	12.547	14.3282	12.1717	11.7063	11.7406	12.3265	14.071	12.6102	12.7158	12.7421	12.2838	13.6101	12.6334	13.6076	12.3744	12.9854	12.4923	11.8734	12.7838	12.8696	11.6752	AHNAK	Neuroblast differentiation-associated protein AHNAK	Q09666	LPQFGISTPGSDLHVNAK	AHNAK_S5414_M1	AHNAK_S5414
PS1002	13.4272	13.7924	14.4759	13.1999	13.1296	13.0137	13.9409	13.5661	13.7188	13.2876	13.8615	13.3486	12.6802	13.7479	13.4736	13.2905	13.5204	13.4224	13.4212	13.0821	13.5191	13.939	13.6521	13.5803	13.2792	13.4557	13.7626	13.1099	AHNAK	Neuroblast differentiation-associated protein AHNAK	Q09666	LPQFGISTPGSDLHVNAK	AHNAK_S5418_M1	AHNAK_S5418
PS1003	14.3946	15.087	15.3948	14.021	14.2395	14.9688	15.17	14.8641	14.8656	13.7961	14.6579	15.0671	13.842	14.5496	14.8147	14.4181	14.7006	14.9481	14.8283	14.5861	14.5477	15.0946	14.6609	14.1051	14.0226	14.4824	14.4925	14.5395	AHNAK	Neuroblast differentiation-associated protein AHNAK	Q09666	GPQVSGELK	AHNAK_S5430_M1	AHNAK_S5430
PS1004	21.8854	22.1759	22.4313	21.7326	21.79	21.467	22.0697	21.8807	21.4129	20.6496	21.9246	21.6115	20.3988	21.737	21.809	21.6437	21.2227	22.2364	22.3486	22.0948	21.7697	22.1359	21.8014	21.3992	21.5827	21.7358	21.7443	21.5753	AHNAK	Neuroblast differentiation-associated protein AHNAK	Q09666	ISAPNVDFNLEGPK	AHNAK_S5448_M1	AHNAK_S5448
PS1005	15.4637	15.239	15.9184	15.0156	14.7221	14.9877	15.6316	16.0859	16.1395	16.3166	16.327	15.2645	17.0173	16.1764	15.6332	15.3366	14.6768	14.9161	14.9985	15.3411	15.272	14.7028	14.8969	14.4843	15.7622	14.3486	15.2251	14.6301	AHNAK	Neuroblast differentiation-associated protein AHNAK	Q09666	GSLGATGEIK	AHNAK_S5464_M1	AHNAK_S5464
PS1006	16.1598	15.8059	15.592	15.7779	15.9238	15.7663	15.6313	15.5227	15.6211	15.6767	16.3574	16.0107	15.3343	15.4434	17.0794	15.8111	15.7971	16.2203	17.182	16.4608	15.7131	15.8719	16.2242	16.1198	15.8145	16.0611	16.2052	16.0333	AHNAK	Neuroblast differentiation-associated protein AHNAK	Q09666	GPAFNMASPESDFGINLK	AHNAK_S5552_M1	AHNAK_S5552
PS1007	16.7281	15.854	16.2095	16.071	16.5117	16.2036	15.4222	16.1509	16.3229	15.6389	16.1838	15.9073	15.9187	15.853	17.0512	16.6455	15.1687	16.4445	16.5422	16.0686	15.9172	15.5312	16.4267	16.5654	15.5076	16.3456	16.5377	16.0624	AHNAK	Neuroblast differentiation-associated protein AHNAK	Q09666	GPAFNMASPESDFGINLK	AHNAK_S5555_M1	AHNAK_S5555
PS1008	16.8889	16.53	17.3065	17.0219	16.6465	17.0531	17.3308	16.7249	16.8874	16.3129	17.2987	16.4189	15.5334	17.0344	17.0623	16.6091	16.4813	17.3803	17.2192	17.4481	16.8565	17.2901	16.6761	16.8196	16.8855	16.5884	17.2243	16.0865	AHNAK	Neuroblast differentiation-associated protein AHNAK	Q09666	GGADVSGGVSAPDISLGEGHLSVK	AHNAK_S5577_M1	AHNAK_S5577
PS1009	13.5002	13.1117	13.2444	13.9556	13.4371	13.5826	13.2034	14.0112	12.977	13.8318	13.9838	13.9375	13.9224	13.4641	14.548	14.0415	14.2085	13.2472	14.6071	14.4846	14.8967	14.6425	14.4625	14.8476	14.7436	14.0337	15.681	14.1048	AHNAK	Neuroblast differentiation-associated protein AHNAK	Q09666	GGADVSGGVSAPDISLGEGHLSVK	AHNAK_S5589_M1	AHNAK_S5589
PS1010	23.8583	23.4468	24.1924	23.5416	23.3805	23.3111	23.8031	22.0364	23.3958	22.7572	23.8589	23.3838	22.504	23.1505	23.6795	23.3746	22.8422	23.7	23.9999	23.1974	23.45	23.8463	23.7068	23.0388	23.5945	23.3264	23.545	23.3385	AHNAK	Neuroblast differentiation-associated protein AHNAK	Q09666	LGSPSGK	AHNAK_S559_M1	AHNAK_S559
PS1011	17.1612	16.6991	17.4499	17.1917	17.1668	16.9306	16.8401	16.9044	17.0075	16.2246	16.729	16.9333	15.6386	16.3284	17.2683	17.0709	16.6728	16.7286	17.2008	17.1131	17.2685	17.1166	16.8752	17.4402	17.0453	16.6519	18.0625	16.89	AHNAK	Neuroblast differentiation-associated protein AHNAK	Q09666	FAGGLHFSGPK	AHNAK_S5620_M1	AHNAK_S5620
PS1012	19.9127	19.9545	20.4496	19.0486	19.7843	19.8344	20.3558	20.419	19.4563	19.2528	19.9762	20.0161	18.6361	19.9159	19.9631	20.6299	19.2926	20.011	20.2759	19.7865	19.8973	20.0359	19.5788	19.3278	20.0026	19.8401	19.8787	19.4001	AHNAK	Neuroblast differentiation-associated protein AHNAK	Q09666	ISMSEVDLNVAAPK	AHNAK_S570_M1	AHNAK_S570
PS1013	19.2181	19.4306	19.8075	19.0086	19.3072	20.045	19.7001	19.5921	19.397	19.0267	19.7342	20.0119	19.2311	19.1804	19.6658	19.4888	19.0727	19.506	19.362	19.2158	19.1408	19.422	18.6635	18.5243	18.9106	19.0677	18.95	20.0675	AHNAK	Neuroblast differentiation-associated protein AHNAK	Q09666	ISMSEVDLNVAAPK	AHNAK_S572_M1	AHNAK_S572
PS1014	24.7681	24.3043	25.1098	24.5095	24.543	24.2904	24.9756	24.2031	24.4639	23.3382	24.4825	24.188	23.2839	24.3056	24.2788	24.1269	23.3538	24.9219	24.6019	24.413	23.9606	24.2615	24.2881	23.622	23.8236	24.2266	23.7647	24.1925	AHNAK	Neuroblast differentiation-associated protein AHNAK	Q09666	GGVTGSPEASISGSK	AHNAK_S5731_M1	AHNAK_S5731
PS1015	21.1798	21.1924	22.2233	20.0824	20.9163	20.5448	21.4359	20.7889	21.3399	19.932	20.7508	20.3931	20.7943	22.9265	20.3699	21.28	22.6197	21.6751	20.3775	21.1101	19.8933	21.1304	20.5848	19.9449	18.919	20.0256	20.4066	20.2305	AHNAK	Neuroblast differentiation-associated protein AHNAK	Q09666	GGVTGSPEASISGSK	AHNAK_S5731_M2	AHNAK_S5731
PS1017	18.077	17.427	17.8523	18.4024	18.0638	17.7291	19.2964	18.1351	18.3729	18.1834	18.0021	17.6765	17.9202	18.6442	18.4287	18.3297	17.4929	16.3012	18.7573	18.0448	17.3984	18.5244	18.1956	17.6496	18.7609	18.1833	19.3089	18.3923	AHNAK	Neuroblast differentiation-associated protein AHNAK	Q09666	GGVTGSPEASISGSK	AHNAK_S5735_M1	AHNAK_S5735
PS1018	15.5235	16.7897	16.1662	18.0568	14.6839	16.6248	16.7138	15.5379	15.8462	13.9588	17.4215	16.412	16.967	19.2598	17.5406	17.1839	19.9025	18.6197	17.3373	15.2771	16.9528	18.2145	16.6504	17.9446	17.6697	17.5819	16.5676	19.9214	AHNAK	Neuroblast differentiation-associated protein AHNAK	Q09666	GGVTGSPEASISGSK	AHNAK_S5735_M2	AHNAK_S5735
PS1019	16.7025	16.5759	18.4892	16.577	16.711	15.6345	17.1137	14.3204	16.9609	16.2309	15.5653	16.765	16.6208	17.1213	17.3318	18.3971	16.5096	16.6744	16.7915	16.5247	14.3727	17.4731	16.2055	17.7275	15.3398	17.0588	17.2595	17.047	AHNAK	Neuroblast differentiation-associated protein AHNAK	Q09666	GGVTGSPEASISGSK	AHNAK_S5735_M3	AHNAK_S5735
PS1021	18.8783	17.8109	18.1767	19.628	17.6131	19.7915	20.149	19.8356	20.5886	17.2105	20.6181	18.9378	18.5067	20.5942	20.4046	20.7397	19.7995	22.3265	20.8355	18.6801	20.1608	21.0409	18.976	20.2205	18.758	19.0339	18.1349	23.664	AHNAK	Neuroblast differentiation-associated protein AHNAK	Q09666	GGVTGSPEASISGSK	AHNAK_S5737_M2	AHNAK_S5737
PS1022	16.4535	16.303	18.1334	16.2323	16.4583	15.3278	16.7999	14.0106	16.6085	15.8743	15.3301	16.4387	16.3134	16.7981	16.8868	18.0405	16.1476	16.3835	16.5437	16.215	14.0131	17.1533	15.9769	17.4752	14.9515	16.7423	16.9217	16.692	AHNAK	Neuroblast differentiation-associated protein AHNAK	Q09666	GGVTGSPEASISGSK	AHNAK_S5737_M3	AHNAK_S5737
PS1023	23.1	23.3683	24.078	23.0503	22.6135	22.7784	24.0619	22.5686	23.1187	21.6454	22.9778	22.7669	21.9495	23.7203	22.351	22.7315	22.6432	23.373	22.8591	22.9727	22.4939	23.6075	22.5603	22.5282	22.0051	22.9676	22.5343	22.5311	AHNAK	Neuroblast differentiation-associated protein AHNAK	Q09666	GGVTGSPEASISGSK	AHNAK_S5739_M1	AHNAK_S5739
PS1024	20.4657	20.3776	21.3683	19.5733	20.394	19.8227	21.179	19.941	21.9345	19.2644	20.108	20.0327	20.0089	20.4221	19.877	20.4752	20.7277	20.8022	19.5987	20.3061	19.2453	20.6545	20.2574	18.0201	19.2508	19.8232	19.5526	19.3415	AHNAK	Neuroblast differentiation-associated protein AHNAK	Q09666	GGVTGSPEASISGSK	AHNAK_S5739_M2	AHNAK_S5739
PS1026	17.5975	17.2475	17.998	16.3599	17.133	16.8625	17.2115	14.148	18.0121	15.3616	17.0419	17.4926	14.649	17.3285	15.0553	16.0715	15.915	17.2797	17.0422	16.07	17.3402	16.9574	17.2552	16.8309	15.3097	16.3101	16.2363	15.3874	AHNAK	Neuroblast differentiation-associated protein AHNAK	Q09666	SSKASLGSLEGEAEAEASSPK	AHNAK_S5745_M3	AHNAK_S5745
PS1027	18.0578	18.7328	17.6468	17.7204	17.4338	17.5956	17.8575	17.3548	18.1587	16.7726	17.6462	18.1271	15.8931	17.8488	17.56	17.1923	15.3126	18.1085	16.2875	17.6117	16.1576	16.9027	17.5945	17.4061	16.47	16.667	18.2349	17.1135	AHNAK	Neuroblast differentiation-associated protein AHNAK	Q09666	SSKASLGSLEGEAEAEASSPK	AHNAK_S5746_M3	AHNAK_S5746
PS1029	18.6859	19.1804	19.4969	18.8751	18.5792	18.4095	19.0503	18.7297	19.1206	18.5976	18.6896	18.7215	17.5537	18.8115	17.9735	18.7768	18.0187	19.4321	18.2223	18.5392	17.9319	18.3365	18.4522	18.071	17.696	18.5209	18.2094	17.7449	AHNAK	Neuroblast differentiation-associated protein AHNAK	Q09666	ASLGSLEGEAEAEASSPK;SSKASLGSLEGEAEAEASSPK	AHNAK_S5749_M2	AHNAK_S5749
PS1030	18.4555	18.9965	18.5849	18.4129	18.0922	17.9826	18.5273	17.1417	18.4981	16.8291	17.877	18.8288	16.5601	18.5335	17.4785	18.2327	16.1771	18.5021	17.1374	17.4604	17.5456	17.6241	18.3033	18.0387	16.6089	17.3911	18.4114	17.0905	AHNAK	Neuroblast differentiation-associated protein AHNAK	Q09666	ASLGSLEGEAEAEASSPK;SSKASLGSLEGEAEAEASSPK	AHNAK_S5749_M3	AHNAK_S5749
PS1031	21.6128	21.645	21.6425	21.1229	20.7307	20.9811	21.2226	21.1452	20.8657	19.2452	21.061	20.848	19.5272	21.1326	20.5618	21.4542	19.8819	21.2334	20.936	20.9547	20.0977	21.0625	20.6644	19.9586	19.9338	20.9387	20.4837	20.2567	AHNAK	Neuroblast differentiation-associated protein AHNAK	Q09666	ASLGSLEGEAEAEASSPK	AHNAK_S5752_M1	AHNAK_S5752
PS1032	19.1441	19.4995	19.8087	19.4718	19.2388	18.6827	19.522	19.0384	19.2867	18.6952	18.9896	18.9562	17.8334	18.9546	18.4907	20.4267	18.3104	19.6766	18.5943	18.8339	18.2224	18.6727	18.7168	18.3787	18.7952	18.7329	18.5328	18.1701	AHNAK	Neuroblast differentiation-associated protein AHNAK	Q09666	ASLGSLEGEAEAEASSPK;SSKASLGSLEGEAEAEASSPK	AHNAK_S5752_M2	AHNAK_S5752
PS1033	17.4474	17.976	17.5264	17.4319	17.1081	16.9735	17.5443	16.2667	18.2439	16.1165	17.6071	17.8487	17.768	17.5518	16.6342	17.4593	15.6423	18.0985	15.278	17.1655	16.7551	16.6458	17.3238	17.0522	15.9019	16.4131	17.3829	16.4184	AHNAK	Neuroblast differentiation-associated protein AHNAK	Q09666	ASLGSLEGEAEAEASSPK;SSKASLGSLEGEAEAEASSPK	AHNAK_S5752_M3	AHNAK_S5752
PS1034	19.4958	20.4636	20.4372	20.8687	20.5145	19.807	20.7687	20.5922	16.2336	20.3372	19.9506	19.9042	19.4195	20.2024	15.7949	19.9764	20.2741	20.2781	17.9996	19.7942	19.8597	20.6236	20.3635	20.6996	21.0137	20.5116	20.2523	19.6261	AHNAK	Neuroblast differentiation-associated protein AHNAK	Q09666	ASLGSLEGEAEAEASSPK	AHNAK_S5762_M2	AHNAK_S5762
PS1036	20.6884	20.9153	21.7306	20.6355	20.818	20.2233	21.2484	20.4165	20.3433	19.1204	20.3417	19.7254	19.4764	20.5733	20.4275	20.6749	19.5274	20.53	20.7655	19.7379	19.6994	20.1802	20.2776	20.0668	19.4986	20.2682	20.2222	20.4532	AHNAK	Neuroblast differentiation-associated protein AHNAK	Q09666	ASLGSLEGEAEAEASSPK	AHNAK_S5763_M1	AHNAK_S5763
PS1037	19.2603	20.3989	20.4435	20.524	20.205	19.8232	21.5544	20.512	16.9029	20.2029	19.8751	19.8287	19.2981	19.7056	17.3734	23.546	20.4309	20.2008	18.0769	19.6987	19.8541	20.4991	20.2809	20.6317	20.9903	20.9169	20.1349	19.6519	AHNAK	Neuroblast differentiation-associated protein AHNAK	Q09666	ASLGSLEGEAEAEASSPK	AHNAK_S5763_M2	AHNAK_S5763
PS1038	13.8157	13.8042	13.4876	15.3342	13.7765	13.7332	14.8697	15.01	13.5715	15.3002	14.3914	14.4332	14.3891	13.9548	15.6696	15.0376	15.1182	13.6209	15.7459	15.3073	15.6928	14.0967	15.0987	16.581	15.1764	15.7017	16.5799	14.7067	AHNAK	Neuroblast differentiation-associated protein AHNAK	Q09666	GKFSLFK	AHNAK_S5769_M1	AHNAK_S5769
PS1039	20.5959	19.7456	20.419	19.8157	19.9334	20.5049	19.7469	19.9327	20.0492	19.2113	20.2968	20.2843	20.0407	20.0537	20.1093	21.1343	18.4748	20.6233	20.1615	19.2645	19.1903	20.0196	19.9661	18.778	19.0298	19.6751	18.7024	18.7113	AHNAK	Neuroblast differentiation-associated protein AHNAK	Q09666	HRSNSFSDER;SNSFSDEREFSGPSTPTGTLEFEGGEVSLEGGK;SNSFSDER	AHNAK_S5780_M1	AHNAK_S5780
PS1040	19.8239	19.6954	20.1592	19.3559	20.3061	20.0855	20.2963	19.9785	19.8763	18.5488	19.6895	20.3153	18.7583	19.6555	20.2511	19.9178	18.6179	20.3274	20.7296	19.8554	19.2965	19.6842	19.7701	19.3878	19.3655	20.2646	19.9632	19.5535	AHNAK	Neuroblast differentiation-associated protein AHNAK	Q09666	HRSNSFSDER	AHNAK_S5780_M2	AHNAK_S5780
PS1041	25.8458	25.5456	25.9175	25.1739	25.0694	25.5077	26.1601	24.8947	25.2482	23.4963	24.7782	24.9395	23.8945	25.7119	24.6143	25.2283	24.7533	25.5092	25.1995	25.045	24.4019	24.7236	24.7421	24.6906	24.1383	24.6033	24.6594	24.5583	AHNAK	Neuroblast differentiation-associated protein AHNAK	Q09666	HRSNSFSDER;SNSFSDEREFSGPSTPTGTLEFEGGEVSLEGGK;SNSFSDER	AHNAK_S5782_M1	AHNAK_S5782
PS1042	19.8239	19.6954	20.1592	19.3559	20.3061	20.0855	20.2963	19.9785	19.8763	18.5488	19.6895	20.3153	18.7583	19.6555	20.2511	19.9178	18.6179	20.3274	20.7296	19.8554	19.2965	19.6842	19.7701	19.3878	19.3655	20.2646	19.9632	19.5535	AHNAK	Neuroblast differentiation-associated protein AHNAK	Q09666	HRSNSFSDER	AHNAK_S5782_M2	AHNAK_S5782
PS1049	19.3559	19.2262	19.2777	17.5435	17.6872	18.9482	20.2361	17.9176	17.8206	16.3378	18.3327	19.5714	17.7985	19.4124	19.0162	18.666	18.8009	18.3961	19.4059	18.849	17.4893	18.9586	19.4304	19.2247	17.0426	19.3867	18.6791	18.498	AHNAK	Neuroblast differentiation-associated protein AHNAK	Q09666	FGTFGGLGSK	AHNAK_S5830_M1	AHNAK_S5830
PS1050	27.5109	27.4273	27.984	27.4499	27.2181	27.2412	27.5377	27.1408	27.5843	26.0082	27.2338	27.1653	26.0555	27.2418	27.0869	27.1675	26.4522	27.5953	27.3758	26.832	26.6684	26.8999	27.109	26.3078	26.5721	26.9681	26.6149	26.8299	AHNAK	Neuroblast differentiation-associated protein AHNAK	Q09666	GHYEVTGSDDETGK	AHNAK_S5841_M1	AHNAK_S5841
PS1051	21.5246	21.9494	21.7142	20.4898	20.1972	20.1567	21.8799	20.1677	21.1269	18.3708	19.991	20.412	19.1916	20.4072	18.6225	21.4851	17.8899	21.0289	18.9689	20.5982	17.5168	19.889	19.911	17.761	17.5934	19.3699	16.4609	18.7306	AHNAK	Neuroblast differentiation-associated protein AHNAK	Q09666	LQGSGVSLASK	AHNAK_S5851_M1	AHNAK_S5851
PS1052	18.5314	18.7519	19.0527	18.3191	19.1528	18.0649	19.9532	18.2221	18.4708	16.9408	19.2585	18.2784	18.4484	18.485	18.2407	19.5355	18.0198	18.8142	17.9025	18.3404	17.9204	18.9552	18.428	17.4343	16.7308	18.8354	17.9687	18.4167	AHNAK	Neuroblast differentiation-associated protein AHNAK	Q09666	LQGSGVSLASKK;LQGSGVSLASK	AHNAK_S5851_M2	AHNAK_S5851
PS1053	16.4589	16.5545	17.6141	16.2045	19.1856	16.9085	17.1042	18.5978	19.1689	16.3385	17.3017	17.0234	16.0526	18.8433	19.0006	17.7415	17.5127	18.0894	18.1173	17.9495	18.1023	16.3493	16.4099	15.6345	15.2333	17.0977	17.1894	16.6778	AHNAK	Neuroblast differentiation-associated protein AHNAK	Q09666	LQGSGVSLASKK;LQGSGVSLASK	AHNAK_S5851_M3	AHNAK_S5851
PS1054	18.2954	17.2873	17.7786	17.2375	17.0827	17.2123	16.7212	17.2441	17.899	14.9453	17.8213	16.9727	13.8413	16.418	16.5659	16.6342	16.602	16.5971	16.4551	15.2078	15.9649	16.1137	16.2203	15.6362	15.577	15.1345	17.7972	14.3786	AHNAK	Neuroblast differentiation-associated protein AHNAK	Q09666	LQGSGVSLASK	AHNAK_S5854_M1	AHNAK_S5854
PS1055	18.2452	18.3614	18.6648	18.2484	18.9324	17.9512	19.5621	18.0523	18.052	17.5809	19.0472	18.0181	17.8085	19.5492	18.481	19.3039	18.0589	18.8377	18.4772	18.5898	18.3602	18.9095	18.4313	18.0165	17.8384	18.5534	18.8554	18.5193	AHNAK	Neuroblast differentiation-associated protein AHNAK	Q09666	LQGSGVSLASKK;LQGSGVSLASK	AHNAK_S5854_M2	AHNAK_S5854
PS1056	16.4589	16.5545	17.6141	16.2045	19.1856	16.9085	17.1042	18.5978	19.1689	16.3385	17.3017	17.0234	16.0526	18.8433	19.0006	17.7415	17.5127	18.0894	18.1173	17.9495	18.1023	16.3493	16.4099	15.6345	15.2333	17.0977	17.1894	16.6778	AHNAK	Neuroblast differentiation-associated protein AHNAK	Q09666	LQGSGVSLASKK;LQGSGVSLASK	AHNAK_S5854_M3	AHNAK_S5854
PS1057	19.1629	18.6246	20.2462	20.123	19.6584	19.6057	19.1601	20.1334	19.6208	20.1279	19.2149	19.8435	19.6538	19.4224	20.2991	22.1123	18.9462	19.1256	20.5562	19.3117	20.6764	20.0459	20.0443	20.117	20.9487	20.0591	19.9357	20.059	AHNAK	Neuroblast differentiation-associated protein AHNAK	Q09666	LQGSGVSLASKK;LQGSGVSLASK	AHNAK_S5857_M1	AHNAK_S5857
PS1058	18.0893	18.1347	18.6242	18.0722	18.302	17.54	18.264	17.72	17.9531	18.0182	17.9688	17.9116	17.898	18.796	17.9524	17.739	18.1454	18.3694	18.1809	18.0377	18.5206	18.7234	18.5642	18.6304	18.5469	18.2963	19.3969	18.0762	AHNAK	Neuroblast differentiation-associated protein AHNAK	Q09666	LQGSGVSLASKK;LQGSGVSLASK	AHNAK_S5857_M2	AHNAK_S5857
PS1059	16.4589	16.5545	17.6141	16.2045	19.1856	16.9085	17.1042	18.5978	19.1689	16.3385	17.3017	17.0234	16.0526	18.8433	19.0006	17.7415	17.5127	18.0894	18.1173	17.9495	18.1023	16.3493	16.4099	15.6345	15.2333	17.0977	17.1894	16.6778	AHNAK	Neuroblast differentiation-associated protein AHNAK	Q09666	LQGSGVSLASKK;LQGSGVSLASK	AHNAK_S5857_M3	AHNAK_S5857
PS1062	17.6001	18.3842	17.823	17.4073	17.0289	17.8504	17.805	17.9487	17.4548	16.2852	16.9194	17.2476	14.9193	17.6916	16.4672	17.2123	17.1136	17.1996	16.861	17.1297	16.899	16.7745	16.8589	16.9828	16.2552	17.0123	16.99	16.6183	AHNAK	Neuroblast differentiation-associated protein AHNAK	Q09666	LSSSSSNDSGNK;SRLSSSSSNDSGNK	AHNAK_S5863_M1	AHNAK_S5863
PS1063	17.4741	18.8428	18.9653	16.5067	19.3419	18.406	18.4902	15.9804	19.4841	17.4404	17.5367	18.1797	18.0101	18.7299	18.6982	18.7265	16.0517	20.1544	17.4155	18.6079	17.9913	18.2258	17.3047	18.2869	18.2162	17.8723	18.4483	18.1926	AHNAK	Neuroblast differentiation-associated protein AHNAK	Q09666	SRLSSSSSNDSGNK	AHNAK_S5863_M2	AHNAK_S5863
PS1065	17.6827	17.3134	18.6089	18.7836	18.4463	17.3217	18.2546	16.905	18.0556	15.0832	18.0315	18.9291	17.1924	18.3962	18.2861	17.4059	17.0731	18.551	17.5559	18.6994	15.0805	18.4166	16.6487	15.8214	17.2473	16.7918	18.8162	16.6996	AHNAK	Neuroblast differentiation-associated protein AHNAK	Q09666	SRLSSSSSNDSGNK	AHNAK_S5864_M2	AHNAK_S5864
PS1067	19.0381	19.0426	19.2143	19.3142	18.8858	19.0424	19.0425	18.2857	18.9459	17.2084	19.0233	20.5288	19.3928	20.2422	18.3762	18.3331	19.2654	20.6421	18.0544	18.9434	17.9958	19.9978	17.074	18.0644	17.9088	17.4507	18.99	17.8814	AHNAK	Neuroblast differentiation-associated protein AHNAK	Q09666	SRLSSSSSNDSGNK	AHNAK_S5865_M2	AHNAK_S5865
PS1071	17.028	18.2601	18.0661	18.2619	15.5691	16.7244	17.5956	20.3112	17.3981	18.2586	18.2983	16.4166	17.508	22.56	18.6215	18.5265	17.7039	18.9551	15.9924	18.2071	19.2719	20.3729	18.6546	18.7162	17.4142	14.7525	17.6594	19.4343	AHNAK	Neuroblast differentiation-associated protein AHNAK	Q09666	LSSSSSNDSGNK;SRLSSSSSNDSGNK	AHNAK_S5867_M2	AHNAK_S5867
PS1075	13.0869	14.146	14.275	14.2357	14.3657	12.9792	15.971	14.5382	13.7423	13.6947	14.4105	13.7587	13.7727	14.6314	14.0065	13.9059	14.8414	14.8471	15.7915	14.6801	12.9375	15.0691	14.2684	13.0255	13.1015	15.3947	13.7949	15.1793	AHNAK	Neuroblast differentiation-associated protein AHNAK	Q09666	ADVDISGPK	AHNAK_S781_M1	AHNAK_S781
PS1076	13.2658	13.4261	13.5602	14.4047	13.3582	12.9694	13.2401	14.5466	13.81	13.289	13.8114	14.5077	13.172	12.9783	14.6765	14.1447	14.675	13.8419	14.6723	14.4681	14.989	14.3669	14.4772	15.0768	15.1105	14.4791	15.6021	14.3183	AHNAK	Neuroblast differentiation-associated protein AHNAK	Q09666	ISMPDVDLHLK	AHNAK_S819_M1	AHNAK_S819
PS1077	10.6738	10.6612	10.6205	10.9531	12.0366	10.3863	10.5508	10.0104	10.6591	11.3503	10.5249	12.0037	10.015	9.85061	11.2904	11.3241	12.2424	10.1423	10.6356	11.2064	12.5088	11.7002	10.9683	13.0512	12.1043	12.4504	12.8457	11.3075	AHNAK	Neuroblast differentiation-associated protein AHNAK	Q09666	FSMPGFK	AHNAK_S886_M1	AHNAK_S886
PS1078	23.7143	24.1567	24.0694	23.5966	23.3644	24.1178	24.1801	23.7841	23.6779	22.8891	23.8115	24.0017	21.943	24.2258	23.8884	23.566	23.305	24.1843	23.992	23.6188	23.1912	22.9233	23.6188	22.1993	22.7002	23.2524	23.1429	23.6957	AHNAK	Neuroblast differentiation-associated protein AHNAK	Q09666	GDRSPEPGQTWTR;KGDRSPEPGQTWTR;SPEPGQTWTR	AHNAK_S93_M1	AHNAK_S93
PS1083	25.3066	23.2529	23.378	24.2326	23.8865	23.7586	23.4044	24.2951	23.667	23.2031	22.8891	23.7879	22.2805	23.322	23.4252	26.1435	23.7733	23.9396	23.8593	24.3709	24.3379	23.538	23.6888	25.4245	33.6052	33.3157	24.7826	32.4526	AHNAK	Neuroblast differentiation-associated protein AHNAK	Q09666	LPSGSGAASPTGSAVDIR	AHNAK_T218_M2	AHNAK_T218
PS1085	22.064	21.8588	22.0486	20.2946	22.1314	21.7844	22.503	22.3506	18.8287	20.9765	21.8425	22.3657	21.6694	22.4846	21.9425	21.841	22.2954	21.8339	21.6158	21.9361	21.7839	22.5552	22.3417	18.2992	17.0874	22.2186	21.3907	21.6518	AHNAK	Neuroblast differentiation-associated protein AHNAK	Q09666	VQTPEVDVK	AHNAK_T3366_M1	AHNAK_T3366
PS1086	19.0433	19.2325	19.0146	18.3353	18.4152	18.8509	19.4544	18.47	18.7521	16.4419	18.565	19.0017	17.2542	19.057	17.2701	18.6063	17.5736	18.9226	18.1593	18.9325	17.5511	17.9256	18.4504	17.0836	17.1284	18.7173	17.7723	17.9679	AHNAK	Neuroblast differentiation-associated protein AHNAK	Q09666	VDIDTPDINIEGSEGK	AHNAK_T3716_M1	AHNAK_T3716
PS1088	20.6946	21.3869	21.3075	19.5973	19.9797	20.7652	21.8372	19.9904	20.9747	17.9568	19.9613	21.3512	19.7401	21.5741	19.6995	20.5824	20.0495	21.5534	19.7727	21.318	18.6222	20.59	20.7266	19.9135	18.0179	21.1383	19.7421	19.2727	AHNAK	Neuroblast differentiation-associated protein AHNAK	Q09666	VDIDTPDIDIHGPEGK	AHNAK_T4100_M1	AHNAK_T4100
PS1089	17.6713	19.0667	19.2287	17.639	17.7098	18.1625	19.0724	17.2277	18.2347	15.846	17.44	17.9723	15.8813	18.4092	16.8327	17.84	16.1429	18.7045	17.7405	18.2022	16.6264	18.1311	17.9975	15.9328	16.1282	18.2989	16.5571	17.3918	AHNAK	Neuroblast differentiation-associated protein AHNAK	Q09666	GPSLDIDTPDVNIEGPEGK	AHNAK_T4430_M1	AHNAK_T4430
PS1090	17.4536	17.9946	18.1912	17.0364	17.5832	17.5901	18.5477	16.648	18.0486	15.9209	17.3635	18.2668	16.9716	18.1898	17.2723	17.1272	17.1653	18.1255	16.9568	18.2411	15.9101	17.2924	17.8342	17.3261	16.0077	17.8361	17.4996	16.3209	AHNAK	Neuroblast differentiation-associated protein AHNAK	Q09666	VGIDTPDIDIHGPEGK	AHNAK_T4564_M1	AHNAK_T4564
PS1091	21.2984	21.208	21.1743	20.8602	20.8553	21.4708	21.156	21.2028	21.2217	18.8117	20.9249	21.4078	19.3242	20.8182	19.9499	20.501	19.778	21.1551	20.5394	20.8204	19.9152	20.0463	20.2722	19.2813	19.3704	20.3397	19.8474	19.9084	AHNAK	Neuroblast differentiation-associated protein AHNAK	Q09666	VDINTPDVDVHGPDWHLK	AHNAK_T4766_M1	AHNAK_T4766
PS1092	21.9794	21.5508	22.3236	21.241	21.8811	21.3222	22.1487	21.687	21.9938	20.72	21.4352	21.4791	20.9927	21.1972	21.8783	21.0299	21.1517	22.0777	21.3154	21.132	21.084	21.2517	21.2412	21.215	21.1216	21.5966	21.3942	21.1275	AHNAK	Neuroblast differentiation-associated protein AHNAK	Q09666	TPEMIIQK;VKTPEMIIQK	AHNAK_T490_M1	AHNAK_T490
PS1097	15.1097	15.4926	15.1029	15.6677	14.4603	15.2377	15.4461	15.7629	15.5492	15.2763	15.6081	15.7326	15.3065	15.2606	16.0668	15.7937	16.3732	15.4894	15.9761	16.4042	16.25	15.6466	16.3726	16.858	15.6114	16.5905	16.5018	15.3334	AHNAK	Neuroblast differentiation-associated protein AHNAK	Q09666	GSRVDIETPNLEGTLTGPR	AHNAK_T545_M1	AHNAK_T545
PS1100	22.5904	22.7845	23.0356	22.1378	21.8355	22.2701	23.0036	22.214	22.0219	20.429	22.2462	22.052	20.6222	22.3875	21.272	22.7923	21.1486	22.3591	22.1999	22.238	21.1184	22.1467	22.1146	21.3942	20.8801	22.1725	21.5444	21.1632	AHNAK	Neuroblast differentiation-associated protein AHNAK	Q09666	EFSGPSTPTGTLEFEGGEVSLEGGK;SNSFSDEREFSGPSTPTGTLEFEGGEVSLEGGK	AHNAK_T5794_M1	AHNAK_T5794
PS1105	15.6618	15.1137	15.3478	17.7228	15.946	15.0174	14.9853	17.3677	14.6614	17.5808	16.3842	15.7641	15.6373	15.2575	17.7904	16.5721	17.9181	17.0545	17.3863	17.5044	18.557	17.5009	17.337	18.8252	19.2424	17.3759	18.97	17.5443	AHNAK	Neuroblast differentiation-associated protein AHNAK	Q09666	FGTFGGLGSK	AHNAK_T5824_M1	AHNAK_T5824
PS1106	12.8766	12.5047	11.295	13.0635	11.7822	10.8914	11.9654	12.5515	11.4293	14.1089	12.8291	13.1316	12.9868	12.5209	14.1719	14.0896	15.4798	12.9697	14.0557	13.8582	15.5947	14.9328	14.349	16.9561	16.1136	15.0977	16.4651	14.3498	AHNAK	Neuroblast differentiation-associated protein AHNAK	Q09666	GGVDVTLPR	AHNAK_T590_M1	AHNAK_T590
PS1109	24.7916	26.3531	22.9924	22.593	24.341	26.7721	23.78	23.2442	24.4269	23.1946	23.9349	24.9337	23.8154	23.1941	24.4529	25.175	23.2551	24.268	24.4021	23.955	23.4025	21.9859	24.6606	22.0115	22.5745	24.7434	22.7344	23.4441	AHSG	Alpha-2-HS-glycoprotein	P02765	CDSSPDSAEDVRK;CDSSPDSAEDVR	AHSG_165_M1	AHSG_165
PS1110	15.7399	17.0387	13.7721	13.5197	15.1558	17.3983	13.7698	14.1474	15.0562	13.8341	14.4949	15.5441	14.0592	13.5876	14.944	15.9771	14.1952	14.9842	14.926	14.6125	14.0778	11.6742	15.0393	12.9225	12.7494	15.0764	13.0625	14.0407	AHSG	Alpha-2-HS-glycoprotein	C9JV77	CDSSPADSAEDVRK	AHSG_166_M1	AHSG_166
PS1113	21.6705	23.465	19.8518	20.0579	21.0209	23.8238	20.3174	20.9862	20.9556	19.89	20.61	21.1873	20.4127	19.5063	21.7817	21.9288	20.0061	21.3209	21.6468	21.155	20.3029	18.9997	21.6663	18.6065	19.5416	21.6323	19.3825	20.5298	AHSG	Alpha-2-HS-glycoprotein	C9JV77	HTFMGVVSLGSPSGEVSHPR	AHSG_S331_M1	AHSG_S331
PS1115	14.9904	16.3078	14.6637	14.0073	14.8809	16.0557	15.2313	14.8545	14.6595	14.1137	15.4509	14.3871	14.7364	15.2309	15.7405	16.0614	14.8809	15.3965	14.3999	14.9201	14.8528	15.1957	15.2157	14.8874	14.2395	14.4476	13.9715	15.7008	AHSG	Alpha-2-HS-glycoprotein	C9JV77	VWPQQPSGELFEIEIDTLETTCHVLDPTPVAR	AHSG_S74_M1	AHSG_S74
PS1116	15.1164	16.5973	12.9974	14.2305	14.7571	14.5803	14.9795	15.1962	15.0538	15.0613	13.1717	15.4582	14.8615	13.133	16.0631	15.0185	16.1771	14.579	14.7897	14.6002	14.9052	13.6179	14.3195	15.4174	15.2737	14.8879	14.7994	15.133	AHSG	Alpha-2-HS-glycoprotein	C9JV77	VWPQQPSGELFEIEIDTLETTCHVLDPTPVAR	AHSG_T84_M1	AHSG_T84
PS1117	15.1217	14.7972	15.4124	14.6787	15.0428	14.4214	15.1959	14.7983	14.7697	14.4887	14.7636	14.3856	14.6907	14.6951	14.5605	14.8146	14.5545	14.6316	14.5949	14.6513	14.6985	14.6136	14.8825	15.1169	15.1448	14.6489	14.9638	14.53	AIDA	Axin interactor, dorsalization-associated protein	Q96BJ3	LPSEPGMTLLTIR	AIDA_S162_M1	AIDA_S162
PS1118	16.5867	16.1046	18.4209	17.0474	17.1837	17.1337	16.633	17.2381	17.1847	16.785	17.6802	16.4649	14.9404	15.6341	15.7499	18.6406	15.4462	16.5872	16.1082	16.8379	14.4542	16.1489	16.7876	15.2633	17.027	15.0605	15.7933	15.7843	AIF1L	Allograft inflammatory factor 1-like;Isoform 2 of Allograft inflammatory factor 1-like;Isoform 3 of Allograft inflammatory factor 1-like	A6PVM9;Q9BQI0;Q9BQI0-2;Q9BQI0-3	ANESSPKPVGPPPER	AIF1L_S77_M1	AIF1L_S77
PS1120	16.8174	16.0652	17.3686	16.4751	17.0333	16.2458	16.2777	16.4176	16.3909	16.1125	17.919	15.8855	15.3319	15.3272	15.93	15.884	16.8903	15.6712	16.2144	15.4498	15.7889	15.283	16.6733	15.6744	16.519	15.8164	15.603	16.6414	AIFM1	Apoptosis-inducing factor 1, mitochondrial	A0A6Q8PFM5;A0A6Q8PG15;A0A7I2PK44;O95831	AALSASEGEEVPQDK	AIFM1_S116_M1	AIFM1_S116
PS1121	12.7951	14.4836	14.3426	14.9147	14.6969	14.885	14.6998	16.0135	15.6194	16.1171	14.8053	14.9084	14.2552	14.3547	14.5001	14.2114	14.6832	13.2236	14.5447	15.6277	15.6005	14.8608	14.2962	13.2755	14.6396	14.2532	14.622	15.1153	AIFM1	Apoptosis-inducing factor 1, mitochondrial	A0A6Q8PFM5;A0A6Q8PG15;A0A7I2PK44;O95831	SLSAIDR	AIFM1_S266_M1	AIFM1_S266
PS1122	18.7081	18.7302	18.4013	18.9009	18.4341	18.8122	18.256	18.9311	18.4243	18.804	18.8806	18.7092	18.5752	18.4828	18.5359	18.7187	19.1693	18.3224	18.6092	18.6743	19.1075	18.8225	18.7494	18.765	19.1804	18.615	19.0288	18.7925	AIFM1	Apoptosis-inducing factor 1, mitochondrial	A0A6Q8PFM5;A0A6Q8PG15;A0A7I2PK44;O95831	SLSAIDR	AIFM1_S268_M1	AIFM1_S268
PS1125	17.1941	17.4788	16.3992	17.1364	16.7843	17.19	16.0878	17.3042	16.428	15.9252	16.1597	16.8459	15.7899	15.9789	15.641	17.0617	16.3093	17.2243	16.2929	16.6682	16.3915	16.6511	16.0376	15.6838	15.9707	16.5286	16.0302	16.1453	AJM1	Apical junction component 1 homolog	C9J069	APPGLTPAPASPPVLPR	AJM1_S109_M1	AJM1_S109
PS1126	14.3869	14.6524	13.9383	14.4235	13.8507	14.3866	13.5152	14.0527	14.6004	13.7646	14.0374	14.0511	14.0487	13.8456	13.0289	13.9188	13.5812	14.585	13.4296	13.8973	13.6672	13.6087	13.8115	13.3209	13.0665	13.8195	13.1379	13.4461	AJM1	Apical junction component 1 homolog	C9J069	SWDNILAPGPR	AJM1_S448_M1	AJM1_S448
PS1128	15.6413	15.3261	14.9666	15.8199	15.4874	15.694	13.0665	15.625	15.2173	14.6278	15.0563	15.3636	14.6328	15.2255	14.9946	15.0755	14.4698	15.2335	15.082	15.0639	15.4463	15.2899	15.1801	11.6735	15.3178	14.108	14.1653	14.4729	AJM1	Apical junction component 1 homolog	C9J069	GVSPEGR	AJM1_S484_M1	AJM1_S484
PS1129	11.8721	12.0205	12.4035	12.1138	11.8417	11.3518	11.7194	11.7245	11.9418	11.2567	11.4946	10.8996	10.9235	11.6155	10.7947	11.6313	10.9572	11.2095	11.2329	11.3781	11.2454	11.4705	11.2958	11.5571	11.263	11.5041	10.8465	11.4329	AJM1	Apical junction component 1 homolog	C9J069	QRSLEQLDELITDLVIDSR	AJM1_S576_M1	AJM1_S576
PS1130	16.6839	15.5955	15.6092	15.8039	15.8754	15.4736	15.2347	15.5997	14.9812	15.0817	14.9832	15.78	14.536	14.4672	14.3834	16.12	14.9397	15.3155	15.5063	15.0037	15.0298	15.335	14.5566	14.7278	15.3044	14.7839	14.8155	15.0002	AJM1	Apical junction component 1 homolog	C9J069	APPGLTPAPASPPVLPR	AJM1_T104_M1	AJM1_T104
PS1132	18.7991	18.9949	19.0486	18.873	19.1087	18.8233	19.121	19.097	19.5559	19.1133	19.2662	19.5511	19.2564	18.9816	19.1258	19.6617	19.0311	18.1482	18.973	19.4428	19.3398	18.5787	18.9069	19.276	19.0818	18.7219	19.4333	18.8291	AJUBA	LIM domain-containing protein ajuba	Q96IF1	LEPTAPALSPR	AJUBA_S119_M1	AJUBA_S119
PS1133	19.3407	19.1864	19.7415	19.3156	19.3627	19.5928	19.5044	19.1177	19.2963	19.6352	18.6134	18.4705	18.7921	20.0938	19.3321	19.5878	19.0692	18.9338	19.0469	19.1901	18.4453	18.1611	19.4223	19.5625	19.3015	19.6111	19.0549	18.5047	AJUBA	LIM domain-containing protein ajuba	Q96IF1	SSFASSSASDASKPSSPR	AJUBA_S136_M1	AJUBA_S136
PS1134	18.6902	19.7992	19.8504	19.5698	19.5025	19.7418	20.1182	19.7491	20.5565	19.6521	19.5012	19.8102	19.3154	19.73	19.0421	19.1244	19.208	19.0203	19.1652	17.8898	19.0875	18.5775	19.2516	19.4095	18.9248	19.1306	19.0405	18.7802	AJUBA	LIM domain-containing protein ajuba	Q96IF1	SSFASSSASDASKPSSPR	AJUBA_S137_M1	AJUBA_S137
PS1135	19.3335	19.1384	19.4651	19.4753	19.428	19.447	19.7319	19.1377	19.9429	19.4233	19.5542	19.6852	19.2013	19.4616	19.56	20.168	19.6481	18.8381	19.4464	19.7523	19.7451	19.2247	19.2566	19.9821	19.593	19.4292	19.8534	19.2082	AJUBA	LIM domain-containing protein ajuba	Q96IF1	HSYPPALGSPGALAGAGVGAAGPLER	AJUBA_S230_M1	AJUBA_S230
PS1136	18.5389	18.4387	18.7399	18.4488	18.4828	18.8935	18.9397	18.3197	18.0503	18.4424	18.7465	19.0673	18.2298	18.9162	19.2839	19.1382	19.4094	18.0001	18.9432	18.9927	19.1135	18.6095	19.0298	19.5396	18.8159	19.073	19.5356	18.8761	AJUBA	LIM domain-containing protein ajuba	Q96IF1	GAQPGRHSVTGYGDCAVGAR;HSVTGYGDCAVGAR	AJUBA_S263_M1	AJUBA_S263
PS1137	16.9563	17.0501	16.9408	17.1993	16.8164	16.8161	16.7165	17.2136	17.4302	17.0059	17.2333	17.4174	17.0309	16.7264	17.0651	17.5773	17.1544	16.1406	17.1483	17.5825	17.5501	16.4769	16.9735	17.4961	17.5179	16.691	17.6683	16.8588	AJUBA	LIM domain-containing protein ajuba	Q96IF1	GSFEAPR	AJUBA_S79_M1	AJUBA_S79
PS1138	14.1653	13.7517	14.3917	14.5737	14.1421	15.0526	14.8688	14.1784	15.4755	14.9496	14.8611	14.7639	14.2932	15.4003	14.2729	14.628	14.8122	15.4434	14.2778	14.8269	14.6899	14.6489	15.0324	14.604	14.5815	13.6851	15.6989	13.997	AJUBA	LIM domain-containing protein ajuba	Q96IF1	TSGISMGYDQR	AJUBA_T162_M1	AJUBA_T162
PS1140	12.6077	12.7885	12.3333	13.356	12.8274	12.6008	11.2458	13.3082	11.5339	12.3162	12.9205	13.1483	12.1194	12.8566	13.2221	13.2928	13.1402	14.2995	13.0461	13.1653	13.2411	14.364	13.2953	13.0611	13.5751	13.3922	12.9896	13.2395	AK1	Adenylate kinase isoenzyme 1	P00568;Q5T9B7	YGYTHLSTGDLLR	AK1_S38_M1	AK1_S38
PS1144	14.3291	14.2483	13.3397	14.8621	13.4677	14.9606	13.5511	15.135	15.473	14.7876	14.0137	14.8781	14.7511	13.9073	15.3791	14.8017	14.9392	15.1792	15.4184	14.7112	14.1503	15.2273	15.3367	15.2045	14.2606	15.1338	15.3327	14.8499	AK3	GTP:AMP phosphotransferase AK3, mitochondrial	Q9UIJ7	HLSSGDLLR	AK3_S37_M1	AK3_S37
PS1146	18.2733	17.4956	17.7862	18.9304	18.6416	18.3179	18.0925	17.3356	16.9471	18.4926	18.3599	18.299	18.3122	18.0347	18.4956	18.9534	18.5442	18.1462	18.6384	18.6606	18.8595	17.874	18.1197	18.5501	19.0598	18.0667	17.8865	18.6089	AKAP10	A-kinase anchor protein 10, mitochondrial	E7EMD6;O43572	QSSLAEPVSPSK	AKAP10_S187_M1	AKAP10_S187
PS1148	13.8963	15.78	14.4524	14.1615	13.9306	14.2342	14.1792	14.038	14.0918	14.5216	14.1079	13.9161	14.179	13.9826	13.6195	13.6831	14.2304	13.5247	13.8355	13.8559	14.671	14.7425	15.2013	13.4297	14.1922	14.9376	13.921	14.1988	AKAP10	A-kinase anchor protein 10, mitochondrial	E7EMD6;O43572	NSPASPLK	AKAP10_S278_M1	AKAP10_S278
PS1152	16.6858	17.4049	16.4305	17.8243	16.5806	17.1998	16.3451	17.8817	17.099	17.1273	17.1546	17.5179	16.9106	16.6847	17.797	18.0208	18.4185	16.7246	17.7948	17.8924	18.4948	17.1	17.8503	18.8243	18.1723	18.0069	18.761	17.9051	AKAP10	A-kinase anchor protein 10, mitochondrial	E7EMD6;O43572	KQPSHMEAAHFGDLGR	AKAP10_S96_M1	AKAP10_S96
PS1155	15.6985	15.7311	16.1347	15.7828	15.8425	15.9752	15.9179	15.2813	13.4048	15.8204	14.7243	15.4425	15.0478	16.515	15.834	15.4038	16.0933	15.7419	15.8722	14.8455	15.9807	15.7746	14.0007	16.351	15.5111	15.8761	15.7263	16.4831	AKAP11	A-kinase anchor protein 11	Q9UKA4	KPESPYGNLCDAPDSPRPVK	AKAP11_460_M1	AKAP11_460
PS1156	15.7763	15.2318	15.5184	16.6663	16.7203	14.9682	15.7166	16.2728	16.5986	15.0621	14.2488	16.4741	16.1783	13.2168	16.0755	16.0217	17.0201	15.1416	15.3441	16.2592	14.6905	14.0651	15.4884	13.8677	13.068	14.9368	17.9115	16.4021	AKAP11	A-kinase anchor protein 11	Q9UKA4	KPESPYGNLCDAPDSPRPVK	AKAP11_460_M2	AKAP11_460
PS1159	17.8307	18.0411	17.5213	17.5127	17.9975	17.6138	17.5087	17.8789	17.8487	18.2953	18.1433	17.6204	17.7196	17.6932	18.0674	18.1565	17.9475	17.7538	17.7757	18.3311	18.2981	18.4437	17.549	18.4748	18.5003	17.5666	18.2477	18.0055	AKAP11	A-kinase anchor protein 11	Q9UKA4	SVSPTFLNPSDENLK	AKAP11_S1242_M1	AKAP11_S1242
PS1160	13.892	14.4659	14.7809	15.0769	13.4068	14.0304	14.258	15.9983	15.7569	14.472	14.4494	14.1067	14.5217	14.0917	16.1386	15.1232	13.9545	12.9747	14.4215	14.6891	14.6936	14.211	13.9076	14.8174	14.7656	13.8905	13.9093	14.6572	AKAP11	A-kinase anchor protein 11	Q9UKA4	VSPTSPR	AKAP11_S130_M1	AKAP11_S130
PS1163	15.5542	16.6833	15.117	16.3194	16.1219	15.4914	15.4076	16.166	15.8733	17.0141	16.9276	16.6744	16.3444	16.6752	16.6321	15.9899	16.1089	16.6004	16.9116	16.4341	17.3451	17.3156	16.5714	16.9554	16.6948	16.5083	16.6524	17.1415	AKAP11	A-kinase anchor protein 11	Q9UKA4	VSPTSPR	AKAP11_S133_M1	AKAP11_S133
PS1164	16.5087	15.769	16.0323	15.9881	16.4562	16.2639	15.4884	15.2859	15.6728	15.6575	15.8533	16.4809	16.1113	15.7797	16.4191	16.289	15.9403	16.0971	15.9189	15.6589	16.4329	16.118	16.2863	16.1893	16.5413	15.5684	15.9744	16.5927	AKAP11	A-kinase anchor protein 11	Q9UKA4	LSPLTGQACR	AKAP11_S1580_M1	AKAP11_S1580
PS1166	15.3282	14.6652	14.8596	14.7883	15.3658	15.3384	14.9851	15.2745	15.3123	15.3489	15.6743	15.2082	15.2847	15.1945	15.3877	14.8509	14.73	14.8949	15.656	15.5718	15.7461	15.2215	15.0034	15.0836	15.756	14.9943	14.8926	15.3429	AKAP11	A-kinase anchor protein 11	Q9UKA4	EDSGLFSPIR	AKAP11_S448_M1	AKAP11_S448
PS1167	17.1301	18.7799	18.6422	18.7537	19.3093	18.1845	18.4674	17.1624	19.3624	18.9193	18.7909	18.4064	18.8621	18.2223	18.6351	16.2477	18.1553	19.2188	18.6031	18.6697	19.0834	18.6546	18.2551	17.3764	18.4849	17.785	17.275	19.3023	AKAP11	A-kinase anchor protein 11	Q9UKA4	NVIPDTPPSTPLVPSR	AKAP11_T1100_M1	AKAP11_T1100
PS1168	18.0461	18.6655	18.7677	18.6999	19.1016	18.715	18.3126	18.3322	18.9548	18.23	19.0631	18.6691	18.5336	17.5342	18.3188	17.8973	18.5928	18.8207	18.5928	19.0137	18.0272	18.4842	18.4717	18.7724	17.3895	18.3451	17.9604	18.79	AKAP11	A-kinase anchor protein 11	Q9UKA4	NVIPDTPPSTPLVPSR	AKAP11_T1104_M1	AKAP11_T1104
PS1169	15.4078	15.8156	14.955	16.1491	15.5779	15.4361	15.1023	16.0016	15.469	16.6853	16.3012	16.2911	16.4659	16.0632	16.0795	15.8567	16.2317	16.5292	16.3046	16.7204	17.1781	16.7836	16.2789	17.1102	16.9559	16.1783	16.7629	16.0874	AKAP11	A-kinase anchor protein 11	Q9UKA4	VSPTSPR	AKAP11_T132_M1	AKAP11_T132
PS1170	13.2828	13.3062	13.6346	12.4707	12.4947	13.691	13.4031	13.0668	13.3555	13.2564	13.5935	13.2019	12.9548	13.9665	13.3875	13.3942	13.4376	13.067	13.3655	13.0121	13.2133	13.3352	13.192	13.6718	13.1678	13.1598	13.1127	13.8113	AKAP11	A-kinase anchor protein 11	Q9UKA4	YPSCESVTDEYAGHLIQILK	AKAP11_Y1335_M1	AKAP11_Y1335
PS1172	15.7763	15.2318	15.5184	16.6663	16.7203	14.9682	15.7166	16.2728	16.5986	15.0621	14.2488	16.4741	16.1783	13.2168	16.0755	16.0217	17.0201	15.1416	15.3441	16.2592	14.6905	14.0651	15.4884	13.8677	13.068	14.9368	17.9115	16.4021	AKAP11	A-kinase anchor protein 11	Q9UKA4	KPESPYGNLCDAPDSPRPVK	AKAP11_Y424_M2	AKAP11_Y424
PS1175	13.1617	13.2822	14.0835	13.9283	13.8435	13.0149	12.8361	13.5092	13.2367	12.9427	12.5783	13.229	13.5944	13.214	12.9954	13.5605	12.326	13.6615	12.8749	13.0633	12.8803	13.6104	13.343	12.5953	13.3055	13.0494	14.496	13.0777	AKAP12	A-kinase anchor protein 12	Q02952	ETCVSGEDPTQGADLSPDEK	AKAP12_510_M1	AKAP12_510
PS1177	15.6335	15.7824	15.8608	15.8882	15.5672	15.7113	15.918	15.8772	15.6096	13.061	14.8274	13.8515	13.9007	15.1742	13.573	14.7687	14.7419	15.8871	15.2655	15.7069	14.784	15.9421	14.9691	14.9662	14.5723	14.661	15.0353	14.8819	AKAP12	A-kinase anchor protein 12	Q02952	ERPPAPSSFVFQEETK	AKAP12_S1226_M1	AKAP12_S1226
PS1178	16.3914	17.0963	17.1877	17.25	16.6472	16.6934	17.0642	17.2411	16.7809	15.6982	15.342	16.7998	16.1926	15.5405	16.0471	14.508	15.952	18.0098	15.6806	16.6807	15.6676	17.0663	17.0945	15.4912	15.9721	16.9029	15.9735	16.5703	AKAP12	A-kinase anchor protein 12	Q02952	DVPFFEGLEGSIDTGITVSREK;DVPFFEGLEGSIDTGITVSR	AKAP12_S1295_M1	AKAP12_S1295
PS1180	25.8149	26.4183	26.6828	26.3001	25.4841	25.7428	26.2655	26.4353	25.4995	24.1813	25.1999	25.9005	24.9246	25.8525	25.2207	25.9579	25.2103	26.9553	25.5824	26.1464	24.656	26.3414	26.2962	25.0294	24.6636	26.1192	25.2394	25.3134	AKAP12	A-kinase anchor protein 12	Q02952	SPPSPVER	AKAP12_S1331_M1	AKAP12_S1331
PS1181	17.3259	16.9086	16.0961	17.783	17.8692	17.8628	15.0816	17.5936	16.2892	17.2658	16.7125	17.2236	15.9163	16.1809	16.9344	17.6628	16.08	17.469	16.669	17.1163	17.2457	16.8177	16.3351	14.7313	16.3962	16.664	16.7007	17.0276	AKAP12	A-kinase anchor protein 12	Q02952	EVSSLEGSPPPCLGQEEAVCTK	AKAP12_S1390_M1	AKAP12_S1390
PS1185	16.714	16.9097	16.8082	17.1337	16.3144	16.7838	16.581	16.7274	17.0721	16.6753	16.8101	17.5429	16.8855	14.8911	15.8616	17.2307	16.5102	17.2392	16.1086	16.9173	16.1862	17.4975	16.1673	16.5984	15.6801	16.4851	16.7794	16.2417	AKAP12	A-kinase anchor protein 12	Q02952	ADSQDAGQETEK	AKAP12_S1587_M1	AKAP12_S1587
PS1188	14.2374	13.8931	14.3519	14.0722	12.9559	13.8958	13.6386	13.4722	13.5815	10.7909	12.7343	13.1372	11.3349	13.4378	12.6632	13.6087	11.2098	14.1443	13.4429	13.2768	12.4268	14.0738	13.4691	11.7957	12.9211	12.1194	12.7251	12.3924	AKAP12	A-kinase anchor protein 12	Q02952	EESESTAVGQAHSDISK	AKAP12_S1628_M1	AKAP12_S1628
PS1192	19.1175	18.9766	19.0501	19.3347	18.784	19.0125	18.6718	19.571	18.8321	17.807	18.7075	18.0842	17.8831	18.4397	17.901	18.9218	17.4894	19.0386	18.2789	18.3745	18.1966	18.6688	18.5493	17.4818	18.0293	18.4595	18.0404	17.8829	AKAP12	A-kinase anchor protein 12	Q02952	SVPEDDGHALLAER	AKAP12_S1674_M1	AKAP12_S1674
PS1193	15.6187	18.5158	18.5969	16.8801	16.8327	18.7767	19.6854	18.1631	18.8388	18.1021	17.5317	17.7979	17.7395	18.0723	18.2821	16.8837	18.5832	15.6888	17.284	17.4131	18.2514	17.4977	16.5748	18.5474	17.1747	18.1629	17.1836	16.5978	AKAP12	A-kinase anchor protein 12	Q02952	DEGEGAAGAGDHKDPSLGAGEAASK;DPSLGAGEAASK;KDEGEGAAGAGDHKDPSLGAGEAASK	AKAP12_S219_M1	AKAP12_S219
PS1195	21.6026	21.5239	22.0121	22.043	21.0685	21.9049	21.4286	21.5554	20.7499	19.9419	21.1835	21.3221	19.989	21.0381	20.4013	21.378	20.4901	22.3941	20.7823	21.5016	20.3636	21.7381	21.3418	20.8964	20.1986	21.347	20.6211	20.2882	AKAP12	A-kinase anchor protein 12	Q02952	EQSHAEISPPAESGQAVEECK;REQSHAEISPPAESGQAVEECKEEGEEK;REQSHAEISPPAESGQAVEECK	AKAP12_S248_M1	AKAP12_S248
PS1199	17.8476	18.2805	18.9969	18.7013	18.0355	17.975	18.2808	18.3741	17.4075	17.4624	18.0021	16.9771	18.3667	17.8959	17.7379	17.5034	18.6978	18.6041	17.851	18.001	17.7486	18.98	18.1013	17.6317	18.293	18.4995	18.1972	18.5505	AKAP12	A-kinase anchor protein 12	Q02952	SAESPTSPVTSETGSTFK	AKAP12_S283_M1	AKAP12_S283
PS1200	20.308	17.0411	19.4456	18.3699	20.5338	19.9833	19.7899	20.819	19.4812	19.8059	19.3527	20.1518	18.2662	19.6102	18.6746	20.5718	16.9201	20.5559	17.8339	20.0799	18.797	19.5353	19.7295	18.064	17.1765	19.9708	19.5745	18.8429	AKAP12	A-kinase anchor protein 12	Q02952	SAESPTSPVTSETGSTFK	AKAP12_S286_M1	AKAP12_S286
PS1203	17.5415	17.8863	17.5962	18.1244	15.3568	16.197	16.5184	16.3095	18.1186	16.7955	16.4174	14.7763	15.227	17.186	17.553	17.5599	17.7462	18.3874	16.8966	17.4185	16.3007	15.0107	17.8662	16.8728	17.5229	17.5773	17.0701	16.6555	AKAP12	A-kinase anchor protein 12	Q02952	AEVASEK	AKAP12_S347_M1	AKAP12_S347
PS1205	13.5823	13.7528	14.0622	12.8586	11.3676	11.7692	13.0086	17.0983	11.8137	14.201	13.6917	11.2667	13.4253	13.7178	12.355	12.9905	13.9124	14.0096	13.5004	12.9233	14.0654	15.354	12.801	13.5242	13.1993	13.6867	13.3324	11.8948	AKAP12	A-kinase anchor protein 12	Q02952	LTASEQAHPQEPAESAHEPRLSAEYEK	AKAP12_S364_M2	AKAP12_S364
PS1206	25.039	25.0005	25.0442	25.2051	24.4744	24.911	24.8078	25.1191	24.572	23.3969	24.1834	24.4083	22.9504	23.9526	23.7735	24.268	23.604	25.448	24.1959	24.7612	23.7722	24.8621	24.6072	23.5543	23.8793	24.4204	23.9958	23.9566	AKAP12	A-kinase anchor protein 12	Q02952	LSAEYEK;LTASEQAHPQEPAESAHEPRLSAEYEK	AKAP12_S371_M1	AKAP12_S371
PS1207	15.0688	13.4187	13.7021	14.4552	13.378	13.6362	13.6943	15.0933	12.1774	13.3574	13.4282	12.5557	13.2229	14.0004	12.7208	16.1287	15.1904	14.1736	14.2841	14.526	13.2294	15.3637	13.5475	13.9592	14.0949	14.3275	13.6763	13.1484	AKAP12	A-kinase anchor protein 12	Q02952	LTASEQAHPQEPAESAHEPRLSAEYEK	AKAP12_S371_M2	AKAP12_S371
PS1208	20.9245	20.5362	20.5297	20.6294	20.1457	20.8094	20.9017	20.4989	20.6486	20.0351	19.8969	20.7828	20.4729	20.2599	19.8329	21.0446	21.3929	21.5142	20.7687	21.9648	20.7976	22.0342	21.0188	21.4205	20.8239	21.0122	21.2022	20.0371	AKAP12	A-kinase anchor protein 12	Q02952	VELPSEEQVSGSQGPSEEK	AKAP12_S381_M1	AKAP12_S381
PS1212	18.7201	19.3275	19.4085	19.0109	18.1168	18.3889	18.7956	18.9748	18.1596	17.1864	17.7989	18.2826	17.4058	17.9623	16.8365	16.5086	15.6984	18.8108	17.3234	17.8349	17.1497	19.0225	17.9816	16.2234	17.5772	18.1961	16.4258	18.1623	AKAP12	A-kinase anchor protein 12	Q02952	VELPSEEQVSGSQGPSEEK	AKAP12_S388_M1	AKAP12_S388
PS1217	18.4979	17.9754	18.2634	17.8942	17.5523	17.5008	17.599	18.0305	17.3592	17.1075	17.3809	17.126	17.1489	17.3066	16.6361	17.4144	17.1071	18.6137	17.0426	17.4735	17.4963	18.6624	17.5617	16.7109	16.3686	17.6966	16.5736	16.6078	AKAP12	A-kinase anchor protein 12	Q02952	PPEGVVSEVEMLSSQER;VLSKPPEGVVSEVEMLSSQER	AKAP12_S505_M1	AKAP12_S505
PS1218	18.1903	18.1172	18.8746	18.3914	18.1484	17.9489	18.4683	18.3379	17.8696	17.3934	17.312	17.5136	17.7373	17.4971	17.1827	17.7327	17.059	17.793	17.4114	17.4065	17.2441	17.5239	17.8016	17.1948	17.5702	17.7013	17.1071	17.5964	AKAP12	A-kinase anchor protein 12	Q02952	VQGSPLKK;VQGSPLK	AKAP12_S514_M1	AKAP12_S514
PS1219	14.9195	15.0166	16.3995	14.5409	15.3867	15.4813	16.3702	15.5617	14.9572	14.5402	15.204	14.7344	15.8199	15.6277	13.6314	14.6258	14.4469	15.3197	15.5341	14.5113	12.6593	14.7716	15.882	13.4372	14.006	15.7407	14.2425	14.9942	AKAP12	A-kinase anchor protein 12	Q02952	LFTSTGLK	AKAP12_S522_M1	AKAP12_S522
PS1220	19.2878	20.3323	19.9549	19.7968	19.0882	19.7629	19.5179	19.7371	19.1612	18.4111	18.7921	18.9515	18.4564	18.9348	18.2399	19.5137	18.5801	20.323	18.6516	18.9614	17.9948	19.2527	19.2559	18.2724	18.7686	19.2194	18.2616	18.431	AKAP12	A-kinase anchor protein 12	Q02952	GGGDEESGEHTQVPADSPDSQEEQK;RGGGDEESGEHTQVPADSPDSQEEQK	AKAP12_S544_M1	AKAP12_S544
PS1221	19.4369	20.2355	19.3949	18.1766	18.7042	19.6173	18.4222	19.4395	18.9502	17.867	18.5285	18.5439	18.0849	18.8085	17.5365	20.0197	16.9399	15.7502	19.2012	18.991	17.4129	19.2518	18.9806	17.4344	17.9089	17.9233	18.6759	18.9807	AKAP12	A-kinase anchor protein 12	Q02952	GGGDEESGEHTQVPADSPDSQEEQK;RGGGDEESGEHTQVPADSPDSQEEQK	AKAP12_S554_M1	AKAP12_S554
PS1222	19.2376	20.0639	20.2853	19.7219	18.9352	19.2939	19.6837	18.9862	19.1703	17.6274	18.6985	18.8339	17.446	19.3292	18.4412	19.7489	17.7781	20.298	19.3048	19.9156	16.9042	19.2653	19.0893	18.5093	18.6075	19.5347	18.9531	18.1193	AKAP12	A-kinase anchor protein 12	Q02952	GGGDEESGEHTQVPADSPDSQEEQK;RGGGDEESGEHTQVPADSPDSQEEQK	AKAP12_S557_M1	AKAP12_S557
PS1225	21.849	21.9694	22.5947	22.3354	21.6033	21.1334	22.0137	22.3603	21.9144	19.9247	20.8971	21.2551	20.2043	21.4963	20.4991	21.9216	20.4742	22.6432	20.7776	21.3505	20.2182	21.5407	21.5018	20.5242	20.2444	21.6106	20.7844	20.6506	AKAP12	A-kinase anchor protein 12	Q02952	GLAEVQQDGEAEEGATSDGEK	AKAP12_S598_M1	AKAP12_S598
PS1226	20.0148	19.75	20.4592	20.2414	20.0861	19.9798	20.3381	19.8361	19.2575	18.4665	19.2095	19.375	18.5407	19.28	19.5127	20.0555	19.0651	20.1195	19.8761	19.8027	19.5968	19.7512	19.6784	19.3051	19.4871	20.1086	19.5181	19.5116	AKAP12	A-kinase anchor protein 12	Q02952	EGVTPWASFKK;EGVTPWASFK	AKAP12_S612_M1	AKAP12_S612
PS1227	22.6616	23.1838	23.0769	22.9466	22.4125	22.6987	22.8318	22.6346	22.6206	21.0849	22.0521	22.319	21.1506	22.5043	21.4634	22.5519	21.4383	23.6518	21.854	22.8306	21.5685	22.4699	22.4672	21.8206	21.5382	22.5332	21.7231	21.9114	AKAP12	A-kinase anchor protein 12	Q02952	RPSESDKEDELDK	AKAP12_S627_M1	AKAP12_S627
PS1228	19.8131	20.477	20.3881	20.1512	19.6989	20.0374	20.4354	19.735	20.1037	18.476	19.0418	19.7613	17.9209	20.1317	18.8311	19.6952	18.5732	20.7898	19.0906	19.8442	18.6109	19.3342	19.5695	18.8808	18.4809	19.9554	19.0191	19.0965	AKAP12	A-kinase anchor protein 12	Q02952	RPSESDKEDELDK	AKAP12_S627_M2	AKAP12_S627
PS1229	19.8131	20.477	20.3881	20.1512	19.6989	20.0374	20.4354	19.735	20.1037	18.476	19.0418	19.7613	17.9209	20.1317	18.8311	19.6952	18.5732	20.7898	19.0906	19.8442	18.6109	19.3342	19.5695	18.8808	18.4809	19.9554	19.0191	19.0965	AKAP12	A-kinase anchor protein 12	Q02952	RPSESDKEDELDK	AKAP12_S629_M2	AKAP12_S629
PS1231	15.8992	16.1476	16.5836	16.1787	15.7091	15.9585	16.3176	15.7906	17.6546	14.9107	15.4927	16.1117	13.9662	16.0343	15.764	16.5548	14.6019	16.2538	16.5108	15.2363	15.267	16.799	17.3103	13.0186	15.9886	16.0321	15.9054	15.9597	AKAP12	A-kinase anchor protein 12	Q02952	SATLSSTESTASEMQEEMK	AKAP12_S644_M1	AKAP12_S644
PS1234	16.833	19.0741	19.9795	17.1431	18.1888	17.068	20.281	19.8748	17.273	17.1094	18.7271	18.0981	17.0474	19.1885	17.0428	20.2056	18.703	21.5133	17.9734	18.1179	15.8887	19.6513	20.531	17.8376	17.8772	19.8527	19.6068	19.4677	AKAP12	A-kinase anchor protein 12	Q02952	SATLSSTESTASEMQEEMK	AKAP12_S645_M2	AKAP12_S645
PS1237	15.5968	17.1423	17.6045	17.266	16.7994	16.8699	18.3099	16.3791	16.9672	14.2332	16.9641	17.4545	17.073	17.5821	16.9742	18.4986	16.4045	18.1743	16.7285	16.7291	14.3763	17.5612	18.0035	16.8756	16.1596	17.4651	16.9808	16.8398	AKAP12	A-kinase anchor protein 12	Q02952	SATLSSTESTASEMQEEMK	AKAP12_S651_M1	AKAP12_S651
PS1238	18.9265	18.6351	19.1464	18.8873	19.1393	19.1773	16.7019	18.36	18.8092	17.5774	18.1362	19.5747	17.8235	19.697	17.7363	20.4421	18.0883	19.7484	17.1252	18.5214	18.0723	19.7725	17.6657	19.6724	16.6695	16.1134	17.4192	19.1167	AKAP12	A-kinase anchor protein 12	Q02952	SATLSSTESTASEMQEEMK	AKAP12_S651_M2	AKAP12_S651
PS1239	16.2156	15.7325	15.5847	15.9469	15.5226	15.193	15.5274	16.1855	15.4121	15.6784	16.1859	15.3766	15.3758	15.6568	14.6466	16.408	15.9539	15.7123	14.983	15.2978	16.2438	14.6313	15.6399	15.3511	15.5101	15.8038	15.156	15.175	AKAP12	A-kinase anchor protein 12	Q02952	GSVEEPKPEEPK	AKAP12_S660_M1	AKAP12_S660
PS1240	16.3651	20.0106	18.0738	15.5101	9.32951	16.4587	20.5974	16.1367	20.6046	18.1568	19.9288	20.1722	18.753	20.5282	18.3021	20.4342	20.3569	21.0095	18.5898	18.1729	13.3882	11.7837	18.2105	20.2047	17.5057	18.6169	20.4364	10.2693	AKAP12	A-kinase anchor protein 12	Q02952	GSSSDEEGGPK;RGSSSDEEGGPK	AKAP12_S696_M1	AKAP12_S696
PS1241	16.7592	17.7105	17.8181	17.9065	17.1448	17.7384	15.3458	18.311	17.0787	20.03	17.079	19.1803	15.896	15.4172	14.9433	16.613	12.2191	16.5679	16.3353	16.1562	16.7382	17.6837	14.1096	16.0398	17.4086	18.1436	16.9844	16.402	AKAP12	A-kinase anchor protein 12	Q02952	RGSSSDEEGGPK	AKAP12_S696_M2	AKAP12_S696
PS1242	14.4671	15.9862	17.0826	16.1782	16.0408	16.4481	17.0615	16.8034	16.9581	15.0497	14.4552	16.2175	13.8096	16.8027	15.4936	15.2282	14.8396	18.3213	13.5213	16.1713	14.9637	15.2705	16.0521	14.7579	15.1902	16.1201	15.5795	16.2635	AKAP12	A-kinase anchor protein 12	Q02952	RGSSSDEEGGPK	AKAP12_S696_M3	AKAP12_S696
PS1244	14.0754	18.2386	15.5811	15.7858	14.9305	17.1704	15.9842	16.6339	15.381	18.4385	16.7359	17.149	15.1589	15.8802	14.4588	14.7221	11.9873	15.183	13.3825	15.062	17.9052	15.6164	13.0367	14.1348	15.7557	16.0711	15.1606	12.9909	AKAP12	A-kinase anchor protein 12	Q02952	RGSSSDEEGGPK	AKAP12_S697_M2	AKAP12_S697
PS1245	14.4671	15.9862	17.0826	16.1782	16.0408	16.4481	17.0615	16.8034	16.9581	15.0497	14.4552	16.2175	13.8096	16.8027	15.4936	15.2282	14.8396	18.3213	13.5213	16.1713	14.9637	15.2705	16.0521	14.7579	15.1902	16.1201	15.5795	16.2635	AKAP12	A-kinase anchor protein 12	Q02952	RGSSSDEEGGPK	AKAP12_S697_M3	AKAP12_S697
PS1246	16.9039	17.1559	17.6109	18.4109	17.6134	17.7836	14.6864	18.6863	17.5004	17.8929	17.2821	17.3167	15.5155	15.8993	15.1205	16.5466	13.2283	16.2831	16.367	15.9842	15.4825	16.1863	14.5637	15.4374	17.6954	16.6189	16.7206	16.2319	AKAP12	A-kinase anchor protein 12	Q02952	RGSSSDEEGGPK	AKAP12_S698_M2	AKAP12_S698
PS1247	14.4671	15.9862	17.0826	16.1782	16.0408	16.4481	17.0615	16.8034	16.9581	15.0497	14.4552	16.2175	13.8096	16.8027	15.4936	15.2282	14.8396	18.3213	13.5213	16.1713	14.9637	15.2705	16.0521	14.7579	15.1902	16.1201	15.5795	16.2635	AKAP12	A-kinase anchor protein 12	Q02952	RGSSSDEEGGPK	AKAP12_S698_M3	AKAP12_S698
PS1250	17.7642	18.095	19.7346	18.3054	17.1083	17.8227	17.919	17.8561	19.2914	16.7622	17.0075	17.8742	16.5869	17.4506	16.4119	17.8908	16.4625	18.6316	17.791	17.6191	16.1827	19.6552	17.5488	16.449	16.2323	17.3029	16.613	17.168	AKAP12	A-kinase anchor protein 12	Q02952	SEDSIAGSGVEHSTPDTEPGK	AKAP12_S780_M1	AKAP12_S780
PS1251	18.8242	19.1083	19.5182	19.1239	18.1386	18.489	19.4665	18.9638	19.0643	17.9581	18.7984	18.6251	17.8801	18.3283	18.4541	18.3979	17.3182	19.5652	17.9658	18.6556	17.1775	18.5872	17.8248	17.9636	18.2605	18.0625	17.3033	18.2136	AKAP12	A-kinase anchor protein 12	Q02952	LEEKSEDSIAGSGVEHSTPDTEPGK;SEDSIAGSGVEHSTPDTEPGK	AKAP12_S780_M2	AKAP12_S780
PS1252	19.6137	19.7384	19.3995	19.6971	19.0011	19.7622	19.1807	20.0342	18.867	18.5332	18.5369	19.5099	18.3346	19.3562	18.8176	20.2013	18.8228	19.9795	19.4593	19.3435	19.5736	19.4457	20.0193	19.2595	19.6652	19.6597	19.907	19.1591	AKAP12	A-kinase anchor protein 12	Q02952	SEDSIAGSGVEHSTPDTEPGK	AKAP12_S783_M1	AKAP12_S783
PS1253	19.1657	19.5227	19.9793	19.3504	18.6792	19.0531	19.7644	19.3329	19.253	19.2384	19.0991	18.8763	18.217	18.9605	18.1682	19.1978	18.9827	19.951	18.3111	19.1649	18.0026	19.1672	18.411	18.5938	18.6596	17.9014	17.9136	18.492	AKAP12	A-kinase anchor protein 12	Q02952	LEEKSEDSIAGSGVEHSTPDTEPGK;SEDSIAGSGVEHSTPDTEPGK	AKAP12_S783_M2	AKAP12_S783
PS1255	19.5491	19.9073	20.0036	20.3228	18.7739	19.6484	18.1361	18.9981	19.8596	20.0975	17.993	19.5082	18.0273	19.1853	19.4027	20.2111	20.3472	19.9256	18.7102	19.6684	18.7427	19.1979	19.5719	18.6959	19.7317	18.1267	18.5815	19.0816	AKAP12	A-kinase anchor protein 12	Q02952	LEEKSEDSIAGSGVEHSTPDTEPGK;SEDSIAGSGVEHSTPDTEPGK	AKAP12_S787_M2	AKAP12_S787
PS1256	18.6664	19.6242	19.2107	19.8192	18.5161	19.2788	19.2788	19.5911	19.1137	16.8449	18.7719	18.9427	16.4838	17.817	18.3762	19.2845	18.6718	19.3083	18.404	18.4771	17.991	17.6143	18.122	18.1816	18.5991	16.6813	16.8873	17.0956	AKAP12	A-kinase anchor protein 12	Q02952	SEDSIAGSGVEHSTPDTEPGK	AKAP12_S792_M1	AKAP12_S792
PS1258	13.9525	14.0245	14.8601	14.7918	13.4954	13.3441	15.4976	14.0944	13.4026	13.5399	13.4996	14.1146	14.2623	14.1224	15.4221	15.0652	15.0516	15.7089	15.3894	15.1869	14.6122	15.9437	15.1273	15.2417	15.6303	16.0611	15.682	14.8665	AKAP12	A-kinase anchor protein 12	Q02952	EESWVSIKK;EESWVSIK	AKAP12_S806_M1	AKAP12_S806
PS1259	14.5757	14.2693	14.8457	15.2548	15.7474	14.7035	13.5951	15.5309	14.502	13.9398	15.2758	14.0756	14.5489	14.4792	15.3541	15.2465	14.8245	14.4637	13.8597	16.056	14.9565	13.7095	14.1122	13.9872	13.6715	15.6119	15.0859	13.2201	AKAP12	A-kinase anchor protein 12	Q02952	ELSESQVHMMAAAVADGTR	AKAP12_S885_M1	AKAP12_S885
PS1260	15.4829	14.6181	15.2015	14.8472	14.2337	15.2232	14.7794	15.0964	13.7316	13.3134	14.8956	15.1158	14.4391	14.5525	14.2967	14.1157	14.0028	15.0295	14.2112	14.6515	14.9535	14.2007	15.1855	14.1247	12.8058	14.2925	15.7019	12.7514	AKAP12	A-kinase anchor protein 12	Q02952	ELSESQVHMMAAAVADGTR	AKAP12_S887_M1	AKAP12_S887
PS1261	16.056	15.8661	15.6598	15.7185	16.6016	14.5887	15.7737	15.6967	16.6548	15.4161	15.6378	15.3	15.1133	14.5149	15.7472	15.4503	15.2887	17.4212	16.1849	16.016	13.5661	15.8974	15.4423	15.1276	14.9457	15.7058	15.2625	14.7107	AKAP12	A-kinase anchor protein 12	Q02952	AATIIEERSPSWISASVTEPLEQVEAEAALLTEEVLER;SPSWISASVTEPLEQVEAEAALLTEEVLER	AKAP12_S910_M1	AKAP12_S910
PS1262	15.2068	13.489	16.4437	13.9787	14.2593	15.6037	14.882	14.1329	16.2536	16.9977	14.2615	14.8744	15.5435	15.9782	16.2289	13.3604	15.9594	15.0381	15.1257	15.4443	15.9405	13.6083	16.0306	16.2011	15.6869	15.6775	15.9678	15.2427	AKAP12	A-kinase anchor protein 12	Q02952	AATIIEERSPSWISASVTEPLEQVEAEAALLTEEVLER;SPSWISASVTEPLEQVEAEAALLTEEVLER	AKAP12_S912_M1	AKAP12_S912
PS1265	19.3007	19.6895	19.7442	19.5928	18.9104	19.1877	19.3768	19.6788	18.9684	18.3759	18.8191	18.9276	18.6119	19.0446	18.3343	19.5711	18.4792	20.2062	18.5214	19.4035	16.1296	19.59	18.735	18.2125	18.4744	18.9485	18.4964	18.5832	AKAP12	A-kinase anchor protein 12	Q02952	VVGQTTPESFEK	AKAP12_T1116_M1	AKAP12_T1116
PS1268	14.5876	13.8651	15.4925	14.4848	14.1196	13.7267	14.6639	13.9428	13.8573	12.8558	13.8862	13.3018	13.505	14.4689	12.2498	13.464	12.8731	15.1744	13.8393	13.2624	13.0426	14.0276	13.6341	11.1177	12.944	14.3221	11.7554	12.9165	AKAP12	A-kinase anchor protein 12	Q02952	STPVIVSATTK	AKAP12_T1484_M1	AKAP12_T1484
PS1269	13.8416	13.2335	13.5323	15.3195	13.3678	13.4709	12.8331	11.8509	10.9169	12.3567	13.8508	13.0597	11.1046	13.7118	13.0166	12.8981	12.7714	13.8137	12.9661	13.5875	12.7391	13.492	12.7242	12.9485	13.1234	13.2337	12.0226	11.9031	AKAP12	A-kinase anchor protein 12	Q02952	ADSQDAGQETEK	AKAP12_T1594_M1	AKAP12_T1594
PS1271	17.8573	18.0684	17.8225	17.9915	18.1201	17.7182	16.1268	17.7247	17.7723	17.2087	17.3391	18.2631	17.1207	17.8057	17.6323	18.0667	17.3615	17.9671	17.519	17.4059	16.9666	17.7723	18.0069	16.3297	17.5559	16.0989	17.4948	17.7906	AKAP12	A-kinase anchor protein 12	Q02952	AITPQAQEELQK	AKAP12_T1760_M1	AKAP12_T1760
PS1273	11.8781	11.5304	11.6658	11.2533	10.2506	11.7451	12.3501	11.6952	11.5406	11.9939	11.7803	11.4624	11.5073	11.8034	11.5647	11.9651	11.4701	12.1862	11.7422	12.2905	11.7017	12.461	11.9205	12.4465	12.0511	12.8466	12.4428	11.4643	AKAP12	A-kinase anchor protein 12	Q02952	QSTEKPEETLKR	AKAP12_T242_M1	AKAP12_T242
PS1274	17.1089	16.7195	17.307	16.2999	16.4742	17.5226	17.3279	16.7652	18.9418	16.5102	17.2307	17.3886	16.0542	17.5864	17.5677	18.3294	16.2188	18.1704	18.0422	16.787	16.7708	17.7177	17.5288	17.9351	12.7786	16.6201	17.0271	16.9205	AKAP12	A-kinase anchor protein 12	Q02952	SAESPTSPVTSETGSTFK	AKAP12_T285_M1	AKAP12_T285
PS1276	17.5323	18.2961	17.8243	18.5242	18.1633	18.6701	15.875	18.8038	18.3629	18.0508	18.1908	18.0752	18.4159	17.4406	18.4767	18.1337	18.1667	15.7267	15.7236	18.4198	17.3703	18.277	18.1636	17.1049	18.435	17.6089	18.2556	18.268	AKAP12	A-kinase anchor protein 12	Q02952	LTASEQAHPQEPAESAHEPR	AKAP12_T351_M1	AKAP12_T351
PS1280	17.5593	18.9098	18.5218	16.5275	16.3159	17.6665	17.9063	17.3496	17.4545	14.4418	16.7789	16.9223	16.9833	17.8089	16.843	17.4959	17.3615	17.0799	17.3345	16.5316	15.3329	17.9171	16.8096	19.0854	15.5487	17.8965	16.7135	17.2345	AKAP12	A-kinase anchor protein 12	Q02952	SPEQPPEGSSTPAEPEPSGGGPSAEAAPDTTADPAIAASDPATK	AKAP12_T53_M1	AKAP12_T53
PS1281	19.5673	20.0577	20.0522	19.5312	19.3063	19.6155	19.3523	19.0717	19.3107	19.0144	19.3415	19.017	18.1829	18.7842	18.2774	19.4991	18.1891	19.648	18.612	19.3977	19.0156	19.5857	19.2311	18.3482	18.6044	19.4598	18.3468	18.9092	AKAP12	A-kinase anchor protein 12	Q02952	GGGDEESGEHTQVPADSPDSQEEQK;RGGGDEESGEHTQVPADSPDSQEEQK	AKAP12_T548_M1	AKAP12_T548
PS1282	17.705	17.6071	16.7677	18.9716	18.5296	16.3662	14.405	17.0867	14.3948	15.8235	17.6251	17.5977	15.7561	16.3091	15.4655	16.3357	16.4888	17.5306	17.2489	16.9303	16.1129	17.496	16.6567	16.2244	16.431	16.8352	17.0488	17.1889	AKAP12	A-kinase anchor protein 12	Q02952	SATLSSTESTASEMQEEMK	AKAP12_T642_M1	AKAP12_T642
PS1283	17.5398	18.008	18.227	18.9316	18.4011	16.7326	16.8227	17.995	16.6199	14.8394	17.8926	15.9672	16.7839	15.2234	16.123	19.1275	16.0959	17.4903	17.0401	15.2386	11.6919	16.567	15.872	17.1813	15.5353	19.1269	16.0678	17.6605	AKAP12	A-kinase anchor protein 12	Q02952	SATLSSTESTASEMQEEMK	AKAP12_T646_M1	AKAP12_T646
PS1284	18.8362	21.3461	20.8875	18.3403	19.0141	18.3338	21.1441	20.5627	18.38	17.9661	19.9117	18.8908	17.835	20.0222	17.3301	19.8323	19.4969	20.2581	19.5347	19.0304	16.8428	19.6996	21.3141	19.3424	17.8644	20.5545	21.2615	18.9423	AKAP12	A-kinase anchor protein 12	Q02952	SATLSSTESTASEMQEEMK	AKAP12_T646_M2	AKAP12_T646
PS1285	17.5838	16.5247	16.4707	15.8324	15.9895	15.8263	16.5219	16.386	15.8655	16.3079	15.9994	14.7102	16.7274	16.4856	15.8777	17.2788	17.0361	17.0806	14.7088	14.7689	15.183	18.3087	16.3532	16.4042	14.8665	16.2038	15.2591	17.2415	AKAP12	A-kinase anchor protein 12	Q02952	SATLSSTESTASEMQEEMK	AKAP12_T649_M1	AKAP12_T649
PS1286	18.1992	18.3639	18.8247	18.5288	18.77	18.6619	16.1485	17.2164	18.7059	16.8542	17.1671	19.2573	17.619	18.7766	17.2005	19.8521	17.8909	19.4062	16.3107	17.7695	17.5546	19.5734	17.5149	18.3451	16.213	16.107	16.8258	18.7608	AKAP12	A-kinase anchor protein 12	Q02952	SATLSSTESTASEMQEEMK	AKAP12_T649_M2	AKAP12_T649
PS1293	14.5654	14.5703	14.1206	14.4521	13.4841	15.8279	13.8615	14.3772	14.758	15.1348	14.6886	13.7577	14.3503	14.772	13.7622	16.2946	14.0419	16.195	14.4866	12.7795	15.0187	15.9085	14.7752	14.5457	14.8684	15.2312	14.4417	14.4684	AKAP12	A-kinase anchor protein 12	Q02952	AATIIEERSPSWISASVTEPLEQVEAEAALLTEEVLER;SPSWISASVTEPLEQVEAEAALLTEEVLER	AKAP12_T933_M1	AKAP12_T933
PS1294	15.6533	13.8354	16.3856	15.3126	14.5752	14.5946	14.3818	15.7118	13.4624	16.4829	14.4139	13.551	13.4307	14.9444	14.2079	16.5589	16.1078	16.3386	15.8079	14.8927	16.3428	17.592	15.463	15.7772	15.466	15.3209	13.9837	13.8872	AKAP12	A-kinase anchor protein 12	Q02952	LTASEQAHPQEPAESAHEPRLSAEYEK	AKAP12_Y374_M2	AKAP12_Y374
PS1296	16.7193	17.4606	16.0813	17.3214	17.1577	15.7649	16.8088	17.3134	16.7699	17.0789	17.1201	16.7935	16.9657	17.0464	17.2887	16.9091	17.1044	16.7645	14.4396	17.3255	17.3128	16.6037	17.0859	16.1388	17.4495	16.4739	16.7379	17.5363	AKAP13	A-kinase anchor protein 13	Q12802	AAGALLTEGEACHMSLSSPELGPLTK	AKAP13_1309_M1	AKAP13_1309
PS1297	14.5686	16.8697	16.5216	16.9657	16.8218	15.8601	17.4274	17.3155	17.2903	17.1896	16.6628	14.6948	17.2778	15.6756	16.5862	16.664	16.3961	16.4162	16.993	16.1526	16.4197	17.8409	16.3446	15.5821	17.4043	17.4173	16.5194	17.7047	AKAP13	A-kinase anchor protein 13	Q12802	AAGALLTEGEACHMSLSSPELGPLTK	AKAP13_1316_M1	AKAP13_1316
PS1300	18.6328	17.916	18.321	18.5185	18.4963	18.3227	18.0564	18.579	17.5405	18.269	17.7562	18.3408	18.4142	18.4798	18.4044	19.0243	18.6197	18.8123	18.3733	18.0918	18.3711	18.9844	18.5508	18.466	17.9579	18.6472	18.3877	18.1405	AKAP13	A-kinase anchor protein 13	Q12802	DMAECSTPLPEDCSPTHSPR	AKAP13_2452_M1	AKAP13_2452
PS1303	14.5892	14.7009	14.8273	14.718	14.6336	14.8446	14.8258	14.6436	13.9013	14.8474	15.2414	14.671	14.9043	15.3248	14.8085	14.7055	14.8647	15.2842	14.5204	14.6367	15.4358	15.0003	14.827	16.4504	15.047	15.3501	15.5225	14.6749	AKAP13	A-kinase anchor protein 13	Q12802	QSPECENFLDVGLGR	AKAP13_S1411_M1	AKAP13_S1411
PS1305	16.1891	16.4731	16.0261	16.6734	16.0217	16.068	15.9624	15.644	15.5023	15.7806	16.6642	16.5388	15.7853	15.4793	15.8321	15.5483	15.8565	16.3311	15.6818	15.8276	16.2462	16.4858	16.3837	15.7421	14.5206	15.9201	15.8091	15.5819	AKAP13	A-kinase anchor protein 13	Q12802	HSSHGSDVSLSQILK	AKAP13_S1489_M1	AKAP13_S1489
PS1306	13.6189	13.736	13.2595	13.4762	13.9723	13.179	13.5046	13.976	13.2504	13.4814	13.213	13.9273	14.1343	13.2939	13.353	13.5213	13.7035	13.7975	13.7102	12.9852	13.6779	14.4297	13.446	13.5999	13.7387	14.14	13.603	13.6538	AKAP13	A-kinase anchor protein 13	Q12802	DRQSLDGFYSHGMGAEGR	AKAP13_S1507_M1	AKAP13_S1507
PS1307	17.4113	17.0838	16.9421	17.9	18.1967	17.2842	16.5738	17.3516	16.4425	16.9734	17.7408	17.0512	16.474	17.1182	16.952	18.1103	16.8285	17.194	17.0795	16.4111	17.4101	17.1922	16.9548	17.0166	17.4693	16.7757	17.0754	16.8591	AKAP13	A-kinase anchor protein 13	Q12802	HSWGPGK;RHSWGPGK	AKAP13_S1565_M1	AKAP13_S1565
PS1309	21.5537	21.0173	21.1371	21.1254	20.8721	21.1695	20.828	20.9331	20.5075	20.6036	21.1152	20.6397	20.6384	20.9282	20.592	20.7898	20.4451	21.1964	20.9462	20.3423	20.8395	21.038	20.7603	20.7443	20.6531	20.6709	20.4688	20.4351	AKAP13	A-kinase anchor protein 13	Q12802	RSFSLEGLTGGAGVGNK;SFSLEGLTGGAGVGNKPSSSLEVSSANAEELR;SFSLEGLTGGAGVGNK	AKAP13_S1602_M1	AKAP13_S1602
PS1312	16.8032	15.3586	15.8844	16.2719	16.1632	15.4083	15.8421	15.6023	15.7942	15.6562	15.3908	16.0478	15.5798	16.0064	15.9868	15.8373	15.1556	15.6594	16.7628	15.4159	15.8389	16.4697	15.6171	15.3183	15.4409	15.1789	15.0448	16.445	AKAP13	A-kinase anchor protein 13	Q12802	VDSLVSLSEEDLESDQR	AKAP13_S1642_M1	AKAP13_S1642
PS1318	18.6064	18.4682	18.9556	18.4361	18.5673	18.2876	18.6439	18.6845	18.3684	18.3023	18.6361	18.4319	17.9669	19.069	18.8672	18.6187	19.2562	18.7436	18.9519	18.8928	18.6793	19.1004	18.8417	19.3173	18.7403	19.0483	19.2953	18.8992	AKAP13	A-kinase anchor protein 13	Q12802	GSLQAHDTSSLPTVIMR	AKAP13_S1857_M1	AKAP13_S1857
PS1319	18.0623	18.0891	18.0664	18.6733	18.3908	17.1134	18.3351	18.702	17.4411	18.5519	18.1074	18.3549	18.1923	18.4445	18.6117	18.5192	19.1757	19.3054	18.9024	18.7387	18.9929	19.3901	18.7195	19.382	19.5972	19.077	19.6541	19.0266	AKAP13	A-kinase anchor protein 13	Q12802	SAVLLVDETATTPIFANR	AKAP13_S1876_M1	AKAP13_S1876
PS1320	14.6755	14.4739	14.3752	14.8153	14.7483	14.7251	14.2748	14.9807	13.6342	14.2136	14.4693	14.4405	14.3454	14.2105	14.3	14.7268	14.5498	14.8659	14.6348	14.3545	15.249	15.3811	14.422	14.4704	14.898	14.4881	14.958	14.7777	AKAP13	A-kinase anchor protein 13	Q12802	SQQSVSLSK	AKAP13_S1895_M1	AKAP13_S1895
PS1327	22.321	22.1352	22.2569	22.0793	21.8142	22.1459	22.081	22.5903	21.9208	21.8932	22.2963	22.0513	21.6777	22.3323	22.1362	20.8451	22.0491	22.6339	22.0845	21.8109	22.3162	22.5967	22.0811	21.8309	22.0262	21.8216	22.1474	21.9811	AKAP13	A-kinase anchor protein 13	Q12802	FLSHSTDSLNK	AKAP13_S1929_M1	AKAP13_S1929
PS1328	20.0492	19.9469	20.1381	20.3401	20.2099	19.2794	19.9292	20.4914	19.7027	19.931	20.158	20.2332	19.72	20.2958	19.8723	19.7918	19.2559	20.3749	19.8971	19.963	20.1997	20.6949	20.0956	16.7007	19.8046	19.965	19.7949	19.2187	AKAP13	A-kinase anchor protein 13	Q12802	FLSHSTDSLNK	AKAP13_S1929_M2	AKAP13_S1929
PS1329	17.2451	16.8904	17.059	17.1377	17.1737	16.9552	16.6754	17.1672	16.8118	16.7897	16.9109	16.8379	16.6866	16.7015	16.6637	16.6451	16.3587	17.0944	16.6947	16.6647	16.8013	17.1234	16.7371	16.3852	16.5972	16.588	16.6457	16.6797	AKAP13	A-kinase anchor protein 13	Q12802	FLSHSTDSLNK	AKAP13_S1932_M1	AKAP13_S1932
PS1330	21.265	20.6661	20.9416	20.6998	20.4725	19.9047	20.376	21.1686	20.1476	20.5329	20.5192	20.5003	20.3829	21.2054	20.2668	20.1006	19.7275	20.8807	20.5154	20.5781	20.6047	20.5035	20.6069	17.6117	20.2693	20.7292	20.4009	19.3121	AKAP13	A-kinase anchor protein 13	Q12802	FLSHSTDSLNK	AKAP13_S1932_M2	AKAP13_S1932
PS1331	15.6223	15.3808	15.1515	15.406	15.8469	15.4257	15.7534	15.4558	13.8002	14.9956	15.4704	14.7259	14.9387	15.462	15.0479	15.7814	15.2853	15.6426	15.0443	14.9057	15.75	15.3972	15.1673	15.5357	15.3008	15.4848	15.5971	15.3323	AKAP13	A-kinase anchor protein 13	Q12802	DEDEGIPSENEEEK	AKAP13_S2345_M1	AKAP13_S2345
PS1332	15.8305	14.6759	16.0363	16.6551	13.292	15.1071	15.858	17.197	15.8714	16.1394	15.0252	15.3108	16.182	15.5343	15.702	17.8668	16.6021	17.551	14.2617	16.4484	16.0021	17.0527	16.1247	15.1035	17.0516	16.0025	15.3184	15.9781	AKAP13	A-kinase anchor protein 13	Q12802	SAINEVEILQGLVSGNLGGTLGPTVSSPIEQDVVGPVSLPR	AKAP13_S2436_M1	AKAP13_S2436
PS1333	15.3695	15.694	17.6034	15.2691	15.9644	16.0778	15.7225	14.3371	17.7668	16.8645	14.9318	17.2102	15.9045	17.9755	18.2126	16.1185	16.9591	15.6105	14.7641	18.5384	17.4409	16.1685	17.3711	17.9732	17.3367	17.1328	17.9918	16.6383	AKAP13	A-kinase anchor protein 13	Q12802	SAINEVEILQGLVSGNLGGTLGPTVSSPIEQDVVGPVSLPR	AKAP13_S2449_M1	AKAP13_S2449
PS1335	16.3051	16.0374	16.2457	16.6441	16.4487	16.4111	16.3127	16.7708	15.7291	17.3607	16.6083	16.3104	16.6875	16.4199	15.8826	16.5303	17.6608	16.3735	16.5758	16.4616	17.231	17.5167	16.7333	17.6835	17.2104	16.8986	17.3012	16.5502	AKAP13	A-kinase anchor protein 13	Q12802	RTESDSGLK	AKAP13_S2498_M1	AKAP13_S2498
PS1336	12.7615	12.2188	13.8544	13.7927	14.1939	13.6711	13.1625	13.0404	12.4313	12.2664	14.9878	13.8641	13.9617	15.0394	13.7612	12.8659	13.3064	14.2635	14.5422	15.0058	14.771	14.7862	13.8068	14.1512	15.1632	14.1975	16.0198	14.533	AKAP13	A-kinase anchor protein 13	Q12802	SLSRPSSLIEQEK	AKAP13_S2561_M1	AKAP13_S2561
PS1337	13.5898	12.9612	13.1359	13.4874	13.4118	13.9489	13.3142	14.0332	13.4157	13.8302	14.7671	13.6368	13.8801	13.8829	13.4363	14.0758	14.5593	14.2816	13.993	14.7766	15.5683	13.6115	14.2386	15.5955	15.4463	14.256	15.2441	14.6151	AKAP13	A-kinase anchor protein 13	Q12802	SLSRPSSLIEQEK	AKAP13_S2563_M1	AKAP13_S2563
PS1340	20.412	20.3618	20.3633	20.0721	19.5931	20.317	19.9907	20.5244	20.007	20.1442	20.3918	20.3638	20.2538	20.0711	20.0278	15.4256	19.9116	21.0956	20.4218	20.3782	20.4948	20.5391	20.1625	20.1204	20.3445	20.1619	20.4153	19.9427	AKAP13	A-kinase anchor protein 13	Q12802	IPSFFPSPEEPPSPSAPSIAK	AKAP13_S2709_M1	AKAP13_S2709
PS1343	15.1704	14.4006	15.4054	15.5894	15.0754	13.1636	16.17	15.0515	15.5192	16.5937	16.2782	15.7906	16.1182	17.0288	16.4648	16.439	17.2313	15.7515	15.7052	16.1525	15.0792	16.486	15.385	17.7939	15.3079	14.8561	16.586	16.0599	AKAP13	A-kinase anchor protein 13	Q12802	SGSLDSELSVSPK	AKAP13_S2720_M1	AKAP13_S2720
PS1345	18.8821	18.9865	19.1777	19.1184	19.1032	18.561	19.2458	18.5375	18.5243	18.535	18.4404	18.7053	18.9971	19.1046	18.9179	19.0926	18.5466	19.2281	18.7196	19.2388	18.4926	19.378	18.8736	18.8938	18.2574	19.1427	18.9618	18.7909	AKAP13	A-kinase anchor protein 13	Q12802	SGSLDSELSVSPK	AKAP13_S2728_M1	AKAP13_S2728
PS1346	19.3891	19.0601	19.4393	19.5747	19.2732	19.3065	19.1088	18.6863	18.3977	19.1291	19.3486	18.9498	19.2116	19.1012	19.1454	19.2867	19.5962	19.2982	19.2474	18.457	19.2649	19.9937	19.3163	19.5929	19.1045	19.2859	19.4742	19.4305	AKAP13	A-kinase anchor protein 13	Q12802	SSPICSTTGDDK	AKAP13_S649_M1	AKAP13_S649
PS1349	15.4689	15.6497	15.5219	16.2013	16.0488	15.7711	15.3667	16.56	13.9149	16.4449	16.5808	15.6963	16.4562	14.7697	16.3614	17.9672	14.2256	16.4422	15.9762	16.2185	16.0698	16.8225	15.7427	15.2588	16.5803	15.678	15.6857	15.4444	AKAP13	A-kinase anchor protein 13	Q12802	ALQLSNSPGASSAFLK	AKAP13_S983_M1	AKAP13_S983
PS1351	16.9991	16.5016	16.3942	14.8745	19.9136	16.4088	16.4218	15.313	15.7368	16.4664	16.3744	15.789	16.5993	15.8167	16.462	15.7468	15.3393	16.556	16.2715	15.6669	14.4476	15.7919	14.6015	15.7263	15.6741	16.7079	15.7424	14.9222	AKAP13	A-kinase anchor protein 13	Q12802	ALQLSNSPGASSAFLK	AKAP13_S988_M1	AKAP13_S988
PS1352	15.3004	17.2481	15.2772	17.1819	17.3878	16.6586	15.933	17.7255	16.7885	15.8163	16.5037	15.37	16.1098	14.5342	15.8867	16.4774	15.424	17.1486	16.3155	16.3234	15.93	15.8582	15.2699	15.5921	16.2181	15.0121	15.2297	15.8086	AKAP13	A-kinase anchor protein 13	Q12802	AVTDPQGVGTPEMIPLDWEK	AKAP13_T1142_M1	AKAP13_T1142
PS1357	20.331	19.8886	20.3887	18.3113	17.8272	19.1201	17.8897	18.8231	16.6306	18.5023	17.7706	19.0777	18.8133	19.4663	17.4495	19.2216	18.1009	18.5711	17.669	18.8167	17.524	19.5168	18.7822	17.0557	18.5248	19.0435	18.3157	16.6215	AKAP13	A-kinase anchor protein 13	Q12802	FLSHSTDSLNK	AKAP13_T1930_M2	AKAP13_T1930
PS1359	12.3177	12.0589	11.8516	12.8752	12.3089	12.1725	11.9084	12.2111	11.6259	13.0469	12.8152	12.6303	12.2722	12.0509	12.5401	13.3039	13.9253	11.8071	12.9569	12.8629	14.3579	13.3887	13.0242	14.3667	14.5195	13.6755	14.8964	13.2863	AKAP13	A-kinase anchor protein 13	Q12802	AETFGGFDSHQMNASK	AKAP13_T2467_M1	AKAP13_T2467
PS1362	17.9257	18.0711	18.3729	17.5963	18.3779	17.9309	18.1399	16.2099	17.607	17.3422	18.2773	18.1279	17.7082	18.1115	17.2087	17.3198	18.1818	18.3035	17.4389	17.6574	17.8396	18.3803	18.0578	17.6566	17.3718	17.8561	17.7878	18.0273	AKAP13	A-kinase anchor protein 13	Q12802	GTATPELHTATDYR	AKAP13_T815_M1	AKAP13_T815
PS1364	20.5411	20.2351	20.0247	20.4428	20.4981	20.2553	19.9664	20.4256	19.4046	20.1455	20.342	19.4074	19.6969	20.2165	20.2023	20.3888	19.9952	20.6669	20.1112	20.0977	20.1225	20.6039	19.9816	20.3159	19.9009	19.6524	20.1455	19.3613	AKAP13	A-kinase anchor protein 13	Q12802	ENALSSGTLQEEQRTPPPGQDTQQFHEK	AKAP13_T953_M1	AKAP13_T953
PS1367	9.70802	9.53543	9.11429	9.12821	10.8467	10.5424	10.3469	10.5702	10.1343	9.22687	9.8257	11.1077	9.58701	9.8657	9.85101	9.79756	9.34036	9.1909	10.9846	11.5364	10.1633	10.5872	9.61581	9.5481	10.0509	10.632	10.6746	10.3197	AKAP17A	A-kinase anchor protein 17A	Q02040	LLSILLSK	AKAP17A_S440_M1	AKAP17A_S440
PS1368	16.432	16.6761	17.3285	15.9084	16.3407	16.203	17.1579	15.4353	17.0178	15.7138	16.1653	16.6869	16.1154	16.5297	15.6694	16.3436	15.8088	16.9436	15.6637	15.9162	15.6067	16.8314	16.5884	15.7414	15.6669	16.4796	15.8921	15.908	AKAP17A	A-kinase anchor protein 17A	Q02040	ESPAHPEADGAPK	AKAP17A_S499_M1	AKAP17A_S499
PS1369	21.3886	21.3838	21.3335	21.3049	21.1199	21.274	21.215	21.1861	21.4489	20.9667	21.1857	21.442	21.2922	21.1467	20.8451	21.2847	20.6859	21.0704	20.8747	21.1634	20.7662	21.3608	20.9705	20.769	20.9087	20.768	20.8095	20.979	AKAP17A	A-kinase anchor protein 17A	Q02040	VVPEDGSPEKR;VVPEDGSPEK	AKAP17A_S537_M1	AKAP17A_S537
PS1371	14.4843	15.6287	14.6811	18.4594	15.6118	15.8382	14.2274	17.4973	16.7333	15.737	15.6093	16.6737	17.6499	15.3906	16.8052	17.3774	16.7005	18.0394	15.873	16.8421	15.7541	16.1518	15.6413	17.2769	16.3641	16.1267	15.4967	15.3828	AKAP17A	A-kinase anchor protein 17A	Q02040	STSPDHTR	AKAP17A_S640_M2	AKAP17A_S640
PS1373	16.6988	15.5799	15.3394	16.5451	16.4218	16.8482	16.2562	16.3766	16.3393	17.7005	17.2811	17.4068	17.8209	16.7393	16.9392	16.5398	17.4575	15.8802	17.2359	17.1827	17.468	16.8612	16.8471	17.5047	17.4087	17.0612	17.545	16.7676	AKAP1	A-kinase anchor protein 1, mitochondrial	Q92667	SIPLECPLSSPK	AKAP1_178_M1	AKAP1_178
PS1374	16.2013	17.1994	16.0292	16.9216	16.6639	16.534	16.2487	17.0377	16.543	17.4843	17.0896	16.6746	17.2834	16.5279	16.9424	17.3187	17.517	16.2684	16.7316	17.1871	17.6112	16.9952	17.04	17.2416	17.5605	16.8575	17.4304	16.8957	AKAP1	A-kinase anchor protein 1, mitochondrial	Q92667	TVLGPDTAEPATAEAAVAPPDAGLPLPGLPAEGSPPPK	AKAP1_S429_M1	AKAP1_S429
PS1375	18.5001	18.5184	17.9826	18.7289	18.1248	18.7681	17.7243	18.7024	18.3266	19.9026	18.9683	18.8764	19.822	18.2367	19.1032	19.5722	19.7382	17.6536	19.1996	19.5181	19.6607	18.954	19.1623	19.5995	20.266	19.1593	19.3391	19.421	AKAP1	A-kinase anchor protein 1, mitochondrial	Q92667	SLLSSPTK	AKAP1_S445_M1	AKAP1_S445
PS1378	15.9279	16.3563	15.4257	16.1101	15.5286	16.0389	15.9337	15.9784	16.0681	16.5941	16.407	16.3113	16.4437	16.1395	15.6633	16.8463	16.7141	15.6278	15.9588	16.4932	16.5443	16.49	16.2031	16.6556	15.9594	16.2815	16.7426	16.1147	AKAP1	A-kinase anchor protein 1, mitochondrial	Q92667	AITPPLPESTVPFSNGVLK	AKAP1_T533_M1	AKAP1_T533
PS1382	21.8189	21.2466	21.3544	21.5118	21.5498	21.8535	21.5574	21.855	21.4748	20.5946	20.813	21.1188	21.2092	21.2692	20.9876	20.4114	21.1597	21.2424	19.6091	21.0677	21.7512	20.4863	21.1794	21.2072	20.4616	21.0081	20.6354	20.8547	AKAP2	Isoform 2 of A-kinase anchor protein 2	Q9Y2D5-5	QAPPHIELSNSSPDPMAEAER	AKAP2_S210_M1	AKAP2_S210
PS1383	18.7099	18.6461	18.1002	18.3546	18.5584	18.9377	17.5991	18.4552	18.0612	18.3222	18.4833	17.4562	18.1314	17.5124	18.1819	18.4639	17.7598	17.8131	18.1432	17.1928	18.7129	21.445	17.6791	18.2204	18.2114	17.5647	18.7703	17.8104	AKAP2	Isoform 2 of A-kinase anchor protein 2	Q9Y2D5-5	TNGHSPSQPR	AKAP2_S224_M1	AKAP2_S224
PS1385	17.232	15.9814	17.0706	16.5039	15.9816	16.6112	14.8154	16.3763	14.154	15.0051	14.1543	14.512	14.2513	14.7077	15.62	14.5751	14.5126	13.6423	15.7435	14.909	15.1233	14.8946	14.8008	14.4028	14.1943	15.0971	13.6883	13.5655	AKAP2	Isoform 2 of A-kinase anchor protein 2	Q9Y2D5-5	LPPESPGPPESPGPPER	AKAP2_S22_M1	AKAP2_S22
PS1386	23.8973	23.9625	23.6465	23.4602	23.8197	23.8243	23.5882	24.0757	23.7679	23.7427	23.3882	23.7834	23.0735	23.0749	23.7801	23.3625	23.0017	23.4155	23.3711	23.6897	23.7747	23.2187	23.5052	23.3248	23.6533	23.1762	23.5239	23.2149	AKAP2	Isoform 2 of A-kinase anchor protein 2	Q9Y2D5-5	DALGDSLQVPVSPSSTTSSR	AKAP2_S241_M1	AKAP2_S241
PS1387	16.7193	16.2723	17.0692	16.7528	17.2679	16.35	14.7534	16.5852	15.9935	16.2459	14.3466	16.2426	15.6849	15.3181	17.0038	17.2037	16.755	16.6904	16.1203	16.5081	16.0902	15.7049	16.4349	16.761	16.6389	21.5585	16.4826	14.9434	AKAP2	Isoform 2 of A-kinase anchor protein 2	Q9Y2D5-5	DALGDSLQVPVSPSSTTSSR	AKAP2_S241_M2	AKAP2_S241
PS1388	16.1461	16.7604	16.5021	17.0845	17.612	14.9105	15.0967	16.9463	16.3353	16.6621	14.6928	17.0156	16.5374	15.6526	16.1143	16.9185	16.6381	17.2082	16.5769	16.8243	16.4967	16.0261	16.7606	17.1146	17.022	16.8563	17.1429	15.4693	AKAP2	Isoform 2 of A-kinase anchor protein 2	Q9Y2D5-5	DALGDSLQVPVSPSSTTSSR	AKAP2_S243_M2	AKAP2_S243
PS1390	20.053	20.5716	20.0867	19.5374	19.7443	20.4916	20.5368	20.1884	20.066	19.088	19.5553	20.4865	19.2682	20.352	19.9466	20.1283	20.2122	20.142	20.1058	20.0581	19.3708	20.2144	20.2207	20.0417	19.4409	20.3233	20.1135	19.8661	AKAP2	Isoform 2 of A-kinase anchor protein 2	Q9Y2D5-5	PLTNPRPPSVGGPPEDSGASAAK	AKAP2_S464_M1	AKAP2_S464
PS1391	19.9467	20.2761	19.4926	19.9886	19.9581	19.8486	19.6083	20.0427	19.8347	20.065	19.8211	19.7372	19.8283	19.3436	19.7267	19.9516	19.8881	19.8484	19.4357	20.0234	20.0818	19.5474	19.7658	20.3199	19.9912	19.6588	20.2098	18.9471	AKAP2	Isoform 2 of A-kinase anchor protein 2	Q9Y2D5-5	SPGALETPSAAGSQGNTASQGK	AKAP2_S482_M1	AKAP2_S482
PS1394	15.1219	16.0616	14.7217	13.7724	15.7667	14.3681	14.4577	14.9754	13.8467	14.7254	13.9653	14.8747	13.8003	14.4877	14.9602	14.8592	15.2147	14.5583	15.127	14.813	14.6845	15.1768	14.9348	15.5502	15.4869	15.215	16.0099	15.1671	AKAP2	Isoform 2 of A-kinase anchor protein 2	Q9Y2D5-5	SVNVSLTQEELDSGLDELSVR	AKAP2_S562_M1	AKAP2_S562
PS1396	23.4664	23.4191	23.3333	23.5405	23.3237	23.2555	22.8594	23.0262	23.1231	22.8805	22.8069	22.7507	22.2732	22.3172	22.8218	22.8874	22.2981	22.4857	23.0075	22.5012	22.9358	22.4261	22.796	22.8775	23.0795	22.4132	23.1368	22.4222	AKAP2	Isoform 2 of A-kinase anchor protein 2	Q9Y2D5-5	PQSMFEPPQVSSPVQEK	AKAP2_S720_M1	AKAP2_S720
PS1397	17.4844	18.1203	18.1845	18.0464	18.3835	18.4329	18.3441	18.4994	17.1058	17.9584	17.7349	18.1208	17.6913	18.0051	18.572	18.1248	18.3539	17.8881	18.6511	18.5901	18.9596	18.6051	18.4761	18.9082	19.1876	18.7036	19.3345	18.4745	AKAP2	Isoform 2 of A-kinase anchor protein 2	Q9Y2D5-5	TLSMIEEEIR	AKAP2_S809_M1	AKAP2_S809
PS1398	22.6883	22.174	22.2365	22.0522	22.7327	22.5784	22.1836	22.7929	22.0972	21.2386	21.9023	22.3635	21.6349	21.6812	21.8001	21.3019	21.0392	21.6925	22.594	22.0702	21.5991	20.9913	21.7716	21.0316	21.4339	21.9905	21.511	21.3329	AKAP2	Isoform 2 of A-kinase anchor protein 2	Q9Y2D5-5	QVLQSTQSPR	AKAP2_S837_M1	AKAP2_S837
PS1399	24.9625	25.7634	24.9145	25.339	25.1585	25.7947	25.0134	25.6441	25.249	25.1438	24.8382	24.8197	23.6441	24.8998	25.0699	24.4153	24.9025	24.7104	24.8202	24.9471	25.023	24.1768	24.67	24.7925	24.7601	24.7292	25.0233	24.3688	AKAP2	Isoform 2 of A-kinase anchor protein 2	Q9Y2D5-5	VKPPPSPTTEGPSLQPDLAPEEAAGTQRPK	AKAP2_S867_M1	AKAP2_S867
PS1400	19.7419	21.7143	19.005	19.1992	19.5132	19.7439	19.7393	19.4336	19.986	19.348	19.5182	19.6711	19.6459	19.4095	19.5946	19.5548	19.0738	19.0996	19.4168	17.4628	19.6085	19.6844	17.4357	19.4395	19.6555	18.1798	18.7495	18.8148	AKAP2	Isoform 2 of A-kinase anchor protein 2	Q9Y2D5-5	VKPPPSPTTEGPSLQPDLAPEEAAGTQRPK	AKAP2_S874_M1	AKAP2_S874
PS1403	17.7257	17.3071	17.6504	17.5593	18.8217	18.0724	18.013	18.9847	16.6779	13.8908	18.5496	18.2354	16.6585	18.107	17.3321	17.4178	17.5879	17.4117	18.1778	18.5584	18.2812	16.9758	17.5496	16.7528	17.4347	17.8904	17.5266	16.8433	AKAP2	Isoform 2 of A-kinase anchor protein 2	Q9Y2D5-5	PLTNPRPPSVGGPPEDSGASAAK	AKAP2_T458_M1	AKAP2_T458
PS1406	20.3466	21.0309	19.8381	20.6576	19.8923	22.4062	19.1298	21.9265	20.2744	21.6071	20.4424	20.4268	17.5086	20.8554	19.1294	19.5182	19.6386	20.222	18.1577	21.4117	19.4167	20.1558	20.4219	19.2322	21.1061	19.1098	20.6095	20.0804	AKAP2	Isoform 2 of A-kinase anchor protein 2	Q9Y2D5-5	VKPPPSPTTEGPSLQPDLAPEEAAGTQRPK	AKAP2_T869_M1	AKAP2_T869
PS1408	21.2503	21.1416	21.4633	21.012	21.0911	21.2585	21.2003	20.9558	20.7773	20.1574	21.011	20.5987	20.0908	20.8515	21.4605	20.64	20.9936	20.5545	21.2749	20.9024	21.1914	20.8033	20.7967	21.135	21.5024	20.7007	21.1879	21.2929	AKAP5	A-kinase anchor protein 5	P24588	AKSTQDLSEGISR;STQDLSEGISR	AKAP5_S178_M1	AKAP5_S178
PS1409	16.737	16.6465	16.9708	16.6575	16.7497	17.1421	15.9153	16.1837	17.206	15.8677	17.0382	16.6195	15.5979	16.2696	16.9727	16.002	15.5133	15.9664	17.0345	16.0451	16.6549	15.4122	16.1044	15.4632	16.4961	16.1484	16.2249	16.4575	AKAP5	A-kinase anchor protein 5	P24588	RSAEGSPGAER;SAEGSPGAER	AKAP5_S18_M1	AKAP5_S18
PS1410	15.9676	15.5107	16.1889	16.0562	16.2174	15.986	16.3705	14.9268	15.908	16.308	15.8857	15.803	16.4362	15.79	17.2137	16.1399	16.7167	15.3608	16.7243	16.0022	16.6937	16.2422	16.7882	16.2193	16.8505	16.5929	16.8183	16.5701	AKAP5	A-kinase anchor protein 5	P24588	RSAEGSPGAER;SAEGSPGAER	AKAP5_S22_M1	AKAP5_S22
PS1411	16.841	16.6862	16.6708	16.7418	16.5762	16.6955	16.7821	16.3308	16.4076	15.7342	16.6944	16.29	15.8276	16.5857	16.7638	16.1836	16.5495	15.9317	16.7178	15.9194	16.883	16.0345	16.3622	16.8056	16.8429	16.3929	17.1887	16.2689	AKAP5	A-kinase anchor protein 5	P24588	GAWASLK	AKAP5_S81_M1	AKAP5_S81
PS1412	20.7677	21.2838	21.5114	21.3602	21.6305	21.1066	21.5411	21.0987	21.9486	20.6622	21.2496	21.4114	19.9635	19.8267	22.1995	20.2735	20.7781	21.2973	22.6157	21.3498	21.522	20.7718	21.636	21.498	22.0524	20.6297	21.4275	21.4259	AKAP5	A-kinase anchor protein 5	P24588	AKSTQDLSEGISR;STQDLSEGISR	AKAP5_T179_M1	AKAP5_T179
PS1415	17.5738	16.9639	16.0928	15.1078	17.7056	15.4563	15.7449	14.8262	15.5131	16.4109	16.1546	15.2424	16.1227	18.695	15.6441	18.1931	17.5307	16.4891	15.4675	13.7784	16.9427	15.0138	16.2452	19.6487	14.7947	18.6265	17.1916	15.3184	AKAP7	A-kinase anchor protein 7 isoforms alpha and beta	O43687	ISELESSSSAVLQR	AKAP7_S24_M1	AKAP7_S24
PS1416	15.5578	15.7395	15.0171	15.408	14.4589	15.0316	15.1501	15.3147	15.7383	15.3998	15.3616	16.1154	15.2606	15.1016	11.0772	14.6431	16.1577	15.8855	15.4304	14.7124	15.5213	15.8323	15.7387	15.8674	15.5235	15.4479	16.1585	14.2804	AKAP7	A-kinase anchor protein 7 isoforms alpha and beta	O43687	NKPGEGSSVK	AKAP7_S86_M1	AKAP7_S86
PS1417	17.7361	17.6359	17.5134	17.649	17.4453	17.6541	17.529	17.6512	17.4906	17.3681	17.9503	17.5419	17.6757	17.7802	17.2613	17.6875	17.6505	17.7998	17.2829	17.6023	17.6556	17.7253	17.3924	17.4612	17.4512	17.5996	17.2833	17.4032	AKAP8L	A-kinase anchor protein 8-like	A0A7P0TAE3;Q9ULX6	QGGSPDEPDSK	AKAP8L_S249_M1	AKAP8L_S249
PS1418	13.8499	13.7965	13.478	13.5668	13.6985	13.637	13.3356	12.2745	13.7328	13.3545	13.7304	13.6728	13.4093	13.7825	13.3842	13.5709	13.3929	13.5854	13.2611	13.5104	13.2421	13.504	13.5939	13.5083	13.639	13.5928	13.3853	13.4446	AKAP8L	A-kinase anchor protein 8-like	A0A7P0TAE3;Q9ULX6	GSRVDGEDEEGK	AKAP8L_S292_M1	AKAP8L_S292
PS1419	16.8632	17.3225	17.2928	17.8614	18.3163	16.4941	16.434	16.6836	17.8058	17.3884	16.5696	17.3622	17.3827	17.3948	17.5466	17.5858	15.5666	17.436	16.3817	17.1529	16.4743	17.1713	17.139	16.2669	17.3145	16.7187	16.8679	16.9244	AKAP8L	A-kinase anchor protein 8-like	A0A7P0TAE3;Q9ULX6	GENPFTDSPEEEK	AKAP8L_S518_M1	AKAP8L_S518
PS1421	16.0852	16.3445	15.9739	16.1586	16.1488	14.7296	15.9881	16.3152	16.578	16.589	15.2788	16.0783	15.8283	16.4043	15.5579	15.6009	14.8477	16.9824	16.6891	15.6585	15.9377	16.2275	15.1286	16.9963	15.3583	15.1093	15.2934	16.0673	AKAP8	A-kinase anchor protein 8	A0A7P0T893;O43823	VDSEGDFSENDDAAGDFR	AKAP8_S310_M1	AKAP8_S310
PS1425	16.461	16.1097	16.3148	16.3666	16.7912	16.2513	15.9598	15.5732	16.6322	16.0901	16.1157	16.619	16.0913	15.9046	16.0163	15.8037	15.6695	15.9016	15.914	16.2664	16.1228	16.0486	15.9404	15.7567	15.6651	15.6948	15.7831	16.0578	AKAP8	A-kinase anchor protein 8	A0A7P0T893;O43823	SGDEEFKGEDELCDSGR	AKAP8_S326_M1	AKAP8_S326
PS1426	15.0673	15.2531	15.3881	15.3647	15.1008	14.7856	14.605	15.0337	15.6627	15.278	15.1176	15.3954	15.1416	15.0938	14.8352	15.0221	15.1752	15.1252	14.7056	14.725	15.3633	15.1459	15.0864	15.1771	15.2085	14.7092	15.0885	15.2548	AKAP8	A-kinase anchor protein 8	A0A7P0T893;O43823	GGSGGGGEGIQDR	AKAP8_S99_M1	AKAP8_S99
PS1427	11.2793	11.5064	12.2468	11.8445	12.0736	10.6963	12.1285	11.5367	12.8085	10.8936	11.2866	11.8521	12.3328	11.8566	10.9542	11.5103	11.7445	12.3479	10.5439	10.8815	10.9655	11.5477	11.1827	12.022	11.1139	11.2698	11.6717	11.7431	AKAP8	A-kinase anchor protein 8	A0A7P0T893;O43823	KETPEEVAADVLAEVITAAVR	AKAP8_T556_M1	AKAP8_T556
PS1428	16.3206	16.8388	16.4839	16.6894	16.1982	16.4583	16.5316	16.9987	16.4191	17.2851	16.8208	16.5208	16.9653	16.8086	16.943	16.9557	17.3431	16.5341	17.0087	17.2207	16.8445	17.1141	16.8269	16.9862	16.7326	17.0342	17.413	16.5733	AKAP9	A-kinase anchor protein 9;Isoform 1 of A-kinase anchor protein 9;Isoform 3 of A-kinase anchor protein 9;Isoform 5 of A-kinase anchor protein 9;Isoform 6 of A-kinase anchor protein 9	A0A0A0MRF6;A0A7P0T8N5;A0A7P0T928;A0A7P0T9A9;A0A7P0TAD6;A0A7P0TBH8;A0A7P0TBI4;A0A7P0Z4N5;A0A7P0Z4Q5;Q99996;Q99996-1;Q99996-3;Q99996-5;Q99996-6	SDLDYIRSPLPFQNR	AKAP9_S3866_M1	AKAP9_S3866
PS1429	14.997	14.3045	14.6409	14.0067	13.9817	14.8968	14.4999	14.8528	14.6628	15.5492	15.1836	14.2563	15.2967	14.7848	14.8401	14.6932	14.9708	14.8976	15.0235	14.5914	15.1701	15.0245	14.9223	14.6983	14.9896	14.9551	14.2951	14.8256	AKIRIN1	Akirin-1;Isoform 2 of Akirin-1	B4DQP0;Q9H9L7;Q9H9L7-2	RPMEFEAALLSPGSPK	AKIRIN1_S22_M1	AKIRIN1_S22
PS1430	12.0669	13.7797	13.955	14.1381	15.1375	13.6527	14.1772	14.1464	14.3917	15.1716	13.106	13.6581	15.0465	13.648	14.3477	13.5058	13.9591	14.011	14.0424	14.3942	14.0483	14.312	13.9879	14.1353	14.5276	13.6291	14.4959	14.3285	AKIRIN2	Akirin-2	Q53H80	RTLDFDPLLSPASPK;TLDFDPLLSPASPK	AKIRIN2_S21_M1	AKIRIN2_S21
PS1432	15.8423	15.6334	17.0095	15.9363	16.0019	15.4097	15.9535	15.0019	15.7928	14.9781	15.7579	15.5885	14.5591	15.6081	15.3901	15.0329	14.1692	16.5569	14.8818	14.9734	14.8428	14.5822	15.5216	14.7421	14.6044	14.9627	14.7459	15.001	AKNA	Microtubule organization protein AKNA	Q7Z591	TISPPPAPAPAAAPLPCGPTETIPSFLLTR	AKNA_S1043_M1	AKNA_S1043
PS1434	13.2465	13.8103	14.2443	13.0447	12.9571	12.1338	14.1258	11.7378	13.8791	12.3383	13.1419	13.3341	12.8187	12.6699	12.3631	12.7032	12.4931	12.6658	12.9747	12.3733	11.9846	12.4404	12.6984	11.7935	10.5458	12.5789	12.0527	12.5093	AKNA	Microtubule organization protein AKNA	Q7Z591	LSEHSEVNPSVELSPAR	AKNA_S196_M1	AKNA_S196
PS1438	17.3503	17.2199	17.9284	16.8104	17.0578	16.6073	16.9223	16.4786	17.548	13.4509	16.6194	17.1999	16.8828	16.4515	16.2247	13.9739	15.0855	17.8241	16.3811	15.625	15.8763	16.8238	16.6693	15.2383	14.5222	16.3298	15.1807	15.6165	AKNA	Microtubule organization protein AKNA	Q7Z591	GDLSPSSLTSMPTLGWLPENR	AKNA_S534_M1	AKNA_S534
PS1443	17.0694	16.5081	16.9047	17.0062	16.3616	16.9876	15.2125	17.5941	17.0437	16.0324	17.0769	16.5631	16.3436	14.5843	16.2346	16.1109	15.3671	16.284	15.4898	16.3315	16.0329	16.0217	15.9865	15.4162	16.1165	16.1339	15.5159	15.3308	AKNA	Microtubule organization protein AKNA	Q7Z591	YLSSPSGPLR	AKNA_S997_M1	AKNA_S997
PS1445	15.8663	16.4578	16.2454	16.0426	16.0887	15.5653	16.1412	15.5321	15.8705	13.3904	15.8063	15.5196	15.4339	15.9161	15.0972	15.7289	14.4371	15.7513	15.6394	15.2587	14.5254	14.7639	15.5249	14.4481	14.3981	15.4342	14.851	14.5344	AKNA	Microtubule organization protein AKNA	Q7Z591	TISPPPAPAPAAAPLPCGPTETIPSFLLTR	AKNA_T1041_M1	AKNA_T1041
PS1446	15.6188	15.931	15.9157	15.2568	16.5693	15.8215	16.3343	16.3578	16.4959	15.4468	16.0986	15.6919	15.1007	16.1021	14.446	14.2155	12.8167	16.037	14.7625	14.8014	14.5689	15.6692	15.7365	13.8169	14.2269	14.5152	14.3084	14.6724	AKNA	Microtubule organization protein AKNA	Q7Z591	LFPNATSPELLEDFR	AKNA_T51_M1	AKNA_T51
PS1449	14.9079	14.5568	14.6184	14.853	14.4257	14.8334	14.4096	14.3993	14.3923	14.7657	14.579	14.8739	14.1968	14.3521	15.0657	14.2963	15.5517	14.772	15.009	14.8024	15.842	14.8263	14.6632	14.7698	14.9044	14.6661	15.1293	14.557	AKR7A2	Aflatoxin B1 aldehyde reductase member 2 (Fragment);Aflatoxin B1 aldehyde reductase member 2	H3BLU7;O43488	FFGNSWAETYR	AKR7A2_S210_M1	AKR7A2_S210
PS1450	18.1685	17.93	17.7948	18.6826	18.3409	18.3379	18.5877	19.0693	16.9153	18.665	18.037	18.6099	18.6571	18.5548	19.0689	18.6071	19.8054	18.308	19.1986	19.498	20.5359	19.6526	19.2329	19.9809	20.0021	20.1398	20.6896	19.8556	AKT1S1	Proline-rich AKT1 substrate 1	Q96B36	SLPVSVPVWGFK	AKT1S1_S183_M1	AKT1S1_S183
PS1451	16.1225	15.6076	15.8211	15.0071	14.9874	15.572	15.2055	14.8121	15.9737	15.0932	15.6038	14.709	14.3511	15.3625	14.7105	15.1694	14.7896	15.2988	13.8644	13.9531	15.7608	15.2824	14.9511	14.6385	14.7124	14.4323	14.1808	14.6399	AKT1S1	Proline-rich AKT1 substrate 1	Q96B36	SSDEENGPPSSPDLDR	AKT1S1_S202_M1	AKT1S1_S202
PS1452	19.3741	19.0785	19.3714	19.1544	19.7551	19.2553	18.8841	18.922	19.0989	18.6608	18.6128	18.9271	19.3086	18.7024	18.7232	18.2074	18.6328	18.6375	18.0851	18.2824	18.278	18.6112	17.7937	18.0801	17.8344	18.0382	17.7135	18.1933	AKT1S1	Proline-rich AKT1 substrate 1	Q96B36	SSDEENGPPSSPDLDR;TEARSSDEENGPPSSPDLDR	AKT1S1_S202_M2	AKT1S1_S202
PS1453	16.1865	17.9133	18.4522	17.3774	17.2144	17.7231	17.4511	15.4726	19.3006	15.1024	16.8361	17.1813	17.4507	19.1417	17.6009	15.5781	16.8908	17.5179	17.1522	15.8051	16.2913	17.2382	15.328	16.5175	16.0231	17.586	17.5351	18.3442	AKT1S1	Proline-rich AKT1 substrate 1	Q96B36	TEARSSDEENGPPSSPDLDR	AKT1S1_S202_M3	AKT1S1_S202
PS1455	19.8808	19.509	20.2977	19.7755	20.4347	19.8971	19.5661	19.4224	19.9223	19.6112	19.167	19.2855	18.6051	19.7718	19.2187	18.7149	18.6077	19.6038	19.034	19.2499	19.1496	18.5387	18.9285	19.1496	18.9485	19.2254	18.7379	19.4029	AKT1S1	Proline-rich AKT1 substrate 1	Q96B36	SSDEENGPPSSPDLDR;TEARSSDEENGPPSSPDLDR	AKT1S1_S203_M2	AKT1S1_S203
PS1456	16.1865	17.9133	18.4522	17.3774	17.2144	17.7231	17.4511	15.4726	19.3006	15.1024	16.8361	17.1813	17.4507	19.1417	17.6009	15.5781	16.8908	17.5179	17.1522	15.8051	16.2913	17.2382	15.328	16.5175	16.0231	17.586	17.5351	18.3442	AKT1S1	Proline-rich AKT1 substrate 1	Q96B36	TEARSSDEENGPPSSPDLDR	AKT1S1_S203_M3	AKT1S1_S203
PS1457	18.9512	19.494	20.0331	18.7699	18.9333	19.4552	19.0087	18.9211	19.0706	18.7564	18.4098	18.3357	18.3142	18.9433	18.4299	18.1373	18.0193	18.9316	18.1443	18.6193	18.4973	18.4652	18.8952	18.7329	18.4468	19.13	18.6005	18.5949	AKT1S1	Proline-rich AKT1 substrate 1	Q96B36	SSDEENGPPSSPDLDR;TEARSSDEENGPPSSPDLDR	AKT1S1_S211_M2	AKT1S1_S211
PS1459	17.4864	17.304	17.5988	16.9171	17.0978	17.2193	17.5964	16.8021	17.6574	17.3524	17.2535	16.8076	17.023	17.6243	17.0105	16.6692	17.1458	17.3013	16.8515	16.9849	16.8795	17.0919	16.9265	17.1322	16.8513	16.9987	17.0376	16.9402	AKT1S1	Proline-rich AKT1 substrate 1	Q96B36	SSDEENGPPSSPDLDR	AKT1S1_S212_M1	AKT1S1_S212
PS1460	18.9824	18.4001	19.0956	19.0563	18.9507	18.5197	18.7915	18.4627	18.9989	19.0485	18.3464	18.4484	17.9956	18.8278	18.1359	18.395	16.217	18.3273	18.5892	18.2545	18.0626	17.5615	17.6817	17.9006	18.1917	18.4135	17.355	18.2465	AKT1S1	Proline-rich AKT1 substrate 1	Q96B36	SSDEENGPPSSPDLDR;TEARSSDEENGPPSSPDLDR	AKT1S1_S212_M2	AKT1S1_S212
PS1464	20.5601	19.7032	20.7707	19.9114	21.394	21.081	21.7258	21.3977	19.4441	20.0893	20.306	21.2663	21.3099	21.0929	21.3788	20.3554	20.9299	20.0961	21.9991	21.8213	22.5246	21.7495	20.9974	21.5536	21.5944	22.1295	22.6201	22.2422	AKT1S1	Proline-rich AKT1 substrate 1	Q96B36	LNTSDFQK	AKT1S1_T246_M1	AKT1S1_T246
PS1465	19.2812	19.6535	19.8035	20.8583	20.4579	20.6555	19.2925	19.7865	20.4044	19.8741	19.0959	19.907	19.0372	16.8633	19.6462	20.5147	19.45	19.0601	19.7102	19.6487	16.0038	18.5267	18.3532	19.0241	20.4593	18.6182	15.1498	19.7311	AKT1	RAC-alpha serine/threonine-protein kinase;Isoform 2 of RAC-alpha serine/threonine-protein kinase	P31749;P31749-2	SGSPSDNSGAEEMEVSLAK	AKT1_S122_M1	AKT1_S122
PS1467	20.0762	19.2583	20.1841	20.7993	16.3818	20.0105	19.8501	20.5187	20.0845	20.0013	19.3488	19.7811	20.12	20.2589	19.9392	20.4158	19.2497	20.6249	20.3102	19.6136	19.2344	19.2835	19.2686	15.1815	20.5821	19.4275	20.1813	20.7995	AKT1	RAC-alpha serine/threonine-protein kinase;Isoform 2 of RAC-alpha serine/threonine-protein kinase	P31749;P31749-2	SGSPSDNSGAEEMEVSLAK	AKT1_S124_M1	AKT1_S124
PS1468	19.0894	17.7682	17.5775	18.4386	16.8746	17.0747	17.6239	18.3415	17.4648	17.5394	18.3426	18.3082	17.6568	18.8641	18.2403	18.8364	16.2251	18.2354	17.401	18.3614	17.7465	17.8279	18.7666	18.292	16.2463	17.7689	17.5313	18.3372	AKT1	RAC-alpha serine/threonine-protein kinase;Isoform 2 of RAC-alpha serine/threonine-protein kinase	P31749;P31749-2	SGSPSDNSGAEEMEVSLAK	AKT1_S124_M2	AKT1_S124
PS1470	18.8033	17.7126	17.4132	18.5398	18.2857	17.6226	18.2829	18.0509	17.7086	17.4945	18.2096	17.6788	18.0312	18.9919	18.0261	18.7413	16.5422	18.2692	17.9036	18.3379	17.4957	17.9459	18.783	18.2765	16.2246	17.8123	17.4295	18.3438	AKT1	RAC-alpha serine/threonine-protein kinase;Isoform 2 of RAC-alpha serine/threonine-protein kinase	P31749;P31749-2	SGSPSDNSGAEEMEVSLAK	AKT1_S126_M2	AKT1_S126
PS1471	17.3564	17.1204	15.6346	15.9706	16.2219	16.9816	16.859	16.1903	16.4864	16.3377	17.1061	17.6022	16.3068	15.6221	16.159	18.0115	16.1268	16.7417	16.7636	16.5824	16.5312	17.4256	17.2431	15.8782	16.2133	17.3369	16.2014	16.0728	AKT1	RAC-alpha serine/threonine-protein kinase;Isoform 2 of RAC-alpha serine/threonine-protein kinase	P31749;P31749-2	SGSPSDNSGAEEMEVSLAK	AKT1_S129_M1	AKT1_S129
PS1472	17.5082	18.1674	16.4793	17.5159	17.2924	17.4181	16.51	17.0112	16.8704	17.3939	17.502	18.3235	17.0412	17.1517	16.4863	16.8211	17.7247	18.5442	16.6161	17.757	17.0721	18.0408	17.074	16.8636	16.5392	17.0099	17.9471	17.3678	AKT1	RAC-alpha serine/threonine-protein kinase;Isoform 2 of RAC-alpha serine/threonine-protein kinase	P31749;P31749-2	SGSPSDNSGAEEMEVSLAK	AKT1_S129_M2	AKT1_S129
PS1473	16.3018	15.748	16.3222	17.4054	15.4417	15.6258	16.6034	15.5255	16.1139	16.2205	15.5611	15.7624	12.8736	15.8512	14.8581	15.5517	15.1951	16.9555	15.9068	15.5408	15.5055	15.6605	15.5219	15.3596	15.743	14.5173	15.3848	15.1808	AKT1	RAC-alpha serine/threonine-protein kinase;Isoform 2 of RAC-alpha serine/threonine-protein kinase	P31749;P31749-2	SGSPSDNSGAEEMEVSLAK	AKT1_S137_M1	AKT1_S137
PS1476	17.1529	17.0369	18.3299	16.8948	17.5406	16.9766	17.2854	17.1227	16.6524	16.1125	18.0633	15.7691	17.7457	17.6407	16.5463	15.82	16.4155	18.2997	16.5972	16.2469	14.2533	17.4958	17.1823	16.0834	15.8585	16.7766	16.3963	16.9285	AKT1	RAC-alpha serine/threonine-protein kinase;Isoform 2 of RAC-alpha serine/threonine-protein kinase	P31749;P31749-2	YFDEEFTAQMITITPPDQDDSMECVDSER	AKT1_T448_M1	AKT1_T448
PS1479	14.415	13.8457	14.0336	14.3823	16.4261	15.035	16.4134	15.9926	13.2951	14.6541	14.7201	16.2851	15.9516	15.9611	15.5275	15.119	14.4119	14.1648	16.9592	16.6074	16.7167	16.8861	14.5014	15.9242	15.1384	17.3066	17.0302	16.5001	AKT2	RAC-beta serine/threonine-protein kinase;Isoform 2 of RAC-beta serine/threonine-protein kinase	P31751;P31751-2	THFPQFSYSASIRE;THFPQFSYSASIR	AKT2_S474_M1	AKT2_S474
PS1483	13.1421	13.3855	12.9237	13.6093	13.6316	14.13	14.2766	15.1254	13.5956	13.8572	12.9114	13.1152	14.0785	13.4896	14.9528	13.5442	14.3047	13.2499	15.2108	14.5332	15.7491	14.7743	12.1771	14.8159	14.0029	14.464	14.8465	14.6957	AKT2	RAC-beta serine/threonine-protein kinase;Isoform 2 of RAC-beta serine/threonine-protein kinase	P31751;P31751-2	THFPQFSYSASIRE;THFPQFSYSASIR	AKT2_S478_M1	AKT2_S478
PS1486	19.7586	20.0432	19.9148	19.7406	19.6209	20.0164	19.5748	19.9638	20.188	19.8074	19.6416	19.8212	19.7935	19.6503	19.5604	19.6384	19.4776	19.755	19.8153	19.1025	19.4759	19.7923	19.7255	19.8182	19.9584	19.6209	19.6674	19.9874	AKT2	RAC-beta serine/threonine-protein kinase;Isoform 2 of RAC-beta serine/threonine-protein kinase	P31751;P31751-2	YFDDEFTAQSITITPPDRYDSLGLLELDQR;YFDDEFTAQSITITPPDR	AKT2_T451_M1	AKT2_T451
PS1491	14.9031	14.7928	14.4607	14.8903	14.5345	14.8173	15.0597	14.0597	14.5747	14.2369	15.059	14.2017	13.6187	14.4093	14.413	14.5627	14.0706	13.1844	15.1363	15.1262	15.744	17.4173	15.541	15.5337	13.815	16.6105	18.0817	15.044	AKT2	RAC-beta serine/threonine-protein kinase;Isoform 2 of RAC-beta serine/threonine-protein kinase	P31751;P31751-2	THFPQFSYSASIRE	AKT2_Y475_M2	AKT2_Y475
PS1492	15.0074	14.414	14.793	14.4493	13.9096	14.272	14.3839	14.6128	14.238	14.0855	14.7241	13.9353	13.4995	14.0568	14.7992	14.2621	13.8798	14.3808	14.8003	14.2063	14.0925	14.2013	13.8349	13.787	13.7458	14.2544	13.8584	14.2203	AKT3	Non-specific serine/threonine protein kinase;RAC-gamma serine/threonine-protein kinase;Isoform 2 of RAC-gamma serine/threonine-protein kinase	A0A5K1VW74;Q9Y243;Q9Y243-2	TDGSFIGYK	AKT3_S34_M1	AKT3_S34
PS1493	16.6817	16.8474	17.1237	16.5827	16.7781	16.8766	16.6286	16.8247	17.0027	16.4128	16.6588	16.7361	16.6918	16.554	16.6314	17.2191	16.9881	17.3848	17.0562	16.1849	16.1926	16.9327	16.8444	15.9215	16.6418	16.806	16.0665	17.1813	AKT3	Non-specific serine/threonine protein kinase;RAC-gamma serine/threonine-protein kinase;Isoform 2 of RAC-gamma serine/threonine-protein kinase	A0A5K1VW74;Q9Y243;Q9Y243-2	YFDEEFTAQTITITPPEK	AKT3_T424_M1	AKT3_T424
PS1495	20.034	20.4018	20.1854	20.3796	20.0537	20.4434	19.9666	20.1537	20.5016	20.3849	20.1812	20.2473	19.8106	19.6047	20.0776	20.1092	20.0243	20.3878	20.0972	20.2556	20.4821	20.0089	20.3337	19.8693	20.1003	20.2899	19.9771	20.1367	ALAD	Delta-aminolevulinic acid dehydratase;Isoform 2 of Delta-aminolevulinic acid dehydratase	P13716;P13716-2	SSPAFGDR	ALAD_S215_M1	ALAD_S215
PS1496	13.2423	13.4006	13.0843	13.4878	13.3016	13.6656	13.669	14.0795	13.0815	13.3162	13.0252	12.7716	13.9578	13.736	16.4539	15.7035	14.4466	13.0952	16.5402	14.9487	13.765	14.8442	15.4535	15.7492	14.9115	15.975	15.4619	16.1789	ALB	Albumin	P02768	TCVADESAENCDK	ALB_109_M1	ALB_109
PS1499	17.4707	16.5417	15.9493	17.803	17.6724	16.6781	13.047	17.2866	17.3598	17.3181	17.2547	16.6465	16.1015	17.1205	16.3579	15.8953	13.6606	16.1597	16.3886	16.869	16.5406	13.9395	16.715	15.6006	17.7752	15.5599	16.5857	16.4264	ALDH18A1	Delta-1-pyrroline-5-carboxylate synthase;Isoform Short of Delta-1-pyrroline-5-carboxylate synthase	P54886;P54886-2	LSLSTSK	ALDH18A1_S429_M1	ALDH18A1_S429
PS1503	13.5138	13.4069	13.414	13.628	13.2841	12.1979	14.0375	13.3608	13.2651	14.1316	12.7747	13.3416	14.4047	14.1221	13.9577	13.7181	14.0367	13.5631	13.4689	13.5351	11.3355	14.1639	13.9368	13.9174	13.7466	13.7831	13.8804	13.9005	ALDH18A1	Delta-1-pyrroline-5-carboxylate synthase;Isoform Short of Delta-1-pyrroline-5-carboxylate synthase	P54886;P54886-2	LGSAVVTR	ALDH18A1_S79_M1	ALDH18A1_S79
PS1505	18.6998	13.895	16.5247	14.0235	17.4159	18.004	13.4999	16.4741	17.7019	18.5437	14.0195	18.7804	18.5505	16.4831	16.6182	15.8326	14.7598	14.1504	13.1743	17.7473	16.4925	14.1212	18.5839	14.4689	13.837	15.1839	14.5393	13.9143	ALDH1A1	Retinal dehydrogenase 1	P00352	IGPALSCGNTVVVK	ALDH1A1_216_M2	ALDH1A1_216
PS1506	18.6998	13.895	16.5247	14.0235	17.4159	18.004	13.4999	16.4741	17.7019	18.5437	14.0195	18.7804	18.5505	16.4831	16.6182	15.8326	14.7598	14.1504	13.1743	17.7473	16.4925	14.1212	18.5839	14.4689	13.837	15.1839	14.5393	13.9143	ALDH1A1	Retinal dehydrogenase 1	P00352	IGPALSCGNTVVVK	ALDH1A1_S185_M2	ALDH1A1_S185
PS1510	17.3972	16.7934	16.6707	17.457	17.6213	17.1499	16.6098	17.5791	17.7358	18.0711	14.5527	14.4223	17.1936	17.198	17.2888	17.765	16.532	16.8205	17.8978	17.592	17.0351	17.6263	17.4535	17.2437	17.0583	17.2033	16.5809	17.8443	ALDH2	Aldehyde dehydrogenase, mitochondrial	P05091	VIQVAAGSSNLK	ALDH2_S276_M2	ALDH2_S276
PS1511	17.3972	16.7934	16.6707	17.457	17.6213	17.1499	16.6098	17.5791	17.7358	18.0711	14.5527	14.4223	17.1936	17.198	17.2888	17.765	16.532	16.8205	17.8978	17.592	17.0351	17.6263	17.4535	17.2437	17.0583	17.2033	16.5809	17.8443	ALDH2	Aldehyde dehydrogenase, mitochondrial	P05091	VIQVAAGSSNLK	ALDH2_S277_M2	ALDH2_S277
PS1512	13.2642	13.2244	13.3145	13.6902	13.3608	13.4156	13.113	13.0125	13.0811	13.9652	13.3652	12.9748	13.741	13.4974	13.4477	14.216	14.662	13.3507	13.3925	14.3094	14.8758	14.3198	13.1675	14.5498	14.5402	13.1518	12.8801	13.5723	ALDH3A2	Aldehyde dehydrogenase;Aldehyde dehydrogenase family 3 member A2;Isoform 2 of Aldehyde dehydrogenase family 3 member A2	A0A5F9ZHI5;A0A5F9ZHN9;J3QRD1;P51648;P51648-2	ILSLLEGQK	ALDH3A2_S293_M1	ALDH3A2_S293
PS1513	12.4906	11.8542	12.9785	12.5765	12.4904	12.2358	12.9713	12.628	12.0885	11.7479	12.3153	12.0643	12.1456	12.2046	11.963	11.8304	10.8409	12.3626	11.9947	11.7434	11.3441	11.3911	11.8506	9.32262	11.2443	11.6438	10.951	10.7429	ALDH9A1	Isoform 3 of 4-trimethylaminobutyraldehyde dehydrogenase	P49189-3	AGLAALSPLLR	ALDH9A1_S11_M1	ALDH9A1_S11
PS1516	18.1503	19.3675	20.1115	18.9176	18.8732	19.1263	19.4493	18.9329	19.3187	18.3769	18.8805	18.9494	18.8217	18.786	17.9206	18.9398	18.2291	17.2883	17.9402	18.7486	18.5046	18.5709	18.4276	17.9703	17.8657	18.2868	17.9148	18.2702	ALDOA	Fructose-bisphosphate aldolase A	P04075	GILAADESTGSIAKR;GILAADESTGSIAK	ALDOA_S36_M1	ALDOA_S36
PS1517	19.6927	19.0383	19.7711	19.295	19.2998	18.7295	20.0617	18.9741	19.4777	18.6704	18.7647	19.3733	19.2338	19.4377	18.6452	19.8134	18.8081	19.4302	18.1044	18.4775	18.6938	18.8013	19.0411	18.561	18.3696	18.9925	17.9432	18.8287	ALDOA	Fructose-bisphosphate aldolase A	P04075	GILAADESTGSIAKR;GILAADESTGSIAK	ALDOA_S39_M1	ALDOA_S39
PS1518	18.4379	17.9206	18.1038	18.0715	18.1658	17.568	17.9121	17.1576	17.6559	18.3982	18.2251	17.4927	17.59	17.8409	17.3852	18.6044	18.2261	17.4369	17.7212	17.5036	18.6058	17.5741	17.4465	17.6064	18.4397	17.9006	17.5981	17.3375	ALDOA	Fructose-bisphosphate aldolase A	P04075	LQSIGTENTEENRR;LQSIGTENTEENR	ALDOA_S46_M1	ALDOA_S46
PS1521	20.5752	20.1929	19.8549	20.0515	20.6537	18.6384	18.264	19.5137	18.6899	16.3415	19.5888	18.1536	18.0817	19.842	16.3713	21.8221	17.5936	18.5566	15.9567	16.8415	18.6918	16.3955	18.7703	18.669	18.0053	18.8936	17.3444	16.7751	ALDOA	Fructose-bisphosphate aldolase A	P04075	FYRQLLLTADDR	ALDOA_Y59_M1	ALDOA_Y59
PS1522	16.5916	16.796	16.9274	16.5411	16.2302	16.4739	16.6539	17.4769	16.6301	16.5438	16.7911	15.8324	17.2954	16.277	16.8154	16.6749	16.5081	16.3353	16.6006	16.2182	16.8539	17.5859	17.0971	16.6502	16.5874	17.2665	16.7319	16.5816	ALDOC	Fructose-bisphosphate aldolase	A8MVZ9	GILAADESVGSMAK	ALDOC_S36_M1	ALDOC_S36
PS1524	14.9858	16.2938	15.4232	16.2235	14.8071	16.2965	15.3921	16.3902	15.9344	16.0484	15.0886	15.9322	15.6156	15.4918	15.4626	15.1611	16.9489	15.2086	15.1514	15.9639	16.3727	15.7933	15.5175	16.6517	15.7103	15.5701	16.9976	14.6206	ALDOC	Fructose-bisphosphate aldolase	A8MVZ9	RLSQIGVENTEENRR;RLSQIGVENTEENR	ALDOC_S45_M1	ALDOC_S45
PS1526	19.131	18.4899	18.5922	18.9854	19.2657	19.0062	18.6156	18.5526	17.7439	19.489	19.0082	18.7177	18.4219	18.863	19.3708	19.7387	20.1069	18.0167	19.0613	19.1749	20.2754	19.2858	18.9712	20.3646	19.5029	18.875	20.1509	19.1588	ALG3	Dol-P-Man:Man(5)GlcNAc(2)-PP-Dol alpha-1,3-mannosyltransferase (Fragment);Dol-P-Man:Man(5)GlcNAc(2)-PP-Dol alpha-1,3-mannosyltransferase	H7C0X4;Q92685	SGSAAQAEGLCK	ALG3_S12_M1	ALG3_S12
PS1530	17.5014	17.3491	17.9124	17.3813	17.6616	17.5209	17.4302	16.94	17.6742	16.8564	17.4254	17.5976	17.8099	17.4904	16.9564	17.328	16.3423	17.3537	16.8977	16.8124	16.5523	17.0736	17.0482	16.568	16.4665	17.1129	16.6799	16.716	ALKBH5	RNA demethylase ALKBH5;Isoform 3 of RNA demethylase ALKBH5	Q6P6C2;Q6P6C2-3	SYESSEDCSEAAGSPARK;SYESSEDCSEAAGSPAR	ALKBH5_411_M1	ALKBH5_411
PS1531	17.1452	17.7689	17.7084	17.0389	17.3169	17.6029	18.0246	17.2467	17.9221	16.7219	17.1381	17.9252	17.3679	17.7263	17.1062	17.1442	15.801	17.0716	17.1649	16.9503	16.5053	17.0463	16.3813	16.6417	16.467	17.2172	16.8092	17.06	ALKBH5	RNA demethylase ALKBH5;Isoform 3 of RNA demethylase ALKBH5	Q6P6C2;Q6P6C2-3	GSFSSENYWR;RGSFSSENYWR	ALKBH5_S361_M1	ALKBH5_S361
PS1533	18.0693	17.8985	18.0355	17.5569	17.6181	17.6597	17.8647	17.5203	18.3621	17.5178	17.5656	17.8568	18.1802	17.7798	17.117	17.4142	17.1013	17.776	16.7297	17.3136	17.2116	17.9861	17.4045	17.0698	17.1586	16.8716	17.0233	17.3012	ALKBH5	RNA demethylase ALKBH5;Isoform 3 of RNA demethylase ALKBH5	Q6P6C2;Q6P6C2-3	YQEDSDPERSDYEEQQLQK;YQEDSDPER	ALKBH5_S64_M1	ALKBH5_S64
PS1534	18.5234	18.0066	18.2439	18.5859	19.0975	18.5362	19.8432	18.5567	19.6554	18.5192	17.6389	18.8366	19.7631	19.5401	17.874	17.2602	18.7322	18.6061	17.5866	18.9783	17.7662	19.0144	17.9582	18.6847	17.2278	19.4801	18.6519	17.4838	ALKBH5	RNA demethylase ALKBH5;Isoform 3 of RNA demethylase ALKBH5	Q6P6C2;Q6P6C2-3	YQEDSDPERSDYEEQQLQK	ALKBH5_S64_M2	ALKBH5_S64
PS1536	21.5448	18.5067	19.2675	18.9774	20.991	19.3137	19.1503	19.1246	20.3074	19.1277	19.5544	19.844	19.8972	18.0786	18.8971	19.2185	18.0937	18.68	18.6766	19.1266	17.8995	18.3277	18.4481	18.355	18.5226	18.9084	19.8546	18.5778	ALKBH5	RNA demethylase ALKBH5;Isoform 3 of RNA demethylase ALKBH5	Q6P6C2;Q6P6C2-3	YQEDSDPERSDYEEQQLQK	ALKBH5_S69_M2	ALKBH5_S69
PS1539	19.5687	18.7077	19.024	18.9058	19.1996	19.0318	20.6607	18.3505	20.2389	18.2376	18.5855	19.5724	19.7705	20.2932	18.6132	16.7626	19.4814	19.0006	18.9285	19.2043	18.7404	19.0165	18.6867	19.4702	17.5806	20.193	18.8095	19.0042	ALKBH5	RNA demethylase ALKBH5;Isoform 3 of RNA demethylase ALKBH5	Q6P6C2;Q6P6C2-3	YQEDSDPERSDYEEQQLQK	ALKBH5_Y60_M2	ALKBH5_Y60
PS1540	21.4698	18.9137	19.1012	19.1198	20.8948	19.2396	19.3367	18.8659	20.8288	19.3089	19.4715	19.7443	19.581	16.5053	18.7976	19.3194	18.0695	18.7929	18.5875	19.2248	17.8022	18.1807	18.3478	18.2761	18.7526	18.8068	19.071	18.5375	ALKBH5	RNA demethylase ALKBH5;Isoform 3 of RNA demethylase ALKBH5	Q6P6C2;Q6P6C2-3	YQEDSDPERSDYEEQQLQK	ALKBH5_Y71_M2	ALKBH5_Y71
PS1541	15.9361	15.7116	15.8696	15.8041	16.2847	15.6949	15.4648	15.6947	16.2325	16.4586	15.6395	15.7377	16.9586	15.337	15.4128	15.079	14.6734	15.198	15.4068	15.4636	14.9362	14.8568	15.3254	14.0601	14.915	14.8346	14.0561	15.2978	ALMS1	Alstrom syndrome protein 1;Isoform 2 of Alstrom syndrome protein 1;Isoform 3 of Alstrom syndrome protein 1	A0A087WTU9;A0A087WV20;Q8TCU4;Q8TCU4-2;Q8TCU4-3	ILPPLSPPQHR	ALMS1_S92_M1	ALMS1_S92
PS1542	13.9353	13.9467	13.8373	15.1111	15.2072	13.7651	12.8669	14.4648	13.5331	14.606	14.7678	13.9308	14.9206	13.9289	14.9965	13.7089	15.2025	13.7606	14.3529	13.8592	14.9317	14.5482	14.6806	15.4026	15.0578	14.8735	15.1378	14.5925	ALPK3	Alpha-protein kinase 3	Q96L96	VENNHLVQSAQTLLLSPCTSR	ALPK3_S1235_M1	ALPK3_S1235
PS1543	15.5993	15.6167	14.3295	15.1848	15.1302	15.9678	15.0512	16.3825	15.7923	17.2848	16.8531	15.7762	16.6823	16.3179	15.7427	15.8248	16.5418	15.0897	15.3031	12.9087	16.4696	16.9603	16.2097	17.1946	16.1645	15.8859	16.4398	16.6673	ALPK3	Alpha-protein kinase 3	Q96L96	AAGDGEATTPEERESPTVSPR	ALPK3_S1390_M1	ALPK3_S1390
PS1544	13.8504	15.8277	10.1214	15.6283	17.2067	14.3833	14.9109	16.1089	15.6631	16.7424	16.0348	15.8031	17.6522	15.3616	15.327	15.3066	18.1327	15.2666	15.8596	17.0112	15.0635	15.9445	16.2134	15.2822	16.5174	15.1949	18.1184	15.9563	ALPK3	Alpha-protein kinase 3	Q96L96	AAGDGEATTPEERESPTVSPR	ALPK3_S1390_M2	ALPK3_S1390
PS1545	12.2353	12.6007	12.7911	12.3313	16.6585	12.5917	14.8866	12.5426	13.9775	14.6786	13.8812	12.7642	16.4894	14.1807	12.7846	13.7358	17.59	12.0305	14.1115	14.7955	13.6884	14.2291	14.1558	16.8174	14.8963	15.3584	14.9474	13.8972	ALPK3	Alpha-protein kinase 3	Q96L96	AAGDGEATTPEERESPTVSPR	ALPK3_S1394_M2	ALPK3_S1394
PS1547	15.9499	17.4357	17.1146	17.9767	15.8757	17.6567	16.3083	18.188	17.7352	18.7251	17.5901	17.7517	18.5581	18.1387	18.4348	17.5316	18.8702	17.3383	17.7468	17.3879	18.7986	18.5985	18.2715	19.0728	18.6745	18.0496	18.679	18.0099	ALPK3	Alpha-protein kinase 3	Q96L96	SLVPGSPGTPGR	ALPK3_S1406_M1	ALPK3_S1406
PS1548	19.6829	19.4086	18.621	19.4369	19.1704	19.3425	19.3921	19.6514	20.1039	18.9782	19.2218	19.9929	20.6849	19.2761	18.9765	18.935	18.3108	17.8784	18.8548	18.6807	19.2337	19.2751	19.2164	17.6191	19.1174	18.9491	20.2911	19.1606	ALPK3	Alpha-protein kinase 3	Q96L96	SLVPGSPGTPGR	ALPK3_S1406_M2	ALPK3_S1406
PS1549	15.2387	16.0225	15.6791	16.3854	15.552	16.1865	15.1888	16.4333	15.643	17.2786	17.3897	16.1665	17.3222	16.5009	16.8529	16.3487	17.5416	16.0052	16.1808	16.0868	17.5856	17.0526	16.5856	17.7938	17.4895	16.5664	17.3965	16.569	ALPK3	Alpha-protein kinase 3	Q96L96	GSQLSPQPQK	ALPK3_S1855_M1	ALPK3_S1855
PS1550	18.29	18.7313	18.6025	19.0726	18.8362	19.1115	18.6356	19.2387	18.9684	19.9835	20.0416	19.0356	20.2385	19.5717	19.6452	19.438	20.3019	18.8639	19.1572	19.0486	20.3442	19.7964	19.5941	20.5301	19.9861	19.4103	20.3059	19.5132	ALPK3	Alpha-protein kinase 3	Q96L96	GLPSPQGTR	ALPK3_S1865_M1	ALPK3_S1865
PS1551	12.111	12.0051	10.7212	12.6223	12.0851	12.33	11.8298	13.5896	12.2937	14.434	12.5169	13.2612	12.846	13.341	13.5945	13.3922	14.5859	12.9804	13.2585	13.6464	13.6923	13.2792	13.0016	14.1362	14.4946	13.4894	13.8378	13.8491	ALPK3	Alpha-protein kinase 3	Q96L96	RLSGAQAPGPSVPTR	ALPK3_S430_M1	ALPK3_S430
PS1557	12.7619	14.6842	9.06849	13.5666	13.2111	13.7073	13.6466	14.8356	14.1771	15.6801	15.0389	15.0173	15.4003	14.5461	14.1903	14.334	16.5828	13.3535	14.7996	15.9576	14.1993	15.2936	15.1237	16.2645	15.6808	17.0016	17.0684	14.9075	ALPK3	Alpha-protein kinase 3	Q96L96	AAGDGEATTPEERESPTVSPR	ALPK3_T1392_M2	ALPK3_T1392
PS1558	21.2117	19.8888	19.8385	21.3511	18.1971	19.8895	20.092	21.4174	20.8011	19.5651	20.6488	20.7101	21.0868	19.9841	19.6919	19.4211	19.0073	17.9552	19.7338	19.116	19.9959	20.0029	19.9374	18.2989	20.1861	19.6785	20.1427	19.7068	ALPK3	Alpha-protein kinase 3	Q96L96	SLVPGSPGTPGR	ALPK3_T1409_M2	ALPK3_T1409
PS1560	15.5437	17.6704	15.829	17.7871	16.5494	15.983	15.9129	18.3523	15.9991	18.6341	18.0653	16.6681	18.4832	17.0369	17.9161	15.3465	18.6871	17.2928	16.4621	17.1406	18.0754	17.5981	16.9989	19.1793	18.8268	17.6097	18.8193	17.5338	ALPK3	Alpha-protein kinase 3	Q96L96	APPQASVQVPTPPAR	ALPK3_T728_M1	ALPK3_T728
PS1561	16.2756	16.4435	15.96	16.1741	17.5685	16.2966	16.147	15.7562	16.8653	17.7675	15.9189	17.0929	18.0824	16.4707	15.7324	16.3281	16.8517	14.58	15.1547	17.084	16.5301	16.13	16.3808	17.9443	16.1818	16.2402	17.77	16.3255	ALPL	Alkaline phosphatase, tissue-nonspecific isozyme;Isoform 3 of Alkaline phosphatase, tissue-nonspecific isozyme	P05186;P05186-3	TYNTNAQVPDSAGTATAYLCGVK	ALPL_S110_M1	ALPL_S110
PS1565	17.5393	17.806	17.5666	17.7084	17.4239	17.5805	18.0717	17.7017	17.7998	16.7244	17.1794	17.5732	16.9018	18.1185	17.1704	17.5179	17.6054	17.2515	16.8652	17.7821	16.9432	16.8718	17.6273	17.2554	16.7087	17.7215	17.0757	16.8303	ALS2	Alsin	A0A7P0T8F3;A0A7P0T980;A0A7P0T9R1;A0A7P0T9U5;A0A7P0Z4J9;A0A7P0Z4M6;Q96Q42	QHRDSPEILSR	ALS2_S1334_M1	ALS2_S1334
PS1568	18.5352	17.4666	17.2494	18.0153	18.1153	17.0363	18.1255	18.4223	18.109	18.0344	17.9214	18.3118	18.8843	19.1014	18.5523	18.8619	18.9599	19.5066	17.9758	17.35	17.9567	18.6325	18.3172	17.7034	17.5733	18.3865	18.2559	17.9243	ALS2	Alsin	A0A7P0T8F3;A0A7P0T980;A0A7P0T9R1;A0A7P0T9U5;A0A7P0Z4J9;A0A7P0Z4M6;Q96Q42	SESPEPGYVVTSSGLLLPVLLPR	ALS2_S1463_M1	ALS2_S1463
PS1571	17.3144	16.7536	16.0122	17.3664	16.3262	16.4428	17.052	16.3845	16.1466	16.6238	17.2128	16.6557	16.8281	16.3141	17.1255	17.1908	18.4287	16.8968	17.1811	21.2313	17.9094	18.0749	17.8513	18.4027	17.7463	17.2357	17.6036	16.698	ALS2	Alsin	A0A7P0T8F3;A0A7P0T980;A0A7P0T9R1;A0A7P0T9U5;A0A7P0Z4J9;A0A7P0Z4M6;Q96Q42	KLSDHSVREDSEHGEK;KLSDHSVR	ALS2_S353_M1	ALS2_S353
PS1573	19.3239	19.4885	18.4235	20.3371	19.1032	19.8745	18.6328	20.7706	18.5548	21.1305	20.2117	20.374	19.4197	19.3388	21.5405	21.0851	22.0702	20.8185	21.2867	21.6552	22.2208	20.3617	21.5987	20.6865	22.4228	21.6009	22.519	21.3611	ALS2	Alsin	A0A7P0T8F3;A0A7P0T980;A0A7P0T9R1;A0A7P0T9U5;A0A7P0Z4J9;A0A7P0Z4M6;Q96Q42	KLSDHSVREDSEHGEK;KLSDHSVR	ALS2_S356_M1	ALS2_S356
PS1578	21.5102	21.4064	21.4372	21.1687	21.6722	21.2825	21.2079	21.5404	21.2883	20.7216	21.825	20.9956	20.9467	21.4067	20.6844	21.2532	21.5647	21.4868	21.064	21.5192	21.7694	20.2273	21.5808	21.5789	21.3455	21.2847	21.484	20.9747	ALS2	Alsin	A0A7P0T8F3;A0A7P0T980;A0A7P0T9R1;A0A7P0T9U5;A0A7P0Z4J9;A0A7P0Z4M6;Q96Q42	SSSLVDIREEETEGGSR;SSSLVDIR	ALS2_S466_M1	ALS2_S466
PS1580	16.8191	16.9989	16.5514	17.009	16.5915	17.4603	16.9352	17.6924	16.432	17.4686	16.9725	16.7303	16.6159	17.472	17.304	16.4938	18.1155	17.6404	16.1735	17.596	18.055	16.3808	16.9146	16.8908	17.5626	17.0272	17.062	16.6631	ALS2	Alsin	A0A7P0T8F3;A0A7P0T980;A0A7P0T9R1;A0A7P0T9U5;A0A7P0Z4J9;A0A7P0Z4M6;Q96Q42	RLSLPGLLSQVSPR	ALS2_S483_M2	ALS2_S483
PS1581	16.3375	15.2805	15.2673	16.2298	15.9062	16.9504	16.1958	16.3084	13.8606	17.1674	16.0542	15.1185	15.898	16.8149	16.1513	16.6016	17.4831	16.9289	14.3129	15.6652	17.9323	15.4132	16.1673	15.7859	16.2336	16.5741	16.6242	15.2084	ALS2	Alsin	A0A7P0T8F3;A0A7P0T980;A0A7P0T9R1;A0A7P0T9U5;A0A7P0Z4J9;A0A7P0Z4M6;Q96Q42	RLSLPGLLSQVSPR	ALS2_S489_M2	ALS2_S489
PS1582	21.4996	21.3798	21.7774	21.3409	21.3054	21.203	21.2829	21.2011	21.2777	19.9237	20.9263	20.593	20.1594	21.0413	20.4219	20.4496	19.8067	20.8549	20.7117	20.4793	20.0599	19.8169	20.8333	19.4915	19.5707	20.4955	19.5052	20.2092	ALS2	Alsin	A0A7P0T8F3;A0A7P0T980;A0A7P0T9R1;A0A7P0T9U5;A0A7P0Z4J9;A0A7P0Z4M6;Q96Q42	LSLPGLLSQVSPR	ALS2_S492_M1	ALS2_S492
PS1583	16.3261	17.2941	16.7261	16.8198	16.3214	17.0017	16.7128	17.654	16.7818	17.2772	16.8605	16.9782	16.6122	17.176	17.3586	16.4733	17.7955	17.3902	16.5089	17.7588	16.9405	16.3272	16.8722	16.9206	17.429	16.5083	16.5038	16.8678	ALS2	Alsin	A0A7P0T8F3;A0A7P0T980;A0A7P0T9R1;A0A7P0T9U5;A0A7P0Z4J9;A0A7P0Z4M6;Q96Q42	RLSLPGLLSQVSPR	ALS2_S492_M2	ALS2_S492
PS1584	13.324	12.8039	14.2113	13.129	12.7227	13.1495	13.5822	12.6341	13.766	13.1822	12.8139	12.3614	13.2744	14.131	13.509	13.1256	13.8409	13.7199	11.3226	12.6966	13.4661	13.9599	13.5329	13.6312	12.8641	12.0907	12.4731	14.6684	ALS2	Alsin	A0A7P0T8F3;A0A7P0T980;A0A7P0T9R1;A0A7P0T9U5;A0A7P0Z4J9;A0A7P0Z4M6;Q96Q42	SDSRSESPEPGYVVTSSGLLLPVLLPR	ALS2_T1471_M2	ALS2_T1471
PS1586	16.9347	16.6254	16.5778	17.1855	16.0826	16.7747	17.0086	16.666	15.7829	17.4134	17.2821	16.5132	16.6596	16.7777	16.6967	17.4855	18.0068	16.4322	17.3645	16.6912	17.5035	17.5322	17.5155	18.0988	18.3429	17.5024	17.7836	16.8641	ALS2	Alsin	A0A7P0T8F3;A0A7P0T980;A0A7P0T9R1;A0A7P0T9U5;A0A7P0Z4J9;A0A7P0Z4M6;Q96Q42	TVVLTPTYSGEADALLPSLR	ALS2_T510_M1	ALS2_T510
PS1588	14.9653	14.6255	16.9575	14.956	14.2741	14.9726	15.4089	14.4601	15.5926	15.0063	14.6324	14.1719	15.2273	16.4658	15.5141	14.9473	15.6675	15.2421	13.6173	14.4956	15.2904	16.2709	15.3601	15.4574	14.6893	14.4634	14.2936	16.4887	ALS2	Alsin	A0A7P0T8F3;A0A7P0T980;A0A7P0T9R1;A0A7P0T9U5;A0A7P0Z4J9;A0A7P0Z4M6;Q96Q42	SDSRSESPEPGYVVTSSGLLLPVLLPR	ALS2_Y1468_M2	ALS2_Y1468
PS1593	18.092	17.0516	18.0987	17.0708	18.6634	16.943	17.3641	16.8956	17.4613	18.229	17.5909	16.6777	17.5257	17.3398	17.7709	16.6352	17.1602	16.9099	17.7045	16.9258	17.3192	17.0125	17.1967	17.3075	17.4057	16.6118	17.4941	18.188	AMER1	APC membrane recruitment protein 1	Q5JTC6	PAPEASSLEEPHSPETGEK	AMER1_S286_M1	AMER1_S286
PS1607	14.0555	14.5115	13.5977	14.1911	14.0838	14.7283	13.5972	14.5844	13.8069	14.6735	14.4934	15.0791	15.3502	14.0338	15.4879	15.3975	15.0362	13.8632	15.2847	14.8431	15.5775	14.6233	15.1632	15.7443	15.3521	14.8909	15.6446	14.953	AMFR	E3 ubiquitin-protein ligase AMFR;E3 ubiquitin-protein ligase AMFR (Fragment)	Q9UKV5;R4GNG2	VPLDLSPR	AMFR_S542_M1	AMFR_S542
PS1608	13.9097	14.1914	14.0195	14.1627	13.4942	14.1521	13.1874	14.3251	14.1494	12.7012	14.5896	14.1991	13.6782	13.8416	14.0699	14.6211	12.9819	14.1429	13.8513	13.4991	13.9053	13.8453	14.0912	13.2113	13.261	13.6844	13.7597	13.2527	AMOTL1	Angiomotin-like protein 1;Isoform 2 of Angiomotin-like protein 1	Q8IY63;Q8IY63-2	IMQLSLER	AMOTL1_S269_M1	AMOTL1_S269
PS1611	18.3491	18.4106	18.3857	18.1446	18.028	18.0689	17.6772	18.0864	18.3551	17.2257	18.3169	18.0488	17.3491	17.8169	17.6021	18.2925	17.5136	18.3804	17.5943	17.6421	17.703	17.6761	17.7925	16.3841	17.1887	17.3457	16.8026	17.194	AMOTL1	Angiomotin-like protein 1;Isoform 2 of Angiomotin-like protein 1	Q8IY63;Q8IY63-2	DTTIINHSR	AMOTL1_S720_M1	AMOTL1_S720
PS1612	14.3797	13.789	13.3797	12.7216	13.623	13.8633	13.4852	14.9494	12.9829	14.8363	14.2931	14.3812	13.8558	13.964	14.6321	14.3993	15.1746	14.4692	14.4437	14.1403	15.7724	14.5984	14.7492	15.164	15.4256	15.3376	15.1354	14.7077	AMOTL1	Angiomotin-like protein 1;Isoform 2 of Angiomotin-like protein 1	Q8IY63;Q8IY63-2	SVPSIAAATGTHSR	AMOTL1_S793_M1	AMOTL1_S793
PS1614	18.955	19.0406	19.2695	19.4448	17.8075	19.21	18.7482	19.1497	19.3754	18.4173	18.358	18.9729	18.1074	18.8945	19.0402	18.7591	19.0676	19.3453	18.5148	18.221	17.9335	18.7928	18.8892	17.833	18.7396	18.4458	18.6113	18.6673	AMOTL1	Angiomotin-like protein 1;Isoform 2 of Angiomotin-like protein 1	Q8IY63;Q8IY63-2	SVPSIAAATGTHSR	AMOTL1_S805_M1	AMOTL1_S805
PS1615	17.2908	17.5993	17.3126	17.6124	17.0432	17.1864	16.8758	16.938	17.2404	16.0121	17.4281	16.6285	16.1933	17.2256	15.1973	17.2415	16.6364	17.211	16.5508	16.7088	17.0426	16.8056	16.2763	15.8401	16.6292	16.635	16.1011	16.0294	AMOTL1	Angiomotin-like protein 1;Isoform 2 of Angiomotin-like protein 1	Q8IY63;Q8IY63-2	QTSLTSSQLAEEK	AMOTL1_S809_M1	AMOTL1_S809
PS1616	15.0093	15.1502	14.9608	15.219	15.038	14.9215	14.3698	15.0583	15.1251	14.6501	15.4874	15.1751	14.4138	15.092	14.6874	15.3524	14.6044	15.5158	14.891	15.1795	15.1382	14.9359	14.9668	13.9761	14.9983	14.6741	14.1067	14.8917	AMOTL1	Angiomotin-like protein 1;Isoform 2 of Angiomotin-like protein 1	Q8IY63;Q8IY63-2	GSIGLLLGK	AMOTL1_S828_M1	AMOTL1_S828
PS1618	18.0454	18.4962	18.4249	17.6824	17.7678	18.1633	17.5605	17.5844	18.4402	16.0394	17.4559	17.6316	16.706	17.4411	16.6298	17.4283	15.6114	17.5988	17.2155	16.6241	16.727	16.5064	16.9454	15.0204	15.3419	16.7816	15.6347	16.3156	AMOTL1	Angiomotin-like protein 1;Isoform 2 of Angiomotin-like protein 1	Q8IY63;Q8IY63-2	LSTTPAHSPVLK	AMOTL1_S906_M1	AMOTL1_S906
PS1619	19.0033	19.2452	19.7511	19.4153	18.2584	18.5074	18.0602	19.033	19.6288	18.4986	19.2748	18.9482	17.2317	16.6697	18.3762	18.4198	18.7662	17.7672	18.9948	18.6963	18.9368	17.4234	18.7024	17.4658	17.7998	18.0846	18.2263	18.1594	AMOTL1	Angiomotin-like protein 1;Isoform 2 of Angiomotin-like protein 1	Q8IY63;Q8IY63-2	LSTTPAHSPVLK	AMOTL1_S906_M2	AMOTL1_S906
PS1620	14.9292	14.7744	15.6615	13.9684	14.6811	15.0811	14.466	12.1523	15.5155	14.1239	12.4425	15.0601	14.566	14.1716	13.8405	14.314	13.3251	13.987	14.4271	13.8839	13.2788	14.2884	13.8226	13.2357	13.2099	13.9279	11.835	13.6851	AMOTL1	Angiomotin-like protein 1;Isoform 2 of Angiomotin-like protein 1	Q8IY63;Q8IY63-2	LENSPGHGK	AMOTL1_S924_M1	AMOTL1_S924
PS1622	18.4796	17.2676	19.206	18.4793	18.3689	18.9462	17.6086	18.8363	18.4409	18.9044	18.5146	18.3714	18.3708	18.3094	18.3315	18.4955	19.0133	17.9477	18.6862	18.8576	19.2106	18.4395	18.6701	17.9494	18.5654	18.4376	18.4076	18.4602	AMOTL1	Angiomotin-like protein 1;Isoform 2 of Angiomotin-like protein 1	Q8IY63;Q8IY63-2	SVPSIAAATGTHSR	AMOTL1_T801_M1	AMOTL1_T801
PS1623	19.3125	19.214	19.3142	19.558	18.6787	19.1921	18.5393	18.9641	18.8745	18.5176	19.1494	17.9915	18.4321	18.6362	18.5956	19.0825	18.4572	19.1203	19.1592	18.989	18.1806	18.9767	18.9222	18.0291	18.4566	19	17.7072	18.9513	AMOTL1	Angiomotin-like protein 1;Isoform 2 of Angiomotin-like protein 1	Q8IY63;Q8IY63-2	SVPSIAAATGTHSR	AMOTL1_T803_M1	AMOTL1_T803
PS1628	17.9773	18.3352	18.6864	18.1464	17.6887	17.1695	17.3349	17.7945	18.3524	17.3496	18.0979	17.9347	16.5112	16.2002	17.6064	17.2409	17.4854	16.0158	17.8788	17.8176	17.6719	16.6144	17.2616	16.029	16.1944	16.7241	17.3834	17.2715	AMOTL1	Angiomotin-like protein 1;Isoform 2 of Angiomotin-like protein 1	Q8IY63;Q8IY63-2	LSTTPAHSPVLK	AMOTL1_T902_M2	AMOTL1_T902
PS1630	13.1427	14.2647	13.8298	14.9661	14.61	14.441	14.2341	15.247	14.0934	15.1732	14.4675	11.1804	14.4177	14.6928	14.3716	14.182	15.8132	15.1489	14.6741	16.1792	15.3206	15.494	14.7971	15.4505	15.7073	15.3697	15.1778	14.6846	AMOTL2	Angiomotin-like protein 2;Isoform 2 of Angiomotin-like protein 2;Isoform 4 of Angiomotin-like protein 2	Q9Y2J4;Q9Y2J4-2;Q9Y2J4-4	APSHMSSSHSFPQLAR	AMOTL2_S183_M1	AMOTL2_S183
PS1633	18.7862	18.5287	18.4482	18.2662	17.1268	18.5723	18.873	18.9459	18.83	18.3716	18.8047	18.091	18.4179	18.1376	19.0005	18.4069	19.1742	18.4715	18.5105	18.68	19.3042	18.5598	18.6558	19.6674	19.0976	18.1352	19.9031	17.6635	AMOTL2	Angiomotin-like protein 2;Isoform 2 of Angiomotin-like protein 2;Isoform 4 of Angiomotin-like protein 2	Q9Y2J4;Q9Y2J4-2;Q9Y2J4-4	QAGAPGGSSGSGGSPELSALR	AMOTL2_S540_M1	AMOTL2_S540
PS1635	17.9411	18.0023	17.6131	17.6818	17.2739	17.7804	17.8979	18.1148	17.9539	17.8197	17.7365	17.5006	17.9752	17.735	17.4365	17.4595	18.0562	15.3766	18.0373	18.5423	18.256	17.4342	17.4707	18.2683	17.7716	17.6015	18.0415	18.0009	AMOTL2	Angiomotin-like protein 2;Isoform 2 of Angiomotin-like protein 2;Isoform 4 of Angiomotin-like protein 2	Q9Y2J4;Q9Y2J4-2;Q9Y2J4-4	DTTLIRHSPQPSPSSSFNEGLLTGGHR;HSPQPSPSSSFNEGLLTGGHR	AMOTL2_S602_M1	AMOTL2_S602
PS1637	15.8789	15.9869	15.9425	16.0997	15.7881	15.3796	15.9419	15.8687	16.0231	15.3566	15.835	15.7608	15.7984	15.8036	15.8721	16.182	15.9422	15.8018	15.84	15.9792	15.8038	15.9708	15.707	16.2665	16.0047	15.7324	16.2291	15.8041	AMOTL2	Angiomotin-like protein 2;Isoform 2 of Angiomotin-like protein 2;Isoform 4 of Angiomotin-like protein 2	Q9Y2J4;Q9Y2J4-2;Q9Y2J4-4	AASLDSVATSR	AMOTL2_S759_M1	AMOTL2_S759
PS1640	19.044	18.3809	18.7862	18.5789	19.4395	19.6277	18.8226	19.2259	18.173	18.6904	18.8901	18.8362	19.4524	18.1388	19.6542	20.0085	18.1046	18.501	20.0385	16.9957	17.4141	18.2226	18.4486	18.2369	18.6626	18.1136	18.1157	20.0767	AMOT	Angiomotin;Isoform 2 of Angiomotin	E7ERM3;Q4VCS5;Q4VCS5-2	DTTVISHSPNTSYDTALEAR	AMOT_S482_M1	AMOT_S482
PS1642	14.7184	14.3134	14.6501	14.2997	13.8018	14.0786	13.9385	13.7979	14.0361	13.7579	14.2798	14.5022	13.7523	14.3594	15.5107	15.2956	13.7995	14.6867	15.2213	14.9955	13.8707	14.9655	14.6439	14.1593	15.2268	14.4387	13.778	15.663	AMOT	Angiomotin;Isoform 2 of Angiomotin	E7ERM3;Q4VCS5;Q4VCS5-2	GSLGILLGGDYR	AMOT_S591_M1	AMOT_S591
PS1645	15.9435	12.087	15.9843	15.8577	15.9579	15.4306	15.8542	14.315	15.2953	14.8742	15.9614	14.9071	14.8948	15.4866	14.3967	16.1089	14.8633	16.1207	17.0225	16.5316	14.9598	15.6671	16.0045	15.5487	16.4709	15.9339	15.607	17.0126	AMOT	Angiomotin;Isoform 2 of Angiomotin	E7ERM3;Q4VCS5;Q4VCS5-2	TDGPVFHSNTLER	AMOT_T829_M1	AMOT_T829
PS1647	19.8851	19.8891	19.8729	19.7531	19.6576	19.7601	19.7821	19.795	19.5662	19.4808	20.1704	19.6526	19.5642	19.821	19.6934	19.7743	19.9608	19.8948	20.0246	19.5212	20.0801	20.071	19.6295	20.0408	20.1006	19.9362	19.8957	20.082	AMPD2	AMP deaminase;AMP deaminase 2	A0A5F9UK94;H0Y360;Q01433	QISQDVK	AMPD2_S114_M1	AMPD2_S114
PS1648	15.8915	15.5991	16.2542	15.735	15.5649	15.6964	15.8668	15.3616	15.2789	15.1726	15.6631	15.6516	15.5781	15.5868	14.7776	15.4046	14.8191	15.2362	14.9068	14.8992	15.2437	15.3162	15.0004	15.1272	14.8986	15.2708	14.8189	14.9507	AMPD2	AMP deaminase;AMP deaminase 2	A0A5F9UK94;H0Y360;Q01433	TDSDSDLQLYK	AMPD2_S136_M1	AMPD2_S136
PS1649	15.821	16.1843	15.5672	15.9265	15.9101	15.8449	15.7216	15.9809	16.3648	14.6628	15.4618	15.6991	14.9913	15.872	15.3061	15.0995	15.372	15.3046	15.0324	14.9568	15.3585	14.2983	15.0182	14.3698	14.0618	15.3531	15.485	14.6188	AMPD2	AMP deaminase;AMP deaminase 2	A0A5F9UK94;H0Y360;Q01433	RASLQASTAAPEAR	AMPD2_S22_M1	AMPD2_S22
PS1650	17.4592	17.2599	17.1246	18.024	17.5914	17.5646	17.2095	17.897	16.81	17.4868	17.9935	17.9052	17.5602	17.2104	17.998	18.0725	18.0993	16.9723	18.1644	17.3064	18.402	17.1272	17.6409	18.9369	18.1983	18.2619	18.3917	18.2618	AMPD2	AMP deaminase;AMP deaminase 2	A0A5F9UK94;H0Y360;Q01433	SLPGPAPCLK	AMPD2_S46_M1	AMPD2_S46
PS1651	16.2196	15.7978	15.0516	14.7232	15.2521	16.1857	15.7149	14.6589	15.8791	14.9979	16.2062	15.5285	16.1774	15.1802	15.3495	14.6305	14.8872	14.3689	15.3778	15.278	15.875	15.3099	15.6182	14.5223	14.1086	14.8297	14.2243	15.7061	ANAPC1	Anaphase-promoting complex subunit 1	Q9H1A4	SLCLSPSEASQMK	ANAPC1_758_M1	ANAPC1_758
PS1652	11.9926	12.9612	13.1843	13.3038	13.8454	13.9818	12.9344	14.0008	13.0781	13.6636	13.4255	13.3931	13.2643	12.9673	10.5571	12.8254	12.444	12.9895	13.4125	12.9381	13.7192	12.9217	13.1895	12.5855	13.9533	12.8153	13.7911	13.8339	ANAPC1	Anaphase-promoting complex subunit 1	Q9H1A4	SPSYQIK	ANAPC1_S1347_M1	ANAPC1_S1347
PS1653	14.3046	14.1082	14.2216	13.9061	13.6549	14.455	14.7014	14.2765	14.545	14.8252	15.0516	13.987	14.5686	14.5403	13.5955	13.9345	14.4947	13.9092	13.9671	13.8227	14.2447	14.2771	14.1951	14.1095	14.1923	14.2378	13.8527	14.3927	ANAPC1	Anaphase-promoting complex subunit 1	Q9H1A4	AHSPALGVHSFSGVQR	ANAPC1_S355_M1	ANAPC1_S355
PS1656	10.3849	10.6743	11.6607	9.81864	10.158	10.0589	10.2982	10.6483	10.3912	9.60274	10.1804	10.8125	8.68087	8.95701	9.59444	11.4567	9.82984	10.2413	9.79521	9.10444	9.58921	7.83629	10.9004	8.82276	9.14574	8.9012	9.6126	7.02926	ANAPC1	Anaphase-promoting complex subunit 1	Q9H1A4	LLGSLDEVVLLSPVPELR	ANAPC1_S547_M1	ANAPC1_S547
PS1657	10.4919	12.6167	12.3944	12.3913	12.8103	12.4138	12.3991	12.7224	12.7893	12.6339	12.2106	12.8907	12.5668	12.42	12.363	12.1745	12.0577	12.9797	12.3531	12.9611	12.0896	12.1889	12.5438	12.0199	12.1587	12.6964	11.644	13.0714	ANAPC1	Anaphase-promoting complex subunit 1	Q9H1A4	LLGSLDEVVLLSPVPELR	ANAPC1_S555_M1	ANAPC1_S555
PS1658	17.9496	17.5668	17.7594	17.571	17.628	17.5733	17.3933	17.6609	17.5869	17.7384	17.7521	17.5227	17.6778	17.6005	17.6944	17.7266	16.9282	17.1512	17.764	17.2461	17.4112	17.3062	17.6027	16.313	17.6233	16.8915	16.9523	17.3308	ANAPC1	Anaphase-promoting complex subunit 1	Q9H1A4	NFDFEGSLSPVIAPK	ANAPC1_S688_M1	ANAPC1_S688
PS1659	15.8835	15.7768	15.4082	15.528	15.7503	15.8831	16.4234	15.2842	16.1277	15.5725	15.905	15.089	15.7677	15.7877	15.6296	15.7493	15.8254	16.1303	16.213	15.2585	15.3956	15.8907	16.0295	15.538	14.48	14.6696	14.8853	15.5108	ANAPC1	Anaphase-promoting complex subunit 1	Q9H1A4	SLCLSPSEASQMK	ANAPC1_S727_M1	ANAPC1_S727
PS1660	15.4316	16.0634	15.9923	15.8418	16.0346	15.7783	15.8835	15.155	15.8794	15.5273	15.2983	15.6419	15.7722	15.777	15.4681	15.0749	14.8062	15.3498	15.552	15.0715	15.1103	15.4328	15.1971	14.8722	15.609	14.0518	15.0502	15.549	ANAPC1	Anaphase-promoting complex subunit 1	Q9H1A4	PSTPLDGVSTPK	ANAPC1_T530_M1	ANAPC1_T530
PS1662	16.214	16.5507	16.6821	15.6572	15.798	16.8838	16.7368	16.4357	16.4755	16.6903	16.143	16.2289	16.8202	16.2375	16.2726	16.0347	16.2326	16.5595	16.2826	15.2083	15.6527	16.3003	16.3597	16.0584	15.6279	16.3141	15.5698	16.4785	ANAPC2	Anaphase-promoting complex subunit 2;Isoform 2 of Anaphase-promoting complex subunit 2	Q9UJX6;Q9UJX6-2	VFLQDGPARPASPEAGNTLR	ANAPC2_S314_M1	ANAPC2_S314
PS1665	17.1504	16.989	17.7521	17.3073	16.8659	17.2077	17.7423	17.2473	17.2789	17.4862	17.031	16.9269	17.0093	17.0704	16.6852	16.5163	16.534	17.1068	16.5825	17.0608	16.686	16.8369	17.2736	16.6849	16.8079	16.94	16.5146	17.0146	ANAPC4	Anaphase-promoting complex subunit 4;Isoform 3 of Anaphase-promoting complex subunit 4	Q9UJX5;Q9UJX5-3	IKEEVLSESEAENQQAGAAALAPEIVIK	ANAPC4_S777_M1	ANAPC4_S777
PS1667	13.6373	15.5446	14.8707	14.9782	14.4256	17.4355	14.5985	17.2528	13.865	16.3787	15.6729	17.8438	16.5118	14.9656	17.9929	17.0293	17.3497	16.7387	17.8128	18.7336	17.2692	18.3455	17.0347	17.4343	18.8034	15.842	17.7747	17.7856	ANK1	Ankyrin-1;Isoform Er9 of Ankyrin-1;Isoform Er10 of Ankyrin-1;Isoform Er11 of Ankyrin-1;Isoform Er12 of Ankyrin-1;Isoform Er13 of Ankyrin-1;Isoform Er14 of Ankyrin-1;Isoform Er15 of Ankyrin-1;Isoform Br21 of Ankyrin-1;Isoform Er5 of Ankyrin-1;Isoform Er2 of Ankyrin-1;Isoform Er3 of Ankyrin-1;Isoform Er4 of Ankyrin-1;Isoform Er6 of Ankyrin-1;Isoform Er7 of Ankyrin-1;Isoform Er8 of Ankyrin-1	P16157;P16157-10;P16157-11;P16157-12;P16157-13;P16157-14;P16157-15;P16157-16;P16157-21;P16157-3;P16157-4;P16157-5;P16157-6;P16157-7;P16157-8;P16157-9	ITHSPTVSQVTER	ANK1_S1686_M1	ANK1_S1686
PS1668	14.2409	12.691	13.8912	13.746	14.3101	13.9426	13.2965	13.2333	13.4668	15.1119	14.1747	13.8568	13.0135	14.1911	14.5641	16.1722	15.4243	15.3185	14.9275	16.4734	14.031	14.6015	15.1638	15.7982	16.639	15.1283	15.4987	14.9964	ANK1	Ankyrin-1;Isoform Er9 of Ankyrin-1;Isoform Er10 of Ankyrin-1;Isoform Er11 of Ankyrin-1;Isoform Er12 of Ankyrin-1;Isoform Er13 of Ankyrin-1;Isoform Er14 of Ankyrin-1;Isoform Er15 of Ankyrin-1;Isoform Br21 of Ankyrin-1;Isoform Er5 of Ankyrin-1;Isoform Er2 of Ankyrin-1;Isoform Er3 of Ankyrin-1;Isoform Er4 of Ankyrin-1;Isoform Er6 of Ankyrin-1;Isoform Er7 of Ankyrin-1;Isoform Er8 of Ankyrin-1	P16157;P16157-10;P16157-11;P16157-12;P16157-13;P16157-14;P16157-15;P16157-16;P16157-21;P16157-3;P16157-4;P16157-5;P16157-6;P16157-7;P16157-8;P16157-9	RDSRDVDEEK	ANK1_S834_M1	ANK1_S834
PS1669	12.9568	13.5757	14.0502	13.7508	13.8624	13.5675	13.8589	13.9074	13.6866	13.1327	13.5645	14.0041	13.47	13.2059	14.8272	14.408	13.6592	13.9743	14.8211	15.5606	13.6893	14.9335	13.401	14.3575	15.1186	13.839	14.5334	14.5786	ANK1	Ankyrin-1;Isoform Er9 of Ankyrin-1;Isoform Er10 of Ankyrin-1;Isoform Er11 of Ankyrin-1;Isoform Er12 of Ankyrin-1;Isoform Er13 of Ankyrin-1;Isoform Er14 of Ankyrin-1;Isoform Er15 of Ankyrin-1;Isoform Br21 of Ankyrin-1;Isoform Er5 of Ankyrin-1;Isoform Er2 of Ankyrin-1;Isoform Er3 of Ankyrin-1;Isoform Er4 of Ankyrin-1;Isoform Er6 of Ankyrin-1;Isoform Er7 of Ankyrin-1;Isoform Er8 of Ankyrin-1	P16157;P16157-10;P16157-11;P16157-12;P16157-13;P16157-14;P16157-15;P16157-16;P16157-21;P16157-3;P16157-4;P16157-5;P16157-6;P16157-7;P16157-8;P16157-9	LDQVVESPAIPR	ANK1_S856_M1	ANK1_S856
PS1672	14.6306	13.1729	14.2871	12.8001	15.784	12.0854	15.0674	12.1155	12.8841	15.3327	13.3291	12.3836	15.6031	14.3236	13.3781	12.766	12.7559	12.6146	13.246	12.5541	12.808	13.2661	12.5189	12.5453	13.0755	13.2863	11.777	12.5844	ANK2	Ankyrin-2;Ankyrin-2 (Fragment);Ankyrin 2, neuronal, isoform CRA_b	A0A5F9ZGX3;A0A5F9ZGY3;A0A5F9ZGY4;A0A5F9ZGZ5;A0A5F9ZH19;A0A5F9ZH30;A0A5F9ZHD2;A0A5F9ZHE4;A0A5F9ZHN5;A0A5F9ZHR8;A0A5F9ZHS1;A0A5F9ZI30;A0A5F9ZI40;A0A5F9ZI65;D6RHE1;I6L894;Q01484	HPPVSPGR	ANK2_S1944_M1	ANK2_S1944
PS1676	20.0865	18.4507	20.5283	19.7537	19.9566	19.7453	19.5207	19.7898	19.1056	19.3536	19.7161	19.6301	20.0703	19.649	18.9427	18.9651	18.9613	17.9758	19.2952	19.4097	19.4676	18.7307	19.2596	18.8268	19.145	19.1206	18.5669	19.1566	ANK2	Ankyrin-2;Ankyrin-2 (Fragment);Ankyrin 2, neuronal, isoform CRA_b	A0A5F9ZGX3;A0A5F9ZGY3;A0A5F9ZGY4;A0A5F9ZGZ5;A0A5F9ZH19;A0A5F9ZH30;A0A5F9ZHD2;A0A5F9ZHE4;A0A5F9ZHN5;A0A5F9ZHR8;A0A5F9ZHS1;A0A5F9ZI30;A0A5F9ZI40;A0A5F9ZI65;D6RHE1;I6L894;Q01484	AMIVPSSPSK	ANK2_S3810_M1	ANK2_S3810
PS1677	19.2071	18.8985	19.395	18.6766	19.212	18.7411	19.3566	18.2115	18.7413	17.4646	18.3707	17.7344	17.9789	18.8001	17.6236	17.8084	17.355	17.685	17.4154	16.9957	17.4075	17.0375	17.7277	16.8671	16.3806	17.7896	16.9452	16.781	ANK2	Ankyrin-2;Ankyrin-2 (Fragment);Ankyrin 2, neuronal, isoform CRA_b	A0A5F9ZGX3;A0A5F9ZGY3;A0A5F9ZGY4;A0A5F9ZGZ5;A0A5F9ZH19;A0A5F9ZH30;A0A5F9ZHD2;A0A5F9ZHE4;A0A5F9ZHN5;A0A5F9ZHR8;A0A5F9ZHS1;A0A5F9ZI30;A0A5F9ZI40;A0A5F9ZI65;D6RHE1;I6L894;Q01484	GGSPIIQEPEEPSEHREESSPR;GGSPIIQEPEEPSEHR	ANK2_S3838_M1	ANK2_S3838
PS1678	16.9802	16.4487	17.0573	16.478	16.8936	16.7061	17.1359	16.6143	15.8712	16.0844	16.4302	16.057	16.6433	16.8327	15.1162	16.0849	16.6877	15.8867	15.6779	15.0932	16.213	16.7879	16.6738	17.6357	15.8783	16.7489	16.9497	15.9354	ANK2	Ankyrin-2;Ankyrin-2 (Fragment);Ankyrin 2, neuronal, isoform CRA_b	A0A5F9ZGX3;A0A5F9ZGY3;A0A5F9ZGY4;A0A5F9ZGZ5;A0A5F9ZH19;A0A5F9ZH30;A0A5F9ZHD2;A0A5F9ZHE4;A0A5F9ZHN5;A0A5F9ZHR8;A0A5F9ZHS1;A0A5F9ZI30;A0A5F9ZI40;A0A5F9ZI65;D6RHE1;I6L894;Q01484	KTSLVIVESADNQPETCER	ANK2_S3860_M1	ANK2_S3860
PS1679	14.9457	16.1016	15.9877	15.383	15.1969	15.2904	15.5863	15.0443	14.4919	14.379	14.8989	14.5029	15.0584	15.3209	14.443	15.0162	15.1777	13.9184	14.699	13.7767	14.8183	14.5065	15.4369	15.2814	14.4697	14.501	14.6167	14.6589	ANK2	Ankyrin-2;Ankyrin-2 (Fragment);Ankyrin 2, neuronal, isoform CRA_b	A0A5F9ZGX3;A0A5F9ZGY3;A0A5F9ZGY4;A0A5F9ZGZ5;A0A5F9ZH19;A0A5F9ZH30;A0A5F9ZHD2;A0A5F9ZHE4;A0A5F9ZHN5;A0A5F9ZHR8;A0A5F9ZHS1;A0A5F9ZI30;A0A5F9ZI40;A0A5F9ZI65;D6RHE1;I6L894;Q01484	YSLEGGR	ANK2_S905_M1	ANK2_S905
PS1680	19.0872	15.1335	20.8097	19.2686	22.1609	22.8002	19.4237	21.6854	14.0648	20.9039	19.5958	22.2387	20.6286	17.305	12.9687	22.1621	17.9175	20.911	19.803	20.2227	20.3894	20.8565	21.8236	19.2506	20.452	20.7478	21.0438	20.6999	ANK2	Ankyrin-2;Ankyrin-2 (Fragment);Ankyrin 2, neuronal, isoform CRA_b	A0A5F9ZGX3;A0A5F9ZGY3;A0A5F9ZGY4;A0A5F9ZGZ5;A0A5F9ZH19;A0A5F9ZH30;A0A5F9ZHD2;A0A5F9ZHE4;A0A5F9ZHN5;A0A5F9ZHR8;A0A5F9ZHS1;A0A5F9ZI30;A0A5F9ZI40;A0A5F9ZI65;D6RHE1;I6L894;Q01484	MDIVHLMETNTEPLQER	ANK2_T3666_M1	ANK2_T3666
PS1681	20.4337	22.6734	20.814	21.0519	15.4363	23.5222	21.0272	19.4515	22.5812	19.911	17.9116	22.2869	20.509	21.4133	21.655	22.0944	20.3787	19.3208	19.0422	18.5546	13.6462	21.1169	19.9548	20.2299	17.2029	21.3024	14.2389	20.1959	ANK2	Ankyrin-2;Ankyrin-2 (Fragment);Ankyrin 2, neuronal, isoform CRA_b	A0A5F9ZGX3;A0A5F9ZGY3;A0A5F9ZGY4;A0A5F9ZGZ5;A0A5F9ZH19;A0A5F9ZH30;A0A5F9ZHD2;A0A5F9ZHE4;A0A5F9ZHN5;A0A5F9ZHR8;A0A5F9ZHS1;A0A5F9ZI30;A0A5F9ZI40;A0A5F9ZI65;D6RHE1;I6L894;Q01484	MDIVHLMETNTEPLQER	ANK2_T3668_M1	ANK2_T3668
PS1683	15.6525	14.9907	15.0764	15.2576	14.8618	16.3198	16.0132	15.6078	14.2159	14.9572	15.5499	15.1573	15.2856	15.544	15.7019	15.3195	15.7632	15.0874	16.1468	15.3107	16.557	15.2455	14.8982	15.5793	14.862	15.4864	14.6431	15.3617	ANK3	Isoform 3 of Ankyrin-3	Q12955-5	IRDTSQEPCGR	ANK3_S1399_M1	ANK3_S1399
PS1684	14.236	14.485	13.1894	14.4186	14.7163	14.7899	14.638	15.2645	13.6682	15.3613	14.217	15.132	14.3695	14.5202	15.8434	15.5248	15.9637	14.7192	15.7659	16.3311	15.4711	15.228	15.1582	15.7128	16.422	15.3829	15.7443	15.8131	ANK3	Isoform 3 of Ankyrin-3	Q12955-5	QSFASLALR;RQSFASLALR	ANK3_S1444_M1	ANK3_S1444
PS1686	18.0514	18.4554	19.0298	17.9294	17.9288	17.877	18.3512	18.1748	17.7481	17.3956	18.4231	17.943	17.4592	18.0599	18.2917	18.1	18.1141	17.9079	18.2426	18.303	18.1438	18.3112	17.9657	18.216	17.8509	17.9929	18.3332	17.8594	ANK3	Isoform 3 of Ankyrin-3	Q12955-5	RYSYLTEPGMSPQSPCER	ANK3_S1455_M1	ANK3_S1455
PS1688	16.4749	17.144	16.8985	17.2402	18.3122	17.569	17.2301	16.8995	16.6983	16.5742	17.5026	17.267	17.9059	17.1134	17.5017	16.8893	16.093	16.8851	17.5505	17.1377	15.7664	16.6973	17.0654	15.5502	16.1278	16.584	16.9408	17.2345	ANK3	Isoform 3 of Ankyrin-3	Q12955-5	YSYLTEPGMSPQSPCER	ANK3_S1463_M1	ANK3_S1463
PS1690	18.3065	17.002	17.4877	16.5646	18.7428	17.5905	18.3054	17.4644	16.2651	16.6034	17.6594	18.0037	17.6343	18.4917	16.929	18.3472	17.1265	17.0524	17.8208	17.0476	16.4595	16.9764	17.254	15.8123	16.0944	17.9149	16.6368	17.1	ANK3	Isoform 3 of Ankyrin-3	Q12955-5	YSYLTEPGMSPQSPCER	ANK3_S1466_M1	ANK3_S1466
PS1692	17.4102	16.9565	18.0296	16.9271	16.3661	17.8682	16.6363	18.1553	17.3403	16.9793	17.1548	16.833	15.4685	16.3439	15.7494	15.5477	16.4358	16.6507	16.0868	16.1354	17.1292	16.1225	16.9053	15.942	17.1483	17.0742	15.7758	16.8616	ANK3	Ankyrin-3	D6RF31	MNVPETMNEVLDMSDDEGNR	ANK3_S14_M1	ANK3_S14
PS1693	10.9515	13.2015	12.7762	10.6775	11.5919	11.9984	11.5607	12.4813	12.1081	10.3867	12.0942	12.1709	11.3912	11.3658	12.2419	11.6382	10.8225	9.20026	11.6777	11.1943	12.1824	11.5806	12.5835	12.2311	12.5835	11.4173	12.4243	12.5006	ANK3	Isoform 3 of Ankyrin-3	Q12955-5	IDIVTLLEGPIFDYGNISGTR	ANK3_S1562_M1	ANK3_S1562
PS1694	15.219	14.4797	15.4889	15.1257	15.3624	14.958	16.586	13.7472	15.9306	15.5371	14.5963	15.9543	15.9938	15.1284	15.5236	16.3357	16.0323	15.2801	14.5558	16.0156	14.2679	16.1828	15.9027	16.2021	14.8685	15.5705	15.7615	15.587	ANK3	Isoform 3 of Ankyrin-3	Q12955-5	TPSRLSDGLVPSQGNIEHSADGPPVVTAEDASLEDSK	ANK3_S1622_M1	ANK3_S1622
PS1697	17.2481	16.4341	16.8052	16.4875	17.1523	16.7918	16.8509	15.9818	16.0979	16.1027	17.0557	16.8852	16.9352	16.6497	17.4314	16.7819	16.3493	16.3332	17.2873	16.4728	16.7273	16.408	16.7085	16.6982	16.7478	16.7023	16.5783	16.7298	ANK3	Isoform 3 of Ankyrin-3	Q12955-5	LDDSPDQCR	ANK3_S1713_M1	ANK3_S1713
PS1699	19.734	19.6307	19.897	19.4656	19.6963	19.5111	19.6914	19.5883	19.667	19.1824	19.786	19.9113	19.7006	19.3925	20.0711	20.1425	18.9678	19.4403	20.2503	19.807	19.3406	19.1859	19.463	19.2727	19.5325	19.7112	19.2914	19.4162	ANK3	Isoform 3 of Ankyrin-3	Q12955-5	IHGSGHVEEPASPLAAYQK	ANK3_S1782_M1	ANK3_S1782
PS1700	17.3754	16.8635	17.4425	17.1886	17.641	17.597	17.1816	17.2891	16.7725	17.1147	17.5694	17.2308	17.271	15.1606	18.0628	17.4254	16.8047	16.7179	17.8697	15.9432	17.0666	14.4675	17.2583	16.4459	17.2609	17.1658	16.4026	17.2214	ANK3	Isoform 3 of Ankyrin-3	Q12955-5	TSPADGKPR	ANK3_S1817_M1	ANK3_S1817
PS1701	19.6925	19.9087	19.7047	19.5366	19.6541	19.6313	19.5334	19.5954	19.6428	18.7289	19.7738	19.7227	19.0706	19.464	19.4855	19.9918	19.0118	19.4281	19.7724	19.5719	19.2043	19.34	19.2978	18.8361	19.1932	19.217	19.0664	19.3844	ANK3	Isoform 3 of Ankyrin-3	Q12955-5	LSLHEEEGSSGSEQK;PRLSLHEEEGSSGSEQK	ANK3_S1826_M1	ANK3_S1826
PS1702	17.3897	16.7316	17.4618	15.7993	16.5573	17.6864	17.0832	17.1364	15.7799	15.6601	17.3965	15.2523	14.6353	16.7376	16.266	17.5109	15.2215	16.6442	16.5372	16.2837	18.2592	16.1304	15.7641	14.4166	15.0589	16.4652	14.7192	14.8858	ANK3	Isoform 3 of Ankyrin-3	Q12955-5	LSLHEEEGSSGSEQK	ANK3_S1826_M2	ANK3_S1826
PS1703	15.8947	15.6643	15.331	14.2276	15.2429	17.3653	13.8424	14.7561	15.1949	15.4424	13.9912	15.5166	14.491	13.5947	15.787	14.4591	14.8235	15.553	15.2643	14.4397	17.2574	15.4301	14.5866	12.5089	13.2389	12.6109	14.3459	13.0411	ANK3	Isoform 3 of Ankyrin-3	Q12955-5	LSLHEEEGSSGSEQK	ANK3_S1833_M2	ANK3_S1833
PS1704	18.6139	18.5134	19.1489	18.2769	18.4035	18.2552	18.577	18.2628	18.416	17.4713	18.3162	18.2385	17.4348	18.2752	18.151	18.6128	17.3722	18.1488	18.1952	18.1158	17.609	17.6797	18.1404	17.2017	17.7339	17.8366	17.2758	17.7131	ANK3	Isoform 3 of Ankyrin-3	Q12955-5	LSLHEEEGSSGSEQK	ANK3_S1834_M1	ANK3_S1834
PS1705	15.8817	15.4377	16.1316	14.6572	15.2697	15.8491	15.709	15.2078	15.2911	14.4837	15.996	13.9536	13.0535	15.3522	14.3978	16.2663	12.7822	15.0963	15.1128	14.5822	14.8886	14.7017	14.4099	12.6322	13.9226	15.1807	13.4515	14.301	ANK3	Isoform 3 of Ankyrin-3	Q12955-5	LSLHEEEGSSGSEQK	ANK3_S1834_M2	ANK3_S1834
PS1708	13.7511	13.5329	14.3696	14.0585	13.7602	13.6097	13.6259	14.5977	13.2108	13.7708	14.6708	14.0851	12.7119	12.5512	14.1498	14.2398	13.7796	13.9527	14.0973	14.2898	14.5345	13.4523	13.9356	14.0447	15.2816	14.0681	14.0964	14.6564	ANK3	Isoform 3 of Ankyrin-3	Q12955-5	SDANASYLR	ANK3_S33_M1	ANK3_S33
PS1709	13.3686	12.4986	12.4882	13.2097	12.8077	11.2526	11.7002	12.5439	11.9067	11.8373	12.8195	11.6347	11.8351	12.5548	11.4084	13.919	11.9274	11.8666	11.0084	11.9017	12.3541	11.5912	11.5517	12.1802	12.1238	12.0744	11.804	11.0824	ANK3	Isoform 3 of Ankyrin-3	Q12955-5	VALLLLDQGASPHAAAK	ANK3_S617_M1	ANK3_S617
PS1710	21.8868	21.2845	21.8852	20.9039	20.7774	21.133	21.9814	21.7479	21.7295	21.0138	20.8056	21.3601	21.1571	21.5669	21.0925	20.9151	20.6599	20.8426	21.5977	20.6613	20.0706	21.2037	21.2033	21.2024	21.4315	21.1361	21.5476	21.4127	ANK3	Isoform 3 of Ankyrin-3	Q12955-5	MNVPETMNEVLDMSDDEVRK	ANK3_S841_M1	ANK3_S841
PS1712	18.4294	17.9289	18.5371	18.4677	18.1205	16.7451	18.5175	18.5727	16.4397	17.2947	18.1698	16.9478	17.1502	17.0264	17.6592	15.8628	16.3488	17.8935	18.2261	18.1756	17.7814	17.533	17.4777	17.734	16.6878	18.5706	17.7591	17.6441	ANK3	Isoform 3 of Ankyrin-3	Q12955-5	SASLRSFSSDR	ANK3_S907_M2	ANK3_S907
PS1713	16.7916	16.2764	16.8792	16.8624	16.5115	15.1965	16.9097	16.9585	14.8314	15.6639	16.5428	15.699	15.4794	15.4202	16.0546	15.3571	15.3329	16.2321	16.5786	16.5187	16.1535	16.1439	15.8742	16.1221	14.988	16.9688	16.097	15.9802	ANK3	Isoform 3 of Ankyrin-3	Q12955-5	SASLRSFSSDR	ANK3_S910_M2	ANK3_S910
PS1716	16.1176	15.6019	16.1676	16.2378	17.2613	15.9925	16.137	15.6247	15.2736	16.1183	17.1995	16.341	15.5874	14.0003	16.3088	16.349	16.5427	16.8501	16.7075	16.1994	16.5864	16.8088	15.0664	17.3322	16.3026	16.997	16.8487	16.7765	ANK3	Isoform 3 of Ankyrin-3	Q12955-5	SSYARDSMMIEELLVPSK	ANK3_S922_M2	ANK3_S922
PS1717	15.6823	15.5096	15.8317	16.2313	16.0166	15.9356	15.8825	15.5312	15.134	15.3143	16.0911	16.1897	15.3878	14.7916	16.5334	14.683	16.9313	16.1119	17.1659	15.6613	16.8742	16.7225	16.7092	17.2729	17.3465	16.8726	16.8456	17.2759	ANK3	Isoform 3 of Ankyrin-3	Q12955-5	SSYARDSMMIEELLVPSK	ANK3_S928_M1	ANK3_S928
PS1721	19.9283	20.2279	20.3389	20.1909	20.0377	19.9092	20.3782	20.0371	19.8429	20.3075	20.2905	20.1699	20.3145	20.2929	20.5471	20.4569	20.3394	20.2957	20.1299	20.6236	20.4344	20.5143	20.2786	20.6873	20.9707	20.5544	20.4401	20.3876	ANK3	Isoform 3 of Ankyrin-3	Q12955-5	EFDSDSLR	ANK3_S953_M1	ANK3_S953
PS1722	16.0312	14.6022	15.825	15.3943	16.0062	16.4159	14.8179	14.9216	15.2499	15.5075	15.3471	15.7441	15.7602	16.4839	17.1192	15.941	15.7544	14.7693	16.6362	16.2869	15.3903	13.6528	15.7706	13.7288	14.9265	16.1126	14.0607	16.0584	ANK3	Isoform 3 of Ankyrin-3	Q12955-5	IRDTSQEPCGR	ANK3_T1398_M1	ANK3_T1398
PS1729	13.5331	15.972	13.6279	12.1765	13.3313	12.9937	12.8719	13.9078	13.8351	13.751	13.3288	13.985	13.1812	11.8011	14.4543	13.8289	14.914	13.7518	14.0424	14.2529	14.7353	13.9596	13.9473	15.5301	16.0622	14.607	15.3845	14.4279	ANK3	Isoform 3 of Ankyrin-3	Q12955-5	EQHLTFTR	ANK3_T944_M1	ANK3_T944
PS1734	16.2417	15.4747	15.8028	15.7639	15.8508	16.5495	15.9779	15.8512	15.9705	14.3636	16.1566	15.8657	15.4756	15.6771	15.845	17.0603	16.0119	15.9315	15.6187	15.5673	15.825	15.4384	16.3111	15.251	15.0245	15.8913	15.3637	15.2384	ANK3	Isoform 3 of Ankyrin-3	Q12955-5	IHGSGHVEEPASPLAAYQK	ANK3_Y1787_M1	ANK3_Y1787
PS1735	15.4112	15.1766	15.215	15.0336	14.9579	14.6211	15.3033	14.7067	14.9665	13.144	14.8968	15.0225	14.7989	14.9811	14.6344	15.3095	14.3128	15.1669	14.3527	15.3582	14.9104	15.0293	14.99	14.7062	14.4255	15.0906	14.8403	14.5598	ANK3	Isoform 3 of Ankyrin-3	Q12955-5	ADIVQQLLQQGASPNAATTSGYTPLHLSAR	ANK3_Y527_M1	ANK3_Y527
PS1736	16.6441	16.1204	16.6833	16.7816	17.8667	16.5183	16.6794	16.1637	15.8157	16.6485	17.7948	16.8853	16.0961	14.5436	16.8529	16.8682	17.0847	17.3638	17.2288	16.7156	17.1181	17.3542	15.6111	17.8724	16.8381	17.5427	17.4191	17.289	ANK3	Isoform 3 of Ankyrin-3	Q12955-5	SSYARDSMMIEELLVPSK	ANK3_Y924_M2	ANK3_Y924
PS1737	15.1932	15.7236	16.5049	15.361	15.4505	14.9276	14.2163	16.5432	13.8706	14.8537	15.0551	13.8905	14.8742	13.9132	14.6366	15.5944	15.2014	15.149	14.5211	13.1548	14.8787	14.4739	15.2868	15.1067	14.4577	14.9897	15.4686	14.185	ANKFY1	Rabankyrin-5;Isoform 2 of Rabankyrin-5;Isoform 4 of Rabankyrin-5	Q9P2R3;Q9P2R3-2;Q9P2R3-4	RESGAAEQVDNK	ANKFY1_S861_M1	ANKFY1_S861
PS1738	14.3768	14.3445	15.9511	15.5827	15.8666	15.2087	14.2297	13.9804	14.6993	12.8177	15.1358	13.3399	13.3124	14.18	14.6496	13.9738	14.1595	15.0426	15.0669	13.666	14.8016	14.4505	13.7173	13.2565	10.8565	12.3105	14.0211	13.5998	ANKHD1	Isoform 6 of Ankyrin repeat and KH domain-containing protein 1	Q8IWZ3-6	GGGAGGNSDSDNLDSTDCNSESSSGGK	ANKHD1_S1598_M1	ANKHD1_S1598
PS1739	18.1788	18.0978	18.0941	17.2094	17.5329	17.9173	18.6773	18.2027	17.6623	19.2686	18.5843	17.6274	18.3591	18.3858	17.9335	18.4364	18.8249	17.908	18.3416	17.8561	18.5645	18.9341	17.9219	18.8571	18.2468	18.4923	18.3479	18.4982	ANKHD1	Isoform 6 of Ankyrin repeat and KH domain-containing protein 1	Q8IWZ3-6	LNLTSPK	ANKHD1_S1679_M1	ANKHD1_S1679
PS1740	18.9913	19.0442	19.168	18.8553	18.7416	18.9431	18.6324	18.3467	19.4747	18.442	17.8707	18.7437	18.8935	18.5635	17.8301	19.0522	17.6279	17.2566	17.0898	18.4526	17.8651	18.4883	18.4047	17.9692	17.5557	18.1745	17.8758	17.9331	ANKHD1	Isoform 6 of Ankyrin repeat and KH domain-containing protein 1	Q8IWZ3-6	VSTSPVGLPSIDPSGSSPSSSSAPLASFSGIPGTR	ANKHD1_S2281_M1	ANKHD1_S2281
PS1743	15.9677	16.5244	16.6686	16.0839	16.4021	16.1754	16.6345	15.8857	16.7972	16.5214	15.6202	16.0871	16.3368	16.393	16.3819	15.6976	16.1469	17.102	16.4237	16.6087	15.643	15.8883	16.0905	15.9774	15.4763	16.4367	15.7422	16.4999	ANKHD1	Isoform 6 of Ankyrin repeat and KH domain-containing protein 1	Q8IWZ3-6	GEIPSPQLTRPK	ANKHD1_S2539_M1	ANKHD1_S2539
PS1745	17.7797	17.6191	18.3854	18.1428	17.582	17.8075	17.879	17.9875	18.7746	17.2598	18.1592	17.9365	17.7428	17.1829	17.789	16.9991	15.8738	18.061	17.0318	17.4611	16.9838	17.8818	17.8583	16.9545	17.1933	17.6485	17.0596	17.585	ANKHD1	Isoform 6 of Ankyrin repeat and KH domain-containing protein 1	Q8IWZ3-6	GHNSSNSPSLQAGGAEGAGDR	ANKHD1_S2598_M1	ANKHD1_S2598
PS1746	16.9928	17.0874	18.6466	17.7813	17.6064	18.1299	17.6841	18.1032	18.1939	17.3169	17.7878	17.9646	17.3592	17.5579	17.4269	16.3805	17.1925	18.0217	16.3014	17.5248	16.188	18.3168	17.2115	17.0427	17.5373	17.2313	16.4536	18.6079	ANKHD1	Isoform 6 of Ankyrin repeat and KH domain-containing protein 1	Q8IWZ3-6	GHNSSNSPSLQAGGAEGAGDR	ANKHD1_S2600_M1	ANKHD1_S2600
PS1748	17.5211	17.0077	17.7559	17.1541	17.0335	15.2081	17.4519	17.304	17.0823	17.9452	17.6616	17.2833	17.5772	16.6034	18.0989	15.6486	17.2547	17.3888	18.0104	17.8946	18.0352	18.0811	18.2145	17.6448	17.9783	18.313	18.0088	17.699	ANKHD1	Isoform 6 of Ankyrin repeat and KH domain-containing protein 1	Q8IWZ3-6	ANVVTTPSTNR	ANKHD1_T1538_M1	ANKHD1_T1538
PS1752	20.7817	20.2591	20.3199	20.6174	20.6811	20.4314	20.4127	20.6954	20.0789	20.4274	20.5718	20.2536	20.7229	20.1338	20.6144	20.7622	20.8761	20.6903	20.5732	20.6815	20.5275	21.1012	20.5947	20.4467	20.6273	20.5103	20.6033	20.6548	ANKIB1	Ankyrin repeat and IBR domain-containing protein 1	Q9P2G1	GVAPADSPEAPRR;GVAPADSPEAPR	ANKIB1_S737_M1	ANKIB1_S737
PS1754	15.2832	14.2642	14.7756	14.403	15.7367	14.2727	14.4227	14.7403	13.9021	14.8209	14.0456	14.2995	14.5614	14.6371	14.8283	14.9267	14.9815	14.4384	14.7058	14.5809	15.0179	15.72	14.7673	15.2121	15.542	14.6412	15.3236	14.9992	ANKIB1	Ankyrin repeat and IBR domain-containing protein 1	Q9P2G1	DFLSNEASLGAIGTSLPSR	ANKIB1_T890_M1	ANKIB1_T890
PS1755	14.376	14.575	14.5817	14.3963	14.006	13.4975	14.8359	15.1525	14.562	15.0739	14.6522	15.4405	15.0487	14.7536	14.756	14.2224	14.6131	14.7309	13.6655	14.3632	14.8962	14.7472	14.9195	14.7521	14.9653	15.1575	14.2688	14.7466	ANKLE2	Ankyrin repeat and LEM domain-containing protein 2	Q86XL3	TSLPLSPVK	ANKLE2_S268_M1	ANKLE2_S268
PS1756	12.4309	12.4863	14.1868	12.8692	12.7829	9.76227	9.22065	13.5984	13.1106	15.2237	14.1606	12.8916	14.7939	11.2624	14.4314	10.9849	9.151	5.42267	13.8626	9.40733	14.8294	11.2177	10.7794	11.2486	14.6389	10.7898	9.82327	14.2014	ANKLE2	Ankyrin repeat and LEM domain-containing protein 2	Q86XL3	AFAGPLSPAK	ANKLE2_S528_M1	ANKLE2_S528
PS1757	14.9566	17.0975	17.1866	16.8252	16.3506	17.2345	17.2352	17.4956	17.4033	17.4913	17.4525	17.0724	17.2184	16.9734	17.2236	15.2825	17.2842	17.0895	16.9273	17.0279	17.7014	16.7871	17.0459	17.589	17.034	17.0992	17.5415	17.18	ANKLE2	Ankyrin repeat and LEM domain-containing protein 2	Q86XL3	NNSPPTVGAFGHTR	ANKLE2_S662_M1	ANKLE2_S662
PS1758	12.3993	13.9076	15.4528	14.8597	14.2831	13.7059	14.7815	14.6684	14.4517	14.6185	14.8192	13.4957	14.222	13.6822	14.1159	13.9467	13.8954	14.5165	13.6226	13.6942	14.8803	14.1677	14.0434	14.3283	14.3399	14.4177	14.1328	13.6691	ANKLE2	Ankyrin repeat and LEM domain-containing protein 2	Q86XL3	PGLGSPGR	ANKLE2_S914_M1	ANKLE2_S914
PS1759	15.669	13.5993	16.4756	14.9149	15.1694	15.74	16.332	14.1137	16.6491	16.0263	15.9547	15.6381	15.4107	15.7872	16.0703	19.9195	15.3839	16.6782	15.133	15.0256	15.0793	15.4988	16.2556	15.077	15.8532	15.7472	15.017	15.0988	ANKLE2	Ankyrin repeat and LEM domain-containing protein 2	Q86XL3	YSPVHGSQLR	ANKLE2_S919_M1	ANKLE2_S919
PS1761	14.9743	15.4674	16.7324	16.0324	15.5257	15.2889	15.1885	15.2706	16.1032	15.5698	15.5328	15.0925	15.5605	14.7927	15.5535	15.3501	14.6444	14.989	14.8049	15.188	15.93	15.1326	14.5366	15.178	15.607	15.8119	15.48	15.5482	ANKLE2	Ankyrin repeat and LEM domain-containing protein 2	Q86XL3	YSPVHGSQLR	ANKLE2_Y918_M1	ANKLE2_Y918
PS1762	17.0232	17.2177	16.9543	16.922	16.8852	16.8167	17.1954	16.8875	17.4524	16.7842	17.0378	16.9107	17.106	15.8455	16.8118	16.8268	16.5417	16.5937	16.9006	16.3885	16.5139	16.0759	16.7639	15.9473	16.5121	16.6728	16.0088	16.6052	ANKRD11	Ankyrin repeat domain-containing protein 11	Q6UB99	DKDSPPR	ANKRD11_S1509_M1	ANKRD11_S1509
PS1764	13.9423	13.7871	13.6658	14.2511	13.8885	13.7017	13.0642	15.7681	13.5372	14.4174	13.8742	14.3024	14.0599	13.874	14.7181	14.5724	14.6969	13.6508	15.0744	14.6469	15.6443	14.8072	14.592	14.863	15.0472	14.7242	15.52	15.1435	ANKRD11	Ankyrin repeat domain-containing protein 11	Q6UB99	SVSVDIR	ANKRD11_S1792_M1	ANKRD11_S1792
PS1765	13.0037	14.3971	13.6879	13.5284	12.2547	13.8559	13.4474	13.5911	14.4584	11.038	13.178	14.085	12.6576	13.8541	12.6618	12.7005	12.4375	14.0876	12.6456	12.1607	12.4502	13.2795	12.8588	11.177	12.1594	13.0452	12.8007	12.6297	ANKRD11	Ankyrin repeat domain-containing protein 11	Q6UB99	ARGSEDDDAQAQHPR	ANKRD11_S2374_M1	ANKRD11_S2374
PS1766	14.76	13.653	14.7219	14.5546	14.6261	14.4709	14.5941	14.3073	14.7547	14.7375	14.5785	14.704	15.0628	14.0778	14.0686	14.7289	13.4954	14.7461	14.5154	14.5366	13.902	14.5643	14.3214	12.4161	14.0418	13.7142	13.266	14.4705	ANKRD11	Ankyrin repeat domain-containing protein 11	Q6UB99	GSPLVLK	ANKRD11_S505_M1	ANKRD11_S505
PS1767	15.5013	15.0841	14.7089	14.7575	15.0203	14.8727	14.7699	14.4058	15.7601	14.747	14.5089	15.3184	15.2029	14.824	14.5925	14.7528	14.1243	14.65	14.3288	14.6781	13.8927	14.5379	14.6794	13.9342	14.495	14.5082	14.342	14.4164	ANKRD11	Ankyrin repeat domain-containing protein 11	Q6UB99	FSLSDDQR	ANKRD11_S834_M1	ANKRD11_S834
PS1768	14.6289	15.0859	15.2833	14.8659	15	15.0302	14.8253	15.0129	15.0213	14.8272	14.7857	14.1611	14.6365	14.9664	14.3825	14.4826	14.5538	14.8177	14.5243	14.8079	14.7606	14.7942	14.5253	14.5122	14.3999	14.141	14.8154	13.6754	ANKRD12	Ankyrin repeat domain-containing protein 12;Isoform 2 of Ankyrin repeat domain-containing protein 12	Q6UB98;Q6UB98-2	DNSPDSTPNHPSQTTPAQK	ANKRD12_S149_M1	ANKRD12_S149
PS1769	13.1423	13.3516	12.1419	13.7116	12.6527	12.3521	11.277	13.2171	13.0248	12.8699	13.1104	12.982	12.5721	12.3136	13.0995	12.7383	12.3855	12.0935	12.6448	13.2242	12.9989	12.2709	12.7701	12.1127	13.6472	12.1645	12.6059	13.3942	ANKRD12	Ankyrin repeat domain-containing protein 12;Isoform 2 of Ankyrin repeat domain-containing protein 12	Q6UB98;Q6UB98-2	IKDEDHSPTFENSDCTLK	ANKRD12_S630_M1	ANKRD12_S630
PS1772	17.2201	17.3188	16.7474	17.0384	16.9655	17.4042	16.8159	17.0586	17.3258	16.6396	17.1593	17.2137	16.678	17.2037	16.8874	16.548	16.8227	17.4254	16.9331	17.6069	16.393	17.2705	16.7376	16.5892	16.5597	16.7844	16.5473	17.0839	ANKRD13D	Ankyrin repeat domain-containing protein 13D;Isoform 2 of Ankyrin repeat domain-containing protein 13D;Isoform 3 of Ankyrin repeat domain-containing protein 13D	Q6ZTN6;Q6ZTN6-2;Q6ZTN6-3	GPGSPPRTPPAPGPPSFEEQLR	ANKRD13D_S465_M2	ANKRD13D_S465
PS1773	17.2201	17.3188	16.7474	17.0384	16.9655	17.4042	16.8159	17.0586	17.3258	16.6396	17.1593	17.2137	16.678	17.2037	16.8874	16.548	16.8227	17.4254	16.9331	17.6069	16.393	17.2705	16.7376	16.5892	16.5597	16.7844	16.5473	17.0839	ANKRD13D	Ankyrin repeat domain-containing protein 13D;Isoform 2 of Ankyrin repeat domain-containing protein 13D;Isoform 3 of Ankyrin repeat domain-containing protein 13D	Q6ZTN6;Q6ZTN6-2;Q6ZTN6-3	GPGSPPRTPPAPGPPSFEEQLR	ANKRD13D_T469_M2	ANKRD13D_T469
PS1775	18.2794	18.5189	19.0136	18.5208	19.2198	18.759	18.9331	18.2364	18.1908	18.8058	18.7743	18.4365	18.998	18.7741	18.7588	18.9152	18.4472	18.4985	18.8407	18.4359	18.9301	18.5145	18.8067	18.7621	18.7904	18.7375	18.5846	19.1019	ANKRD17	Ankyrin repeat domain-containing protein 17;Isoform 2 of Ankyrin repeat domain-containing protein 17;Isoform 6 of Ankyrin repeat domain-containing protein 17	O75179;O75179-2;O75179-6	NSPLDCGSASPNK	ANKRD17_2094_M1	ANKRD17_2094
PS1778	13.2272	13.2207	13.3836	13.07	13.0821	13.0657	12.15	13.0478	13.9851	12.8684	12.9893	12.7582	13.226	12.5079	12.8689	12.5489	11.237	12.6108	12.7565	12.3187	12.4959	12.7586	12.4024	12.1016	12.5851	12.229	12.0908	12.9256	ANKRD17	Ankyrin repeat domain-containing protein 17;Isoform 2 of Ankyrin repeat domain-containing protein 17;Isoform 6 of Ankyrin repeat domain-containing protein 17	O75179;O75179-2;O75179-6	SDNHSPAVVTTTVSSK	ANKRD17_S1639_M1	ANKRD17_S1639
PS1779	14.181	14.632	14.1021	14.1341	14.1532	14.1018	14.6293	13.5015	13.7796	14.3045	14.0428	13.9055	14.9	14.3798	14.3237	14.2952	14.8253	14.0559	14.3289	14.3604	13.9335	14.4058	14.3283	14.55	14.1388	14.6442	14.0562	14.3714	ANKRD17	Ankyrin repeat domain-containing protein 17;Isoform 2 of Ankyrin repeat domain-containing protein 17;Isoform 6 of Ankyrin repeat domain-containing protein 17	O75179;O75179-2;O75179-6	SGPSPLSSPNGK	ANKRD17_S1696_M1	ANKRD17_S1696
PS1781	17.7164	17.3868	17.8133	17.4235	17.7809	17.5091	17.6616	17.3592	17.7944	18.083	17.847	17.4481	18.2742	17.6275	18.0108	17.7066	17.7298	17.1387	17.9412	17.6588	17.8336	17.6099	17.8006	17.5999	18.0354	17.5716	17.7315	18.1384	ANKRD17	Ankyrin repeat domain-containing protein 17;Isoform 2 of Ankyrin repeat domain-containing protein 17;Isoform 6 of Ankyrin repeat domain-containing protein 17	O75179;O75179-2;O75179-6	LTVASPK	ANKRD17_S1709_M1	ANKRD17_S1709
PS1784	23.489	22.051	20.7808	20.874	22.825	24.3957	21.1036	22.9337	22.5469	21.2282	22.951	21.3137	17.8621	21.3365	20.0222	22.0624	24.7983	22.1859	20.9141	21.1665	21.9566	19.5997	22.1852	19.5802	20.8167	21.4084	21.2335	21.1551	ANKRD17	Ankyrin repeat domain-containing protein 17;Isoform 2 of Ankyrin repeat domain-containing protein 17;Isoform 6 of Ankyrin repeat domain-containing protein 17	O75179;O75179-2;O75179-6	EHYPVSSPSSPSPPAQPGGVSR	ANKRD17_S2044_M2	ANKRD17_S2044
PS1786	21.3453	22.424	21.7826	21.8095	22.0976	21.8584	22.2333	21.5019	22.0239	21.1177	22.0361	21.8127	21.4996	22.3538	21.2915	21.7177	20.8254	21.4124	22.0155	21.5102	22.0137	21.9815	22.1287	21.629	20.9003	22.0166	21.7031	21.8442	ANKRD17	Ankyrin repeat domain-containing protein 17;Isoform 2 of Ankyrin repeat domain-containing protein 17;Isoform 6 of Ankyrin repeat domain-containing protein 17	O75179;O75179-2;O75179-6	EHYPVSSPSSPSPPAQPGGVSR	ANKRD17_S2045_M2	ANKRD17_S2045
PS1787	21.1813	21.8445	21.6975	20.3413	20.6786	21.2123	20.7686	19.8054	20.4949	17.4961	17.9695	20.1158	18.6301	20.3623	19.484	18.3136	19.7092	21.9431	16.4556	20.5423	20.2208	19.7796	19.769	20.1348	19.5121	20.3099	20.2206	18.84	ANKRD17	Ankyrin repeat domain-containing protein 17;Isoform 2 of Ankyrin repeat domain-containing protein 17;Isoform 6 of Ankyrin repeat domain-containing protein 17	O75179;O75179-2;O75179-6	EHYPVSSPSSPSPPAQPGGVSR	ANKRD17_S2047_M1	ANKRD17_S2047
PS1788	22.0926	22.6591	22.4019	21.199	22.225	22.1292	22.7098	19.9157	22.2215	21.4804	22.0862	22.0811	21.3959	22.7106	21.7857	21.9561	21.176	21.624	22.264	21.7339	22.3136	22.5387	22.4924	22.1504	21.2015	22.4519	21.9131	22.0494	ANKRD17	Ankyrin repeat domain-containing protein 17;Isoform 2 of Ankyrin repeat domain-containing protein 17;Isoform 6 of Ankyrin repeat domain-containing protein 17	O75179;O75179-2;O75179-6	EHYPVSSPSSPSPPAQPGGVSR	ANKRD17_S2047_M2	ANKRD17_S2047
PS1789	17.1987	17.0211	17.4222	17.0318	17.0756	17.1263	16.9763	16.3262	16.9932	16.2496	16.9973	17.2325	17.1886	17.1225	16.6626	16.6497	16.389	16.6829	16.8256	16.2854	16.5388	16.7249	16.8816	16.3803	16.1539	16.7885	16.1131	16.9903	ANKRD17	Ankyrin repeat domain-containing protein 17;Isoform 2 of Ankyrin repeat domain-containing protein 17;Isoform 6 of Ankyrin repeat domain-containing protein 17	O75179;O75179-2;O75179-6	NSPLDCGSASPNK	ANKRD17_S2059_M1	ANKRD17_S2059
PS1790	14.181	14.3218	14.9562	15.1204	13.0487	13.9494	14.2956	14.1125	14.5441	14.6399	15.5086	16.0422	15.6323	14.1393	15.0645	14.4978	14.2242	14.6031	15.524	13.975	15.0521	14.2458	15.1684	13.4059	13.8208	14.0111	14.5122	15.2739	ANKRD17	Ankyrin repeat domain-containing protein 17;Isoform 2 of Ankyrin repeat domain-containing protein 17;Isoform 6 of Ankyrin repeat domain-containing protein 17	O75179;O75179-2;O75179-6	NSPLDCGSASPNK	ANKRD17_S2059_M2	ANKRD17_S2059
PS1792	21.0605	21.0594	21.558	20.9353	20.952	20.9448	20.9564	21.0122	20.8381	20.5786	21.0327	20.8037	20.7368	20.8588	20.9763	20.9714	20.5451	20.8184	20.9053	20.7148	20.7372	20.837	20.8985	20.3184	20.8142	20.6533	20.6955	20.7453	ANKRD17	Ankyrin repeat domain-containing protein 17;Isoform 2 of Ankyrin repeat domain-containing protein 17;Isoform 6 of Ankyrin repeat domain-containing protein 17	O75179;O75179-2;O75179-6	APSPAPSSVPLGSEK	ANKRD17_S2401_M1	ANKRD17_S2401
PS1793	18.2937	18.2667	17.0308	18.1231	18.2479	18.5424	18.859	17.0572	18.75	17.7394	18.4797	18.5752	17.3326	18.6056	18.2831	18.5325	17.5297	18.5517	18.4443	18.1217	16.3296	17.7557	18.2157	17.5756	17.9908	17.951	17.4571	17.0736	ANKRD17	Ankyrin repeat domain-containing protein 17;Isoform 2 of Ankyrin repeat domain-containing protein 17;Isoform 6 of Ankyrin repeat domain-containing protein 17	O75179;O75179-2;O75179-6	ATVPVAAATAAEGEGSPPAVAAVAGPPAAAEVGGGVGGSSR	ANKRD17_T12_M1	ANKRD17_T12
PS1794	18.2008	18.8669	18.2455	18.1942	18.4749	18.3441	18.115	18.6821	19.055	18.3382	18.7517	18.4229	18.2354	18.4448	18.3294	18.5161	18.4428	18.8642	18.6685	17.6706	17.9993	18.2683	18.4096	18.3581	18.1351	18.6549	18.2642	18.2424	ANKRD17	Ankyrin repeat domain-containing protein 17;Isoform 2 of Ankyrin repeat domain-containing protein 17;Isoform 6 of Ankyrin repeat domain-containing protein 17	O75179;O75179-2;O75179-6	ATVPVAAATAAEGEGSPPAVAAVAGPPAAAEVGGGVGGSSR	ANKRD17_T5_M1	ANKRD17_T5
PS1797	15.3077	15.4357	15.2706	15.0853	15.097	15.1209	15.5529	15.2032	15.4941	15.0648	14.62	15.4645	15.1562	15.131	15.0677	14.9148	14.6858	15.2851	15.2565	15.2458	15.0313	15.309	15.3147	14.7068	14.9038	15.1215	15.1703	15.1955	ANKRD26	Ankyrin repeat domain-containing protein 26	E7ESJ3;Q9UPS8	SSAGGGGEPGEGAYSQPGYHVR	ANKRD26_S22_M1	ANKRD26_S22
PS1799	15.5312	15.322	15.757	15.0794	14.7135	15.2656	15.7061	15.5223	14.9891	14.4812	15.0163	14.9412	13.828	15.3322	15.2638	14.3803	14.9414	15.7249	15.2625	15.3464	14.3712	15.1597	15.3259	14.7476	14.3565	15.3738	14.8778	15.2363	ANKRD26	Ankyrin repeat domain-containing protein 26	E7ESJ3;Q9UPS8	SGETDHQQFPR	ANKRD26_S587_M1	ANKRD26_S587
PS1800	16.3392	16.3359	16.5024	16.3833	16.2772	16.4553	16.1369	16.1494	16.1083	16.0092	16.2997	16.1019	16.0707	15.9703	16.1655	16.011	15.8013	15.5221	16.2316	15.8757	16.1091	15.8304	16.2713	15.6833	16.0288	16.0962	15.6513	16.2901	ANKRD26	Ankyrin repeat domain-containing protein 26	E7ESJ3;Q9UPS8	ESVNSPVFGK	ANKRD26_S630_M1	ANKRD26_S630
PS1803	16.7393	16.8024	16.6834	16.8857	16.8871	16.9697	16.1622	16.803	16.8874	17.1439	15.9616	18.0785	17.0824	17.3011	17.924	17.6718	14.3184	16.4053	17.7552	16.7092	15.6308	16.613	16.8138	16.8435	16.6574	17.3137	16.0794	17.4599	ANKRD28	Serine/threonine-protein phosphatase 6 regulatory ankyrin repeat subunit A;Isoform 3 of Serine/threonine-protein phosphatase 6 regulatory ankyrin repeat subunit A;Isoform 2 of Serine/threonine-protein phosphatase 6 regulatory ankyrin repeat subunit A;Isoform 4 of Serine/threonine-protein phosphatase 6 regulatory ankyrin repeat subunit A	O15084;O15084-1;O15084-2;O15084-4	DVADCLALILATMMPVSSSSPLSSLTFNAINR	ANKRD28_1017_M1	ANKRD28_1017
PS1806	15.5645	15.8753	15.2435	16.2039	15.1026	15.7644	15.4682	16.3852	15.8108	15.9021	15.9171	16.2749	16.1934	15.2608	16.3161	16.202	16.2311	14.8538	16.3302	16.0559	16.4514	15.1539	16.0781	16.7409	16.4237	16.0378	16.6424	16.0869	ANKRD28	Serine/threonine-protein phosphatase 6 regulatory ankyrin repeat subunit A;Isoform 3 of Serine/threonine-protein phosphatase 6 regulatory ankyrin repeat subunit A;Isoform 2 of Serine/threonine-protein phosphatase 6 regulatory ankyrin repeat subunit A;Isoform 4 of Serine/threonine-protein phosphatase 6 regulatory ankyrin repeat subunit A	O15084;O15084-1;O15084-2;O15084-4	TVSFEALPIMR	ANKRD28_S1011_M1	ANKRD28_S1011
PS1809	17.0617	16.8141	17.2413	16.6585	16.9591	16.1529	17.2611	16.7352	16.8286	15.2382	16.5522	16.2351	16.4164	17.233	15.6511	16.1108	15.668	16.9889	16.1041	14.539	14.7507	16.2772	16.0032	14.7774	13.1667	16.639	15.8257	16.2382	ANKRD35	Ankyrin repeat domain-containing protein 35	F6XZD3;Q8N283	LVQHPDLASQASPSEPQAGSPPK	ANKRD35_S181_M1	ANKRD35_S181
PS1810	18.7964	18.6623	18.8021	18.7047	16.1144	18.8928	18.496	18.7538	18.9439	18.2193	18.7036	18.8597	18.1127	18.409	18.2962	18.3274	18.2422	18.3565	18.3446	17.9475	18.5328	18.5824	18.4615	18.0435	18.7377	18.2996	18.1127	18.5661	ANKRD54	Ankyrin repeat domain-containing protein 54 (Fragment);Ankyrin repeat domain-containing protein 54	C9JU48;D3YTC9;H7BZV9;Q6NXT1	ASGGAQSPLR	ANKRD54_S63_M1	ANKRD54_S63
PS1812	14.2695	13.945	14.0206	14.2369	14.1367	14.5033	14.2392	14.3305	13.5448	14.9576	14.4123	14.7099	14.6385	14.1538	14.7937	14.3572	14.5868	13.4459	14.7589	14.867	14.9756	13.3918	14.9076	14.8948	14.6109	14.3405	14.9887	14.8842	ANKRD6	Ankyrin repeat domain-containing protein 6 (Fragment);Ankyrin repeat domain-containing protein 6;Isoform 2 of Ankyrin repeat domain-containing protein 6;Isoform 3 of Ankyrin repeat domain-containing protein 6;Isoform 4 of Ankyrin repeat domain-containing protein 6	E5RJ05;Q9Y2G4;Q9Y2G4-1;Q9Y2G4-3;Q9Y2G4-4	EEFLSASPEPR	ANKRD6_S69_M1	ANKRD6_S69
PS1813	15.8625	15.5969	15.297	15.6302	15.334	15.6774	16.92	15.557	14.2505	14.7316	16.1267	15.9976	15.1459	16.0998	15.8679	15.5362	15.8804	15.6968	15.1794	15.8305	15.9636	15.4952	15.9512	14.3953	15.4187	16.2126	15.5734	15.506	ANKS1A	Ankyrin repeat and SAM domain-containing protein 1A	A0A3B3ISP1;Q92625	SDSDLLTCSPTEDATMGSR	ANKS1A_682_M1	ANKS1A_682
PS1814	16.1554	15.8871	16.481	16.4934	15.725	15.7714	16.2032	15.9738	15.9592	15.1893	16.5475	15.6497	15.3112	16.165	14.075	16.3092	15.2641	15.702	15.7169	13.9348	15.1271	15.6924	15.5376	14.9932	14.5779	15.7144	14.8328	15.4063	ANKS1A	Ankyrin repeat and SAM domain-containing protein 1A	A0A3B3ISP1;Q92625	SESLSNCSIGKK;SESLSNCSIGK	ANKS1A_700_M1	ANKS1A_700
PS1815	17.5723	17.7371	18.1295	17.8207	18.0489	17.1275	17.6447	17.4841	17.0105	16.0755	17.9881	17.8776	17.6805	17.6378	16.7338	17.4222	18.8191	18.5695	17.4451	17.5588	17.5531	17.0566	17.9437	17.4584	17.1023	17.6821	16.9413	16.9289	ANKS1A	Ankyrin repeat and SAM domain-containing protein 1A	A0A3B3ISP1;Q92625	SESLSNCSIGKK;SESLSNCSIGK	ANKS1A_700_M2	ANKS1A_700
PS1816	16.7892	17.9264	18.4003	17.804	16.2309	18.6578	18.1473	17.5354	17.1675	16.9624	18.4	17.7183	16.7289	17.9552	16.194	16.9084	17.2319	18.1293	17.3736	17.6449	16.8114	17.8676	16.8081	17.5186	16.6642	17.8958	17.3979	17.9289	ANKS1A	Ankyrin repeat and SAM domain-containing protein 1A	A0A3B3ISP1;Q92625	SHPETLTHTASPHPGGAEEGDR	ANKS1A_S600_M1	ANKS1A_S600
PS1817	18.0727	16.6729	19.1998	17.2592	17.5079	17.1035	18.0842	16.8775	18.2239	17.9912	17.2944	16.6542	17.614	18.1694	17.0071	16.9924	17.1373	17.1055	17.9539	16.8024	16.4149	17.2693	17.1413	15.4911	15.6058	17.2754	16.3692	17.2053	ANKS1A	Ankyrin repeat and SAM domain-containing protein 1A	A0A3B3ISP1;Q92625	SHPETLTHTASPHPGGAEEGDR	ANKS1A_S610_M1	ANKS1A_S610
PS1818	19.3099	19.0288	20.819	19.9184	19.1444	19.5815	19.9896	19.5111	20.1174	18.4053	19.1009	19.7076	18.4099	19.6837	19.1751	18.5712	18.4416	19.62	19.2434	18.8596	18.2	19.3333	19.3708	17.9985	18.2435	18.9703	18.0854	19.346	ANKS1A	Ankyrin repeat and SAM domain-containing protein 1A	A0A3B3ISP1;Q92625	SLSKSDSDLLTCSPTEDATMGSR	ANKS1A_S643_M1	ANKS1A_S643
PS1820	22.6278	22.4246	23.7996	22.6117	22.4409	22.3147	23.5814	22.3459	21.9603	20.7336	22.9618	22.2958	21.871	22.8679	21.5835	22.7361	21.644	22.7867	21.801	21.5398	21.8363	21.8061	22.2699	21.4988	21.0404	22.4236	21.5593	22.0619	ANKS1A	Ankyrin repeat and SAM domain-containing protein 1A	A0A3B3ISP1;Q92625	SLSKSDSDLLTCSPTEDATMGSR;SDSDLLTCSPTEDATMGSR	ANKS1A_S647_M1	ANKS1A_S647
PS1823	22.9706	22.591	24.2607	22.863	23.005	22.8385	23.6493	22.4505	22.6971	21.0811	23.2213	23.3238	22.2104	23.1391	22.6128	22.7245	21.8755	23.114	22.5835	22.1637	22.2016	22.3468	22.7786	21.623	21.5661	22.6185	21.9747	22.8096	ANKS1A	Ankyrin repeat and SAM domain-containing protein 1A	A0A3B3ISP1;Q92625	SESLSNCSIGK	ANKS1A_S668_M1	ANKS1A_S668
PS1824	17.8035	18.1145	18.4712	17.6536	17.8758	17.3252	17.9114	17.6436	18.3492	16.4653	18.2136	18.0441	17.6812	17.7026	17.0303	20.1004	18.5507	18.5746	17.89	17.596	18.115	17.4354	18.6018	18.9987	16.9583	17.7805	16.9712	16.9363	ANKS1A	Ankyrin repeat and SAM domain-containing protein 1A	A0A3B3ISP1;Q92625	SESLSNCSIGKK;SESLSNCSIGK	ANKS1A_S668_M2	ANKS1A_S668
PS1827	16.6597	16.7311	17.8687	16.8747	17.0249	17.0521	17.1205	16.6632	17.6401	15.1732	17.419	16.78	15.8117	16.4436	16.6536	16.6464	15.4392	16.694	16.2792	15.2617	16.1781	16.2376	16.3156	15.1238	15.6015	14.2721	15.363	16.4951	ANKS1A	Ankyrin repeat and SAM domain-containing protein 1A	A0A3B3ISP1;Q92625	SPSFASEWDEIEK	ANKS1A_S682_M1	ANKS1A_S682
PS1828	21.9146	21.5893	22.8496	21.7075	21.3189	21.6585	22.3372	20.3692	21.4998	19.8782	21.1176	20.7961	20.5172	21.5679	21.0154	21.5712	20.3046	20.8005	21.3821	20.3756	19.8269	20.9918	21.1454	20.0408	20.4304	21.0154	20.4332	21.0976	ANKS1A	Ankyrin repeat and SAM domain-containing protein 1A	A0A3B3ISP1;Q92625	SPSFASEWDEIEK	ANKS1A_S684_M1	ANKS1A_S684
PS1829	18.5109	18.4949	19.1583	18.3407	18.0154	18.2437	18.7585	18.3954	18.5118	17.4086	18.7019	18.573	17.8826	18.8119	17.9878	18.0216	18.251	18.6484	18.4119	18.1556	17.8536	18.1562	18.3955	17.5824	17.5542	18.1903	17.8196	17.9339	ANKS1A	Ankyrin repeat and SAM domain-containing protein 1A	A0A3B3ISP1;Q92625	IMSSIGEGIDFSQER	ANKS1A_S698_M1	ANKS1A_S698
PS1830	21.1022	20.6721	21.898	20.8388	21.4545	21.0955	22.1901	21.6059	20.9303	19.7678	21.544	21.3181	20.6548	21.6702	20.9851	20.9677	20.6086	20.9396	21.6787	20.9302	21.0986	20.8197	21.2224	20.7132	20.3643	21.6992	21.3247	21.0991	ANKS1A	Ankyrin repeat and SAM domain-containing protein 1A	A0A3B3ISP1;Q92625	HDSLHDPAAPSR;RHDSLHDPAAPSR	ANKS1A_S908_M1	ANKS1A_S908
PS1832	16.3163	16.1984	16.592	16.2224	16.1464	15.8048	17.0496	16.2869	16.3811	16.1664	16.2316	16.4716	16.4125	16.7729	16.0995	16.2998	16.0229	16.4498	16.2729	16.2619	15.8346	15.9539	16.1909	15.8692	15.3961	16.3694	16.1516	16.2451	ANKS1A	Ankyrin repeat and SAM domain-containing protein 1A	A0A3B3ISP1;Q92625	LTLRPPSLAAPYAPVQSWQHQPEK	ANKS1A_S938_M1	ANKS1A_S938
PS1833	18.0669	17.7007	17.6427	18.0253	17.2904	17.6996	17.2819	17.6976	17.9094	17.9744	17.6235	18.505	18.1129	17.792	16.4093	17.1736	17.3884	18.025	16.9419	17.9667	17.086	18.2549	18.6951	16.9596	17.7546	17.2666	17.4637	16.7212	ANKS1A	Ankyrin repeat and SAM domain-containing protein 1A	A0A3B3ISP1;Q92625	EVDKTPPPQPPLISSMDSISQK	ANKS1A_T339_M1	ANKS1A_T339
PS1837	14.6458	12.952	16.3016	15.3209	14.608	13.5258	16.4654	14.4816	15.5575	14.9898	14.3301	15.0423	15.844	15.0647	15.1233	15.1016	15.5789	15.1021	14.1286	14.4903	15.0476	13.5617	14.6223	15.6324	14.669	15.318	15.6309	15.0647	ANKS1A	Ankyrin repeat and SAM domain-containing protein 1A	A0A3B3ISP1;Q92625	SDSDLLTCSPTEDATMGSR;SLSKSDSDLLTCSPTEDATMGSR	ANKS1A_T653_M1	ANKS1A_T653
PS1839	13.6859	13.8107	13.5529	14.2801	13.849	13.5315	13.9816	13.6519	13.1977	13.5357	13.4305	13.1638	13.2795	13.5579	13.9571	14.0232	13.4884	13.9789	14.2965	14.8948	13.4338	14.6815	14.1702	14.347	14.3424	14.0303	14.3696	13.8344	ANKS1A	Ankyrin repeat and SAM domain-containing protein 1A	A0A3B3ISP1;Q92625	EEDEHPYELLLTAETK	ANKS1A_Y476_M1	ANKS1A_Y476
PS1840	15.062	14.7855	14.4397	15.3519	15.3224	15.1034	15.0085	15.0575	14.4728	15.5636	15.4316	14.7353	15.2392	15.0511	16.1105	14.6638	15.7452	15.7499	15.7428	15.4291	15.549	16.2999	14.8509	16.3452	15.786	15.4834	15.9913	15.1533	ANKS3	Ankyrin repeat and SAM domain-containing protein 3;Ankyrin repeat and SAM domain-containing protein 3 (Fragment);Isoform 2 of Ankyrin repeat and SAM domain-containing protein 3	D3DUE4;F6WF08;K7EJY2;K7ELU8;K7ERF3;Q6ZW76;Q6ZW76-2	DVTSPINER	ANKS3_S191_M1	ANKS3_S191
PS1842	13.086	13.3868	13.2219	13.2554	12.6615	12.9594	13.5619	13.5921	12.6004	11.8101	12.9304	12.7553	12.9823	13.3344	12.9365	12.8688	12.9519	13.0472	13.1494	12.7861	12.6205	12.9359	13.3187	13.0073	12.7866	13.2248	12.6598	13.2878	ANKS6	Ankyrin repeat and SAM domain-containing protein 6;Ankyrin repeat and SAM domain-containing protein 6 (Fragment);Isoform 3 of Ankyrin repeat and SAM domain-containing protein 6	A0A0A0MRS7;H7C163;Q68DC2;Q68DC2-4	SGGSIDNVLSQIAAQR	ANKS6_S359_M1	ANKS6_S359
PS1843	17.7098	17.4526	17.9739	17.6285	17.2505	17.3518	17.6469	17.7006	17.0174	16.8068	17.1891	17.1338	17.1891	17.1402	17.4494	17.3906	16.4957	17.34	17.736	16.9976	16.9659	16.9819	17.4727	16.3447	16.9035	16.1907	16.5287	17.6238	ANKS6	Ankyrin repeat and SAM domain-containing protein 6;Ankyrin repeat and SAM domain-containing protein 6 (Fragment);Isoform 3 of Ankyrin repeat and SAM domain-containing protein 6	A0A0A0MRS7;H7C163;Q68DC2;Q68DC2-4	STSPTLTPSPSPK	ANKS6_S433_M1	ANKS6_S433
PS1845	18.1148	18.7432	18.7803	18.3378	18.5849	18.5024	18.9759	18.1205	18.1555	18.2698	18.3939	18.5078	18.7972	19.0829	18.1741	18.3747	18.7774	18.4655	17.9232	18.1069	17.9067	18.1665	18.4888	18.2596	17.681	18.342	18.0355	18.294	ANKZF1	Ankyrin repeat and zinc finger domain-containing protein 1	Q9H8Y5	TSCSGSGERESPERK;TSCSGSGERESPER	ANKZF1_83_M1	ANKZF1_83
PS1846	16.4721	16.3678	16.4924	16.0889	16.6619	16.4518	16.3997	15.585	16.5548	16.8113	16.8619	16.4882	17.024	16.4714	16.2369	16.5272	16.3499	15.6382	16.3677	15.6307	16.7302	16.0342	16.1727	16.0095	16.5564	16.4298	15.9945	16.0339	ANKZF1	Ankyrin repeat and zinc finger domain-containing protein 1	Q9H8Y5	LHSPQTHWK	ANKZF1_S361_M1	ANKZF1_S361
PS1847	16.3742	16.3575	16.5564	15.7415	16.0838	16.2994	15.9312	15.4644	16.1253	15.9816	16.1779	15.8935	16.8037	15.6897	15.5421	15.6765	15.6997	15.8622	15.6132	15.6271	15.6347	15.6	15.7116	15.2674	15.4686	15.5627	14.9718	15.7391	ANKZF1	Ankyrin repeat and zinc finger domain-containing protein 1	Q9H8Y5	EALGQNEESPK	ANKZF1_S398_M1	ANKZF1_S398
PS1854	16.8304	16.6084	16.8929	16.0334	16.4936	17.3375	17.5576	16.407	16.0984	17.9879	16.3429	16.3233	17.2597	17.3969	16.3264	16.6666	17.5281	16.0658	17.3105	16.1763	17.0842	17.2246	17.4842	17.1684	16.8656	17.296	16.2393	16.1942	ANKZF1	Ankyrin repeat and zinc finger domain-containing protein 1	Q9H8Y5	AQVPGPLTPEMEAR	ANKZF1_T607_M1	ANKZF1_T607
PS1855	16.2008	15.8358	16.1853	15.1697	16.143	15.7918	15.2723	15.8261	15.9297	15.5923	16.3502	16.2638	16.9748	15.9212	15.776	15.6197	14.4874	13.8178	16.4594	16.7324	15.0803	15.0512	15.5666	13.7676	14.8553	15.8465	11.5278	16.0437	ANKZF1	Ankyrin repeat and zinc finger domain-containing protein 1	Q9H8Y5	LAAQLGAPTSPIPDSAIVNTR	ANKZF1_T674_M1	ANKZF1_T674
PS1857	16.0297	14.7584	15.4933	14.7473	16.3613	15.4215	15.469	14.4991	14.5813	15.7697	15.0547	14.6038	16.6317	15.0132	16.5266	15.3069	14.4642	14.4764	16.0786	15.1951	14.3824	14.3063	14.3453	13.256	15.5455	15.3173	13.5771	16.6399	ANLN	Anillin;Isoform 2 of Anillin	Q9NQW6;Q9NQW6-2	SCTKPSPSK	ANLN_92_M1	ANLN_92
PS1860	18.3226	17.2603	17.9494	16.6542	18.2197	17.1752	18.0478	16.777	17.5096	17.9212	18.1867	16.9885	18.8875	17.236	18.2823	17.308	16.0939	17.6494	17.8048	17.9809	16.8047	16.3236	17.3073	16.0234	17.906	16.9428	15.9123	18.3033	ANLN	Anillin;Isoform 2 of Anillin	Q9NQW6;Q9NQW6-2	TPISPLK	ANLN_S323_M1	ANLN_S323
PS1861	15.7886	16.3503	14.365	16.1679	16.641	16.9161	14.4802	16.0189	16.6386	15.0292	15.5956	16.4618	16.9623	16.4426	16.6448	17.1151	15.4962	15.932	17.4191	15.9082	14.5372	15.5078	15.8116	15.1437	15.2257	16.4829	14.4643	16.005	ANLN	Anillin;Isoform 2 of Anillin	Q9NQW6;Q9NQW6-2	SDESPKPGK	ANLN_S642_M1	ANLN_S642
PS1862	14.144	12.8841	14.0906	14.5549	14.2979	14.6238	13.879	14.4539	14.443	14.6116	14.892	14.8156	13.5938	13.9284	14.2672	15.1294	14.582	13.3938	14.7309	14.7702	15.0185	14.4893	14.4685	13.7427	15.0047	14.0609	14.3479	14.3608	ANO6	Anoctamin-6;Isoform 2 of Anoctamin-6;Isoform 3 of Anoctamin-6	A0A7P0TBC5;A0A7P0TBI1;Q4KMQ2;Q4KMQ2-2;Q4KMQ2-3	SSAFGTLNWFTK	ANO6_S144_M1	ANO6_S144
PS1864	12.7975	13.0538	11.9812	13.5753	13.0066	13.0573	11.9387	13.3896	12.837	13.4985	13.4624	13.5161	12.7165	13.0043	13.8909	13.5905	14.2309	14.0001	13.7894	14.0165	14.4875	14.0106	13.4795	14.2984	13.6735	13.8915	14.2414	13.5408	ANO6	Anoctamin-6;Isoform 2 of Anoctamin-6;Isoform 3 of Anoctamin-6	A0A7P0TBC5;A0A7P0TBI1;Q4KMQ2;Q4KMQ2-2;Q4KMQ2-3	RQSEDPSCPNER	ANO6_S245_M1	ANO6_S245
PS1865	13.7186	13.4901	13.2355	13.8782	13.7379	13.989	13.0021	14.489	13.0538	14.4346	14.0898	13.2435	14.1732	13.6637	14.9565	11.8194	13.8612	14.4068	14.8712	14.3189	14.4722	14.9367	14.3653	14.1161	14.8972	14.1259	14.5207	14.9078	ANO6	Anoctamin-6;Isoform 2 of Anoctamin-6;Isoform 3 of Anoctamin-6	A0A7P0TBC5;A0A7P0TBI1;Q4KMQ2;Q4KMQ2-2;Q4KMQ2-3	MIEAVDNNLRPKSE	ANO6_S898_M1	ANO6_S898
PS1868	15.0247	15.086	15.3869	15.0228	15.5221	14.8371	15.1361	15.3335	15.8486	16.051	15.2865	15.3251	15.216	14.7667	15.1407	14.5084	13.7355	14.6872	15.0303	14.4659	14.7398	14.6826	14.8287	13.9024	15.7206	14.4736	14.531	15.2401	ANP32A	Acidic leucine-rich nuclear phosphoprotein 32 family member A	P39687	ELVLDNSR	ANP32A_S27_M1	ANP32A_S27
PS1869	18.5088	19.23	18.6441	18.4112	18.3521	18.725	18.6678	18.36	19.2892	18.7521	18.6483	18.9303	18.7177	18.6647	18.1705	16.7582	18.8545	18.9836	18.149	18.7111	18.3302	18.696	18.2058	18.6312	18.3667	18.3485	18.5994	18.2613	ANP32A	Acidic leucine-rich nuclear phosphoprotein 32 family member A	P39687	NRTPSDVK	ANP32A_T15_M1	ANP32A_T15
PS1870	16.3803	20.4349	15.7287	20.9803	17.9325	18.6925	20.6395	17.3816	19.3228	19.4483	18.6833	20.7022	21.3946	20.5644	20.7858	20.7655	20.0741	20.3026	20.181	21.6854	16.2143	14.0339	18.7608	19.2791	19.5075	19.7117	19.77	21.4386	ANP32B	Acidic leucine-rich nuclear phosphoprotein 32 family member B	Q92688	KRETDDEGEDD;RETDDEGEDD	ANP32B_T244_M1	ANP32B_T244
PS1871	18.5418	18.651	18.346	18.853	18.2503	18.229	17.7503	18.9555	18.1934	18.8466	18.4569	17.8889	18.951	17.8434	17.9577	17.6609	18.4617	18.6524	18.0746	18.4172	18.6565	18.9287	18.3266	16.6646	18.5741	18.2814	17.2787	18.726	ANTXR1	Anthrax toxin receptor 1;Isoform 5 of Anthrax toxin receptor 1	Q9H6X2;Q9H6X2-5	EVPPPPAEESEEEDDDGLPKK;EVPPPPAEESEEEDDDGLPK	ANTXR1_S362_M1	ANTXR1_S362
PS1873	14.867	16.8724	16.4579	16.7625	13.8558	16.3767	16.1054	16.6798	16.5133	16.41	18.2306	16.6084	16.0537	17.9694	16.0961	15.2203	15.4548	14.7073	15.97	15.9377	15.5459	16.0292	16.3371	17.0912	16.5413	15.8077	16.169	15.6117	ANXA13	Annexin A13;Isoform B of Annexin A13	P27216;P27216-2	ASSPQGFDVDR	ANXA13_S9_M1	ANXA13_S9
PS1874	16.6132	16.8134	17.3217	16.6671	17.1432	17.251	17.0181	16.2566	16.9608	16.59	17.2002	16.6884	16.6381	16.667	17.7371	16.6563	16.7827	16.0423	17.9119	16.5922	16.7271	16.6742	17.073	16.4994	16.2136	16.7812	16.4332	16.9798	ANXA1	Annexin A1	P04083	GGPGSAVSPYPTFNPSSDVAALHK	ANXA1_S37_M1	ANXA1_S37
PS1875	9.84031	9.0689	10.559	9.14681	9.63935	9.79194	11.1377	9.41991	9.6096	8.97085	10.401	6.81283	8.84751	8.66127	10.5978	9.86018	9.81346	9.27873	10.6479	11.0694	9.42733	9.79554	10.2344	9.63566	10.0984	10.7089	9.83519	10.6137	ANXA1	Annexin A1	P04083	ALTGHLEEVVLALLK	ANXA1_T101_M1	ANXA1_T101
PS1878	18.998	19.1902	18.498	20.401	19.4711	19.4101	17.9181	20.1819	17.8069	20.5252	19.6992	19.4709	19.7782	19.3078	19.487	18.6055	20.8774	19.9485	19.3351	19.4953	20.9442	20.4955	19.9877	19.2384	19.2667	19.7025	19.5021	19.3765	ANXA2	Annexin A2	P07355	STVHEILCKLSLEGDHSTPPSAYGSVK	ANXA2_39_M1	ANXA2_39
PS1880	14.5867	14.9429	16.678	13.1034	15.8946	15.7168	16.4631	16.659	15.7702	16.2775	14.8019	16.532	15.2686	16.209	15.0368	13.3083	16.2292	15.8094	15.4685	13.7413	17.0672	14.9263	16.5822	17.4401	15.3517	15.862	15.837	16.7081	ANXA2	Annexin A2	P07355	GLGTDEDSLIEIICSR	ANXA2_S127_M1	ANXA2_S127
PS1881	20.3539	20.548	19.5711	21.0363	20.0959	20.6945	19.5137	21.112	18.871	21.8921	21.1147	20.5287	21.1389	20.4904	20.6841	20.2935	22.2302	20.9548	20.6902	20.783	22.5766	21.9028	21.013	20.8739	20.746	20.907	21.2148	20.1882	ANXA2	Annexin A2	P07355	LSLEGDHSTPPSAYGSVK	ANXA2_S12_M1	ANXA2_S12
PS1883	15.297	15.6203	15.5457	15.5097	15.8836	15.1443	15.4544	15.5834	14.9022	15.4009	15.6473	15.5008	15.1383	15.6872	16.1483	15.7808	16.5381	14.7232	15.8361	15.8703	16.4208	15.6174	15.4604	16.8049	16.2907	16.0811	16.4997	15.2457	ANXA2	Annexin A2	P07355	DIISDTSGDFRK	ANXA2_S164_M1	ANXA2_S164
PS1884	15.7239	14.5186	14.6054	14.0535	12.7638	14.7767	14.036	13.5755	13.479	14.0544	14.3718	13.8691	13.3643	13.3769	14.2397	13.5097	14.6592	13.7358	15.9146	14.5075	14.3154	15.0814	14.2297	14.8433	14.1696	14.1301	14.6975	9.84155	ANXA2	Annexin A2	P07355	RAEDGSVIDYELIDQDAR	ANXA2_S184_M1	ANXA2_S184
PS1887	16.1207	15.9581	15.8411	16.7007	15.847	16.2696	15.9305	16.6795	15.4764	16.9473	16.1581	15.8329	16.4649	15.3884	16.4297	16.0641	16.9433	14.9986	16.6033	16.1998	17.6326	16.1899	16.5792	16.7446	16.8909	16.447	17.0671	16.0638	ANXA2	Annexin A2	P07355	LSLEGDHSTPPSAYGSVK	ANXA2_S26_M1	ANXA2_S26
PS1888	15.1791	15.5044	14.6697	15.502	15.2844	15.0069	14.912	15.7633	14.9658	15.9305	15.6015	15.4145	15.1758	14.2543	15.8501	15.2464	15.988	14.7373	15.3359	15.3223	16.0166	15.1892	15.7459	16.3726	16.357	15.0825	16.7096	15.5348	ANXA2	Annexin A2	P07355	STVHEILCKLSLEGDHSTPPSAYGSVK;STVHEILCK	ANXA2_S2_M1	ANXA2_S2
PS1889	12.7568	12.8603	13.5484	14.7558	14.8076	14.6276	13.9901	14.9895	11.8214	13.3992	15.5875	14.269	13.3995	11.9857	12.5809	13.7028	11.58	12.5011	12.229	13.2204	13.5726	13.2566	11.6877	13.3245	13.3443	11.1481	12.3443	13.2318	ANXA2	Annexin A2	P07355	SALSGHLETVILGLLK	ANXA2_S89_M1	ANXA2_S89
PS1890	14.9764	13.9614	14.2779	13.9313	14.2051	13.5488	13.4335	14.5968	14.7984	13.565	13.1254	13.9286	13.8357	13.621	14.0689	13.7589	14.0926	13.9579	13.7621	14.0576	12.5875	13.0763	14.1151	12.7111	13.5171	13.6414	13.5398	14.0496	ANXA2	Annexin A2	P07355	SALSGHLETVILGLLK	ANXA2_S92_M1	ANXA2_S92
PS1891	13.4376	16.0343	16.1665	15.2199	16.5504	15.7108	17.1307	16.0752	16.205	16.2166	14.9231	16.0286	15.0323	17.1232	15.041	14.4259	16.8505	15.6185	16.7402	15.1828	16.0871	12.3037	15.7849	17.9226	15.0641	16.7504	16.3683	16.1795	ANXA2	Annexin A2	P07355	GLGTDEDSLIEIICSR	ANXA2_T123_M1	ANXA2_T123
PS1893	22.3982	21.1801	22.6174	21.8286	21.8786	22.1818	22.2053	21.7198	22.2802	20.915	21.9731	21.8468	20.659	21.5507	22.3639	21.8667	21.2221	21.8158	22.3461	21.5736	21.228	21.5316	21.8725	21.4198	21.0539	21.6442	21.6448	21.6967	ANXA2	Annexin A2	P07355	LSLEGDHSTPPSAYGSVK	ANXA2_T19_M1	ANXA2_T19
PS1897	15.6334	15.175	15.4933	15.3186	14.4958	15.4473	15.2811	15.3489	15.2099	15.0452	15.4039	15.3267	14.5887	15.1513	14.9188	15.243	14.9669	15.4523	15.3533	15.4513	15.7354	15.303	14.9526	14.8961	15.2568	15.3094	14.7894	15.1435	ANXA2	Annexin A2	P07355	SYSPYDMLESIR	ANXA2_Y238_M1	ANXA2_Y238
PS1898	20.8921	20.9076	21.308	20.769	20.5877	20.824	21.0724	20.8132	20.5856	20.121	20.3551	20.8961	19.6814	20.4397	20.8901	20.2308	20.8295	21.6158	21.3	21.0012	20.8054	20.984	20.9752	20.3913	20.4187	20.8297	20.6792	21.162	ANXA2	Annexin A2	P07355	LSLEGDHSTPPSAYGSVK	ANXA2_Y24_M1	ANXA2_Y24
PS1899	15.2829	14.9372	15.4187	14.8647	14.6127	15.1435	15.1918	14.7605	14.2522	14.0386	14.7132	14.6444	13.6923	14.8499	14.8996	13.9252	14.7838	15.1105	15.4874	15.3394	14.488	15.0449	15.1868	15.0715	14.825	15.2543	14.9137	15.232	ANXA2	Annexin A2	P07355	AYTNFDAER	ANXA2_Y30_M1	ANXA2_Y30
PS1901	12.5264	11.2786	12.1575	10.5677	10.8471	11.4944	10.1447	10.2948	13.4509	13.677	13.3441	11.9229	13.025	13.2036	12.1824	14.3762	12.8084	8.77431	11.334	12.9277	11.9742	10.3052	12.0764	11.881	10.5929	12.7128	9.58699	11.4986	ANXA3	Annexin A3	P12429	GELSGHFEDLLLAIVNCVR	ANXA3_S233_M1	ANXA3_S233
PS1903	12.6215	12.2662	12.3084	12.8171	12.0535	12.7439	13.1952	12.963	12.7242	14.039	12.8547	13.628	14.1556	13.0676	14.0976	12.7549	13.8835	11.9456	13.2026	13.2224	13.865	12.8411	13.339	14.4816	14.3583	13.2884	14.4164	12.7495	ANXA4	Annexin A4	P09525	AASGFNAMEDAQTLR	ANXA4_S12_M1	ANXA4_S12
PS1905	14.6258	15.4996	15.1735	15.6222	15.1004	15.8498	14.5996	15.5761	15.4129	15.8729	15.6878	15.5346	15.1661	13.6082	15.4735	15.4568	15.6878	15.4148	14.9764	15.5109	15.3117	15.5874	15.4955	16.2251	14.9733	15.5136	15.6651	15.5814	ANXA5	Annexin A5	P08758	VLTEIIASRTPEELR	ANXA5_S116_M1	ANXA5_S116
PS1906	11.0154	11.123	10.794	10.8077	11.4193	11.1661	11.0439	11.5322	10.5773	12.0606	11.555	11.3457	11.2158	11.3058	11.442	12.1132	12.2223	11.1602	11.4886	11.8563	12.6202	11.6406	11.6161	12.5755	12.6089	12.073	12.7496	11.4671	ANXA5	Annexin A5	P08758	GLGTDEESILTLLTSR	ANXA5_S37_M1	ANXA5_S37
PS1909	9.59775	10.8211	9.48785	10.548	11.5287	8.89109	9.25753	10.2239	7.81279	10.835	10.3765	10.2644	9.47894	9.92141	10.4591	12.9909	11.5037	9.57987	9.82502	11.182	12.1115	11.1026	10.7777	12.1066	11.9498	10.9979	11.6606	10.5524	ANXA5	Annexin A5	P08758	FITIFGTR	ANXA5_T196_M1	ANXA5_T196
PS1912	16.9551	16.4708	17.168	17.1058	17.2074	17.0864	16.8625	16.9288	17.1227	13.6349	16.9962	16.8406	16.9617	11.6107	16.395	17.8988	16.5581	13.1005	16.6447	15.534	16.9209	16.4708	16.4815	15.4538	11.9083	16.6148	16.7098	16.4392	ANXA6	Annexin A6	P08133	SELDMLDIR	ANXA6_S282_M1	ANXA6_S282
PS1916	15.7348	15.047	15.4286	15.33	16.2967	16.0054	16.1333	15.7637	15.2001	15.7888	15.4207	16.3744	16.0928	15.6971	15.8221	14.5921	15.5575	14.3549	16.1469	16.0693	16.7234	15.9043	15.2532	15.8153	15.8466	15.8479	16.5724	15.7884	AP1AR	AP-1 complex-associated regulatory protein;Isoform 2 of AP-1 complex-associated regulatory protein	Q63HQ0;Q63HQ0-2	SKTEEDILR	AP1AR_T228_M1	AP1AR_T228
PS1921	14.9212	15.0191	15.1381	15.7947	15.2116	15.5974	15.4332	16.1599	15.5383	15.6016	15.2302	15.4971	15.277	15.1965	15.7533	15.9449	15.4783	15.7028	15.8712	15.4953	15.9207	15.6043	15.6113	15.1779	13.9624	15.6441	15.4068	14.5979	AP1M1	AP-1 complex subunit mu-1	E7ENJ6;Q9BXS5	EGKPPISVK	AP1M1_S324_M1	AP1M1_S324
PS1923	15.8762	15.695	15.5279	16.6337	13.1891	16.225	16.2196	16.1409	15.6459	17.3341	16.0851	16.4988	16.3639	16.4038	16.4337	16.1945	18.1026	16.7401	16.3399	17.1265	17.2208	17.7657	16.8962	18.1677	17.1156	17.3821	17.6707	16.7398	AP1M1	AP-1 complex subunit mu-1	E7ENJ6;Q9BXS5	LETGAPRPPATVTNAVSWR	AP1M1_T152_M1	AP1M1_T152
PS1924	14.8303	14.3846	14.3079	14.9094	13.7142	14.0858	14.124	14.9036	14.2289	14.7822	14.6263	14.6731	14.7139	14.1068	14.6129	14.6322	15.3005	13.9601	14.4408	15.1491	15.3106	15.1097	14.1344	15.0592	14.8339	14.9604	14.4621	14.1569	AP1M1	AP-1 complex subunit mu-1	E7ENJ6;Q9BXS5	VLFDNTGR	AP1M1_T223_M1	AP1M1_T223
PS1925	15.1179	14.4966	13.7535	14.9962	14.8887	14.1135	15.2812	14.3491	13.4513	17.3762	14.2162	13.914	14.9396	14.8364	15.5561	14.6387	18.3373	15.7927	17.1922	16.9094	18.5231	18.1261	15.8784	18.1411	17.7783	17.3146	18.1022	16.4188	AP1M2	AP-1 complex subunit mu-2	Q9Y6Q5	VPPTVTNAVSWR	AP1M2_S158_M1	AP1M2_S158
PS1928	10.3688	11.3612	10.9191	12.3781	11.3291	10.3877	11.0887	12.6666	10.59	12.4429	12.2153	11.1179	11.8465	11.5122	12.6546	13.1622	13.7637	12.111	12.5368	13.0802	13.2501	13.3365	12.6729	14.1353	13.7455	12.9868	14.1586	12.5046	AP1M2	AP-1 complex subunit mu-2	Q9Y6Q5	VLFELTGR	AP1M2_T223_M1	AP1M2_T223
PS1929	15.0689	15.3382	15.0833	14.9878	15.0451	15.0401	14.2981	15.0196	15.296	14.2079	14.8397	15.1744	15.2058	14.4479	13.7471	13.555	14.3134	16.0148	14.3493	14.6129	14.235	14.7552	14.8461	14.372	14.1368	14.2926	14.4071	14.3869	AP2A1	AP-2 complex subunit alpha-1;Isoform B of AP-2 complex subunit alpha-1	O95782;O95782-2	SSPPVQFSLLHSK	AP2A1_S517_M1	AP2A1_S517
PS1935	17.6728	17.989	17.3398	17.4434	16.8258	17.1285	17.553	17.3172	18.0485	17.6466	17.8998	17.4295	17.39	17.2098	16.7962	17.7392	17.6543	17.9175	17.1299	18.0236	17.5662	18.2392	17.2652	17.686	18.3495	17.7081	17.2968	17.0819	AP2A1	AP-2 complex subunit alpha-1;Isoform B of AP-2 complex subunit alpha-1	O95782;O95782-2	DPSSNDINGGMEPTPSTVSTPSPSADLLGLR;RDPSSNDINGGMEPTPSTVSTPSPSADLLGLR	AP2A1_S655_M1	AP2A1_S655
PS1937	17.4801	17.0712	17.5157	17.4108	17.3797	17.1238	17.2121	17.9425	17.4147	17.7691	17.5296	17.216	17.3268	17.3532	16.4516	16.4351	18.3966	17.2323	17.5991	17.8916	17.0731	18.4552	16.8281	17.3362	17.3442	17.4447	16.9973	17.6907	AP2A1	AP-2 complex subunit alpha-1;Isoform B of AP-2 complex subunit alpha-1	O95782;O95782-2	DPSSNDINGGMEPTPSTVSTPSPSADLLGLR;RDPSSNDINGGMEPTPSTVSTPSPSADLLGLR	AP2A1_S657_M1	AP2A1_S657
PS1941	18.2617	17.9923	17.9479	18.6205	18.007	18.0312	18.0347	18.7884	17.4605	18.7611	18.3633	18.549	18.2842	18.0452	18.7288	18.6091	19.7844	18.7488	19.077	19.0727	19.7446	19.6477	19.2294	20.1698	19.7652	19.7277	20.2715	19.0593	AP2M1	AP-2 complex subunit mu;Isoform 2 of AP-2 complex subunit mu	A0A087WY71;E9PFW3;Q96CW1;Q96CW1-2	EEQSQITSQVTGQIGWR	AP2M1_T155_M1	AP2M1_T155
PS1942	22.9863	22.836	23.1849	23.1927	22.8954	22.662	23.2049	22.7775	22.7721	23.0508	22.7102	22.8557	22.9322	22.8932	22.733	22.9811	23.0481	23.1983	22.7101	22.8112	23.2242	23.3086	22.9004	22.8973	22.9062	22.941	23.0629	22.6458	AP3B1	AP-3 complex subunit beta-1	O00203	NFYESDDDQK	AP3B1_S276_M1	AP3B1_S276
PS1943	15.7481	14.989	15.0261	15.2245	15.4441	15.1153	15.0153	15.2454	14.6297	16.0963	15.4382	14.9026	15.9648	15.07	15.5379	16.8631	15.8271	15.2198	15.2867	15.4444	15.7804	15.8915	15.6912	16.1017	16.1519	15.4043	15.4473	15.6688	AP3B1	AP-3 complex subunit beta-1	O00203	PAPLLESPFK	AP3B1_S609_M1	AP3B1_S609
PS1944	16.3403	16.1941	16.152	15.5816	16.5704	15.8333	16.301	15.6402	15.5296	16.2013	14.46	14.5489	16.2583	15.7549	14.709	15.1429	13.6789	15.4209	14.7021	14.549	13.8018	13.9227	15.027	12.5145	13.2263	15.1139	12.9821	14.003	AP3B2	AP-3 complex subunit beta;AP-3 complex subunit beta-2 (Fragment);AP-3 complex subunit beta-2;Isoform 3 of AP-3 complex subunit beta-2;Isoform 4 of AP-3 complex subunit beta-2	A0A2R8Y2A8;A0A590UJ60;A0A590UJU0;A0A590UJU7;A0A590UK04;A0A590UKC4;A0A5F9UJV3;Q13367;Q13367-3;Q13367-4	AFYGSEEDEAK	AP3B2_S315_M1	AP3B2_S315
PS1947	17.5596	17.319	17.6719	17.2217	17.5434	17.507	17.659	17.6485	17.367	17.4375	17.3326	17.8125	17.4341	17.4364	17.8693	17.4895	17.8001	17.6661	18.0109	17.89	17.8468	17.9633	17.7181	17.6013	17.3921	18.0077	17.6504	17.3525	AP3D1	Isoform 5 of AP-3 complex subunit delta-1	O14617-5	HRPSEADEEELAR	AP3D1_S658_M1	AP3D1_S658
PS1948	13.5811	15.47	15.0897	15.9073	15.6567	14.5814	16.2841	13.8518	15.8581	13.6774	16.2268	15.73	16.0828	15.9058	14.8579	16.0928	15.9034	15.9069	15.9771	15.6702	15.1815	15.3713	15.8172	14.6991	15.8733	15.8639	15.7148	15.8919	AP3D1	Isoform 5 of AP-3 complex subunit delta-1	O14617-5	YQDTPGVEHIPVVQIDLSVPLK	AP3D1_S710_M1	AP3D1_S710
PS1955	19.7277	18.9417	19.8905	19.9394	19.8586	19.5766	20.7504	19.8952	19.6952	20.0333	19.0495	19.6322	20.1666	19.88	19.6133	20.2096	20.7419	19.9132	19.4488	19.2936	19.7734	20.0713	19.9391	20.034	19.5146	20.0857	20.6237	19.6953	AP3D1	Isoform 5 of AP-3 complex subunit delta-1	O14617-5	AEDLDFWLSTTPPPAPAPAPAPVPSTGELSVNTVTTPK;KAEDLDFWLSTTPPPAPAPAPAPVPSTGELSVNTVTTPK	AP3D1_T878_M1	AP3D1_T878
PS1960	11.3599	11.287	10.9253	12.8981	11.4457	11.3072	10.954	11.78	11.0445	12.4841	12.1131	11.2063	11.7622	10.9641	12.537	12.2033	13.7097	10.0752	11.5476	12.2679	13.646	13.6409	12.7626	14.4044	14.0211	12.7683	14.4896	12.7257	AP3M1	AP-3 complex subunit mu-1	Q9Y2T2	IQQLAISGLK	AP3M1_S385_M1	AP3M1_S385
PS1966	11.8257	12.1925	12.0423	12.5199	13.0096	12.5897	12.7966	13.4667	11.3615	12.8922	12.1211	13.4105	13.7357	12.0852	13.1627	13.1333	13.8953	12.3405	13.3867	13.6305	14.6008	13.5071	13.5904	13.7608	13.6567	14.0561	14.6721	13.141	AP3S1	AP-3 complex subunit sigma-1	Q92572	VPNLPSFK	AP3S1_S191_M1	AP3S1_S191
PS1967	17.9755	17.6519	17.7576	19.004	18.4223	18.3836	17.4647	19.144	17.6609	19.8293	17.9259	18.5211	19.5364	18.5396	19.8316	19.5952	20.3832	19.7491	20.0313	20.8675	20.3322	19.9304	19.7491	20.9875	20.5816	19.9334	21.7738	20.2819	AP4M1	AP-4 complex subunit mu-1;AP-4 complex subunit mu-1 (Fragment)	C9IZL5;C9JC87;C9JMG3;C9JWL4;F8WCR6;H0Y6K1;O00189	VAPSSAASR	AP4M1_S39_M2	AP4M1_S39
PS1968	20.8517	20.8231	20.9647	21.1343	20.9163	20.9585	20.776	21.302	20.5241	21.35	21.0602	21.0099	20.9106	20.8804	21.3804	21.3597	21.4844	20.8914	21.3964	21.461	21.5654	21.5362	21.2068	21.8918	21.8571	21.2888	21.7762	21.4203	AP4M1	AP-4 complex subunit mu-1;AP-4 complex subunit mu-1 (Fragment)	C9IZL5;C9JC87;C9JMG3;C9JWL4;F8WCR6;H0Y6K1;O00189	VAPSSAASR	AP4M1_S40_M1	AP4M1_S40
PS1969	19.194	19.3385	19.4265	19.8388	20.2521	19.4802	19.3171	20.9569	19.493	21.5874	19.678	20.3666	20.2888	18.891	21.6759	20.3172	21.5631	21.406	21.7346	22.5396	22.1157	21.2675	21.5971	22.7888	22.3726	21.2127	23.2374	21.3425	AP4M1	AP-4 complex subunit mu-1;AP-4 complex subunit mu-1 (Fragment)	C9IZL5;C9JC87;C9JMG3;C9JWL4;F8WCR6;H0Y6K1;O00189	VAPSSAASR	AP4M1_S40_M2	AP4M1_S40
PS1971	17.837	18.1047	17.913	19.1953	18.4093	18.2332	17.6127	18.8109	17.8263	19.3163	17.914	18.2429	19.0615	18.7222	19.5371	19.2552	20.5421	18.9238	19.4414	19.764	20.2943	20.154	19.1687	21.1117	20.552	20.1601	21.3879	19.8776	AP4M1	AP-4 complex subunit mu-1;AP-4 complex subunit mu-1 (Fragment)	C9IZL5;C9JC87;C9JMG3;C9JWL4;F8WCR6;H0Y6K1;O00189	VAPSSAASR	AP4M1_S43_M2	AP4M1_S43
PS1972	15.4244	17.5933	17.794	16.3182	15.7622	16.0299	17.0855	16.6362	19.4326	16.6785	16.7304	17.9972	17.474	16.3306	16.5302	16.6401	16.1892	16.5668	15.6852	15.6655	15.0349	16.6745	16.0243	16.1097	15.5168	16.1636	15.441	15.9728	AP5Z1	AP-5 complex subunit zeta-1	A0A3B3IRY2	SRAPSPR	AP5Z1_S64_M1	AP5Z1_S64
PS1974	11.3314	11.996	12.2037	11.8644	11.9649	11.909	11.8627	12.0085	12.2183	11.6629	11.8205	11.974	11.8191	11.9873	11.7031	11.7111	11.7187	11.7706	11.3296	11.8555	11.273	11.9529	11.7819	11.5918	11.801	11.6557	11.6564	11.7427	APAF1	Apoptotic protease-activating factor 1;Isoform 4 of Apoptotic protease-activating factor 1;Isoform 5 of Apoptotic protease-activating factor 1;Isoform 6 of Apoptotic protease-activating factor 1	C9JLV4;F8VNZ0;O14727;O14727-4;O14727-5;O14727-6	DLAALLHDGIPVVSSSSGK	APAF1_S98_M1	APAF1_S98
PS1975	17.6359	17.2059	16.9957	17.1753	16.6303	14.8824	15.8147	17.889	17.2825	17.804	16.479	16.8975	17.4852	17.4133	17.6016	15.4428	17.2052	17.0723	16.2042	17.0692	17.6243	17.303	18.2606	19.2755	18.1624	18.28	19.6235	17.7895	APBA1	Amyloid-beta A4 precursor protein-binding family A member 1;Isoform 2 of Amyloid-beta A4 precursor protein-binding family A member 1	Q02410;Q02410-2	LHHYDERSDGESDSPEK	APBA1_S242_M1	APBA1_S242
PS1976	15.884	15.6885	14.5748	18.313	15.9572	16.6215	17.4083	13.1048	15.8275	15.7621	16.1059	13.2014	15.222	17.4652	14.4482	17.412	14.4625	18.5047	14.8913	18.6135	15.6828	17.638	15.759	17.5663	15.9587	17.2321	18.1829	14.9636	APBA1	Amyloid-beta A4 precursor protein-binding family A member 1;Isoform 2 of Amyloid-beta A4 precursor protein-binding family A member 1	Q02410;Q02410-2	LHHYDERSDGESDSPEK	APBA1_S242_M2	APBA1_S242
PS1978	16.7317	16.3394	16.6675	16.6745	15.2114	16.2657	17.2393	17.5	18.3368	16.9955	16.45	18.1768	15.6197	17.9143	15.797	16.9868	16.9289	16.5512	16.1303	19.6631	17.3254	17.0706	18.4361	18.6652	16.5245	16.5847	20.1309	16.5902	APBA1	Amyloid-beta A4 precursor protein-binding family A member 1;Isoform 2 of Amyloid-beta A4 precursor protein-binding family A member 1	Q02410;Q02410-2	LHHYDERSDGESDSPEK	APBA1_S246_M2	APBA1_S246
PS1980	13.8399	13.3391	13.9282	13.4602	13.8435	13.799	13.8818	13.6551	13.6721	13.6657	14.2266	13.137	14.108	13.99	14.4388	13.9481	14.8571	14.12	14.5466	14.0576	14.0396	13.9038	14.8647	14.8006	14.3307	15.243	14.8706	14.3945	APBA1	Amyloid-beta A4 precursor protein-binding family A member 1;Isoform 2 of Amyloid-beta A4 precursor protein-binding family A member 1	Q02410;Q02410-2	SPYTPDEPK	APBA1_S367_M1	APBA1_S367
PS1982	15.59	16.8124	14.2298	14.6981	17.0328	16.3726	15.2049	16.2472	15.8646	13.8344	14.9515	15.8256	15.9328	14.3366	16.2831	14.7244	14.5588	13.0203	15.9896	15.7217	14.4751	15.7812	16.709	16.6244	17.0905	15.9168	17.0234	15.4748	APBA1	Amyloid-beta A4 precursor protein-binding family A member 1;Isoform 2 of Amyloid-beta A4 precursor protein-binding family A member 1	Q02410;Q02410-2	SNSQENVEASHPSQDGK	APBA1_S568_M1	APBA1_S568
PS1985	16.5957	16.4202	18.3358	16.5577	17.2518	16.8484	15.5089	16.1936	17.3283	16.8862	19.7428	17.6067	17.0868	15.7302	18.134	18.135	18.1486	15.9214	17.0875	16.3372	15.0258	14.966	16.4337	17.0849	17.4638	15.9352	16.8179	18.0587	APBA1	Amyloid-beta A4 precursor protein-binding family A member 1;Isoform 2 of Amyloid-beta A4 precursor protein-binding family A member 1	Q02410;Q02410-2	SASTESGFHNHTDTAEGDVIAAAR	APBA1_S78_M1	APBA1_S78
PS1986	16.3517	15.102	15.7271	15.1198	16.1525	15.08	15.602	15.2184	17.1002	15.9846	15.4247	16.0891	16.0279	15.6697	16.5069	15.9973	16.3368	15.7502	15.9655	15.1839	16.1487	16.3008	17.0216	16.8429	16.3047	16.2572	17.5263	15.5031	APBA1	Amyloid-beta A4 precursor protein-binding family A member 1;Isoform 2 of Amyloid-beta A4 precursor protein-binding family A member 1	Q02410;Q02410-2	SASTESGFHNHTDTAEGDVIAAAR	APBA1_S80_M1	APBA1_S80
PS1987	17.454	16.0891	17.2718	18.9658	18.3377	17.281	15.198	18.7444	18.6954	17.9223	19.3157	15.3805	17.4407	18.296	16.8655	19.6678	19.5019	17.0492	14.6326	19.8879	18.6183	17.2573	18.726	20.5631	20.5234	19.8072	21.1258	17.263	APBA1	Amyloid-beta A4 precursor protein-binding family A member 1;Isoform 2 of Amyloid-beta A4 precursor protein-binding family A member 1	Q02410;Q02410-2	SASTESGFHNHTDTAEGDVIAAAR	APBA1_S80_M2	APBA1_S80
PS1988	16.0946	15.737	16.9963	17.3774	15.7837	17.4688	12.9283	16.544	17.1131	17.7928	18.5794	17.6517	14.1702	16.2191	16.1872	18.0792	18.1122	15.9049	19.7702	16.397	16.8075	17.2997	17.3624	19.6486	18.4794	17.0524	20.2476	16.8024	APBA1	Amyloid-beta A4 precursor protein-binding family A member 1;Isoform 2 of Amyloid-beta A4 precursor protein-binding family A member 1	Q02410;Q02410-2	SASTESGFHNHTDTAEGDVIAAAR	APBA1_S83_M2	APBA1_S83
PS1990	19.0332	18.3626	19.4939	19.4467	18.7883	19.5405	18.211	15.8764	20.0366	19.5312	18.9173	16.3888	18.3365	18.6185	16.5765	17.8661	18.9552	19.0245	17.9041	13.383	20.3001	18.6482	19.2925	19.3987	18.4375	18.5397	18.3893	18.0236	APBA1	Amyloid-beta A4 precursor protein-binding family A member 1;Isoform 2 of Amyloid-beta A4 precursor protein-binding family A member 1	Q02410;Q02410-2	SASTESGFHNHTDTAEGDVIAAAR	APBA1_T81_M2	APBA1_T81
PS1992	16.8623	12.4038	15.9167	14.1345	14.9653	14.3719	15.8234	15.9156	12.2678	15.746	17.048	15.6753	16.0416	16.1871	17.2751	16.5558	18.0412	16.0805	16.1349	17.2919	17.3645	17.0439	17.3599	18.9372	18.6316	18.6203	18.6437	16.8137	APBA1	Amyloid-beta A4 precursor protein-binding family A member 1;Isoform 2 of Amyloid-beta A4 precursor protein-binding family A member 1	Q02410;Q02410-2	SASTESGFHNHTDTAEGDVIAAAR	APBA1_T89_M2	APBA1_T89
PS1993	19.796	21.7894	20.1224	18.8547	18.8425	21.0282	18.1735	18.5116	19.6161	19.0099	18.6791	19.001	19.4385	18.9729	18.6146	14.1157	18.4968	16.1584	19.1748	20.2437	17.9242	17.109	19.7042	20.5659	17.6699	18.6491	18.6654	19.1267	APBA1	Amyloid-beta A4 precursor protein-binding family A member 1;Isoform 2 of Amyloid-beta A4 precursor protein-binding family A member 1	Q02410;Q02410-2	SASTESGFHNHTDTAEGDVIAAAR	APBA1_T91_M1	APBA1_T91
PS1994	19.5628	16.2238	17.3981	18.1972	17.6812	17.7509	15.1111	18.0464	18.5294	16.8556	18.1067	18.1498	18.5493	18.5629	18.9212	19.3541	17.9702	16.6578	18.6939	18.1128	18.4338	15.657	15.0593	19.8881	18.8041	19.412	20.1835	18.5057	APBA1	Amyloid-beta A4 precursor protein-binding family A member 1;Isoform 2 of Amyloid-beta A4 precursor protein-binding family A member 1	Q02410;Q02410-2	SASTESGFHNHTDTAEGDVIAAAR	APBA1_T91_M2	APBA1_T91
PS1995	17.5403	17.3763	15.6829	17.6602	17.3881	16.8097	17.0449	17.4565	17.6607	17.5652	17.8682	17.5972	18.552	17.799	16.6719	17.4458	17.0712	16.7882	17.6734	16.9297	17.9537	17.7194	18.6379	19.4147	17.9422	18.2577	18.9037	17.6106	APBA1	Amyloid-beta A4 precursor protein-binding family A member 1;Isoform 2 of Amyloid-beta A4 precursor protein-binding family A member 1	Q02410;Q02410-2	LHHYDERSDGESDSPEK	APBA1_Y238_M1	APBA1_Y238
PS1996	16.5054	16.6322	15.9314	18.4954	15.5778	17.2589	17.3165	13.4072	16.5973	17.4577	16.583	14.8643	19.5442	17.5812	13.77	18.2169	17.5128	19.4474	16.5343	15.3705	15.6162	17.3377	18.0569	18.1528	16.8769	17.0929	12.8285	16.3606	APBA1	Amyloid-beta A4 precursor protein-binding family A member 1;Isoform 2 of Amyloid-beta A4 precursor protein-binding family A member 1	Q02410;Q02410-2	LHHYDERSDGESDSPEK	APBA1_Y238_M2	APBA1_Y238
PS1997	17.2802	17.482	17.556	18.0624	17.9706	17.858	17.7766	18.2329	17.5489	18.3074	18.0985	17.5428	17.9965	17.8647	18.1366	18.3642	18.4492	17.4844	17.8196	17.9369	18.5281	18.1053	17.4894	18.9617	18.8643	18.4251	18.5743	18.3439	APBA3	Amyloid-beta A4 precursor protein-binding family A member 3	O96018	SPSGPPAMDLEGPR	APBA3_S9_M1	APBA3_S9
PS1998	17.1809	16.3008	15.5764	16.6265	17.2354	15.277	14.2529	16.5141	15.319	14.6631	15.7783	15.3144	16.0221	16.3309	14.7538	17.5998	16.0828	15.3098	14.3021	16.2258	16.6931	14.3556	16.4804	17.5858	16.0576	16.2907	16.191	14.1385	APBB1	Amyloid-beta A4 precursor protein-binding family B member 1;Isoform 2 of Amyloid-beta A4 precursor protein-binding family B member 1;Isoform 3 of Amyloid-beta A4 precursor protein-binding family B member 1;Isoform 4 of Amyloid-beta A4 precursor protein-binding family B member 1;Isoform 5 of Amyloid-beta A4 precursor protein-binding family B member 1;Isoform 6 of Amyloid-beta A4 precursor protein-…	A0A075B7G8;A0A087WYH9;A0A087X0V7;J3KPL8;O00213;O00213-2;O00213-3;O00213-4;O00213-5;O00213-6;V9GY97;V9GYR7	CLVNGLSLDHSK	APBB1_544_M1	APBB1_544
PS2000	15.6251	15.5391	14.7043	14.5887	15.1797	15.4283	15.1814	15.1703	14.3443	15.7595	15.3391	14.6465	15.4336	15.0375	15.8944	15.6926	15.9997	15.1158	15.913	15.556	15.8275	15.8968	15.8624	16.97	16.2972	15.7529	16.7247	15.3687	APBB2	Amyloid-beta A4 precursor protein-binding family B member 2;Isoform 4 of Amyloid-beta A4 precursor protein-binding family B member 2	Q92870;Q92870-4	NLSPTAVINITSEK	APBB2_S123_M1	APBB2_S123
PS2003	14.3703	14.0302	13.7921	14.3852	14.3087	14.1771	14.7298	14.4197	14.2875	14.3874	14.4789	14.2207	13.2604	14.5225	14.3413	12.6343	14.5955	14.3947	14.3754	14.3718	14.7188	14.3654	14.1102	13.9623	14.7886	14.2707	15.1088	13.992	APBB2	Amyloid-beta A4 precursor protein-binding family B member 2;Isoform 4 of Amyloid-beta A4 precursor protein-binding family B member 2	Q92870;Q92870-4	PNRPQSSPEDGQVATVSSSPETK	APBB2_S216_M1	APBB2_S216
PS2007	13.9282	15.6983	15.7435	15.6566	15.2408	14.5269	16.5261	15.7288	14.571	16.15	15.1438	13.1779	15.7808	16.1232	14.3879	15.3204	16.5157	15.96	15.5782	15.9303	14.538	15.5951	14.909	16.9894	15.5196	17.0386	15.1341	14.4882	APBB2	Amyloid-beta A4 precursor protein-binding family B member 2;Isoform 4 of Amyloid-beta A4 precursor protein-binding family B member 2	Q92870;Q92870-4	PNRPQSSPEDGQVATVSSSPETK	APBB2_S229_M1	APBB2_S229
PS2008	17.3675	17.3811	17.1872	17.7882	18.6325	18.0571	17.737	18.4208	17.9516	17.8457	17.3834	16.3133	17.2552	18.1869	17.8818	17.7916	18.1359	17.8939	17.4547	18.2587	17.7521	17.7295	17.2472	17.6339	16.2725	18.4702	18.0567	17.7131	APBB2	Amyloid-beta A4 precursor protein-binding family B member 2;Isoform 4 of Amyloid-beta A4 precursor protein-binding family B member 2	Q92870;Q92870-4	KGSLSSVTPSPTPENEK	APBB2_S334_M1	APBB2_S334
PS2009	18.0401	17.1326	18.0868	16.815	17.5655	17.8141	17.932	17.4268	17.7752	18.6643	17.7781	17.448	17.5066	18.3903	18.1279	18.4422	18.453	18.3562	18.1569	18.5063	15.0573	18.8283	18.2291	18.1877	16.6457	18.2827	17.5752	18.1425	APBB2	Amyloid-beta A4 precursor protein-binding family B member 2;Isoform 4 of Amyloid-beta A4 precursor protein-binding family B member 2	Q92870;Q92870-4	GSLSSVTPSPTPENEK;KGSLSSVTPSPTPENEK	APBB2_S336_M1	APBB2_S336
PS2011	15.2116	14.9494	14.814	14.5277	14.821	14.2743	14.4524	14.7943	15.0374	14.536	14.58	14.47	14.565	14.9148	14.6188	14.792	14.6859	15.4362	14.4983	14.8035	14.0719	15.1837	14.5472	13.4881	14.2917	14.4616	14.1416	14.2572	APBB2	Amyloid-beta A4 precursor protein-binding family B member 2;Isoform 4 of Amyloid-beta A4 precursor protein-binding family B member 2	Q92870;Q92870-4	GSLSSVTPSPTPENEK	APBB2_S341_M1	APBB2_S341
PS2012	14.917	14.9287	15.3605	14.8291	14.759	14.5677	15.0405	14.7214	14.696	14.1963	14.7575	14.4303	14.0227	14.6944	15.1156	14.7513	14.6528	14.7506	14.7903	14.8363	14.8332	14.6231	14.8418	14.626	14.5051	14.8148	14.7898	14.3689	APBB2	Amyloid-beta A4 precursor protein-binding family B member 2;Isoform 4 of Amyloid-beta A4 precursor protein-binding family B member 2	Q92870;Q92870-4	SSHNELLNAEIK	APBB2_S43_M1	APBB2_S43
PS2013	15.4765	14.9975	15.2543	14.7951	14.8006	15.3339	15.1592	14.7861	14.848	14.3383	14.7113	14.8288	14.2707	14.9177	14.6589	14.7331	14.6775	15.1669	15.1862	14.4185	14.9179	14.8861	14.8138	14.6748	14.6748	14.8154	14.7697	14.4325	APBB2	Amyloid-beta A4 precursor protein-binding family B member 2;Isoform 4 of Amyloid-beta A4 precursor protein-binding family B member 2	Q92870;Q92870-4	SSHNELLNAEIK	APBB2_S44_M1	APBB2_S44
PS2018	15.9136	16.7813	17.354	16.8878	16.8326	16.8287	17.1782	16.9098	16.2614	16.6792	16.9912	16.2057	16.723	16.7809	16.8059	16.4688	16.9648	16.074	16.9236	16.7653	16.9977	16.8071	16.9986	17.0319	15.4335	17.0184	16.5633	16.6508	APBB2	Amyloid-beta A4 precursor protein-binding family B member 2;Isoform 4 of Amyloid-beta A4 precursor protein-binding family B member 2	Q92870;Q92870-4	NSPATPPNTLNLR	APBB2_T34_M1	APBB2_T34
PS2022	16.0772	16.187	15.8159	16.2454	15.9337	16.2603	15.5264	15.859	15.5509	16.0319	13.961	15.5455	15.7527	16.1943	15.9854	15.3842	15.403	15.494	13.6311	15.7495	15.9099	15.5642	15.7406	16.4836	16.0317	15.8647	16.2789	15.4314	APC	Adenomatous polyposis coli protein;Isoform 2 of Adenomatous polyposis coli protein;Isoform 1B of Adenomatous polyposis coli protein	P25054;P25054-2;P25054-3	YSDEQLNSGRQSPSQNER	APC_S1042_M1	APC_S1042
PS2023	15.487	15.3882	16.0303	15.6862	15.2339	14.5058	15.9094	16.4883	15.2077	16.1881	15.0894	15.001	15.7307	15.4999	15.5078	16.1796	15.495	16.4153	14.9202	15.4577	15.4351	15.9569	15.2114	15.3347	15.7495	15.9137	15.6197	15.5543	APC	Adenomatous polyposis coli protein;Isoform 2 of Adenomatous polyposis coli protein;Isoform 1B of Adenomatous polyposis coli protein	P25054;P25054-2;P25054-3	YSDEQLNSGRQSPSQNER	APC_S1044_M1	APC_S1044
PS2028	15.8452	14.7641	15.3034	14.2551	15.4709	14.7293	13.6539	11.6646	15.2966	14.7667	15.2824	15.6117	14.057	14.5537	13.7209	14.0152	14.2054	14.1809	14.1176	14.7059	15.7296	15.3704	13.501	14.604	14.4017	12.8369	14.4868	13.7266	APC	Adenomatous polyposis coli protein;Isoform 2 of Adenomatous polyposis coli protein;Isoform 1B of Adenomatous polyposis coli protein	P25054;P25054-2;P25054-3	NSSSSTSPVSK	APC_S2247_M1	APC_S2247
PS2029	15.0443	14.7976	14.8858	14.863	14.8054	14.8149	14.5717	14.9848	14.79	14.6719	14.5455	14.6824	14.9283	14.5777	14.791	14.5783	14.6465	14.8367	14.6637	14.6785	14.657	14.6209	14.6886	14.7529	14.5801	14.498	14.782	14.3445	APC	Adenomatous polyposis coli protein;Isoform 2 of Adenomatous polyposis coli protein;Isoform 1B of Adenomatous polyposis coli protein	P25054;P25054-2;P25054-3	SPSEGQTATTSPR	APC_S2260_M1	APC_S2260
PS2030	14.8915	14.775	14.7613	14.4094	15.0374	14.753	14.672	14.7013	15.1578	13.7428	15.1498	14.9369	14.6361	14.3142	15.508	14.4253	14.6953	13.9324	15.089	14.8953	14.5788	14.7685	14.7616	15.0808	13.6307	14.3784	14.7483	14.879	APC	Adenomatous polyposis coli protein;Isoform 2 of Adenomatous polyposis coli protein;Isoform 1B of Adenomatous polyposis coli protein	P25054;P25054-2;P25054-3	SPSEGQTATTSPR	APC_S2270_M1	APC_S2270
PS2031	16.4447	16.4069	16.5393	16.332	16.2173	16.2982	16.1285	16.3958	15.892	16.4216	16.2022	16.0475	16.5725	16.2123	16.3221	16.2184	16.1163	16.1679	16.3607	16.0666	16.3327	16.1877	16.2309	16.2814	16.4018	15.9774	16.0729	16.2031	APC	Adenomatous polyposis coli protein;Isoform 2 of Adenomatous polyposis coli protein;Isoform 1B of Adenomatous polyposis coli protein	P25054;P25054-2;P25054-3	SELSPVAR	APC_S2283_M1	APC_S2283
PS2032	15.1856	15.0944	15.2287	14.2646	14.94	14.9138	16.0865	17.7723	15.091	14.8119	14.4619	14.7749	15.4241	15.9162	14.8716	15.1303	14.1099	14.9967	15.0538	14.6721	14.4231	14.7496	14.7254	15.7516	14.551	15.9478	14.9962	15.1517	APC	Adenomatous polyposis coli protein;Isoform 2 of Adenomatous polyposis coli protein;Isoform 1B of Adenomatous polyposis coli protein	P25054;P25054-2;P25054-3	NSISPGR	APC_S2330_M1	APC_S2330
PS2033	21.1437	20.8761	20.8454	20.8841	20.8659	20.8275	20.6205	21.033	20.867	20.3756	20.6973	20.7001	20.678	20.6652	20.4566	20.7831	20.4072	20.6722	20.619	20.376	20.4784	20.5821	20.6034	20.2145	20.5914	20.3359	20.5633	20.5198	APC	Adenomatous polyposis coli protein;Isoform 2 of Adenomatous polyposis coli protein;Isoform 1B of Adenomatous polyposis coli protein	P25054;P25054-2;P25054-3	EAPSPTLR	APC_S2449_M1	APC_S2449
PS2034	17.0311	17.5807	17.3364	17.1215	17.1223	15.5389	17.102	16.6283	18.1009	15.7373	15.5916	16.9196	16.3994	17.2878	13.0472	15.944	15.5654	16.4572	15.7297	17.0411	14.1187	15.8976	16.1021	15.121	12.8413	16.2406	15.8358	15.4423	APC	Adenomatous polyposis coli protein;Isoform 2 of Adenomatous polyposis coli protein;Isoform 1B of Adenomatous polyposis coli protein	P25054;P25054-2;P25054-3	KLEESASFESLSPSSR	APC_S2459_M1	APC_S2459
PS2037	15.4299	15.9564	15.1679	15.4175	16.1025	15.4879	15.3671	14.9463	16.4523	15.7535	15.0397	15.3271	15.9134	15.4535	15.3941	15.5616	15.1404	15.7068	15.6121	15.1784	14.543	15.2336	15.2754	14.8764	14.9524	15.1348	15.1509	14.7938	APC	Adenomatous polyposis coli protein;Isoform 2 of Adenomatous polyposis coli protein;Isoform 1B of Adenomatous polyposis coli protein	P25054;P25054-2;P25054-3	LPPNLSPTIEYNDGRPAK	APC_S2512_M1	APC_S2512
PS2040	16.1632	16.3633	16.0544	15.4258	15.7691	15.7967	16.0777	16.5447	16.5023	15.54	15.9556	15.9369	14.9149	16.5289	14.9902	15.5474	15.8999	14.2028	14.7539	15.7462	14.9668	13.687	15.1827	14.5963	14.9136	15.3248	14.838	15.4576	APC	Adenomatous polyposis coli protein;Isoform 2 of Adenomatous polyposis coli protein;Isoform 1B of Adenomatous polyposis coli protein	P25054;P25054-2;P25054-3	SHSESPSRLPINR	APC_S2535_M1	APC_S2535
PS2043	16.1209	16.4203	15.8651	16.1054	16.5877	14.868	16.5932	16.1141	16.295	15.8433	15.4257	16.2922	15.3738	16.742	15.5199	16.091	16.8867	16.7942	15.9572	16.5398	14.7176	15.3597	16.3808	16.2337	15.9535	15.6806	16.632	15.5464	APC	Adenomatous polyposis coli protein;Isoform 2 of Adenomatous polyposis coli protein;Isoform 1B of Adenomatous polyposis coli protein	P25054;P25054-2;P25054-3	SGRSPTGNTPPVIDSVSEK	APC_S2674_M1	APC_S2674
PS2044	15.6347	15.4768	15.3879	15.4751	15.5929	15.5106	15.297	15.5624	15.8216	15.4809	15.538	15.4672	15.6774	15.3477	15.5491	15.1694	15.4537	15.5826	15.5745	15.0564	15.5878	15.3862	15.4681	15.3516	15.5763	15.3046	15.4243	15.4001	APC	Adenomatous polyposis coli protein;Isoform 2 of Adenomatous polyposis coli protein;Isoform 1B of Adenomatous polyposis coli protein	P25054;P25054-2;P25054-3	HSSPSGTVAAR	APC_S2772_M1	APC_S2772
PS2045	17.9303	17.8912	17.4686	17.5226	17.2685	17.3321	17.396	17.2415	17.2105	17.2633	17.2855	17.3535	17.3187	16.8329	17.1119	17.5122	17.5421	17.2266	17.3419	17.1334	17.1448	17.437	17.6254	17.022	16.5061	17.1224	17.414	16.9942	APC	Adenomatous polyposis coli protein;Isoform 2 of Adenomatous polyposis coli protein;Isoform 1B of Adenomatous polyposis coli protein	P25054;P25054-2;P25054-3	TDSTESSGTQSPK	APC_S2830_M1	APC_S2830
[truncated: 20,765 more rows]
