# Supplementary material for: Cell-intrinsic insulin signaling defects in human iPS cell–derived hepatocytes in type 2 diabetes
Source: J Clin Invest. 2025 Apr 15;135(8):e183513. doi: 10.1172/JCI183513 (PMC11996863; doi:10.1172/JCI183513)
Supplement: Supporting data values [file jci-135-183513-s185.xlsx]

## Sheet: Figure 1 
Figure 1B								Figure C						Figure D
		OCT	4		NANOG			ALB			ASGR1			PCK1			FASN
		Fold Change			Fold Change			Fold Change			Fold Change			Fold Change			Fold Change
		Day 0	Day 21		Day 0	Day 21		Day 0	Day 21		Day 0	Day 21		Basal	Insulin		Basal	Insulin
	Control	0.75631	0.001179		0.584474	0.0362366		1.10721	7155.91		0.756069	1253.04		1.91651	0.597797		0.297711	4.86633
		0.685105	0.002699		0.563488	0.0163191		0.97479	5183.32		0.80589	1159.72		2.73866	0.780046		1.27223	9.05921
		0.976374	0.001967		0.91837	0.0244884		0.588827	7202.84		0.613283	385.697		0.714555	0.320637		1.22943	7.43039
		1.10625	0.002285		1.10784	0.0591312		0.504481	15765.7		0.671269	1343.31		1.77355	0.232465		1.88908	7.50012
		5.28131	0.013935		2.92633	0.0903547		1.94521	188174		2.06667	4347.31		0.662732	0.152655		0.468635	3.02591
		2.74889	0.004533		1.71046	0.0351387		0.942925	19412.7		1.24424	2470.31		0.162586	0.0472945		0.756179	1.71256
														1.1812	0.0416096		1.79108	10.168
	T2D	1.20943	0.002168		0.921603	0.101952		22.89836*	6318.2		0.927548	1350.82		1.32471	2.6621		1.71556	13.7773
		0.442197	0.008918		0.597189	0.056286		0.8157	15759.2		1.03293	544.984		3.18679	0.863985		0.54309	3.92314
		0.614747	0.004832		1.13552	0.0256064		1.83436	17266.6		2.45489	1280.3		0.469824	0.623837		0.331375	16.1761
		1.14584	0.003164		1.00401	0.0265387		0.400777	30479		0.736281	2303.81		2.69283	5.89318		0.320349	22.4333
		1.01576	0.002077		0.782334	0.0135779		0.309185	23708.6		0.99752	225.786		5.31195	0.660445		0.229067	17.2225
		0.321639	0.001784		1.21462	0.0313743		0.400537	21117.6		0.897482	2742.12		2.09898	1.38335		8.00779	20.5432
														3.11165	0.64005		5.18565	25.1688
															1.38788		8.49384	25.5285
								* excluded from analysis
Figure E			pIR Y1150						Akt T308					pGSK 3α S21						pFOXO1 T24
		pIR/IR Ratio					p AKT/AKT Ratio					pGSK/GSK						pFoxo1/Foxo1
		Control		T2D			Control		T2D			Control		T2D				Control		T2D
		Basal	Insulin	Basal	Insuiln		Basal	Insulin	Basal	Insuiln		Basal	Insulin	Basal	Insuiln			Basal	Insulin	Basal	Insuiln
	Male	0.04862	2.68389	0.0635	3.49025		0.21048	1.16556	0.11258	1.33495		1.57479	1.98689	0.793314	0.752657			6.78942	11.8712	4.63656	5.55572
		0.113246	5.41608	0.111087	1.41402		0.05647	0.71935	0.28193	0.43638		1.15603	1.61934	0.551108	0.92384			5.7264	7.97865	4.5276	5.45557
		0.120852	7.33372	0.048299	3.11021		0.1253	1.20086	0.17438	0.98385		0.983159	1.77605	0.661501	0.505182			5.03915	7.30419	3.58394	4.42066
														0.553943	0.636037					6.86787	7.67169
	Female	0.0735	10.2109	0.573942	5.76305		0.01565	0.87052	0.52603	0.94224		0.992404	1.42211	0.629141	0.864804			4.3192	6.59493	8.21447	17.274
		0.034269	9.59358	0.168752	2.79363		0.19789	1.73398	0.23223	0.25655		0.918517	1.13904	0.549761	0.632592			5.18095	8.98264	5.08243	8.90089
				0.118904	2.46583				0.20048	0.84198				0.657913	1.0607					5.20102	9.74773

## Sheet: Figure 2
Figure 2C					-log10 p value		Figure 2D				-log10 p value
		TRANSLOCATION OF SLC2A4 (GLUT4) TO THE PLASMA MEMBRANE			3.87278			MACROAUTOPHAGY			3.26459
		CELLULAR RESPONSE TO HEAT STRESS			5.58267			SUMO E3 LIGASES SUMOYLATE TARGET PROTEINS			3.55262
		METABOLISM OF RNA			6.19662			TRANSCRIPTIONAL AND POST-TRANSLATIONAL REGULATION OF MITF-M EXPRESSION AND ACTIVITY			4.41574
		AKT PHOSPHORYLATES TARGETS IN THE NUCLEUS			6.59338			SIGNALING BY RECEPTOR TYROSINE KINASES			4.90621
		RSK ACTIVATION			7.14504			VESICLE-MEDIATED TRANSPORT			5.25838
		MTOR SIGNALLING			7.9493			DISEASES OF SIGNAL TRANSDUCTION BY GROWTH FACTOR RECEPTORS AND SECOND MESSENGERS			5.56938
		INSULIN RECEPTOR SIGNALLING CASCADE			8.49747			APOPTOTIC CLEAVAGE OF CELLULAR PROTEINS			5.95472
		SIGNALING BY RHO GTPASES			9.93909			MRNA SPLICING - MAJOR PATHWAY			7.12293
		DISEASES OF SIGNAL TRANSDUCTION BY GROWTH FACTOR RECEPTORS AND SECOND MESSENGERS			13.8924			RHO GTPASE CYCLE			10.1141
Figure 2D
		PRKAA1 S496						TSC2 S492						RPS6 S240
		Raw intensities					Raw intensities					Raw intensities
		Basal	Insulin	Basal	Insuiln		Basal	Insulin	Basal	Insuiln		Basal	Insulin	Basal	Insuiln
	Male	1224167	2186516	767267	2553973		2276617	3922068	2189974	4176981		9306227	13958204	7099707	14037698
		925556	2023172	1047979	2266467		2461068	3706800	2548562	3855461		8667725	17357394	9610646	13540146
		948623	2684981	1432437	2256768		2568835	3601396	2619311	3579861		8942284	13858646	9401288	15483551
		1035858	2757550				2483582	3207096				7669733	14284389
	Female	1983629	3258859	1368384	2982601		2523908	3538818	2438873	3743180		9290791	12894362	8943047	12512147
		1604470	2446900	1873559	3077787		2574083	3227637	2269807	3378005		9422941	13456828	7988189	10467358
		1345419	2784937	1613882	2076610		2288595	3897147	2640848	3481001		8885564	12241245	8979390	11664661
		1140059	3337889				2404161	3757694				7111867	12872483
Figure 2E
		DIS3 Y735						TP53 S155					PLEC S4396
		Raw intensities					Raw intensities					Raw intensities
		Basal	Insulin	Basal	Insuiln		Basal	Insulin	Basal	Insuiln		Basal	Insulin	Basal	Insuiln
	Male	52555.9	21244.9	64299.7	17138.3		320240	147988	205460	192346		391909	321254	561901	284972
		45593.1	14099.6	55413.4	21766.5		185076	205552	248050	154998		485604	244744	561434	278213
		53544.6	11887.7	27453	20988.1		243294	147192	237110	197359		588141	332173	389212	370188
		35127.8	26826.6				192307	195715				545226	288051
	Female	54177.8	31092.8	34784.7	39832.6		240266	83056	206777	160912		463268	388472	528957	349877
		29536.9	54685.9	61626.8	21362.2		209540	128516	222134	190213		511372	310040	488923	378724
		54355.8	44584.6	45630.6	22979.5		253302	96157.2	263086	153196		492964	282846	474770	450588
		51814.8	22614.2				217448	99708				522565	289533

## Sheet: Figure 3 
Figure 3C							Figure 3D
					-log10 p value					-log10 p value
			MTOR SIGNALLING		4.07399		CELL-CELL COMMUNICATION			2.56627
			NERVOUS SYSTEM DEVELOPMENT		5.24572		METABOLISM OF RNA			3.37004
			SIGNALING BY BRAF AND RAF1 FUSIONS		5.65299		NERVOUS SYSTEM DEVELOPMENT			3.46083
			INSULIN SIGNALING		6.69794		ANTIVIRAL MECHANISM BY IFN-STIMULATED GENES			3.59036
			DISEASES OF SIGNAL TRANSDUCTION BY GROWTH FACTORS		10.2438		NOTCH-HLH TRANSCRIPTION PATHWAY			5.43983
			RHO GTPASE CYCLE		13.881		RHO GTPASE CYCLE			6.86284
Figure 3E
		IRS1 S527					MINDY1 S441					ACOX1 S26					NDRG2 S332
		Raw intensities					Raw intensities					Raw intensities					Raw intensities
		Basal	Insulin	Basal	Insuiln		Basal	Insulin	Basal	Insuiln		Basal	Insulin	Basal	Insuiln		Basal	Insulin	Basal	Insuiln
	Male	122591	1206058	132926	194907	Male	183459	190835	79884.2	228027	Male	5995.19	11559.6	7687.69	8164.09	Male	1290654	2675007	1776976	2248856
		180114	806614	128149	311010		90218.6	350226	117103	130627		7841.72	12868.6	11321.6	8269.78		1623348	2603801	1321176	2208908
		210783	755596	357282	212572		123128	143470	170102	119996		9233.67	7122.15	5174.77	8835.6		2125889	2472954	1930738	1894959
		238749	811822				91157.3	196579				7953.1	6769.39				1684193	2048927
	Female	225003	690906	151800	454063	Female	118456	300976	99773.3	155388	Female	12021.9	16760.1	8153.79	7846.92	Female	1909465	2985394	1610720	2264263
		361024	357434	152274	315927		95891.4	329524	105883	199871		1882.61	27504.7	6963.14	8240.22		1077933	3062907	1879238	1840345
		127893	561916	263293	344961		159915	406142	150625	174079		9392.37	19207.8	7932.85	8754.17		1758297	2070770	1497490	2026007
		106956	838280				102273	348659				16241.1	17979				2072806	2734531
Figure 3F
		AUP1 S385					NCOR1 S1980					BBS2 S365					SERPINB9 S366
		Raw intensities					Raw intensities					Raw intensities					Raw intensities
		Basal	Insulin	Basal	Insuiln		Basal	Insulin	Basal	Insuiln		Basal	Insulin	Basal	Insuiln		Basal	Insulin	Basal	Insuiln
	Male	69208.7	8208.25	46245.7	33824.6	Male	197044	151397	168242	258335	Male	38654.2	43091.3	19266.4	78848.1	Male	20162.7	15269.2	19676.4	32452.3
		82601.8	10863.2	69524.6	22071		184609	211175	147484	267776		35101.1	20201.7	14747.1	86668.9		13728.3	16768.2	23322.7	28630.7
		26668.1	25900.4	20748	38494.4		162556	65400.3	336043	293108		24261.5	30794.2	98431.8	64803		24371.7	14980.1	18343.7	28539.4
		17746.2	11159.3				285942	80781.6				25788.4	33626				25384.1	16713.5
	Female	41531.6	19687.8	46058.1	44272.9	Female	240114	62790.8	264637	270690	Female	12808.3	4747.3	6702.39	48969.3	Female	14459.3	16012.6	23656.3	17974.2
		49088.8	36447	26453.4	37079.3		158817	121709	153780	280409		123582	681.355	209651	5841.24		31149.2	6190.73	24117.4	22092.2
		41541.5	34865.6	54751.8	35474.9		167709	273661	204891	250049		86094.6	27.0708	19902.9	32371.7		19935.1	8894.12	14754.8	23834.3
		31945.1	32332.9				264380	83949.6				6229.26	5225.59				19072.3	11490

## Sheet: Figure 4
Figure 4C				Figure 4D
		Pathways	-log10 p value			-log10 p value
		GROWTH HORM-log10 p valueONE RECEPTOR SIGNALING	3.33076		CHROMATIN MODIFYING ENZYMES	3.34617
		MTOR SIGNALLING	3.8713		INTRA-GOLGI AND RETROGRADE GOLGI-TO-ER TRAFFIC	3.52465
		ER TO GOLGI ANTEROGRADE TRANSPORT	4.2103		FCGAMMA RECEPTOR (FCGR) DEPENDENT PHAGOCYTOSIS	5.11969
		METABOLISM OF RNA	5.3407		AXON GUIDANCE	5.3673
		VESICLE-MEDIATED TRANSPORT	9.37128		MEMBRANE TRAFFICKING	7.04181
		SIGNALING BY RHO GTPASES	12.1768		DISEASES OF SIGNAL TRANSDUCTION BY GF	9.12991
Figure 4E
		AKT1S1 S202				IRS2 Y675				RPS6KB1 S452				FOXK1 S468
		Raw intensities				Raw intensities				Raw intensities				Raw intensities
		Basal	Insulin	Basal	Insuiln	Basal	Insulin	Basal	Insuiln	Basal	Insulin	Basal	Insuiln	Basal	Insulin	Basal	Insuiln
	Male	66720	116552	452260	101837	35549.8	84139.4	58574.3	75692.4	5685.46	7616.53	6179.38	13833.4	218638	144647	99292.6	1191023
		117323	95580.3	51475.8	325279	60518	57083.7	65528.4	124769	5488.98	8936.95	7680.83	12360.6	144264	112456	357416	392623
		148131	56514.2	76699.9	338760	89557.3	63598.6	53594.9	108752	5363.48	9798.95	2792.07	18685.4	136177	120677	348536	483964
		186823	52334.2			63026.8	106966			4036.48	8934.04			665984	89612.8
	Female	123250	113710	105895	501910	51284.2	98769.1	83480.8	170554	4540.27	8124.08	6295.58	10083.2	123358	539175	298313	429040
		79248.8	95587.4	159265	422593	91278.9	54068.1	51017.7	179481	6335.35	7302.42	4855.08	10027.1	225548	209161	282696	372244
		144536	105883	105874	667408	44806	142429	48300.7	221961	4844.86	8007.89	4335.59	9264.97	328902	128235	146672	563250
		153446	91797.3			57897.1	79443			4848.12	7596.39			312592	170238
Figure 4F
		HDAC7 S237				NR3C2 S287				SEC16A S314				FKBP5 S13
		Raw intensities				Raw intensities				Raw intensities				Raw intensities
		Basal	Insulin	Basal	Insuiln	Basal	Insulin	Basal	Insuiln	Basal	Insulin	Basal	Insuiln	Basal	Insulin	Basal	Insuiln
	Male	68751.6	41481.5	52606.2	39824.4	22476.2	24709.5	18253.7	15124.2	77297.3	68704.4	54620.3	46644.7	318923	396711	261584	217303
		78008.8	51081	56255.1	16550.3	29400.1	21256.5	26485	8029.7	66770.2	119010	80139.7	36866.4	288711	281384	362986	189609
		52176.4	39905.2	47524.4	23481.8	21515.1	24172.1	30231.1	6290.47	94934.6	81809.9	104773	29611.6	329327	445244	459520	146416
		26136.8	51162			25133.8	26986.9			72182.4	173928			506559	527763
	Female	52776.1	54372.1	41891	52664.3	22963.5	26576.1	19066	20345.5	88761.7	87256.4	63027.6	65516.8	333999	253037	347505	305901
		76894.4	23228.8	56506	19856.1	24512.5	11525.4	26073.8	20154.7	72533.2	93124.2	64441.2	69563.3	506256	357706	509608	145451
		46662.9	58492.5	59415.5	33179.5	21192.6	18727.6	29399.6	14082.1	58227.8	189522	112916	56117.1	217238	460076	246382	294289
		38623.3	66707.1			29954.6	18940.1			94342.9	92251.8			418171	313239

## Sheet: Figure 5
Figure 5C
		SPHK2 T198					CLTRN S125
		Male		Female													SUSD5 S105
		CTL	T2D	CTL	T2D		CTL	T2D	CTL	T2D		CTL	T2D	CTL	T2D		CTL	T2D	CTL	T2D
	Basal	18920.1	23039.6	155012	179452		50204	80887.1	589226	718550		202900	85275.8	16646.3	23666.2		297870	398555	3770.33	77223.5
		38329.4	102354	79462.6	185350		55710.2	101348	474354	1430139		71172.9	179648	11073	1203.57		395528	30251	17834.7	11197.7
		15987.3	68570	266598	171710		37636.7	166352	238307	1428182		122313	48643.7	26263.7	27985.3		304015	25894	29649.6	29354.2
		54077.3		60171.2			117261		411441			110111			18120		274836		43560.9
	Insulin	25745.4	39331.2	98723.7	200440		65046	68765.6	533976	528662		153222	44951.2	4467.94	11093.2		227613	203503	3544.98	145313
		47392.9	69422.6	155662	279586		49735.4	113596	693319	1487046		58945.1	366023	4758.22	21201.9		380159	43563.5	33993.4	10591.4
		19674	39127.2	164584	79811.5		53920.3	131799	183241	596370		67769.4	51084.6	10486.6	52557.2		268772	40931.4	4786.88	9034.06
		69844.4		103732			65817.3		702782			100905		8183.42			188738		51417.4

## Sheet: Figure 6
Figure 6B		pIR Y1150				pAKTS473
	pIR/IR Ratio					pAKT/AKT
		T2D					T2D
	Basal	Insulin	Basal	Insuiln		Basal	Insulin	Basal	Insuiln
	Vehicle	Vehicle	Ripasudil	Ripasudil		Vehicle	Vehicle	Ripasudil	Ripasudil
Male	5.69892	1.83319	0.143475	26.3868		0.551152	2.694	5.03826	4.58595
	0	20.0248	0.118119	19.7941		0.777183	1.92354	1.51032	9.29977
	0	9.58995	0	21.557		0.561438	2.03491	1.37306	6.16277
	0	5.50076	0.121757	25.9789		2.11023	3.64908	2.40332	4.8644

## Sheet: Supp Figure 1
Supplementary Figue 1A
	TTR			CYP2C9				AFP		APOA2
	Fold Change			Fold Change			Fold Change			Fold Change
	Day 1	Day 21		Day 1	Day 21		Day 1	Day 21		Day 1	Day 21
	1.11172	27309576		0.626383	32.7975		0.482477	169434		0.717081	40645.7
	1.17498	5501862		0.818568	58.1593		0.216261	88797.6		0.570818	19761.9
	0.689801	10269590		0.914702	65.5184		0.628684	94682.3		0.438403	27062.8
	0.072909	25232314		0.68502	27.2168		0.88567	159380		0.549697	119788
	2.54905	169000000		1.66818	48.416		2.91542	863927		1.14325	261902
	2.19542	14890507		1.26619	125.029		4.99751	278831		1.84449	165121
	0.092387	7793257		1.0908	96.8012		1.22104	167056		0.761992	14256.6
	5.56996	6476701		0.329984	76.4725		0.24913	106824		3.96998	25967.3
	0.824938	29698072					1.1579	231567		1.45417	81643.9
	32.9572	55225054					0.599066	254123		3.9588	91561.7
	0.421375	27710365					3.6007	63976.2		0.398013	67497.3
	0.461392	81964551					1.55487	271937		0.693593	291256
Supplementary Figue 1B
	GATA4				HNF4
	Fold Change				Fold Change
	Day 1	Day 8	Day 21		Day 1	Day 8	Day 21
	0.627065	245.645	14.7662		0.713945	1838.7	41.214
	0.623673	82.5458	50.146		0.593528	31.1849	90.9021
	2.11755	245.527	34.1298		3.20884	531.081
	1.20753				0.735437	1111.74	59.9814

## Sheet: Supp Figure 2
Supplementary Figure 2B
		-log10 p value
	Leishmania infection	2.30745
	Membrane Trafficking	2.68473
	SUMO E3 ligases SUMOylate target proteins	3.23861
	mRNA Splicing - Major Pathway	4.13335
	Apoptotic cleavage of cellular proteins	5.91865
	RHO GTPase cycle	6.41681
	SARS-CoV-2 Infection	3.54382
	Metabolism of RNA	3.70244
	Cell junction organization	3.79839
	Cellular response to heat stress	3.84387
	TGF-beta receptor signaling in EMT	4.04604
	Constitutive Signaling by Overexpressed ERBB2	4.56785
	Programmed Cell Death	5.48313
	NRAGE signals death through JNK	6.01783
	AKT phosphorylates targets in the nucleus	6.94238
	Nervous system development	7.54815
	MTOR signalling	8.55298
	Insulin receptor signalling cascade	10.7512
	RHO GTPase cycle	14.012
	Diseases of signal transduction by GF	19.8363
Supplementary Figure 2C			IRS2 S639				AKT2 S474			GSK3B S9		GSK3A S21			MAPK1 Y187			MAPK3 Y204			EIF4B S422				ACLY S455		TSC2 S492
			BAS	INS		BAS	INS		BAS	INS		BAS	INS		BAS	INS		BAS	INS		BAS	INS		BAS	INS		BAS	INS
		Male	85516	177082	Male	40040.2	137439	Male	190749	332741	Male	1465662	1918456	Male	6111855	12022845	Male	1089736	1447550	Male	4880505	6183623	Male	27777918	28084484	Male	33163	53707.8
			50718.8	125694		28063.6	59312.7		146796	325585		1151589	2246348		5816577	17269081		849035	2264608		5117171	6413160		28037406	38834806		34857.5	61840.5
			107960	136955		18653.4	73356.5		186391	217702		1291206	1873727		4752246	13399539		770518	1734253		5817718	6475203		32507439	44798450		35882.3	48954.7
			41427.7	157307		16562.3	53143.8		184934	299045		1098315	1921619		4401052	14704690		790408	1999540		3689285	7263221		28012433	43912528		34984.8	42726.4
		Female	69859.6	130103	Female	24407.8	83658.3	Female	183634	317997	Female	1322682	1859011	Female	5777741	9088961	Female	882904	1491589	Female	4279148	7779554	Female	29683057	41029378	Female	41441.7	48215.7
			22558.7	84680.6		25807.2	74708.1		162223	320777		1104097	1856351		5224759	7477969		757332	1250571		4862602	8357459		27974979	43895985		31682.7	51363.8
			24401.1	86737.1		26877	148004		215846	354774		1182691	2156092		4692668	7646563		965304	1104032		4949190	8381622		45371011	68066161		35869.3	64540.7
			25591.5	61594.9		20505.5	96983.4		150110	318771		1385860	1925815		5248697	9778502		873007	1446389		5205106	6812335		19761352	43674047		30812.6	64467.5
Supplementary Figure 2D
			ARHGEF12 S1288				RALGAPA2 T532
			BAS	INS		BAS	INS
		Male	124972	137107	Male	17309.8	13731.1
			38322.5	70746.9		15312.8	20599.1
			71301.8	200624		13674.7	30248.5
			91470.4	164917		10639.4	76513.2
		Female	164572	157956	Female	27336.6	59927.1
			36581.9	142178		16746.4	100567
			152016	143895		80854.3	182091
			64507.6	225278		23697.3	119270
Supplementary Figure 2E
			ACACA S25			SPTAN1 S1029
			BAS	INS		BAS	INS
		Male	28849.4	28155	Male	13868005	11467935
			15574.1	52077.4		19593454	9127927
			67663.9	7297.25		23202674	11453510
			56996.6	27957.5		21818122	16003264
		Female	46396.9	11529.1	Female	8034950	3960335
			16094.3	18442.2		9120580	8635020
			89864.3	2785.25		12118849	8353542
			25822.5	22932.9		16638394	13145073
Supplementary Figure 2F
			TP53 S155			PARP1 T88
			BAS	INS		BAS	INS
		Male	328738	135760	Male	228645	218539
			73158.4	77044.5		207888	58296.9
			211897	105367		96954.2	6729.27
			144306	152058		185300	102908
		Female	336466	137528	Female	21056.8	16374.7
			392640	246138		908292	31891.2
			208722	85477.3		68257.4	69725.1
			239595	87062.1		53822.9	24169.8

## Sheet: Supp Figure 3
Supplementary Figure 3C
			FARP1 S925					FARP2 Y407					ARHGEF11 S1457					ARHGEF7 S573					ARHGAP32 S952
		Control		T2D			Control		T2D			Control		T2D			Control		T2D			Control		T2D
		BAS	INS	BAS	INS		BAS	INS	BAS	INS		BAS	INS	BAS	INS		BAS	INS	BAS	INS		BAS	INS	BAS	INS
	Male	279187	2642635	556326	375335	Male	78798.1	159696	33118.8	128955	Male	1713164	1124091	190165	483455	Male	3185.51	41486.6	9840.99	15631.3	Male	252458	983763	307467	388709
		939821	809368	1048112	438785		35988.3	230444	41392.1	54435.4		571941	3060356	1426532	235263		15102.9	23189.7	10516.5	13623.9		518202	797802	448825	327018
		414064	3194078	223955	784948		79568	89293	74765.1	112972		2321998	898775	607344	1034706		16292.7	23425.8	8048.87	9049.37		430766	798533	408453	304156
		609801	783515				21257.2	101551				39699.5	6202675				9999.06	33807.2				383496	684293
	Female	605939	549332	724154	216473	Female	61911.1	117644	59873.5	63526.4	Female	804912	2069208	751375	628846	Female	10844.5	11616.1	9526.4	11742.7	Female	331840	452522	372069	423114
		358011	882400	311664	338791		94452.4	131197	26824	38713.3		243218	1137722	594083	448476		9386.95	16282.3	9725.37	9599.65		391059	494610	380204	241324
		261203	1425503	578603	262110		37057.3	157659	63816.6	15280.5		504216	5012712	369100	531512		9068.64	17912.2	8991.03	19904.7		442400	341316	398453	294273
		1169209	713061				22134.3	190714				915032	725505				8490.17	15137.5				376446	418029
Supplementary Figure 3E			NOTCH2 S2078					BCR S462					NCOR1 S1980
		Control		T2D			Control		T2D			Control		T2D
		BAS	INS	BAS	INS		BAS	INS	BAS	INS		BAS	INS	BAS	INS
	Male	57848.3	79970.3	58754.7	177556	Male	326202	601453	684831	1508890	Male	197044	151397	168242	258335
		33333.2	44766.7	97588.3	182554		564140	319667	331493	909233		184609	211175	147484	267776
		162694	16117.6	84372.2	118099		305076	420322	615878	191313		162556	65400.3	336043	293108
		121055	15941.7				1292568	43930.7				285942	80781.6
	Female	65683.5	39584.8	76771	130741	Female	560761	113168	474228	805185	Female	240114	62790.8	264637	270690
		58666.2	91985.2	104803	75649.9		568126	162247	618204	456746		158817	121709	153780	280409
		93533.4	65180.6	60127	93726.3		415621	308837	476906	777896		167709	273661	204891	250049
		105368	63496.7				548044	331119				264380	83949.6

## Sheet: Supp Figure 4
Supplementary Figure 4B
		CSNK1D S396					ANK3 S1466					TSC1 S504
	Control		T2D			Control		T2D			Control		T2D
	BAS	INS	BAS	INS		BAS	INS	BAS	INS		BAS	INS	BAS	INS
Male	238163	170662	119017	580282	Male	164600	238249	102465	345215	Male	548863	395827	790730	845444
	184047	214153	313071	374708		115301	178994	138202	257025		449195	336361	370376	999090
	216419	220920	225142	512165		116406	230782	173471	324439		444332	399854	395580	1044174
	179687	231641				150033	274173				515546	252490
Female	165004	152766	205877	238129	Female	82896.9	139106	169588	269204	Female	497720	404045	609961	557958
	256328	171096	173224	297222		204041	81809.6	115488	181762		485858	444560	630996	638889
	177355	210630	235232	260188		161521	97205.1	125424	227559		615625	244776	301007	892656
	227237	176516				121321	132324				379369	452783
Supplementary Figure 4D
		EP400 T320					ARID1A S1754					EP300 T1009					THRAP3 S624					MED19 S194
	Control		T2D			Control		T2D			Control		T2D			Control		T2D			Control		T2D
	BAS	INS	BAS	INS		BAS	INS	BAS	INS		BAS	INS	BAS	INS		BAS	INS	BAS	INS		BAS	INS	BAS	INS
Male	292903	320733	403090	259103	Male	26776.9	27775.1	34379.1	6289.11	Male	109480	506074	199326	28412.4	Male	87299.8	93446.6	91502.2	63760.5	Male	372472	170014	199752	125416
	367448	348318	322895	202534		23687.7	19316.6	23772	21452.3		285032	188700	212551	117580		78952.1	73071.5	124032	62117.3		173194	362074	155337	137712
	505195	171436	493833	126913		37794.5	29116.1	27734.2	10741.1		224330	269652	153262	93448.1		94131.1	88216.1	67634.8	61651		220055	336226	421966	62809
	473529	459387				26758.1	23794.3				173047	509355				108327	74712.5				217387	606241
Female	433946	379289	327000	266305	Female	32294.8	19816.3	35471.8	5633.42	Female	95708.3	177768	113462	235100	Female	84745.3	89965.1	114891	47461.5	Female	257466	197736	232504	197873
	444993	263212	610544	143708		95451.3	28053.3	39748.4	11154.4		191588	211400	224630	89785.8		95052.2	69739.1	62850	65168.8		192436	228061	196958	213704
	366789	411036	321943	283729		19807.8	27947.7	16075.8	12127.7		207655	204289	254766	74526		98687.7	89811.3	106303	56091.2		270372	306880	285917	175360
	363513	499486				10505.5	26401.5				318143	131645				88411	100163				230370	188322

[truncated: 4 more sheets: Supp Figure 5, Supp Figure 6, Sup Figure 8, Supp Figure 9]
